# Supplementary material for: Causal relationship between plasma metabolites and carpal tunnel syndrome risk: evidence from a mendelian randomization study
Source: Front Mol Biosci. 2024 Oct 3;11:1431329. doi: 10.3389/fmolb.2024.1431329 (PMC11484071; doi:10.3389/fmolb.2024.1431329)
Supplement: Supplementary file 1 [file Table2.XLSX]

## Sheet: Sheet 1
id.exposure	id.outcome	outcome	exposure	nsnp	b_Inverse variance weighted	se_Inverse variance weighted	pval_Inverse variance weighted	b_MR Egger	se_MR Egger	pval_MR Egger	b_Simple mode	se_Simple mode	pval_Simple mode	b_Wald ratio	se_Wald ratio	pval_Wald ratio	b_Weighted median	se_Weighted median	pval_Weighted median	b_Weighted mode	se_Weighted mode	pval_Weighted mode	Outlier	b_MRPRESSO	se_MRPRESSO	pval_MRPRESSO	globalP	egger_intercept	se_egger_intercept	pval_egger_intercept	Q_heterogeneity	Q_pval_heterogeneity
ujTVWS	finn-b-G6_CARPTU	Carpal tunnel syndrome || id:finn-b-G6_CARPTU	Glucuronate levels	89	-0.0253437	0.00522868	1.25305e-06	-0.0530891	0.0191966	0.00693834	-0.0259715	0.0143371	0.0734766				-0.0267713	0.00673428	7.02693e-05	-0.0259715	0.0129591	0.0481333					1	0.0779536	0.0518957	0.136687	28.3911	1
mXxGMo	finn-b-G6_CARPTU	Carpal tunnel syndrome || id:finn-b-G6_CARPTU	Adenosine 5'-monophosphate (AMP) to phosphate ratio	4	-0.552067	0.126879	1.35448e-05	-0.126074	5.26609	0.983074	-0.543401	0.189847	0.064455				-0.550048	0.149499	0.000233892	-0.54311	0.203037	0.0753736					1	-0.344869	4.26201	0.942876	0.00714418	0.99984
Pb5lOF	finn-b-G6_CARPTU	Carpal tunnel syndrome || id:finn-b-G6_CARPTU	Cysteinylglycine disulfide levels	5	-0.166502	0.0428498	0.00010203	-0.247443	0.0858708	0.0634474	-0.138584	0.129289	0.344133				-0.184015	0.0458257	5.93109e-05	-0.195734	0.0469497	0.0140424					0.435	0.0198868	0.0182835	0.356308	3.39954	0.493317
9pLkGz	finn-b-G6_CARPTU	Carpal tunnel syndrome || id:finn-b-G6_CARPTU	Paraxanthine to 5-acetylamino-6-formylamino-3-methyluracil ratio	5	-0.0950877	0.02532	0.000173038	-0.0626382	0.0439754	0.249537	-0.0978733	0.0472359	0.106986				-0.0907565	0.0276132	0.00101367	-0.0876728	0.0271129	0.0318661					0.76	-0.0139688	0.0154776	0.433307	1.10258	0.893863
gOwMku	finn-b-G6_CARPTU	Carpal tunnel syndrome || id:finn-b-G6_CARPTU	Methyl indole-3-acetate levels	3	0.261745	0.0744278	0.000436833	0.223704	0.12298	0.319995	0.227808	0.121261	0.201067				0.232147	0.0984756	0.0184029	0.2081	0.103217	0.181325	dat<4SNP					0.00814575	0.0209636	0.764061	1.10386	0.575837
KwMJUm	finn-b-G6_CARPTU	Carpal tunnel syndrome || id:finn-b-G6_CARPTU	Cysteinylglycine to glutamate ratio	3	-0.304607	0.0876843	0.000512933	-0.360678	0.162717	0.269801	-0.320619	0.123842	0.122399				-0.318752	0.109703	0.00366562	-0.324048	0.126367	0.124337	dat<4SNP					0.0105207	0.0257186	0.752801	0.167349	0.919731
c4BVJO	finn-b-G6_CARPTU	Carpal tunnel syndrome || id:finn-b-G6_CARPTU	Histidine to alanine ratio	4	-0.315643	0.0927182	0.000663278	-1.50331	1.90735	0.51318	-0.272346	0.150935	0.168935				-0.30533	0.118836	0.0101894	-0.264608	0.153868	0.183974					0.886	0.10346	0.165955	0.59663	0.704414	0.872165
TuwF7R	finn-b-G6_CARPTU	Carpal tunnel syndrome || id:finn-b-G6_CARPTU	X-22771 levels	21	-0.0169039	0.00501753	0.000754514	-0.0484042	0.0813061	0.558646	-0.0170255	0.0103505	0.115618				-0.0169783	0.00658024	0.00987459	-0.0170255	0.009905	0.101079					0.99	0.0778141	0.200465	0.702206	8.55681	0.987495
f9TEad	finn-b-G6_CARPTU	Carpal tunnel syndrome || id:finn-b-G6_CARPTU	Androsterone sulfate levels	11	0.0652174	0.0200675	0.00115447	0.0782647	0.0241293	0.010101	0.0660281	0.0543135	0.252025				0.0776968	0.0226502	0.000602929	0.0748559	0.0216996	0.00622989					0.6	-0.00804929	0.00826585	0.3556	8.17435	0.611811
z5qj23	finn-b-G6_CARPTU	Carpal tunnel syndrome || id:finn-b-G6_CARPTU	N-acetylaspartate (naa) levels	8	0.292348	0.0903279	0.00120999	0.388949	0.126074	0.0215227	0.651234	0.204186	0.0152891				0.204853	0.124756	0.100584	0.148838	0.139433	0.321195					0.5	-0.0236697	0.0215504	0.314165	6.99868	0.429017
Sx0GTw	finn-b-G6_CARPTU	Carpal tunnel syndrome || id:finn-b-G6_CARPTU	Cortolone glucuronide (1) levels	7	0.205107	0.0644186	0.00145267	0.349089	0.124767	0.0380864	0.207597	0.140034	0.188732				0.200501	0.0894125	0.0249339	0.217532	0.131868	0.150114					0.448	-0.0227332	0.0168706	0.235655	5.6755	0.460504
4jVQcb	finn-b-G6_CARPTU	Carpal tunnel syndrome || id:finn-b-G6_CARPTU	Ascorbic acid 2-sulfate levels	2	0.314057	0.106297	0.00313151																dat<4SNP								0.0875694	0.76729
gDsRLd	finn-b-G6_CARPTU	Carpal tunnel syndrome || id:finn-b-G6_CARPTU	Cys-gly, oxidized levels	3	-0.142875	0.0485682	0.00326368	-0.317567	0.108094	0.208864	-0.212594	0.110982	0.195493				-0.145114	0.0372928	9.97436e-05	-0.155491	0.0380144	0.0548948	dat<4SNP					0.0650446	0.0379357	0.336131	3.61802	0.163816
KpUq58	finn-b-G6_CARPTU	Carpal tunnel syndrome || id:finn-b-G6_CARPTU	Arginine to glutamate ratio	4	-0.281398	0.0981721	0.0041521	-0.264908	0.28728	0.453811	-0.326151	0.171316	0.153058				-0.305184	0.121356	0.0119105	-0.318167	0.168797	0.155936					0.685	-0.00187446	0.0306905	0.956853	1.63604	0.651245
2Ets5f	finn-b-G6_CARPTU	Carpal tunnel syndrome || id:finn-b-G6_CARPTU	N-acetyltaurine levels	5	-0.164582	0.0574427	0.00416822	-0.207429	0.0915005	0.108227	-0.111156	0.088907	0.279356				-0.158908	0.069593	0.0224075	-0.128526	0.0706239	0.1429					0.865	0.00982102	0.0163249	0.589865	0.917459	0.922043
snR82E	finn-b-G6_CARPTU	Carpal tunnel syndrome || id:finn-b-G6_CARPTU	Sucrose levels	2	-0.410934	0.145785	0.00482076																dat<4SNP								0.00284039	0.957497
7Wszjn	finn-b-G6_CARPTU	Carpal tunnel syndrome || id:finn-b-G6_CARPTU	Adenosine 5'-diphosphate (ADP) to N-acetylneuraminate ratio	3	0.246286	0.0879027	0.00508175	0.0827597	0.231636	0.781545	0.171069	0.140318	0.34706				0.171016	0.110485	0.121654	0.171069	0.132908	0.326905	dat<4SNP					0.0257825	0.0337891	0.585054	1.4748	0.478357
5ggQcr	finn-b-G6_CARPTU	Carpal tunnel syndrome || id:finn-b-G6_CARPTU	N-acetyl-isoputreanine levels	7	-0.129177	0.0473368	0.00635476	-0.283286	0.0841396	0.019958	0.0517471	0.141021	0.726253				-0.160033	0.0447389	0.000347498	-0.191644	0.0492337	0.00805315					0.222	0.0320775	0.0156069	0.0949949	9.39425	0.152589
tT0o9t	finn-b-G6_CARPTU	Carpal tunnel syndrome || id:finn-b-G6_CARPTU	3-formylindole levels	7	0.0857882	0.0321521	0.00762597	0.119905	0.0638754	0.119309	0.0445907	0.0832432	0.611453				0.10482	0.0392675	0.007599	0.110196	0.0438269	0.0456344					0.494	-0.00951158	0.0153423	0.562443	5.47761	0.484167
yKpcKz	finn-b-G6_CARPTU	Carpal tunnel syndrome || id:finn-b-G6_CARPTU	Taurodeoxycholate levels	2	0.338689	0.129351	0.00883517																dat<4SNP								0.946564	0.330596
10ELok	finn-b-G6_CARPTU	Carpal tunnel syndrome || id:finn-b-G6_CARPTU	Cysteine-glutathione disulfide levels	4	0.123439	0.0479576	0.0100555	0.154046	0.107315	0.287641	0.132708	0.0860846	0.220832				0.141165	0.0518477	0.00647542	0.139475	0.0531852	0.0788358					0.782	-0.0072334	0.0226883	0.780082	0.615266	0.892929
gfZQnv	finn-b-G6_CARPTU	Carpal tunnel syndrome || id:finn-b-G6_CARPTU	N6-acetyllysine levels	5	-0.116671	0.0454246	0.0102152	-0.125101	0.065568	0.152432	-0.118676	0.0762949	0.194808				-0.120929	0.0481364	0.0119978	-0.122513	0.0506029	0.07268					0.993	0.00254345	0.0142671	0.869867	0.132478	0.997901
8rCYAw	finn-b-G6_CARPTU	Carpal tunnel syndrome || id:finn-b-G6_CARPTU	S-carboxyethylcysteine levels	6	-0.211092	0.0833696	0.0113414	-0.378956	0.151384	0.0665328	-0.0801373	0.139319	0.590065				-0.15832	0.106757	0.138076	-0.131444	0.147399	0.413375					0.455	0.0257578	0.0196541	0.260191	5.33758	0.376084
jJ0TeT	finn-b-G6_CARPTU	Carpal tunnel syndrome || id:finn-b-G6_CARPTU	Homocitrulline levels	6	-0.104857	0.0416805	0.0118782	-0.122117	0.103003	0.30141	-0.0971078	0.0688046	0.217229				-0.101023	0.050185	0.0441122	-0.112306	0.0545317	0.0944987					0.871	0.00381791	0.0208355	0.863522	2.04844	0.842402
fcVE6m	finn-b-G6_CARPTU	Carpal tunnel syndrome || id:finn-b-G6_CARPTU	Retinol (Vitamin A) levels	2	-0.338499	0.13741	0.0137617																dat<4SNP								0.2423	0.62255
Epg8Le	finn-b-G6_CARPTU	Carpal tunnel syndrome || id:finn-b-G6_CARPTU	Tryptophan levels	4	0.220461	0.0896833	0.0139628	0.443529	0.368033	0.351399	0.251494	0.153163	0.19913				0.244208	0.109142	0.0252518	0.260618	0.140957	0.161598					0.82	-0.0243133	0.0389047	0.595803	0.960531	0.810801
sesf7o	finn-b-G6_CARPTU	Carpal tunnel syndrome || id:finn-b-G6_CARPTU	Sphingomyelin (d18:0/18:0, d19:0/17:0) levels	7	0.170289	0.0693396	0.0140545	0.40792	0.218295	0.120621	0.109015	0.124937	0.416452				0.121209	0.0803971	0.131649	0.0723339	0.10484	0.516014					0.325	-0.0306256	0.0267502	0.304089	7.3874	0.286501
JCtYLM	finn-b-G6_CARPTU	Carpal tunnel syndrome || id:finn-b-G6_CARPTU	Adenosine 5'-diphosphate (ADP) to phosphate ratio	3	0.169622	0.0696035	0.0148109	0.0703261	0.168214	0.747905	0.20504	0.100888	0.179172				0.182088	0.0881742	0.0389137	0.206676	0.0986981	0.171288	dat<4SNP					0.112654	0.17374	0.633782	0.469724	0.79068
ppg7hW	finn-b-G6_CARPTU	Carpal tunnel syndrome || id:finn-b-G6_CARPTU	Gamma-glutamylisoleucine levels	2	0.342333	0.142058	0.0159613																dat<4SNP								0.116645	0.732702
00rCIR	finn-b-G6_CARPTU	Carpal tunnel syndrome || id:finn-b-G6_CARPTU	X-13729 levels	3	-0.187536	0.0780586	0.0162835	-0.168255	0.124625	0.405855	-0.175413	0.112361	0.258875				-0.174524	0.0939822	0.0633128	-0.17283	0.101591	0.231006	dat<4SNP					-0.00404157	0.0203645	0.875276	0.177882	0.914899
k3qyKU	finn-b-G6_CARPTU	Carpal tunnel syndrome || id:finn-b-G6_CARPTU	Phosphate to glutamine ratio	11	-0.117234	0.0488801	0.0164668	-0.129524	0.125884	0.330378	-0.145545	0.112358	0.224297				-0.144651	0.066576	0.0298014	-0.179164	0.0904168	0.0756785					0.663	0.00185804	0.0175387	0.917954	6.97709	0.727606
qIhCT3	finn-b-G6_CARPTU	Carpal tunnel syndrome || id:finn-b-G6_CARPTU	Butyrylglycine levels	6	-0.0578724	0.0242636	0.0170721	-0.0488431	0.0416543	0.30603	-0.0629039	0.039147	0.168995				-0.0560586	0.0274093	0.0408312	-0.0554729	0.0294479	0.118304					0.918	-0.00348803	0.0130795	0.802899	1.74728	0.882891
MjJB5F	finn-b-G6_CARPTU	Carpal tunnel syndrome || id:finn-b-G6_CARPTU	X-24307 levels	2	-0.316485	0.133321	0.0176036																dat<4SNP								0.331484	0.564786
HdCEsu	finn-b-G6_CARPTU	Carpal tunnel syndrome || id:finn-b-G6_CARPTU	3b-hydroxy-5-cholenoic acid levels	6	0.14256	0.0603809	0.0182251	0.22612	0.175967	0.268148	0.124466	0.101519	0.274773				0.128249	0.0748211	0.0865141	0.127288	0.0988739	0.25433					0.847	-0.0111412	0.0220374	0.639754	2.24151	0.814818
BElCX1	finn-b-G6_CARPTU	Carpal tunnel syndrome || id:finn-b-G6_CARPTU	Choline phosphate to phosphoethanolamine ratio	2	0.259985	0.110822	0.0189776																dat<4SNP								0.53185	0.46583
y5xDSD	finn-b-G6_CARPTU	Carpal tunnel syndrome || id:finn-b-G6_CARPTU	Glutamine to asparagine ratio	7	0.116215	0.0500508	0.0202356	0.349484	0.126657	0.0398678	0.00352463	0.126495	0.978674				0.0903982	0.0685576	0.187312	0.205737	0.0734165	0.0310685					0.408	-0.0456356	0.0227618	0.101301	5.69322	0.458418
ZfHP5S	finn-b-G6_CARPTU	Carpal tunnel syndrome || id:finn-b-G6_CARPTU	Histidine to glutamine ratio	5	-0.134004	0.0581962	0.0213005	-0.223212	0.113052	0.142831	-0.126972	0.126352	0.371799				-0.170882	0.0634506	0.00707799	-0.174299	0.0658224	0.0570993					0.487	0.0153671	0.0166959	0.425239	3.20466	0.524179
ZhzcBw	finn-b-G6_CARPTU	Carpal tunnel syndrome || id:finn-b-G6_CARPTU	X-21470 levels	8	-0.0924571	0.0403792	0.0220375	-0.0382456	0.0827928	0.660397	-0.119142	0.0801946	0.180953				-0.0974886	0.0478661	0.0416806	-0.108491	0.0602857	0.114948					0.203	-0.0124586	0.0164418	0.477303	9.55755	0.215063
Ih1vs8	finn-b-G6_CARPTU	Carpal tunnel syndrome || id:finn-b-G6_CARPTU	X-21807 levels	2	-0.104456	0.0456834	0.0222241																dat<4SNP								0.0420153	0.837591
pcm9Tl	finn-b-G6_CARPTU	Carpal tunnel syndrome || id:finn-b-G6_CARPTU	5alpha-androstan-3beta,17beta-diol monosulfate (2) levels	6	0.0530291	0.0232832	0.022752	0.0442021	0.027771	0.186674	0.0133925	0.0745619	0.864506				0.0501056	0.024064	0.0373261	0.0504084	0.0233173	0.0829934					0.776	0.00533384	0.00914659	0.591088	3.29385	0.654784
QMRKNj	finn-b-G6_CARPTU	Carpal tunnel syndrome || id:finn-b-G6_CARPTU	Paraxanthine to linoleate (18:2n6) ratio	2	-0.276191	0.12215	0.0237537																dat<4SNP								0.671479	0.412536
aA43Mz	finn-b-G6_CARPTU	Carpal tunnel syndrome || id:finn-b-G6_CARPTU	Ceramide (d18:1/16:0) levels	3	-0.252653	0.113066	0.0254462	-0.502437	0.26666	0.310626	-0.320149	0.189057	0.232458				-0.31059	0.137476	0.0238692	-0.333618	0.164881	0.180358	dat<4SNP					0.0352025	0.0340353	0.48927	1.13661	0.566484
WNTJBs	finn-b-G6_CARPTU	Carpal tunnel syndrome || id:finn-b-G6_CARPTU	Glutarate (C5-DC) to salicylate ratio	2	-0.210935	0.0947758	0.0260395																dat<4SNP								0.519745	0.47095
8eqvuc	finn-b-G6_CARPTU	Carpal tunnel syndrome || id:finn-b-G6_CARPTU	Cysteinylglycine levels	4	-0.154248	0.0694629	0.0263798	-0.375321	0.251626	0.274324	-0.127731	0.1075	0.320249				-0.172487	0.0569463	0.00245411	-0.176414	0.0619508	0.0652348					0.365	0.0421035	0.0459526	0.456265	5.56461	0.134825
89Aziw	finn-b-G6_CARPTU	Carpal tunnel syndrome || id:finn-b-G6_CARPTU	Cortisone to cortisol ratio	5	-0.182913	0.0823876	0.0264089	0.0575524	0.261588	0.839983	-0.241686	0.133157	0.143702				-0.230897	0.103292	0.0253919	-0.233592	0.114951	0.111944					0.585	-0.0340204	0.0351254	0.404216	3.74763	0.441236
9Wm8DZ	finn-b-G6_CARPTU	Carpal tunnel syndrome || id:finn-b-G6_CARPTU	Dodecadienoate (12:2) levels	5	0.141978	0.064508	0.0277406	0.105488	0.119862	0.443615	0.140964	0.0960813	0.216239				0.144819	0.0763833	0.0579663	0.150591	0.0956258	0.190422					0.994	0.00785493	0.0217465	0.741886	0.263225	0.992063
0C8Spi	finn-b-G6_CARPTU	Carpal tunnel syndrome || id:finn-b-G6_CARPTU	1-lignoceroyl-GPC (24:0) levels	3	0.186112	0.0852969	0.0291149	0.172706	0.247891	0.612611	0.168478	0.11174	0.270627				0.183496	0.0929178	0.0482885	0.199459	0.111415	0.215304	dat<4SNP					0.00193523	0.0336	0.963374	0.033648	0.983317
VPUtNs	finn-b-G6_CARPTU	Carpal tunnel syndrome || id:finn-b-G6_CARPTU	X-12731 levels	4	-0.151821	0.069661	0.0293	-0.26317	0.328605	0.507227	-0.184648	0.11992	0.221254				-0.170287	0.0875899	0.051878	-0.192909	0.0980651	0.143845					0.782	0.0254657	0.073444	0.761874	1.21115	0.75033
FUXMT1	finn-b-G6_CARPTU	Carpal tunnel syndrome || id:finn-b-G6_CARPTU	Carotene diol (3) levels	3	0.13865	0.0638338	0.029852	0.26069	0.164593	0.358524	0.12424	0.110448	0.377498				0.148074	0.0682681	0.0300828	0.15692	0.0723759	0.162428	dat<4SNP					-0.0195255	0.0242725	0.568731	0.665882	0.716813
1yDZmL	finn-b-G6_CARPTU	Carpal tunnel syndrome || id:finn-b-G6_CARPTU	Adenosine 5'-diphosphate (ADP) to glutamate ratio	4	-0.104773	0.0488893	0.0321073	-0.15884	0.083727	0.198254	-0.0273248	0.0878339	0.776091				-0.0993793	0.0601841	0.0986864	-0.123825	0.0702359	0.176104					0.68	0.0210436	0.0264556	0.509769	1.83245	0.6079
MGp4GR	finn-b-G6_CARPTU	Carpal tunnel syndrome || id:finn-b-G6_CARPTU	X-25828 levels	11	0.172803	0.0815303	0.0340491	-0.163166	0.414246	0.702833	0.383491	0.156759	0.0344711				0.132022	0.104233	0.205296	0.12316	0.113859	0.304787					0.989	0.293547	0.35486	0.4295	2.86627	0.984398
sTUlnA	finn-b-G6_CARPTU	Carpal tunnel syndrome || id:finn-b-G6_CARPTU	N4-acetylcytidine levels	11	0.0688454	0.0332354	0.0383166	0.11877	0.0526841	0.0506401	0.136636	0.0754425	0.100218				0.09307	0.0437167	0.0332599	0.0930481	0.0447367	0.064208					0.713	-0.0140402	0.0114962	0.253002	7.41631	0.685644
hjwO44	finn-b-G6_CARPTU	Carpal tunnel syndrome || id:finn-b-G6_CARPTU	X-23739 levels	3	-0.222003	0.107364	0.0386632	-0.45345	0.532352	0.550846	-0.19036	0.162018	0.360966				-0.200029	0.124922	0.109326	-0.187867	0.143722	0.321236	dat<4SNP					0.0224725	0.050627	0.734048	0.253484	0.880961
FSOfv9	finn-b-G6_CARPTU	Carpal tunnel syndrome || id:finn-b-G6_CARPTU	X-12101 levels	8	0.129487	0.0628461	0.0393622	0.118603	0.164404	0.497793	0.0836781	0.126997	0.53103				0.0703173	0.0835868	0.400208	0.0743317	0.0877192	0.424803					0.524	0.00167521	0.0232893	0.944995	6.28527	0.506863
WUnnz2	finn-b-G6_CARPTU	Carpal tunnel syndrome || id:finn-b-G6_CARPTU	Malate levels	3	-0.129388	0.063031	0.0400952	-0.291403	0.201664	0.385389	-0.134439	0.0870644	0.262551				-0.136294	0.0754005	0.0706686	-0.139827	0.0828197	0.233405	dat<4SNP					0.0258056	0.0305116	0.553074	0.987795	0.610243
UKwNVR	finn-b-G6_CARPTU	Carpal tunnel syndrome || id:finn-b-G6_CARPTU	N2,N5-diacetylornithine levels	7	0.0582527	0.0284519	0.040618	0.045667	0.0392842	0.297505	0.0107481	0.057868	0.858773				0.0548527	0.034882	0.11583	0.0502041	0.0310896	0.157477					0.411	0.00565111	0.0111724	0.634494	7.66377	0.263786
TFGdLE	finn-b-G6_CARPTU	Carpal tunnel syndrome || id:finn-b-G6_CARPTU	Ethylmalonate levels	17	-0.0436749	0.021334	0.0406383	-0.0391976	0.0343178	0.271279	-0.0401515	0.0554892	0.479763				-0.0204056	0.0292353	0.48519	-0.0223352	0.0235699	0.357418					0.374	-0.00213529	0.0125561	0.867235	17.0795	0.380472
AqFH3s	finn-b-G6_CARPTU	Carpal tunnel syndrome || id:finn-b-G6_CARPTU	Cysteinylglycine to taurine ratio	2	-0.278615	0.136457	0.0411733																dat<4SNP								3.56351	0.0590628
HZhs8g	finn-b-G6_CARPTU	Carpal tunnel syndrome || id:finn-b-G6_CARPTU	X-18888 levels	4	0.182727	0.089571	0.0413482	0.763373	0.561934	0.307248	0.177946	0.11884	0.231218				0.190487	0.10406	0.0671684	0.188725	0.111931	0.190367					0.815	-0.0658017	0.062867	0.405097	1.25788	0.739159
C1RgGc	finn-b-G6_CARPTU	Carpal tunnel syndrome || id:finn-b-G6_CARPTU	Allantoin levels	3	0.232274	0.113986	0.0415767	-0.0398141	0.240514	0.895563	0.232508	0.19032	0.346288				0.202943	0.138436	0.142657	0.135042	0.151027	0.46559	dat<4SNP					0.0461581	0.0359286	0.421073	1.89259	0.388176
INqBcq	finn-b-G6_CARPTU	Carpal tunnel syndrome || id:finn-b-G6_CARPTU	Linoleoyl ethanolamide levels	4	-0.122319	0.0603387	0.042641	-0.0629658	0.137246	0.691425	-0.208029	0.095112	0.11656				-0.113417	0.065674	0.0841741	-0.0988755	0.0733994	0.270669					0.805	-0.00862602	0.0179154	0.677705	0.988755	0.803973
tfqzzb	finn-b-G6_CARPTU	Carpal tunnel syndrome || id:finn-b-G6_CARPTU	Urea levels	4	-0.345422	0.171538	0.0440436	-0.0957167	0.475093	0.858964	-0.526612	0.306843	0.184625				-0.406267	0.16567	0.0141958	-0.535361	0.227202	0.0997325					0.203	-0.0329301	0.0571585	0.622727	5.7674	0.123491
0KWaYX	finn-b-G6_CARPTU	Carpal tunnel syndrome || id:finn-b-G6_CARPTU	Salicylate to citrate ratio	3	0.175734	0.0876157	0.0448845	0.172224	0.158188	0.472973	0.1983	0.121203	0.243457				0.191328	0.102081	0.0608928	0.19361	0.108451	0.216149	dat<4SNP					0.0010267	0.0385227	0.983037	0.233026	0.890019
smgJKy	finn-b-G6_CARPTU	Carpal tunnel syndrome || id:finn-b-G6_CARPTU	Adenosine 5'-diphosphate (ADP) to arginine ratio	2	-0.130988	0.0655899	0.0458176																dat<4SNP								0.0409105	0.839711
G4RvwB	finn-b-G6_CARPTU	Carpal tunnel syndrome || id:finn-b-G6_CARPTU	1-stearoyl-2-arachidonoyl-GPI (18:0/20:4) levels	7	0.0804431	0.0403999	0.0464618	0.080433	0.0983584	0.450694	0.0065702	0.0791622	0.936554				0.0680158	0.0499992	0.173723	0.0741364	0.0548047	0.22489					0.769	1.96398e-06	0.0173902	0.999914	3.61547	0.728549
5EjKRV	finn-b-G6_CARPTU	Carpal tunnel syndrome || id:finn-b-G6_CARPTU	Adenosine 5'-diphosphate (ADP) to gluconate ratio	3	0.171045	0.0859358	0.0465492	0.239112	0.444623	0.685881	0.167565	0.117677	0.290476				0.16756	0.101707	0.0994585	0.167441	0.101805	0.241757	dat<4SNP					-0.0105255	0.067458	0.901462	0.0244619	0.987844
2uUdKe	finn-b-G6_CARPTU	Carpal tunnel syndrome || id:finn-b-G6_CARPTU	Alpha-ketoglutarate to ornithine ratio	2	-0.262944	0.132246	0.04678																dat<4SNP								0.0411462	0.839256
E0rDTY	finn-b-G6_CARPTU	Carpal tunnel syndrome || id:finn-b-G6_CARPTU	Glycochenodeoxycholate levels	4	-0.182182	0.0916686	0.0468785	-0.0292059	0.273787	0.924784	-0.107793	0.162271	0.554007				-0.12343	0.114646	0.281653	-0.101476	0.161946	0.575361					0.572	-0.0167535	0.0282538	0.613325	2.2744	0.517444
uPeku4	finn-b-G6_CARPTU	Carpal tunnel syndrome || id:finn-b-G6_CARPTU	Sulfate of piperine metabolite C16H19NO3 (3) levels	4	0.14815	0.0747231	0.0474068	0.259079	0.15815	0.243045	0.129109	0.12297	0.37087				0.13689	0.0886798	0.122675	0.142924	0.118869	0.315468					0.788	-0.0150668	0.0189317	0.509572	1.011	0.798589
Mb4SKo	finn-b-G6_CARPTU	Carpal tunnel syndrome || id:finn-b-G6_CARPTU	Glyco-beta-muricholate levels	7	-0.0519865	0.026256	0.047705	-0.0566012	0.03599	0.176598	-0.0157393	0.0696529	0.828727				-0.0556563	0.0294904	0.0591243	-0.0563867	0.0293635	0.103223					0.731	0.00237909	0.0126903	0.85866	3.64615	0.724435
3o1GRG	finn-b-G6_CARPTU	Carpal tunnel syndrome || id:finn-b-G6_CARPTU	Imidazole lactate levels	9	0.0496925	0.0251194	0.0479	0.0536576	0.0415791	0.237867	0.0521435	0.0494996	0.322925				0.074549	0.0320759	0.0201177	0.0521435	0.0314135	0.135514					0.613	-0.00130009	0.0108642	0.908109	6.35977	0.607001
AMTUDI	finn-b-G6_CARPTU	Carpal tunnel syndrome || id:finn-b-G6_CARPTU	3-methyl-2-oxobutyrate levels	4	0.186784	0.0946213	0.0483804	-0.454843	0.384779	0.358671	0.106883	0.129041	0.468252				0.115087	0.0941308	0.221471	0.115573	0.112499	0.379857					0.41	0.0702107	0.0411094	0.229778	3.88247	0.274438
BqUDDy	finn-b-G6_CARPTU	Carpal tunnel syndrome || id:finn-b-G6_CARPTU	2-ketocaprylate levels	8	0.109955	0.055776	0.0486824	0.18862	0.120543	0.168678	0.128764	0.105467	0.261649				0.119714	0.0748284	0.109633	0.132123	0.0871364	0.17323					0.965	-0.0155462	0.0211188	0.48942	2.08359	0.955069
lw6MPE	finn-b-G6_CARPTU	Carpal tunnel syndrome || id:finn-b-G6_CARPTU	X-11795 levels	3	-0.200526	0.101802	0.0488649	-0.209224	0.150725	0.397434	-0.245769	0.150193	0.243406				-0.237173	0.115859	0.0406507	-0.251754	0.140442	0.214908	dat<4SNP					0.00167087	0.0213513	0.950282	0.824944	0.662012
QmDCnl	finn-b-G6_CARPTU	Carpal tunnel syndrome || id:finn-b-G6_CARPTU	Indolin-2-one levels	2	-0.153246	0.0779534	0.0493139																dat<4SNP								0.000363729	0.984784
7n3vXQ	finn-b-G6_CARPTU	Carpal tunnel syndrome || id:finn-b-G6_CARPTU	Linoleoyl-arachidonoyl-glycerol (18:2/20:4) [1] levels	3	0.0783935	0.0398906	0.0493895	0.0961077	0.176146	0.682028	0.0778253	0.0583286	0.313755				0.0793807	0.0428713	0.0640828	0.0801693	0.0439392	0.209624	dat<4SNP					-0.00499771	0.048405	0.934502	0.0193002	0.990396
5kJBgF	finn-b-G6_CARPTU	Carpal tunnel syndrome || id:finn-b-G6_CARPTU	Adenosine 5'-diphosphate (ADP) to choline ratio	3	0.165958	0.0846372	0.0499007	-0.34876	0.52948	0.629197	0.137811	0.120163	0.370127				0.14108	0.106418	0.184932	0.124923	0.116777	0.396724	dat<4SNP					0.0836426	0.0849351	0.504881	1.59168	0.451201
YF1qpz	finn-b-G6_CARPTU	Carpal tunnel syndrome || id:finn-b-G6_CARPTU	2-hydroxyarachidate levels	2	0.285841	0.146338	0.0507849																dat<4SNP								0.168508	0.681442
LeD4pF	finn-b-G6_CARPTU	Carpal tunnel syndrome || id:finn-b-G6_CARPTU	Carnitine C4 levels	12	-0.0458999	0.0235161	0.0509565	-0.0288457	0.0339472	0.41536	-0.0947284	0.0586657	0.134667				-0.0205538	0.0319358	0.519835	-0.0182306	0.0310916	0.569477					0.616	-0.00657548	0.00943964	0.501935	7.56847	0.751358
Q6lEe1	finn-b-G6_CARPTU	Carpal tunnel syndrome || id:finn-b-G6_CARPTU	Dodecanedioate levels	5	0.16088	0.0825801	0.0513953	0.0449178	0.279646	0.882596	0.21649	0.130744	0.173097				0.189347	0.102064	0.0635708	0.206104	0.126193	0.177754					0.919	0.019377	0.0446442	0.693586	0.96088	0.915669
z17Hyt	finn-b-G6_CARPTU	Carpal tunnel syndrome || id:finn-b-G6_CARPTU	X-25271 levels	5	-0.21786	0.111941	0.0516295	-0.418387	0.422554	0.3951	-0.197744	0.156113	0.274008				-0.210444	0.128562	0.101649	-0.197744	0.124175	0.186496					0.462	0.0238998	0.0481356	0.653636	4.79212	0.3093
IPZLP0	finn-b-G6_CARPTU	Carpal tunnel syndrome || id:finn-b-G6_CARPTU	X-11478 levels	7	-0.159616	0.0823903	0.0527069	-0.454389	0.167982	0.0425296	-0.0925933	0.126362	0.491327				-0.116095	0.0927664	0.21076	-0.126139	0.112612	0.305487					0.224	0.0365919	0.0190427	0.112701	8.87853	0.180526
LmqIVr	finn-b-G6_CARPTU	Carpal tunnel syndrome || id:finn-b-G6_CARPTU	3-hydroxy-2-ethylpropionate levels	6	0.140194	0.0726941	0.053787	0.019309	0.306515	0.952793	0.048616	0.156128	0.768072				0.052616	0.0885402	0.552338	0.0398195	0.116339	0.746065					0.366	0.0127913	0.0313198	0.703891	5.68124	0.338481
2jtoSR	finn-b-G6_CARPTU	Carpal tunnel syndrome || id:finn-b-G6_CARPTU	1-palmitoyl-2-docosahexaenoyl-gpc (16:0/22:6) levels	7	0.0977167	0.0510627	0.0556634	0.191786	0.143602	0.23927	0.0670054	0.0879399	0.474968				0.0954229	0.0646834	0.14015	0.074102	0.0809528	0.395295					0.952	-0.0139243	0.0198671	0.51465	1.60611	0.952137
c0pTe0	finn-b-G6_CARPTU	Carpal tunnel syndrome || id:finn-b-G6_CARPTU	Xylose levels	3	-0.181541	0.0953745	0.0569805	-0.427205	0.158606	0.226313	-0.272213	0.134658	0.180608				-0.210464	0.0967881	0.0296693	-0.249497	0.119229	0.171468	dat<4SNP					0.0529292	0.030112	0.329289	3.23545	0.198349
0oIwhF	finn-b-G6_CARPTU	Carpal tunnel syndrome || id:finn-b-G6_CARPTU	Alpha-hydroxycaproate levels	2	0.142438	0.0749194	0.0572727																dat<4SNP								1.33703	0.247558
gA128M	finn-b-G6_CARPTU	Carpal tunnel syndrome || id:finn-b-G6_CARPTU	Retinol (Vitamin A) to linoleoyl-arachidonoyl-glycerol (18:2 to 20:4) [1] ratio	5	-0.0801207	0.0421505	0.0573248	-0.123394	0.0886328	0.258116	-0.073279	0.0685573	0.34534				-0.0864683	0.0472559	0.0672814	-0.0924174	0.0488957	0.131737					0.966	0.00885307	0.0159512	0.617586	0.462619	0.977036
hPDhz4	finn-b-G6_CARPTU	Carpal tunnel syndrome || id:finn-b-G6_CARPTU	X-18913 levels	4	-0.214987	0.113128	0.0573827	-0.0840511	0.291309	0.800097	-0.309749	0.18732	0.196785				-0.228584	0.136472	0.0939449	-0.296164	0.164834	0.170234					0.851	-0.0163289	0.0334775	0.673951	0.84536	0.838589
YKuqL9	finn-b-G6_CARPTU	Carpal tunnel syndrome || id:finn-b-G6_CARPTU	Adenosine 5'-diphosphate (ADP) to Adenosine 5'-monophosphate (AMP) ratio	5	0.128176	0.0674598	0.0574293	-0.0157558	0.278349	0.958419	0.00958276	0.127094	0.943518				0.063757	0.0897875	0.47765	0.0117141	0.126374	0.930603					0.434	0.0193488	0.0360571	0.628774	4.09913	0.392756
CNsBWm	finn-b-G6_CARPTU	Carpal tunnel syndrome || id:finn-b-G6_CARPTU	Branched-chain, straight-chain, or cyclopropyl 10:1 fatty acid (1) levels	2	0.139345	0.0736885	0.0586241																dat<4SNP								0.330014	0.565651
L0ZSMp	finn-b-G6_CARPTU	Carpal tunnel syndrome || id:finn-b-G6_CARPTU	3-methylglutarylcarnitine (2) levels	11	0.0591162	0.0312663	0.0586602	-0.0100244	0.0639808	0.878957	0.0423137	0.0792678	0.605137				0.0523609	0.0445492	0.239854	-0.00108405	0.05024	0.983209					0.409	0.0159474	0.0128752	0.246819	9.39766	0.494825
L9BSpT	finn-b-G6_CARPTU	Carpal tunnel syndrome || id:finn-b-G6_CARPTU	3-amino-2-piperidone levels	3	0.17719	0.0941919	0.0599508	0.792596	0.491183	0.35319	0.11594	0.127657	0.459631				0.127632	0.108063	0.237569	0.117158	0.123172	0.441907	dat<4SNP					-0.0795215	0.0622917	0.42303	1.63098	0.442423
lKM9Au	finn-b-G6_CARPTU	Carpal tunnel syndrome || id:finn-b-G6_CARPTU	Palmitoylcarnitine levels (Metabolon platform)	4	0.113041	0.0601121	0.0600405	0.133566	0.122103	0.388174	0.0151876	0.11016	0.899078				0.0893262	0.076926	0.245562	0.131544	0.0822196	0.207923					0.437	-0.0042548	0.0203162	0.853509	3.35375	0.340232
oyj1dw	finn-b-G6_CARPTU	Carpal tunnel syndrome || id:finn-b-G6_CARPTU	X-19438 levels	4	0.169571	0.0904031	0.0606935	1.00924	1.19588	0.487557	0.183317	0.150777	0.311001				0.174393	0.103005	0.090446	0.177827	0.14585	0.30987					0.768	-0.0765901	0.108769	0.554283	1.1432	0.766656
DmE3f0	finn-b-G6_CARPTU	Carpal tunnel syndrome || id:finn-b-G6_CARPTU	Tauro-beta-muricholate levels	5	-0.0481947	0.0258009	0.0617699	-0.0733687	0.0660125	0.347439	-0.0629345	0.0531749	0.302128				-0.0576843	0.0264811	0.0293825	-0.0593205	0.0284125	0.105088					0.596	0.0194785	0.0470144	0.706489	2.34841	0.67197
MLS7Eo	finn-b-G6_CARPTU	Carpal tunnel syndrome || id:finn-b-G6_CARPTU	X-25217 levels	3	-0.147765	0.0794743	0.0629881	-0.110116	0.251102	0.7369	-0.179401	0.118775	0.270026				-0.146361	0.0952075	0.124225	-0.146778	0.110125	0.314144	dat<4SNP					-0.00920187	0.0582188	0.900203	0.410556	0.814421
uc8VHc	finn-b-G6_CARPTU	Carpal tunnel syndrome || id:finn-b-G6_CARPTU	Cholesterol to benzoate ratio	7	-0.0760362	0.0411044	0.0643378	-0.205157	0.110553	0.122641	-0.0436464	0.0791832	0.601398				-0.104326	0.0539883	0.0533123	-0.100926	0.0517495	0.0990213					0.828	0.132047	0.104954	0.263892	3.16036	0.788467
wGMf5w	finn-b-G6_CARPTU	Carpal tunnel syndrome || id:finn-b-G6_CARPTU	2,6-dihydroxybenzoic acid levels	3	-0.145372	0.0787013	0.064728	-0.136849	0.32038	0.743006	-0.050448	0.136595	0.747321				-0.149094	0.08818	0.0908778	-0.175234	0.0910372	0.194125	dat<4SNP					-0.00141099	0.0514143	0.982533	0.661407	0.718418
Ssnf6n	finn-b-G6_CARPTU	Carpal tunnel syndrome || id:finn-b-G6_CARPTU	2,3-dihydroxypyridine levels	9	-0.0384008	0.0208201	0.0651235	0.0383256	0.0369606	0.334255	-0.0302149	0.0253044	0.266657				-0.030766	0.0234761	0.190019	-0.0302149	0.0227755	0.221245					0.527	-0.166505	0.0680288	0.0442655	9.04537	0.338483
IIg0BD	finn-b-G6_CARPTU	Carpal tunnel syndrome || id:finn-b-G6_CARPTU	3-indoleglyoxylic acid levels	5	0.0805884	0.0437672	0.0655778	0.16832	0.095336	0.175652	0.00421329	0.109533	0.971159				0.0898582	0.0464681	0.0531425	0.136475	0.052589	0.0603574					0.452	-0.0213136	0.0206221	0.377368	4.95422	0.292028
CtReLb	finn-b-G6_CARPTU	Carpal tunnel syndrome || id:finn-b-G6_CARPTU	Phosphate to linoleoyl-arachidonoyl-glycerol (18:2 to 20:4) [1] ratio	4	-0.0772013	0.0419284	0.065583	-0.163623	0.101145	0.247127	-0.0888627	0.0642171	0.260408				-0.0850134	0.0457664	0.0632328	-0.0865031	0.0457514	0.155045					0.836	0.0200657	0.0213714	0.446892	1.2183	0.748619
Kt8pBo	finn-b-G6_CARPTU	Carpal tunnel syndrome || id:finn-b-G6_CARPTU	3-hydroxyisobutyrate to phosphate ratio	3	-0.212626	0.115847	0.066445	-0.497793	0.757407	0.629842	-0.239749	0.165724	0.284916				-0.220419	0.144074	0.126042	-0.238283	0.167251	0.290284	dat<4SNP					0.0476479	0.125064	0.768265	0.184473	0.911889
3QpWLK	finn-b-G6_CARPTU	Carpal tunnel syndrome || id:finn-b-G6_CARPTU	Glutamine conjugate of C6H10O2 (2) levels	2	0.293106	0.159761	0.0665578																dat<4SNP								0.559553	0.45444
hD64Gv	finn-b-G6_CARPTU	Carpal tunnel syndrome || id:finn-b-G6_CARPTU	X-24728 levels	4	0.193812	0.105724	0.066774	0.0404949	0.420739	0.9321	0.222482	0.18183	0.308452				0.205023	0.122599	0.0944653	0.224126	0.174357	0.288883					0.715	0.0163579	0.0434496	0.742748	1.39108	0.707626
RDZVL1	finn-b-G6_CARPTU	Carpal tunnel syndrome || id:finn-b-G6_CARPTU	4-cholesten-3-one levels	4	0.178652	0.0979747	0.0682349	0.762844	0.979621	0.517655	0.0243915	0.143584	0.875917				0.12078	0.0989972	0.222452	0.0445141	0.156404	0.794458					0.263	-0.0597974	0.0996337	0.609338	4.76138	0.190127
e0oNuH	finn-b-G6_CARPTU	Carpal tunnel syndrome || id:finn-b-G6_CARPTU	X-17357 levels	9	0.0772283	0.04246	0.0689346	0.0468301	0.120882	0.709968	0.0764153	0.078458	0.3586				0.0818021	0.0537913	0.128327	0.0889499	0.0569793	0.157125					0.939	0.00649095	0.0241673	0.795994	3.1227	0.926423
WF1Ko4	finn-b-G6_CARPTU	Carpal tunnel syndrome || id:finn-b-G6_CARPTU	Biliverdin levels	5	0.0543134	0.02991	0.0693862	0.0127764	0.0623701	0.850802	-0.000649858	0.0596577	0.99183				0.0539795	0.0301024	0.0729413	0.0524568	0.0340637	0.198412					0.892	0.0155839	0.0205338	0.503073	1.53018	0.821282
ovgi2C	finn-b-G6_CARPTU	Carpal tunnel syndrome || id:finn-b-G6_CARPTU	X-24736 levels	9	-0.0506892	0.0279457	0.069701	-0.0872395	0.0729171	0.270479	-0.0661993	0.0530691	0.247522				-0.0788584	0.0362398	0.029554	-0.0749248	0.0389107	0.0903378					0.897	0.0101843	0.0187661	0.604179	3.35021	0.910499
KR1Cpr	finn-b-G6_CARPTU	Carpal tunnel syndrome || id:finn-b-G6_CARPTU	N-methyl-2-pyridone-5-carboxamide levels	2	0.227661	0.12619	0.0712142																dat<4SNP								0.280711	0.596236
Aj2Wnb	finn-b-G6_CARPTU	Carpal tunnel syndrome || id:finn-b-G6_CARPTU	X-17690 levels	5	0.150455	0.0834312	0.0713352	0.237294	0.230548	0.379081	0.166909	0.131982	0.274667				0.17048	0.103057	0.0980801	0.176582	0.12479	0.229974					0.678	-0.0113634	0.028124	0.713257	2.42668	0.657811
GXVWXt	finn-b-G6_CARPTU	Carpal tunnel syndrome || id:finn-b-G6_CARPTU	X-21441 levels	10	-0.0659716	0.0367144	0.0723535	-0.000420713	0.0635458	0.99488	-0.0152122	0.0764997	0.846797				-0.102732	0.0461938	0.026153	-0.1093	0.0551754	0.0789372					0.307	-0.0141233	0.0113357	0.248042	10.7079	0.296264
xB0FKS	finn-b-G6_CARPTU	Carpal tunnel syndrome || id:finn-b-G6_CARPTU	Benzoate to oleoyl-linoleoyl-glycerol (18:1 to 18:2) [2] ratio	5	-0.178696	0.100136	0.0743387	-0.259638	0.344871	0.506228	-0.0920328	0.17071	0.618413				-0.123498	0.0969108	0.202542	-0.0594951	0.131003	0.673272					0.159	0.00970038	0.0389878	0.819572	7.43501	0.114609
J0E620	finn-b-G6_CARPTU	Carpal tunnel syndrome || id:finn-b-G6_CARPTU	Phosphocholine levels	4	0.132157	0.0742691	0.0751681	0.0582828	0.170473	0.765017	0.19062	0.119304	0.208384				0.146542	0.0868423	0.0915168	0.187828	0.113984	0.197942					0.747	0.0165295	0.0343333	0.677732	1.09608	0.778021
MmxAni	finn-b-G6_CARPTU	Carpal tunnel syndrome || id:finn-b-G6_CARPTU	X-12707 levels	5	-0.0972205	0.0546424	0.0752048	-0.0760249	0.0838692	0.431512	-0.100901	0.0921954	0.335248				-0.097178	0.0529488	0.0664582	-0.100901	0.0574607	0.153932					0.477	-0.00868391	0.0232826	0.733959	5.40594	0.248122
LCNVP0	finn-b-G6_CARPTU	Carpal tunnel syndrome || id:finn-b-G6_CARPTU	Bilirubin (E,E) levels	6	0.0854392	0.0483177	0.077014	-0.00810636	0.0770366	0.921261	0.0813875	0.0810191	0.361224				0.0604288	0.0315064	0.0551133	0.0563285	0.0316011	0.134763					0.347	0.0318384	0.0216366	0.215124	13.5069	0.0190644
gkmQ1m	finn-b-G6_CARPTU	Carpal tunnel syndrome || id:finn-b-G6_CARPTU	5-dodecenoate (12:1n7) levels	2	0.256168	0.145361	0.0780205																dat<4SNP								0.359573	0.548744
EuPAeG	finn-b-G6_CARPTU	Carpal tunnel syndrome || id:finn-b-G6_CARPTU	X-12410 levels	4	0.0974185	0.0556862	0.0802186	0.162917	0.109174	0.274167	0.0990769	0.112565	0.443572				0.117473	0.0575491	0.0412243	0.116469	0.0615723	0.154913					0.561	-0.0154261	0.0221164	0.557669	1.86878	0.600084
IlC2cs	finn-b-G6_CARPTU	Carpal tunnel syndrome || id:finn-b-G6_CARPTU	Maleate levels	2	0.278058	0.159652	0.0815684																dat<4SNP								0.0715877	0.789039
Vvjai1	finn-b-G6_CARPTU	Carpal tunnel syndrome || id:finn-b-G6_CARPTU	Androstenediol (3beta,17beta) monosulfate (1) levels	5	0.130524	0.0750284	0.0819187	0.0518301	0.154395	0.759205	0.184255	0.114731	0.183552				0.143623	0.0671935	0.0325616	0.134138	0.0703804	0.129357					0.358	0.0211341	0.0351589	0.590156	6.9759	0.137167
1ML8wN	finn-b-G6_CARPTU	Carpal tunnel syndrome || id:finn-b-G6_CARPTU	4-allylphenol sulfate levels	3	-0.153916	0.08865	0.0825245	-0.22027	0.208908	0.48315	-0.184053	0.123593	0.274877				-0.158499	0.102357	0.121505	-0.184053	0.138515	0.315256	dat<4SNP					0.0095968	0.0273591	0.785229	0.446196	0.800036
Rq9S5m	finn-b-G6_CARPTU	Carpal tunnel syndrome || id:finn-b-G6_CARPTU	Methionine to methionine sulfoxide ratio	3	-0.191379	0.110703	0.08385	0.258283	0.480592	0.686059	-0.286565	0.177412	0.247624				-0.241246	0.139381	0.0834821	-0.288606	0.174246	0.239502	dat<4SNP					-0.0476025	0.0495087	0.512495	1.26162	0.532161
6DWGFG	finn-b-G6_CARPTU	Carpal tunnel syndrome || id:finn-b-G6_CARPTU	1-arachidonoyl-gpc (20:4n6) levels	6	0.0487768	0.0282497	0.0842334	0.0286032	0.0457469	0.565708	0.0692258	0.0771404	0.410631				0.0398156	0.0285873	0.163689	0.036544	0.029971	0.277104					0.5	0.00672273	0.0114217	0.587766	5.24554	0.386655
Irz3Xp	finn-b-G6_CARPTU	Carpal tunnel syndrome || id:finn-b-G6_CARPTU	Prolylglycine levels	4	-0.194378	0.112765	0.0847534	-0.541167	0.265385	0.178275	-0.00543501	0.203663	0.980386				-0.164883	0.104348	0.114078	-0.346153	0.196463	0.176294					0.238	0.0394037	0.0280255	0.294957	5.26768	0.153213
ShsfjO	finn-b-G6_CARPTU	Carpal tunnel syndrome || id:finn-b-G6_CARPTU	1-dihomo-linolenylglycerol (20:3) levels	2	-0.2218	0.129447	0.0866324																dat<4SNP								0.581899	0.445569
Cy6Z2g	finn-b-G6_CARPTU	Carpal tunnel syndrome || id:finn-b-G6_CARPTU	1-palmitoleoyl-2-linolenoyl-GPC (16:1/18:3) levels	6	-0.0981242	0.0578138	0.0896505	-0.164882	0.130533	0.275149	-0.0692204	0.109332	0.554478				-0.0666862	0.0533604	0.211398	-0.0641903	0.0562	0.305109					0.251	0.0128523	0.0221075	0.592189	8.78323	0.118029
3izEu8	finn-b-G6_CARPTU	Carpal tunnel syndrome || id:finn-b-G6_CARPTU	Butyrate/isobutyrate (4:0) levels	2	-0.191833	0.11327	0.0903439																dat<4SNP								0.865475	0.352211
Pgg8Xv	finn-b-G6_CARPTU	Carpal tunnel syndrome || id:finn-b-G6_CARPTU	X-16124 levels	4	0.0751184	0.0443931	0.090623	0.0489676	0.088842	0.636865	0.13542	0.0868173	0.216703				0.0722375	0.0506603	0.153892	0.0661176	0.0517085	0.290962					0.699	0.0201201	0.0592086	0.766363	1.1159	0.773238
CyjY9V	finn-b-G6_CARPTU	Carpal tunnel syndrome || id:finn-b-G6_CARPTU	5alpha-androstan-3alpha,17beta-diol monosulfate (2) levels	3	0.172494	0.101949	0.0906521	-0.0835994	0.15968	0.692955	0.0939059	0.172622	0.640982				0.15287	0.0853362	0.0732314	0.129631	0.0786293	0.240994	dat<4SNP					0.0533469	0.0289852	0.316853	3.38744	0.183835
fwiM5r	finn-b-G6_CARPTU	Carpal tunnel syndrome || id:finn-b-G6_CARPTU	5alpha-pregnan-3beta,20beta-diol monosulfate (1) levels	9	0.0799462	0.0473572	0.091382	0.123812	0.0831795	0.180226	0.145867	0.0822635	0.114134				0.0770291	0.0389838	0.0481632	0.0889052	0.040918	0.0615528					0.086	-0.0108636	0.0166191	0.534193	17.3572	0.026597
n6ogqi	finn-b-G6_CARPTU	Carpal tunnel syndrome || id:finn-b-G6_CARPTU	(S)-a-amino-omega-caprolactam levels	5	0.143612	0.0851664	0.0917468	0.238458	0.232271	0.380135	0.194593	0.145346	0.251649				0.175687	0.0998714	0.0785543	0.188065	0.130311	0.222443					0.747	-0.0124242	0.028307	0.690416	2.18447	0.701873
DenTeU	finn-b-G6_CARPTU	Carpal tunnel syndrome || id:finn-b-G6_CARPTU	Androsterone glucuronide levels	12	0.0816769	0.0486518	0.0931896	0.140168	0.108896	0.227028	0.032622	0.102835	0.757011				0.0415689	0.0675462	0.538282	0.0313411	0.10249	0.765468					0.858	-0.00891467	0.0148483	0.561611	6.15766	0.86264
NyXCMd	finn-b-G6_CARPTU	Carpal tunnel syndrome || id:finn-b-G6_CARPTU	Uridine to cytidine ratio	2	-0.183435	0.109314	0.0933371																dat<4SNP								0.0461263	0.829946
JZRrYF	finn-b-G6_CARPTU	Carpal tunnel syndrome || id:finn-b-G6_CARPTU	Aspartate to asparagine ratio	5	0.12779	0.0761916	0.0934999	0.295323	0.240135	0.306415	0.244544	0.150487	0.179484				0.117157	0.0913111	0.199472	0.101765	0.110403	0.408816					0.552	-0.0205514	0.0279355	0.515228	3.47642	0.481473
RHGzVy	finn-b-G6_CARPTU	Carpal tunnel syndrome || id:finn-b-G6_CARPTU	Benzoate to linoleoyl-arachidonoyl-glycerol (18:2 to 20:4) [1] ratio	5	-0.0774409	0.0462533	0.0940758	-0.158026	0.148918	0.366477	-0.0952173	0.0784688	0.291712				-0.0944831	0.0524346	0.0715578	-0.0960559	0.0528671	0.143388					0.794	0.0174662	0.0306805	0.608992	1.69673	0.791312
6czoBH	finn-b-G6_CARPTU	Carpal tunnel syndrome || id:finn-b-G6_CARPTU	X-21821 levels	2	0.202714	0.121749	0.095909																dat<4SNP								0.205448	0.650359
gWIf3W	finn-b-G6_CARPTU	Carpal tunnel syndrome || id:finn-b-G6_CARPTU	2-aminooctanoate levels	5	0.132089	0.0793464	0.0959706	0.220034	0.19384	0.338808	0.166199	0.121613	0.243522				0.156314	0.095319	0.101024	0.176651	0.124398	0.228618					0.932	-0.0148284	0.0298196	0.653159	0.652469	0.957059
ffglWb	finn-b-G6_CARPTU	Carpal tunnel syndrome || id:finn-b-G6_CARPTU	Gamma-glutamylglutamine levels	8	0.0849036	0.0512027	0.0972801	0.206407	0.124024	0.147117	0.048804	0.116122	0.68688				0.0625696	0.0697421	0.369635	0.0552396	0.105124	0.615483					0.371	-0.0167435	0.0156003	0.3244	7.21055	0.407292
S10qOT	finn-b-G6_CARPTU	Carpal tunnel syndrome || id:finn-b-G6_CARPTU	2-aminobutyrate levels	4	-0.14767	0.0892176	0.0978899	0.195469	0.3759	0.654893	-0.0878709	0.101176	0.449026				-0.109948	0.078414	0.160871	-0.114088	0.0812813	0.255035					0.282	-0.0494834	0.0525961	0.446112	5.52304	0.137267
nXE5Nh	finn-b-G6_CARPTU	Carpal tunnel syndrome || id:finn-b-G6_CARPTU	Mannose to S-methylcysteine ratio	3	-0.103309	0.0625759	0.0987513	-0.0497858	0.229119	0.863785	-0.127718	0.0874408	0.281572				-0.103375	0.0700992	0.140293	-0.0843591	0.0827507	0.415241	dat<4SNP					-0.00993886	0.0409282	0.848341	0.193915	0.907595
Ud0mSl	finn-b-G6_CARPTU	Carpal tunnel syndrome || id:finn-b-G6_CARPTU	Gamma-glutamyltyrosine levels	5	0.13678	0.0831932	0.100149	-0.014049	0.323789	0.968118	0.0372234	0.149901	0.816114				0.0847665	0.0976274	0.385249	0.0594358	0.127413	0.665143					0.357	0.0194968	0.0401103	0.660204	4.94965	0.292503
CRlokZ	finn-b-G6_CARPTU	Carpal tunnel syndrome || id:finn-b-G6_CARPTU	N-acetyl-beta-alanine levels	5	-0.120711	0.0734604	0.10034	0.0789155	0.124266	0.570517	-0.115258	0.106639	0.340586				-0.10153	0.067522	0.132671	-0.0965567	0.0721025	0.251552					0.419	-0.0547494	0.0295385	0.160865	5.61828	0.229526
IALlhC	finn-b-G6_CARPTU	Carpal tunnel syndrome || id:finn-b-G6_CARPTU	(2 or 3)-decenoate (10:1n7 or n8) levels	4	0.126793	0.0776644	0.102558	0.230703	0.290696	0.510617	0.107478	0.112854	0.411172				0.108789	0.0852312	0.201816	0.107478	0.0963513	0.34595					0.954	-0.0204343	0.0550887	0.746292	0.368373	0.946695
tp8YL0	finn-b-G6_CARPTU	Carpal tunnel syndrome || id:finn-b-G6_CARPTU	Succinate to proline ratio	2	0.142466	0.0875035	0.1035																dat<4SNP								0.00141949	0.969946
Lu7mnD	finn-b-G6_CARPTU	Carpal tunnel syndrome || id:finn-b-G6_CARPTU	Cytidine to N-acetylglucosamine to N-acetylgalactosamine ratio	3	0.121273	0.07518	0.106721	0.399844	0.341114	0.449646	0.136456	0.114196	0.354598				0.135134	0.0846525	0.110412	0.145584	0.0960015	0.268665	dat<4SNP					-0.0558605	0.0667202	0.556252	0.920202	0.63122
I8X6ZO	finn-b-G6_CARPTU	Carpal tunnel syndrome || id:finn-b-G6_CARPTU	Cholate to adenosine 5'-monophosphate (AMP) ratio	2	-0.0811344	0.0503887	0.107361																dat<4SNP								0.000740129	0.978296
swKfXS	finn-b-G6_CARPTU	Carpal tunnel syndrome || id:finn-b-G6_CARPTU	Stearoyl sphingomyelin (d18:1/18:0) levels	10	-0.0867343	0.0538668	0.107362	-0.0849686	0.135541	0.548201	-0.0343374	0.105853	0.753057				-0.0106329	0.0638823	0.867807	-0.00362212	0.0626701	0.955174					0.267	-0.000285132	0.0198483	0.98889	12.1159	0.206853
hXRdcz	finn-b-G6_CARPTU	Carpal tunnel syndrome || id:finn-b-G6_CARPTU	X-21283 levels	3	-0.0568469	0.0353137	0.107448	-0.0884766	0.0602652	0.380672	0.0347408	0.0706479	0.671572				-0.0578275	0.0362924	0.111075	-0.0648492	0.0380318	0.230287	dat<4SNP					0.0156167	0.0241115	0.634104	0.597754	0.741651
6CEfFm	finn-b-G6_CARPTU	Carpal tunnel syndrome || id:finn-b-G6_CARPTU	N-acetylneuraminate to N-acetylglucosamine to N-acetylgalactosamine ratio	7	0.0639977	0.0397858	0.107714	-0.0333628	0.0724966	0.664694	0.127757	0.0757924	0.142847				0.0484338	0.0461004	0.293435	0.0535277	0.0449867	0.279045					0.725	0.0233013	0.0145044	0.169073	4.46423	0.614115
0AMT72	finn-b-G6_CARPTU	Carpal tunnel syndrome || id:finn-b-G6_CARPTU	Andro steroid monosulfate C19H28O6S (1) levels	7	-0.0537141	0.0334395	0.108206	-0.03428	0.0512397	0.533131	-0.0183327	0.0857668	0.83782				-0.063892	0.0295742	0.0307422	-0.0640106	0.032368	0.0953416					0.391	-0.00904854	0.0171361	0.620059	8.59707	0.197539
SL1uco	finn-b-G6_CARPTU	Carpal tunnel syndrome || id:finn-b-G6_CARPTU	Phosphate to oleoyl-linoleoyl-glycerol (18:1 to 18:2) [2] ratio	10	-0.0813481	0.0507265	0.108789	-0.18656	0.123378	0.16896	0.0135272	0.112161	0.906654				-0.0269449	0.0683349	0.693354	-0.00746196	0.112767	0.948688					0.658	0.0130335	0.0139323	0.376913	6.67619	0.670791
CfEeE6	finn-b-G6_CARPTU	Carpal tunnel syndrome || id:finn-b-G6_CARPTU	X-18345 levels	3	0.0959232	0.060005	0.109913	0.240289	0.237537	0.496332	0.0227493	0.0962411	0.835142				0.0932235	0.0676411	0.168139	0.127682	0.0754044	0.232478	dat<4SNP					-0.0906482	0.144313	0.642951	0.618042	0.734165
xbOoO2	finn-b-G6_CARPTU	Carpal tunnel syndrome || id:finn-b-G6_CARPTU	Cholesterol to linoleoyl-arachidonoyl-glycerol (18:2 to 20:4) [1] ratio	5	-0.0499863	0.0312994	0.110257	-0.0261327	0.0505581	0.640928	-0.120997	0.0578491	0.104642				-0.0506228	0.036992	0.171163	-0.0471678	0.035293	0.252354					0.544	-0.00815095	0.0135674	0.590348	3.35822	0.499762
QOP1cR	finn-b-G6_CARPTU	Carpal tunnel syndrome || id:finn-b-G6_CARPTU	Thyroxine to taurocholate ratio	2	-0.177516	0.111451	0.111211																dat<4SNP								0.125132	0.723533
uDPiCL	finn-b-G6_CARPTU	Carpal tunnel syndrome || id:finn-b-G6_CARPTU	Guaiacol sulfate levels	3	0.204235	0.128294	0.111402	0.194049	0.302069	0.636481	0.214649	0.170594	0.335292				0.214728	0.144688	0.137788	0.214834	0.164869	0.322384	dat<4SNP					0.00233563	0.0627097	0.9763	0.0498459	0.975385
vUoXnj	finn-b-G6_CARPTU	Carpal tunnel syndrome || id:finn-b-G6_CARPTU	2-hydroxy-4-(methylthio)butanoic acid levels	6	-0.0988495	0.0621129	0.111509	0.154671	0.179566	0.437611	-0.0424272	0.116113	0.729764				-0.0644797	0.0736012	0.380993	-0.0359632	0.0787769	0.667163					0.388	-0.0324353	0.0217046	0.209381	5.56929	0.350408
YuxUXQ	finn-b-G6_CARPTU	Carpal tunnel syndrome || id:finn-b-G6_CARPTU	1-methylxanthine levels	6	-0.0529066	0.0333185	0.112308	-0.11059	0.0576	0.127276	-0.0614501	0.0667108	0.399242				-0.0790608	0.0390771	0.0430526	-0.0825151	0.0430341	0.1133					0.63	0.0194155	0.0158147	0.28687	3.2086	0.667861
ythfcZ	finn-b-G6_CARPTU	Carpal tunnel syndrome || id:finn-b-G6_CARPTU	X-13684 levels	10	0.0673362	0.042605	0.113997	0.078716	0.110723	0.497332	0.0110114	0.0703767	0.879121				0.0698881	0.0494365	0.157452	0.0787749	0.056975	0.20012					0.354	-0.00208508	0.0185239	0.913151	10.8512	0.286047
yPlQOU	finn-b-G6_CARPTU	Carpal tunnel syndrome || id:finn-b-G6_CARPTU	X-23636 levels	2	0.188051	0.11954	0.115689																dat<4SNP								0.661079	0.416179
wWEUW9	finn-b-G6_CARPTU	Carpal tunnel syndrome || id:finn-b-G6_CARPTU	Spermidine to adenosine 5'-diphosphate (ADP) ratio	3	0.124522	0.0796939	0.118169	0.0711569	0.238166	0.815171	0.106479	0.102854	0.409323				0.115041	0.09091	0.205715	0.104388	0.103007	0.417526	dat<4SNP					0.0129372	0.0544093	0.851387	0.0659232	0.967576
zctB2k	finn-b-G6_CARPTU	Carpal tunnel syndrome || id:finn-b-G6_CARPTU	Phosphate to glucose ratio	2	-0.221977	0.142551	0.119429																dat<4SNP								0.327163	0.567334
pFZFhE	finn-b-G6_CARPTU	Carpal tunnel syndrome || id:finn-b-G6_CARPTU	X-23641 levels	7	0.074706	0.0480781	0.120221	-0.130026	0.183318	0.50984	0.147963	0.0999597	0.189309				0.124319	0.0640457	0.0522472	0.138997	0.093513	0.187727					0.409	0.0295884	0.0255932	0.299875	6.1769	0.403668
up3Wum	finn-b-G6_CARPTU	Carpal tunnel syndrome || id:finn-b-G6_CARPTU	Phosphate to N-acetylneuraminate ratio	3	0.171005	0.110058	0.120239	0.359669	0.23488	0.368292	0.244506	0.160089	0.266248				0.224457	0.129605	0.0832987	0.242328	0.168682	0.287363	dat<4SNP					-0.029257	0.0321777	0.530244	0.99649	0.607596
XQBVT2	finn-b-G6_CARPTU	Carpal tunnel syndrome || id:finn-b-G6_CARPTU	3-hydroxypyridine sulfate levels	6	0.124698	0.0803641	0.120744	0.0601569	0.171472	0.743415	0.0857393	0.149208	0.590428				0.0926007	0.10143	0.36127	0.0896303	0.123823	0.501591					0.668	0.0112688	0.0264473	0.691973	3.54694	0.616297
7xNPQO	finn-b-G6_CARPTU	Carpal tunnel syndrome || id:finn-b-G6_CARPTU	Glycochenodeoxycholate 3-sulfate levels	9	-0.0629739	0.0408764	0.123416	-0.0836399	0.0836758	0.35081	0.0501153	0.081328	0.554879				-0.0995954	0.0539502	0.0648831	-0.0857208	0.0585405	0.18127					0.745	0.00381461	0.0134769	0.785327	5.30357	0.724692
IXLTPL	finn-b-G6_CARPTU	Carpal tunnel syndrome || id:finn-b-G6_CARPTU	X-12013 levels	4	0.12812	0.0836892	0.125792	0.712192	0.379448	0.201335	0.0848613	0.147033	0.604295				0.0945523	0.101634	0.352203	0.0834512	0.132231	0.572778					0.484	-0.0653035	0.0413803	0.255276	2.79307	0.424643
t9TDFg	finn-b-G6_CARPTU	Carpal tunnel syndrome || id:finn-b-G6_CARPTU	X-24812 levels	4	0.108182	0.0708156	0.126599	0.147336	0.125494	0.36125	0.138413	0.113782	0.310783				0.122807	0.0849162	0.148118	0.139728	0.0974744	0.24717					0.884	-0.0067287	0.0178043	0.741827	0.583374	0.900228
L9x9YD	finn-b-G6_CARPTU	Carpal tunnel syndrome || id:finn-b-G6_CARPTU	Arabonate/xylonate levels	6	0.121688	0.0800089	0.128278	0.00941449	0.216383	0.967382	0.00444934	0.165992	0.979653				0.13535	0.103141	0.189429	0.172211	0.128054	0.236458					0.508	0.0124741	0.0222402	0.604808	4.55146	0.473028
U7POFy	finn-b-G6_CARPTU	Carpal tunnel syndrome || id:finn-b-G6_CARPTU	Nervonoylcarnitine (C24:1) levels	6	-0.0659042	0.0434695	0.129493	-0.0487393	0.136698	0.739443	-0.089037	0.0634121	0.219252				-0.0880774	0.0503973	0.0805229	-0.0807508	0.0566241	0.213176					0.904	-0.00319533	0.024126	0.901029	2.012	0.847483
huZelT	finn-b-G6_CARPTU	Carpal tunnel syndrome || id:finn-b-G6_CARPTU	Sphingomyelin (d18:2/24:2) levels	2	-0.21971	0.145036	0.129808																dat<4SNP								0.100375	0.751381
N8Zfem	finn-b-G6_CARPTU	Carpal tunnel syndrome || id:finn-b-G6_CARPTU	X-23782 levels	5	0.133977	0.088955	0.132036	0.124074	0.270827	0.678005	0.172951	0.159518	0.339252				0.0986116	0.112708	0.381611	0.137099	0.136093	0.370739					0.59	0.00117356	0.0299985	0.971252	3.51526	0.475562
sFjiSx	finn-b-G6_CARPTU	Carpal tunnel syndrome || id:finn-b-G6_CARPTU	Mannose to mannitol to sorbitol ratio	5	-0.136453	0.0908071	0.132924	-0.330425	0.387356	0.456337	-0.206866	0.155535	0.254278				-0.170774	0.103425	0.0987002	-0.204104	0.141941	0.223831					0.345	0.0216888	0.0418301	0.639929	5.28873	0.258934
brzjm2	finn-b-G6_CARPTU	Carpal tunnel syndrome || id:finn-b-G6_CARPTU	X-12007 levels	2	-0.151212	0.100664	0.133062																dat<4SNP								1.33905	0.247201
3gMfMk	finn-b-G6_CARPTU	Carpal tunnel syndrome || id:finn-b-G6_CARPTU	Lignoceroylcarnitine (C24) levels	6	-0.0570867	0.0380966	0.134011	-0.138848	0.108433	0.269583	-0.108611	0.0646288	0.153686				-0.0581908	0.0439266	0.185262	-0.058959	0.0475724	0.270213					0.922	0.0193492	0.0240254	0.465758	1.70161	0.888697
30hvY9	finn-b-G6_CARPTU	Carpal tunnel syndrome || id:finn-b-G6_CARPTU	Bilirubin (E,Z or Z,E) levels	2	0.0441052	0.0295273	0.135251																dat<4SNP								0.179654	0.671671
wDMRNJ	finn-b-G6_CARPTU	Carpal tunnel syndrome || id:finn-b-G6_CARPTU	Carnitine C5:1 levels	6	-0.10445	0.069981	0.135557	-0.0881639	0.333818	0.804746	-0.202968	0.137112	0.198867				-0.124339	0.0858549	0.147547	-0.195565	0.119458	0.162535					0.752	-0.00167999	0.0336706	0.962598	2.79431	0.731661
20y6OM	finn-b-G6_CARPTU	Carpal tunnel syndrome || id:finn-b-G6_CARPTU	X-12117 levels	7	-0.0516145	0.0346937	0.136824	-0.0341277	0.0503866	0.52827	-0.0901288	0.0722788	0.25888				-0.0388867	0.0389548	0.318157	-0.0398644	0.0398647	0.35592					0.831	-0.00467305	0.00976463	0.65244	2.48534	0.870105
nEXhSJ	finn-b-G6_CARPTU	Carpal tunnel syndrome || id:finn-b-G6_CARPTU	3-hydroxydecanoate levels	2	0.10824	0.0731085	0.13873																dat<4SNP								0.017936	0.893462
niW21K	finn-b-G6_CARPTU	Carpal tunnel syndrome || id:finn-b-G6_CARPTU	Sphingomyelin (d18:2/14:0, d18:1/14:1) levels	2	0.190416	0.128669	0.138901																dat<4SNP								0.746373	0.387627
b8JkAF	finn-b-G6_CARPTU	Carpal tunnel syndrome || id:finn-b-G6_CARPTU	N-palmitoylglycine levels	3	-0.0560006	0.0378967	0.139483	-0.0490743	0.125014	0.76186	-0.0720812	0.0528258	0.305653				-0.0558176	0.0404078	0.16717	-0.0597106	0.0449531	0.315384	dat<4SNP					-0.00188929	0.0324957	0.963029	0.245521	0.884475
KNOB6d	finn-b-G6_CARPTU	Carpal tunnel syndrome || id:finn-b-G6_CARPTU	Beta-alanine levels	4	-0.105204	0.0712566	0.139833	0.0257593	0.182031	0.900434	-0.319111	0.171334	0.159433				-0.0737374	0.0701588	0.293256	-0.0406751	0.0785926	0.640519					0.427	-0.0230588	0.0291117	0.51134	3.5607	0.312974
sM2J8z	finn-b-G6_CARPTU	Carpal tunnel syndrome || id:finn-b-G6_CARPTU	3-phosphoglycerate to glycerate ratio	2	-0.202391	0.137468	0.140944																dat<4SNP								0.526456	0.468101
01chvy	finn-b-G6_CARPTU	Carpal tunnel syndrome || id:finn-b-G6_CARPTU	X-12730 levels	2	0.176068	0.120168	0.14287																dat<4SNP								0.317119	0.573344
XwWhnS	finn-b-G6_CARPTU	Carpal tunnel syndrome || id:finn-b-G6_CARPTU	tryptophan to tyrosine ratio	6	0.124452	0.0850091	0.143199	0.337655	0.115025	0.0425801	0.160743	0.175739	0.402321				0.175593	0.0961628	0.0678501	0.212636	0.0937412	0.07259					0.216	-0.0528104	0.0234266	0.0872298	8.43034	0.134059
vSEHJA	finn-b-G6_CARPTU	Carpal tunnel syndrome || id:finn-b-G6_CARPTU	Trans-4-hydroxyproline levels	6	0.111921	0.0767499	0.144771	0.0774788	0.140851	0.611539	0.242508	0.144184	0.153409				0.0838205	0.100081	0.402295	0.0396058	0.130851	0.774322					0.767	0.00624258	0.0214062	0.785072	2.40316	0.791003
G92wWq	finn-b-G6_CARPTU	Carpal tunnel syndrome || id:finn-b-G6_CARPTU	Succinate to acetoacetate ratio	3	0.165868	0.113746	0.144777	0.0841999	0.446812	0.881422	0.309116	0.189542	0.244495				0.152314	0.124826	0.222386	0.117553	0.12785	0.45492	dat<4SNP					0.0141722	0.0725357	0.877163	2.21471	0.330432
rEbkjI	finn-b-G6_CARPTU	Carpal tunnel syndrome || id:finn-b-G6_CARPTU	3-methoxycatechol sulfate (2) levels	4	0.139342	0.0956391	0.145127	0.30468	0.282852	0.394073	0.118835	0.123876	0.408175				0.0926161	0.105187	0.378593	0.0882139	0.0972686	0.431312					0.465	-0.0546886	0.0866121	0.592309	3.80174	0.283684
2cTDbw	finn-b-G6_CARPTU	Carpal tunnel syndrome || id:finn-b-G6_CARPTU	Cortisone to 4-cholesten-3-one ratio	4	-0.237237	0.163166	0.145957	3.36502	2.62386	0.328239	-0.194312	0.189042	0.379636				-0.20191	0.118043	0.0871773	-0.190115	0.172076	0.349885					0.072	-0.320715	0.233258	0.30292	9.981	0.0187284
GkI9EK	finn-b-G6_CARPTU	Carpal tunnel syndrome || id:finn-b-G6_CARPTU	Phosphate to tryptophan ratio	2	-0.199032	0.136989	0.146249																dat<4SNP								0.018242	0.892562
MwPjQu	finn-b-G6_CARPTU	Carpal tunnel syndrome || id:finn-b-G6_CARPTU	12,13-DiHOME levels	2	0.181604	0.125081	0.146532																dat<4SNP								0.0309524	0.860347
191PwI	finn-b-G6_CARPTU	Carpal tunnel syndrome || id:finn-b-G6_CARPTU	N,N,N-trimethyl-5-aminovalerate levels	8	-0.0800415	0.055556	0.149659	0.201663	0.17157	0.284361	-0.0169068	0.091991	0.859391				-0.0538574	0.0703746	0.444095	-0.034221	0.0754309	0.663794					0.378	-0.0398847	0.0231699	0.13596	8.13583	0.320769
Ahcpny	finn-b-G6_CARPTU	Carpal tunnel syndrome || id:finn-b-G6_CARPTU	X-11843 levels	4	-0.125663	0.0872358	0.149726	-0.229314	0.326585	0.555297	-0.0402599	0.15731	0.814552				-0.0283572	0.100229	0.777234	-0.0203173	0.10254	0.855601					0.321	0.0259261	0.0774386	0.769631	4.21515	0.23915
TvpYPh	finn-b-G6_CARPTU	Carpal tunnel syndrome || id:finn-b-G6_CARPTU	Arachidonate (20:4n6) to paraxanthine ratio	4	0.0954163	0.0664334	0.150926	0.124868	0.296561	0.714649	0.0597395	0.109719	0.623975				0.0949036	0.0769351	0.217369	0.101977	0.0882609	0.331591					0.651	-0.00378772	0.0369753	0.927754	2.40958	0.491854
XKB8iX	finn-b-G6_CARPTU	Carpal tunnel syndrome || id:finn-b-G6_CARPTU	Epiandrosterone sulfate levels	6	0.0334189	0.0232686	0.150939	0.0422339	0.0307571	0.241653	-0.0797442	0.0752776	0.337916				0.0339669	0.0189044	0.0723716	0.0358402	0.0194131	0.124156					0.46	-0.00773201	0.0154243	0.6425	7.55639	0.182438
O2kx0u	finn-b-G6_CARPTU	Carpal tunnel syndrome || id:finn-b-G6_CARPTU	2R,3R-dihydroxybutyrate levels	9	0.0579542	0.0404265	0.151695	0.182939	0.0961283	0.0987585	0.0439747	0.0717079	0.556742				0.0948311	0.0495932	0.0558532	0.0930637	0.0544577	0.125842					0.592	-0.0204693	0.0142834	0.194947	6.9253	0.544713
RmZEhi	finn-b-G6_CARPTU	Carpal tunnel syndrome || id:finn-b-G6_CARPTU	5-acetylamino-6-formylamino-3-methyluracil levels	6	0.0521284	0.0364049	0.152171	0.0173546	0.0533573	0.761292	0.157292	0.089722	0.13996				0.0515303	0.0281154	0.0668301	0.0470948	0.0294499	0.170682					0.43	0.015608	0.0172237	0.416085	8.91582	0.112469
ENBjQ4	finn-b-G6_CARPTU	Carpal tunnel syndrome || id:finn-b-G6_CARPTU	1-ribosyl-imidazoleacetate levels	7	-0.077072	0.0539999	0.153504	-0.151808	0.237057	0.550112	-0.0201409	0.106512	0.856252				-0.0305684	0.0671576	0.648983	-0.00818778	0.0847452	0.926177					0.39	0.00960752	0.0295307	0.758097	6.36072	0.384018
9mzOwg	finn-b-G6_CARPTU	Carpal tunnel syndrome || id:finn-b-G6_CARPTU	Deoxycarnitine levels	8	0.0552305	0.0387259	0.153814	-0.0431396	0.0675723	0.54678	0.0306139	0.0890025	0.740973				0.0408056	0.0447262	0.361589	0.0385037	0.0465094	0.435056					0.524	0.0221715	0.0126395	0.129943	7.38659	0.389767
zBvRil	finn-b-G6_CARPTU	Carpal tunnel syndrome || id:finn-b-G6_CARPTU	X-12216 levels	5	0.0994528	0.0698029	0.154225	-0.179188	0.228934	0.4909	0.168479	0.123479	0.244154				0.118011	0.0832511	0.156328	0.174238	0.119851	0.219677					0.659	0.0404546	0.0316552	0.291173	2.29585	0.681525
NMMCYk	finn-b-G6_CARPTU	Carpal tunnel syndrome || id:finn-b-G6_CARPTU	Adenosine 5'-diphosphate (ADP) to flavin adenine dinucleotide (FAD) ratio	5	-0.093924	0.0659257	0.154245	-0.0528349	0.184448	0.793177	-0.115329	0.104543	0.331856				-0.0874298	0.0767181	0.254443	-0.0695626	0.0987177	0.519886					0.907	-0.00771158	0.0323303	0.826839	1.1377	0.888246
p8WS2d	finn-b-G6_CARPTU	Carpal tunnel syndrome || id:finn-b-G6_CARPTU	3-hydroxyisobutyrate levels	2	-0.196002	0.138611	0.157348																dat<4SNP								0.115251	0.734243
K1diMV	finn-b-G6_CARPTU	Carpal tunnel syndrome || id:finn-b-G6_CARPTU	X-12544 levels	3	0.199966	0.142034	0.159167	-0.13828	0.258905	0.687706	0.380465	0.226888	0.23556				0.212263	0.122784	0.0838541	0.00167404	0.133021	0.991102	dat<4SNP					0.047376	0.0325724	0.383441	3.80062	0.149522
U50SzN	finn-b-G6_CARPTU	Carpal tunnel syndrome || id:finn-b-G6_CARPTU	6-hydroxyindole sulfate levels	2	-0.165607	0.117814	0.159825																dat<4SNP								0.926823	0.33569
vLvdVQ	finn-b-G6_CARPTU	Carpal tunnel syndrome || id:finn-b-G6_CARPTU	2-hydroxyphenylacetate levels	4	-0.0767408	0.054617	0.160001	-0.137774	0.207157	0.574435	-0.0603082	0.0851929	0.530049				-0.0627775	0.0635034	0.322874	-0.0673488	0.0795584	0.459438					0.865	0.013505	0.0442168	0.788897	0.737516	0.864346
AeXw0o	finn-b-G6_CARPTU	Carpal tunnel syndrome || id:finn-b-G6_CARPTU	Nicotinamide levels	3	-0.171019	0.121939	0.160767	-0.264277	0.420029	0.642471	-0.29599	0.190791	0.260976				-0.217521	0.146337	0.137162	-0.289942	0.19628	0.277664	dat<4SNP					0.011483	0.0474228	0.84876	2.25782	0.323386
UTyNPz	finn-b-G6_CARPTU	Carpal tunnel syndrome || id:finn-b-G6_CARPTU	DHEAS levels	6	0.0954377	0.068088	0.161011	0.14877	0.107953	0.240239	-0.0540458	0.152816	0.738014				0.0954354	0.0600911	0.112246	0.1228	0.0654629	0.119508					0.35	-0.0129676	0.0195056	0.542536	7.9915	0.156704
scEqgv	finn-b-G6_CARPTU	Carpal tunnel syndrome || id:finn-b-G6_CARPTU	Glutamine degradant levels	7	0.0696664	0.0498054	0.161882	0.247317	0.110305	0.0750149	0.0898855	0.0737758	0.268816				0.0948317	0.0592618	0.109551	0.0898855	0.0646024	0.213512					0.633	-0.0335056	0.0185625	0.13091	5.00847	0.542728
YvbkgO	finn-b-G6_CARPTU	Carpal tunnel syndrome || id:finn-b-G6_CARPTU	1-(1-enyl-palmitoyl)-2-palmitoleoyl-GPC (P-16:0/16:1) levels	10	-0.0673703	0.0482487	0.16262	0.0342768	0.0945681	0.7264	-0.151738	0.0969332	0.151932				-0.0325745	0.0425415	0.443849	-0.0334777	0.0436998	0.463245					0.121	-0.0183992	0.0148661	0.250933	17.2024	0.0456386
EVtL6L	finn-b-G6_CARPTU	Carpal tunnel syndrome || id:finn-b-G6_CARPTU	X-24418 levels	6	0.0702782	0.0503463	0.162746	-0.0817015	0.0754964	0.340048	0.185626	0.105551	0.138966				0.021205	0.0494707	0.668187	-0.015689	0.0590033	0.800932					0.135	0.0340727	0.0147115	0.0814889	9.09357	0.10539
tq2lOU	finn-b-G6_CARPTU	Carpal tunnel syndrome || id:finn-b-G6_CARPTU	Mannose to fructose ratio	3	-0.127623	0.091518	0.163164	-0.0792432	0.20762	0.767882	-0.0990172	0.126843	0.516746				-0.105049	0.110071	0.339897	-0.0952433	0.128199	0.534936	dat<4SNP					-0.00614571	0.0236738	0.838303	0.237415	0.888068
JXt341	finn-b-G6_CARPTU	Carpal tunnel syndrome || id:finn-b-G6_CARPTU	16a-hydroxy DHEA 3-sulfate levels	8	-0.0370659	0.0266394	0.164106	-0.0553655	0.032802	0.142404	0.0488133	0.0767703	0.545102				-0.0494725	0.0247207	0.0453642	-0.0467428	0.0251194	0.105085					0.43	0.00971951	0.0100683	0.371648	9.42933	0.223283
XLfi3e	finn-b-G6_CARPTU	Carpal tunnel syndrome || id:finn-b-G6_CARPTU	Glutamate to 5-oxoproline ratio	4	0.100674	0.0726221	0.165664	0.108231	0.158972	0.566238	0.0517098	0.118511	0.692091				0.0747201	0.0829301	0.367588	0.0495038	0.0981223	0.648626					0.693	-0.00155005	0.0290075	0.962242	1.41059	0.703053
R3sQ67	finn-b-G6_CARPTU	Carpal tunnel syndrome || id:finn-b-G6_CARPTU	Alpha-ketobutyrate to 4-methyl-2-oxopentanoate ratio	3	-0.134399	0.0969926	0.16585	-0.241689	0.413999	0.6636	-0.156257	0.128136	0.346966				-0.141053	0.109376	0.197185	-0.149049	0.130085	0.370489	dat<4SNP					0.0131201	0.0492173	0.83415	0.11122	0.945908
eDyu4P	finn-b-G6_CARPTU	Carpal tunnel syndrome || id:finn-b-G6_CARPTU	N-acetyl-aspartyl-glutamate (naag) levels	5	-0.0453389	0.0327375	0.166076	-0.0530119	0.0721248	0.515582	-0.0164021	0.0388205	0.694374				-0.0365489	0.0310818	0.239637	-0.038295	0.03048	0.277343					0.507	0.00471142	0.0377535	0.908579	5.14374	0.272864
e0f08o	finn-b-G6_CARPTU	Carpal tunnel syndrome || id:finn-b-G6_CARPTU	Sphingomyelin (d18:1/20:1, d18:2/20:0) levels	9	-0.0674327	0.0487732	0.166795	0.0821209	0.0979257	0.429395	-0.143381	0.126312	0.289181				-0.0271377	0.0602133	0.652211	-0.000807383	0.0629939	0.990088					0.438	-0.0249696	0.0141775	0.121588	6.8266	0.555452
SOQJYb	finn-b-G6_CARPTU	Carpal tunnel syndrome || id:finn-b-G6_CARPTU	Serine to alpha-tocopherol ratio	4	-0.102869	0.0747491	0.168763	0.221232	0.306923	0.545895	-0.232611	0.124318	0.158082				-0.0552849	0.0898671	0.538433	-0.0523342	0.102348	0.644373					0.742	-0.0350272	0.0321719	0.389974	1.36173	0.714529
SyCSzz	finn-b-G6_CARPTU	Carpal tunnel syndrome || id:finn-b-G6_CARPTU	3-methoxycatechol sulfate (1) levels	2	-0.170502	0.124046	0.169284																dat<4SNP								0.149	0.699493
MmUSMm	finn-b-G6_CARPTU	Carpal tunnel syndrome || id:finn-b-G6_CARPTU	4-acetylphenol sulfate levels	3	0.138757	0.101077	0.169819	-0.142401	0.339315	0.74704	0.203478	0.138747	0.280167				0.195848	0.118326	0.0978941	0.206317	0.147707	0.297288	dat<4SNP					0.0463083	0.0533498	0.544907	0.758772	0.684281
ry3EH1	finn-b-G6_CARPTU	Carpal tunnel syndrome || id:finn-b-G6_CARPTU	P-cresol glucuronide levels	3	-0.150146	0.109423	0.170015	-0.486586	0.326617	0.376346	-0.102364	0.138115	0.53581				-0.126254	0.129578	0.329886	-0.120186	0.13411	0.464735	dat<4SNP					0.0539954	0.0493896	0.471657	1.65531	0.437074
RjuoWx	finn-b-G6_CARPTU	Carpal tunnel syndrome || id:finn-b-G6_CARPTU	Glycine conjugate of C10H14O2 (1) levels	6	-0.0801952	0.0584897	0.170344	0.0974982	0.0992812	0.38168	-0.0651826	0.0867377	0.486203				-0.0602751	0.0609344	0.322575	-0.0418626	0.0692402	0.57183					0.379	-0.0326082	0.0156015	0.104822	6.50701	0.25996
DSEhyL	finn-b-G6_CARPTU	Carpal tunnel syndrome || id:finn-b-G6_CARPTU	Pregnenolone sulfate levels	11	0.0759287	0.0555088	0.171354	0.144087	0.124852	0.278199	0.135302	0.094323	0.181966				0.0961334	0.0619531	0.120731	0.11744	0.0664997	0.107847					0.197	-0.0104856	0.0170635	0.554097	14.627	0.146264
tLfQSn	finn-b-G6_CARPTU	Carpal tunnel syndrome || id:finn-b-G6_CARPTU	Indoleacetate levels	6	-0.13364	0.0979144	0.172295	-0.019816	0.251481	0.940978	0.0242749	0.218571	0.915888				-0.115369	0.131652	0.38086	-0.00987369	0.185227	0.959552					0.504	-0.0221304	0.0450363	0.648892	3.75377	0.585383
Tb53fX	finn-b-G6_CARPTU	Carpal tunnel syndrome || id:finn-b-G6_CARPTU	X-12306 levels	4	0.102385	0.0752584	0.173689	0.0228252	0.129891	0.876692	0.116463	0.127183	0.427341				0.0939372	0.0914013	0.30407	0.0849704	0.101428	0.463668					0.714	0.017856	0.0237605	0.530748	1.60759	0.65767
vT0LfN	finn-b-G6_CARPTU	Carpal tunnel syndrome || id:finn-b-G6_CARPTU	Phosphate to EDTA ratio	3	-0.167201	0.123417	0.175492	1.92706	1.30435	0.378806	-0.0372032	0.17164	0.848503				-0.081535	0.143267	0.56928	-0.0457512	0.182695	0.825636	dat<4SNP					-0.188571	0.117044	0.353639	2.62165	0.269597
QdbMxY	finn-b-G6_CARPTU	Carpal tunnel syndrome || id:finn-b-G6_CARPTU	Alpha-ketobutyrate to pyruvate ratio	5	0.100297	0.0741415	0.176127	0.229362	0.199351	0.33331	0.109396	0.115715	0.39799				0.0874459	0.0883373	0.322219	0.0787558	0.0962543	0.459179					0.939	-0.0699133	0.10024	0.53571	0.788468	0.939987
kyvXTA	finn-b-G6_CARPTU	Carpal tunnel syndrome || id:finn-b-G6_CARPTU	Glutamate to alanine ratio	4	0.130655	0.0966194	0.176292	0.314462	0.232071	0.308164	0.0545719	0.164865	0.762409				0.0887903	0.115307	0.441279	0.0565303	0.158509	0.744973					0.758	-0.0236631	0.027164	0.475537	1.12893	0.770096
traes8	finn-b-G6_CARPTU	Carpal tunnel syndrome || id:finn-b-G6_CARPTU	Imidazole propionate levels	6	0.0890785	0.0659096	0.176527	0.264446	0.171286	0.197493	0.13589	0.111298	0.276532				0.0988027	0.0837342	0.238018	0.0901706	0.0989254	0.403836					0.581	-0.0301133	0.0271476	0.329522	4.49424	0.480655
LjcXzB	finn-b-G6_CARPTU	Carpal tunnel syndrome || id:finn-b-G6_CARPTU	Pipecolate levels	4	0.0158246	0.0117112	0.176618	0.00713574	0.0122511	0.619175	0.202149	0.0879787	0.105209				0.014754	0.0123288	0.231419	0.0130922	0.0117218	0.345425					0.482	0.0168817	0.0106204	0.25289	3.42285	0.330908
q6Z596	finn-b-G6_CARPTU	Carpal tunnel syndrome || id:finn-b-G6_CARPTU	Bilirubin degradation product, C17H18N2O4 (2) levels	5	0.0425415	0.0315395	0.177391	0.0625819	0.0496631	0.296728	-0.0311447	0.0811363	0.720616				0.0418644	0.0327348	0.200933	0.0413452	0.0325669	0.273082					0.851	-0.0065851	0.0126056	0.637518	2.44294	0.654881
4mMAbQ	finn-b-G6_CARPTU	Carpal tunnel syndrome || id:finn-b-G6_CARPTU	Plasma lactate levels	5	0.147992	0.109998	0.178496	0.32579	0.245705	0.276776	0.182153	0.194679	0.40242				0.19175	0.138977	0.167671	0.210105	0.178279	0.30391					0.67	-0.0211261	0.0261057	0.477598	2.02944	0.730344
o5A5YJ	finn-b-G6_CARPTU	Carpal tunnel syndrome || id:finn-b-G6_CARPTU	Sphingomyelin (d18:0/20:0, d16:0/22:0) levels	9	0.0504723	0.0376092	0.179589	0.00516407	0.0774076	0.948676	0.059723	0.0781616	0.466746				0.00819331	0.044462	0.853796	0.0137554	0.0487554	0.785005					0.852	0.00844975	0.0126177	0.524532	3.39931	0.906862
kdtb8b	finn-b-G6_CARPTU	Carpal tunnel syndrome || id:finn-b-G6_CARPTU	Margarate (17:0) levels	5	0.115484	0.086148	0.180073	-0.208681	0.442824	0.669613	0.0815476	0.143125	0.599312				0.0829724	0.102938	0.420218	0.0766526	0.127259	0.579429					0.885	0.0553376	0.0741493	0.509646	1.24635	0.870409
4OoEf2	finn-b-G6_CARPTU	Carpal tunnel syndrome || id:finn-b-G6_CARPTU	Phosphate to alanine ratio	2	-0.195677	0.146067	0.180364																dat<4SNP								1.04331	0.307053
LXBKTK	finn-b-G6_CARPTU	Carpal tunnel syndrome || id:finn-b-G6_CARPTU	1-stearoyl-2-arachidonoyl-gpc (18:0/20:4) levels	9	0.0302071	0.0225644	0.180666	0.0303318	0.0324118	0.380515	0.0273975	0.0702458	0.706698				0.0301721	0.0243667	0.215623	0.0292459	0.0256059	0.286419					0.822	-4.72417e-05	0.00881687	0.995874	6.10317	0.635676
QDTjR9	finn-b-G6_CARPTU	Carpal tunnel syndrome || id:finn-b-G6_CARPTU	X-26054 levels	6	-0.0428505	0.0320219	0.180844	0.0386052	0.0615975	0.564826	-0.0365664	0.055919	0.542041				-0.0311944	0.0332614	0.348319	-0.0246148	0.0346703	0.509454					0.446	-0.0233159	0.0153847	0.204221	5.66248	0.340458
KVmvWW	finn-b-G6_CARPTU	Carpal tunnel syndrome || id:finn-b-G6_CARPTU	Sphinganine-1-phosphate levels	3	-0.128532	0.0961512	0.181298	-0.192854	0.483418	0.758345	-0.147556	0.1421	0.408152				-0.134947	0.110422	0.221669	-0.147306	0.125086	0.360095	dat<4SNP					0.00755667	0.0556582	0.914092	0.0483561	0.976112
UU0sqK	finn-b-G6_CARPTU	Carpal tunnel syndrome || id:finn-b-G6_CARPTU	Palmitate (16:0) to myristate (14:0) ratio	2	0.18821	0.141059	0.182117																dat<4SNP								0.00800899	0.92869
A3pQlE	finn-b-G6_CARPTU	Carpal tunnel syndrome || id:finn-b-G6_CARPTU	1-linoleoyl-gpc (18:2) levels	3	-0.107251	0.0804692	0.182589	0.0249559	0.370387	0.957171	-0.11783	0.101183	0.36433				-0.116114	0.0883244	0.188636	-0.118555	0.106085	0.379992	dat<4SNP					-0.0196086	0.0536226	0.776818	0.134886	0.934781
tPBV9M	finn-b-G6_CARPTU	Carpal tunnel syndrome || id:finn-b-G6_CARPTU	8-methoxykynurenate levels	3	0.12436	0.0933376	0.182738	0.437249	0.598409	0.598277	0.102619	0.12629	0.501808				0.10873	0.10313	0.291744	0.0988194	0.123088	0.506313	dat<4SNP					-0.0349293	0.0659856	0.690063	0.408706	0.815175
7peq5z	finn-b-G6_CARPTU	Carpal tunnel syndrome || id:finn-b-G6_CARPTU	Pentose acid levels	4	0.128193	0.0962708	0.182996	0.127129	0.21546	0.614952	0.156841	0.136646	0.334285				0.138238	0.108284	0.201734	0.15224	0.140182	0.356944					0.983	0.000151837	0.0275092	0.996097	0.169795	0.982311
IjiLdh	finn-b-G6_CARPTU	Carpal tunnel syndrome || id:finn-b-G6_CARPTU	N-methyltaurine levels	5	0.103655	0.0778834	0.183222	0.0173216	0.177266	0.928321	0.112282	0.103515	0.339062				0.111177	0.0832943	0.181957	0.1025	0.0913475	0.324629					0.369	0.0144118	0.0259103	0.616855	5.55757	0.234715
pJQqLh	finn-b-G6_CARPTU	Carpal tunnel syndrome || id:finn-b-G6_CARPTU	X-12830 levels	4	0.126578	0.0955472	0.185248	-0.362904	0.350782	0.409577	0.093674	0.155349	0.58905				0.0744833	0.117999	0.527898	0.0907412	0.121413	0.509085					0.409	0.0572835	0.039684	0.285686	3.39717	0.334346
SPDJPz	finn-b-G6_CARPTU	Carpal tunnel syndrome || id:finn-b-G6_CARPTU	Mannonate levels	4	-0.0272884	0.0206071	0.185428	-0.0288598	0.0236208	0.346249	0.055006	0.0475115	0.330772				-0.0280873	0.0223173	0.208194	-0.0259432	0.0228426	0.338592					0.771	0.00136623	0.0100379	0.9042	1.20052	0.75288
Aq085x	finn-b-G6_CARPTU	Carpal tunnel syndrome || id:finn-b-G6_CARPTU	1-palmitoyl-2-arachidonoyl-gpc (16:0/20:4n6) levels	5	0.0345557	0.0261274	0.185972	0.043881	0.0489957	0.436456	0.0361986	0.0779838	0.666656				0.0326081	0.0264899	0.218337	0.0322883	0.0275793	0.306689					0.758	-0.0039541	0.01651	0.826151	3.96137	0.411259
v0y4DU	finn-b-G6_CARPTU	Carpal tunnel syndrome || id:finn-b-G6_CARPTU	4-acetamidobutanoate levels	2	0.0846884	0.06409	0.186369																dat<4SNP								1.55396	0.212552
7ufiBL	finn-b-G6_CARPTU	Carpal tunnel syndrome || id:finn-b-G6_CARPTU	Blood sugar levels	5	0.0423131	0.0320433	0.186669	0.0154078	0.0395487	0.722849	0.0964992	0.0967137	0.374854				0.0361981	0.0344461	0.293322	0.0348539	0.0346022	0.370789					0.586	0.0165481	0.014257	0.329735	3.10524	0.540371
3z00Yx	finn-b-G6_CARPTU	Carpal tunnel syndrome || id:finn-b-G6_CARPTU	Behenoylcarnitine (C22) levels	8	-0.0707091	0.0537485	0.188324	-0.0525403	0.154645	0.745624	-0.0961387	0.080013	0.268612				-0.0903303	0.0648683	0.163765	-0.0868403	0.065877	0.228925					0.89	-0.00296261	0.0236443	0.90438	3.49968	0.835259
g9PVtV	finn-b-G6_CARPTU	Carpal tunnel syndrome || id:finn-b-G6_CARPTU	Bilirubin degradation product, C17H18N2O4 (1) levels	8	0.0397152	0.0302959	0.189889	0.0673124	0.0485916	0.215273	-0.0602083	0.0838708	0.496091				0.0392353	0.0315734	0.21399	0.0392792	0.0333061	0.276788					0.783	-0.00872776	0.0120148	0.494934	5.51087	0.597873
BoxQ8H	finn-b-G6_CARPTU	Carpal tunnel syndrome || id:finn-b-G6_CARPTU	X-11444 levels	9	0.0576168	0.0439687	0.190059	0.0379257	0.0652447	0.579277	0.0321038	0.0765478	0.685963				0.0294161	0.0563806	0.601851	0.0280785	0.0610927	0.658032					0.881	0.0056143	0.0137439	0.695118	3.97853	0.859056
1XWkrr	finn-b-G6_CARPTU	Carpal tunnel syndrome || id:finn-b-G6_CARPTU	Bilirubin degradation product, C16H18N2O5 (2) levels	3	0.0450362	0.034417	0.190688	0.0371829	0.083235	0.73254	0.0130582	0.0682763	0.865982				0.0378654	0.0323615	0.241971	0.0371529	0.0313603	0.357835	dat<4SNP					0.00314446	0.0271279	0.926536	2.36329	0.306774
Djhtog	finn-b-G6_CARPTU	Carpal tunnel syndrome || id:finn-b-G6_CARPTU	Cytidine to N-acetylneuraminate ratio	3	0.129744	0.0992855	0.191288	0.585767	0.304221	0.304948	0.235189	0.156666	0.272117				0.149228	0.104222	0.152193	0.18957	0.113248	0.236119	dat<4SNP					-0.102501	0.0653547	0.361351	2.46173	0.29204
FMGF7W	finn-b-G6_CARPTU	Carpal tunnel syndrome || id:finn-b-G6_CARPTU	Taurine to glutamate ratio	2	-0.227577	0.174194	0.191396																dat<4SNP								1.06483	0.302117
aTRV3r	finn-b-G6_CARPTU	Carpal tunnel syndrome || id:finn-b-G6_CARPTU	5alpha-androstan-3beta,17alpha-diol disulfate levels	4	0.0928097	0.0712201	0.192527	0.10484	0.177442	0.614504	0.157443	0.106546	0.236005				0.149932	0.0690754	0.0299651	0.152895	0.0720408	0.123908					0.294	-0.00244393	0.0314067	0.945059	5.14681	0.161357
bSvRTf	finn-b-G6_CARPTU	Carpal tunnel syndrome || id:finn-b-G6_CARPTU	1-stearoyl-2-docosahexaenoyl-gpc (18:0/22:6) levels	9	0.0526653	0.0407918	0.196677	0.150205	0.0890301	0.13544	0.0834825	0.0780718	0.316132				0.0614841	0.0510687	0.228609	0.0674235	0.0518909	0.230022					0.705	-0.0161783	0.0131257	0.257526	6.11867	0.633941
8aITyE	finn-b-G6_CARPTU	Carpal tunnel syndrome || id:finn-b-G6_CARPTU	X-23680 levels	6	-0.0630354	0.0488385	0.196811	-0.0485862	0.106348	0.671482	-0.0370568	0.0882136	0.691868				-0.0724968	0.0520075	0.163327	-0.0728607	0.0547982	0.241074					0.716	-0.00330615	0.0216128	0.885827	4.02804	0.545386
a5PVAJ	finn-b-G6_CARPTU	Carpal tunnel syndrome || id:finn-b-G6_CARPTU	Phosphate to glutamate ratio	3	-0.141322	0.109574	0.197141	-0.756511	0.575846	0.414199	-0.113325	0.177435	0.588408				-0.123259	0.133869	0.357184	-0.0688711	0.169979	0.724579	dat<4SNP					0.105389	0.0968465	0.473126	1.37222	0.503532
Yyo4Vr	finn-b-G6_CARPTU	Carpal tunnel syndrome || id:finn-b-G6_CARPTU	Phosphate to mannose ratio	2	0.0854092	0.0662841	0.197561																dat<4SNP								0.00119222	0.972456
auKsOQ	finn-b-G6_CARPTU	Carpal tunnel syndrome || id:finn-b-G6_CARPTU	Glutamine levels	4	0.115269	0.0895129	0.197839	0.339465	0.154456	0.159054	0.141494	0.126756	0.345659				0.161177	0.0632146	0.0107821	0.175105	0.0674096	0.0805411					0.299	-0.0524146	0.0319916	0.243004	7.44371	0.0590227
tHNp3A	finn-b-G6_CARPTU	Carpal tunnel syndrome || id:finn-b-G6_CARPTU	X-17685 levels	5	-0.129451	0.100961	0.199776	-0.665766	0.272172	0.0919965	-0.111953	0.136008	0.456673				-0.12034	0.1175	0.305756	-0.0900492	0.105782	0.442579					0.382	0.0737135	0.035342	0.1283	5.12322	0.274886
enw3ww	finn-b-G6_CARPTU	Carpal tunnel syndrome || id:finn-b-G6_CARPTU	1-(1-enyl-palmitoyl)-GPC (p-16:0) levels	3	0.09518	0.0742593	0.199939	0.505234	0.292135	0.333747	0.135725	0.118949	0.372067				0.138525	0.0803033	0.0845241	0.152347	0.0962196	0.254185	dat<4SNP					-0.0599327	0.041363	0.384575	2.09968	0.349993
lZpcxN	finn-b-G6_CARPTU	Carpal tunnel syndrome || id:finn-b-G6_CARPTU	1-stearoyl-GPE (18:0) levels	12	0.0620177	0.048498	0.200979	-0.149116	0.121782	0.248845	0.0780315	0.0993152	0.448639				0.00760503	0.0542016	0.888415	-0.0054084	0.0578041	0.927138					0.11	0.0296232	0.0159405	0.0927629	16.5401	0.122233
NpfifP	finn-b-G6_CARPTU	Carpal tunnel syndrome || id:finn-b-G6_CARPTU	Lanthionine levels	2	-0.188886	0.147887	0.20152																dat<4SNP								0.212153	0.645085
9kkUpQ	finn-b-G6_CARPTU	Carpal tunnel syndrome || id:finn-b-G6_CARPTU	Catechol sulfate levels	4	0.114172	0.089447	0.201806	0.196202	0.176067	0.381082	0.0587825	0.137032	0.696885				0.0683231	0.112102	0.542211	0.0527316	0.130008	0.712228					0.633	-0.0158849	0.0293672	0.642761	1.98364	0.575808
v5k4pt	finn-b-G6_CARPTU	Carpal tunnel syndrome || id:finn-b-G6_CARPTU	Hydroxy-cmpf levels	3	-0.174798	0.137249	0.202809	-0.334087	0.491592	0.619999	-0.340545	0.186771	0.209823				-0.179596	0.114087	0.11544	0.00885037	0.133869	0.953303	dat<4SNP					0.0217685	0.062339	0.786123	4.14525	0.125855
p4NaHr	finn-b-G6_CARPTU	Carpal tunnel syndrome || id:finn-b-G6_CARPTU	Glucuronide of piperine metabolite C17H21NO3 (4) levels	3	-0.10133	0.0796973	0.203573	-0.769863	0.419368	0.317539	0.0424028	0.163793	0.819936				-0.11329	0.0732851	0.122135	-0.15529	0.0735234	0.169066	dat<4SNP					0.121395	0.0751731	0.352972	2.8312	0.24278
nEUjkj	finn-b-G6_CARPTU	Carpal tunnel syndrome || id:finn-b-G6_CARPTU	Phosphate to cysteine ratio	4	0.106108	0.0838393	0.205654	0.518348	0.313752	0.240319	0.0249487	0.146355	0.875491				0.0454054	0.101659	0.655132	0.0304856	0.136845	0.838016					0.57	-0.0811573	0.0595219	0.305922	1.94312	0.584296
pdAd9h	finn-b-G6_CARPTU	Carpal tunnel syndrome || id:finn-b-G6_CARPTU	Spermidine to N-acetylputrescine ratio	6	-0.0692853	0.0547733	0.20589	-0.153283	0.0964874	0.187341	0.0123821	0.117317	0.920048				-0.0906609	0.0498758	0.0691046	-0.0926294	0.0481624	0.112456					0.326	0.0202698	0.0192638	0.352062	8.19057	0.146041
AMh1be	finn-b-G6_CARPTU	Carpal tunnel syndrome || id:finn-b-G6_CARPTU	N-acetylmethionine levels	4	0.114947	0.0909967	0.206517	0.103403	0.160495	0.585422	0.188925	0.153293	0.305565				0.111469	0.101077	0.27011	0.0452776	0.14398	0.773764					0.824	0.00161899	0.0185412	0.938374	0.871366	0.832332
emKYs3	finn-b-G6_CARPTU	Carpal tunnel syndrome || id:finn-b-G6_CARPTU	Aspartate to citrulline ratio	5	0.143788	0.114357	0.208622	0.326926	0.330396	0.395367	0.17174	0.132687	0.265219				0.118945	0.0942346	0.206868	0.113488	0.103335	0.333763					0.253	-0.0287014	0.0479433	0.59159	7.54729	0.109642
kP0ze8	finn-b-G6_CARPTU	Carpal tunnel syndrome || id:finn-b-G6_CARPTU	1-(1-enyl-palmitoyl)-2-linoleoyl-GPE (p-16:0/18:2) levels	4	-0.0788207	0.0628818	0.210033	-0.184521	0.416486	0.701049	-0.0811694	0.0886895	0.427569				-0.0761901	0.070638	0.280767	-0.0771704	0.0806402	0.409179					0.952	0.0199453	0.0776891	0.821382	0.415787	0.936962
WoXctr	finn-b-G6_CARPTU	Carpal tunnel syndrome || id:finn-b-G6_CARPTU	5,6-dihydrouridine levels	8	0.0727627	0.0580622	0.210138	0.240601	0.10962	0.0706007	0.0981758	0.121647	0.446187				0.125754	0.0760236	0.098098	0.143713	0.0909763	0.158192					0.738	-0.0315023	0.017452	0.121096	4.08754	0.769641
THgLIg	finn-b-G6_CARPTU	Carpal tunnel syndrome || id:finn-b-G6_CARPTU	Arachidonoylcholine levels	4	0.0757264	0.0606351	0.211706	0.109003	0.150848	0.544996	0.0586571	0.0913919	0.566663				0.0733034	0.068689	0.285891	0.0731149	0.0781185	0.418344					0.987	-0.00642976	0.0266883	0.832063	0.243022	0.970362
ZJcwCp	finn-b-G6_CARPTU	Carpal tunnel syndrome || id:finn-b-G6_CARPTU	1-palmitoyl-2-arachidonoyl-GPI (16:0/20:4) levels	5	0.0824814	0.0661418	0.212383	0.163175	0.210447	0.494629	0.0282128	0.117784	0.822467				0.095122	0.0815671	0.243541	0.15407	0.0846566	0.142888					0.623	-0.0107704	0.0266657	0.71335	2.25861	0.688314
8i7qwB	finn-b-G6_CARPTU	Carpal tunnel syndrome || id:finn-b-G6_CARPTU	1-(1-enyl-stearoyl)-2-arachidonoyl-GPE (p-18:0/20:4) levels	3	0.0613413	0.0493326	0.213712	0.116584	0.143185	0.564967	0.0828507	0.0812226	0.415012				0.0619978	0.0511207	0.225216	0.0643357	0.0530901	0.349321	dat<4SNP					-0.0138444	0.0336869	0.751763	0.790214	0.673608
sSkUUD	finn-b-G6_CARPTU	Carpal tunnel syndrome || id:finn-b-G6_CARPTU	1-linoleoyl-2-arachidonoyl-GPC (18:2/20:4n6) levels	11	0.0436536	0.0352368	0.215396	0.0911778	0.0667062	0.204838	0.0378614	0.0697509	0.59915				0.0798133	0.0437411	0.0680503	0.071423	0.0458303	0.150191					0.567	-0.00925255	0.0110273	0.423163	8.27739	0.601761
KsmO4c	finn-b-G6_CARPTU	Carpal tunnel syndrome || id:finn-b-G6_CARPTU	Adenosine 5'-diphosphate (ADP) to mannose ratio	4	-0.0768371	0.0621316	0.216204	-0.268292	0.155481	0.226569	-0.0238385	0.112798	0.846166				-0.0743773	0.0794641	0.34928	-0.09973	0.102884	0.403873					0.597	0.03809	0.0283559	0.31131	1.93586	0.585826
NnOqKE	finn-b-G6_CARPTU	Carpal tunnel syndrome || id:finn-b-G6_CARPTU	Arachidoylcarnitine (C20) levels	7	-0.0693937	0.0562264	0.217134	0.167718	0.144697	0.298761	-0.148708	0.111588	0.231021				-0.129082	0.0742593	0.0821649	-0.143614	0.0942863	0.178549					0.662	-0.0365743	0.0205655	0.135468	4.13677	0.658173
EibEAT	finn-b-G6_CARPTU	Carpal tunnel syndrome || id:finn-b-G6_CARPTU	Pro-hydroxy-pro levels	3	0.203692	0.165279	0.217796	-0.0764781	0.519751	0.906993	0.112491	0.201338	0.632565				0.110515	0.123825	0.372118	0.0549159	0.130931	0.715662	dat<4SNP					0.0423044	0.0723256	0.663066	5.54068	0.0626408
g1OdWq	finn-b-G6_CARPTU	Carpal tunnel syndrome || id:finn-b-G6_CARPTU	Linoleoyl-arachidonoyl-glycerol (18:2/20:4) [2] levels	9	0.0437111	0.035483	0.217991	0.0790478	0.0877558	0.397641	0.0314916	0.0749992	0.685614				0.0543436	0.0389435	0.162881	0.0515838	0.0453737	0.288498					0.555	-0.0080387	0.0180589	0.66966	8.01595	0.431913
hifY2a	finn-b-G6_CARPTU	Carpal tunnel syndrome || id:finn-b-G6_CARPTU	1-palmitoyl-2-linoleoyl-gpc (16:0/18:2) levels	6	-0.063736	0.0518882	0.219322	-0.0533433	0.121598	0.683544	-0.0571149	0.0888809	0.548786				-0.0613577	0.0531005	0.247885	-0.0609328	0.0521703	0.295481					0.422	-0.00178913	0.0184039	0.927232	6.58539	0.253346
nmKosm	finn-b-G6_CARPTU	Carpal tunnel syndrome || id:finn-b-G6_CARPTU	Alpha-ketobutyrate to 3-methyl-2-oxovalerate ratio	4	-0.110185	0.0898897	0.220281	0.190686	0.383208	0.668087	-0.157402	0.13629	0.331768				-0.138717	0.109488	0.205171	-0.158379	0.137031	0.33146					0.874	-0.0326032	0.0403667	0.504068	0.77077	0.856445
tCbLNt	finn-b-G6_CARPTU	Carpal tunnel syndrome || id:finn-b-G6_CARPTU	Aspartate to N-acetylglucosamine to N-acetylgalactosamine ratio	3	0.0725306	0.05918	0.220352	0.0902143	0.179067	0.702899	0.0769253	0.0750979	0.413397				0.0754075	0.0630013	0.231338	0.076125	0.0756102	0.420038	dat<4SNP					-0.00315241	0.0301279	0.933629	0.0231098	0.988512
vu4nmH	finn-b-G6_CARPTU	Carpal tunnel syndrome || id:finn-b-G6_CARPTU	Beta-hydroxyisovalerate levels	9	-0.0556246	0.0454166	0.220664	0.0469301	0.104829	0.667909	-0.0482487	0.0828876	0.576533				-0.0518339	0.0599674	0.387386	-0.0539146	0.0679678	0.450523					0.789	-0.0182708	0.0168323	0.313678	5.42183	0.711684
BJXrOH	finn-b-G6_CARPTU	Carpal tunnel syndrome || id:finn-b-G6_CARPTU	2-methoxyhydroquinone sulfate (1) levels	2	-0.210145	0.171596	0.220708																dat<4SNP								2.28648	0.130506
uSJCZe	finn-b-G6_CARPTU	Carpal tunnel syndrome || id:finn-b-G6_CARPTU	X-21467 levels	13	0.0308745	0.0252828	0.222022	0.0262046	0.0434702	0.558854	0.0289199	0.0467552	0.547782				0.0323368	0.0334096	0.3331	0.0309787	0.0321313	0.354009					0.663	0.001273	0.00963928	0.897318	10.8308	0.543473
K9ljTv	finn-b-G6_CARPTU	Carpal tunnel syndrome || id:finn-b-G6_CARPTU	Bilirubin degradation product, C17H18N2O4 (3) levels	5	0.0375183	0.0307246	0.222042	0.0702118	0.0455753	0.221069	0.000790978	0.083723	0.992914				0.0435946	0.0302099	0.149005	0.0481559	0.0340882	0.230617					0.572	-0.0107557	0.0110742	0.403067	1.34847	0.8531
4elpuJ	finn-b-G6_CARPTU	Carpal tunnel syndrome || id:finn-b-G6_CARPTU	X-24337 levels	7	0.0532585	0.0437489	0.223465	0.0761529	0.0869068	0.420986	0.0270296	0.0767852	0.736861				0.0723752	0.0551946	0.189766	0.072892	0.0608218	0.275926					0.72	-0.00462349	0.0151647	0.772737	3.5794	0.733377
sdqsHH	finn-b-G6_CARPTU	Carpal tunnel syndrome || id:finn-b-G6_CARPTU	X-23644 levels	3	0.114898	0.0944416	0.223757	0.123992	0.208263	0.658133	0.111235	0.130376	0.483433				0.117672	0.105913	0.266558	0.121834	0.11986	0.416364	dat<4SNP					-0.00145552	0.0297058	0.968832	0.0342159	0.983038
0iEjVq	finn-b-G6_CARPTU	Carpal tunnel syndrome || id:finn-b-G6_CARPTU	Succinoyltaurine levels	6	-0.0382682	0.031505	0.224491	-0.0727706	0.0690167	0.35118	0.108624	0.062677	0.143622				-0.0510023	0.0358097	0.154371	-0.0497179	0.0360981	0.226881					0.538	0.0101741	0.0177345	0.596891	5.12768	0.400497
b2w0l4	finn-b-G6_CARPTU	Carpal tunnel syndrome || id:finn-b-G6_CARPTU	Glutamate to cysteine ratio	3	0.131338	0.108132	0.224514	0.460672	0.34458	0.408847	0.0581347	0.174953	0.771266				0.113697	0.137573	0.40855	0.0773604	0.166853	0.688469	dat<4SNP					-0.0487162	0.0483967	0.497905	1.41026	0.494044
d7hCv6	finn-b-G6_CARPTU	Carpal tunnel syndrome || id:finn-b-G6_CARPTU	Oleoyl-linoleoyl-glycerol (18:1 to 18:2) [2] to linoleoyl-arachidonoyl-glycerol (18:2 to 20:4) [2] ratio	7	-0.0368697	0.0303685	0.224718	-0.0251283	0.045878	0.607438	0.00477693	0.0822051	0.955548				-0.0354079	0.0323753	0.274099	-0.0341242	0.0318179	0.324732					0.889	-0.00345925	0.0101314	0.746655	3.3903	0.758503
Emm2Nr	finn-b-G6_CARPTU	Carpal tunnel syndrome || id:finn-b-G6_CARPTU	1,2-dilinoleoyl-GPC (18:2/18:2) levels	3	-0.0712521	0.0587349	0.225087	-0.0129569	0.151335	0.945627	-0.0441585	0.0991613	0.69965				-0.0541632	0.0498056	0.276819	-0.0539586	0.0499692	0.393124	dat<4SNP					-0.0140024	0.0314505	0.733339	2.89194	0.235518
7ufhf0	finn-b-G6_CARPTU	Carpal tunnel syndrome || id:finn-b-G6_CARPTU	2s,3R-dihydroxybutyrate levels	3	-0.110279	0.0910151	0.225643	-0.122502	0.165268	0.593923	-0.0724233	0.124481	0.619542				-0.102353	0.101374	0.312656	-0.0976143	0.108787	0.464254	dat<4SNP					0.00215804	0.0243567	0.943742	0.609649	0.737253
ySZrAR	finn-b-G6_CARPTU	Carpal tunnel syndrome || id:finn-b-G6_CARPTU	Cholesterol to oleoyl-linoleoyl-glycerol (18:1 to 18:2) [2] ratio	9	-0.0867672	0.0716127	0.225659	-0.256472	0.244782	0.329575	-0.126912	0.150966	0.424947				-0.0864552	0.0821493	0.292609	-0.118487	0.148705	0.448569					0.118	0.0197514	0.027163	0.490736	13.7851	0.0875426
nOh5gG	finn-b-G6_CARPTU	Carpal tunnel syndrome || id:finn-b-G6_CARPTU	Carotene diol (1) levels	6	0.0825531	0.068183	0.225988	0.153502	0.234759	0.54888	-0.00174308	0.0938501	0.9859				0.113337	0.0562865	0.0440541	0.127034	0.0577734	0.0792098					0.27	-0.0143864	0.0450887	0.765642	8.98257	0.109761
3R5E3E	finn-b-G6_CARPTU	Carpal tunnel syndrome || id:finn-b-G6_CARPTU	Picolinate levels	6	0.0777045	0.0641851	0.226036	0.0384169	0.149483	0.809858	0.0511436	0.111055	0.664474				0.0611628	0.0755881	0.418423	0.0539505	0.0979328	0.605417					0.31	0.00604393	0.0202388	0.780093	6.51601	0.259193
3TsGnc	finn-b-G6_CARPTU	Carpal tunnel syndrome || id:finn-b-G6_CARPTU	Homoarginine levels	7	0.0607235	0.0501604	0.226054	-0.00878135	0.109139	0.938992	-0.00181868	0.0662843	0.979001				0.0547574	0.0382193	0.151939	0.0520593	0.0362693	0.201195					0.179	0.0184349	0.0254119	0.500698	13.1802	0.040262
yjCJjS	finn-b-G6_CARPTU	Carpal tunnel syndrome || id:finn-b-G6_CARPTU	1-arachidonoyl-GPE (20:4n6) levels	9	0.0363367	0.0301173	0.227622	0.113056	0.0540616	0.0748314	0.0436473	0.0659918	0.526939				0.0700699	0.033873	0.0385832	0.0625573	0.0349171	0.110969					0.445	-0.0181784	0.0107076	0.133373	8.24126	0.410265
QxzVRB	finn-b-G6_CARPTU	Carpal tunnel syndrome || id:finn-b-G6_CARPTU	13-HODE + 9-HODE levels	2	0.155627	0.129395	0.229081																dat<4SNP								0.0995978	0.752313
9g1ZC5	finn-b-G6_CARPTU	Carpal tunnel syndrome || id:finn-b-G6_CARPTU	N,N-dimethylalanine levels	9	0.0629635	0.0523568	0.229137	0.019128	0.108078	0.864533	0.095397	0.0863925	0.301597				0.0577831	0.0633296	0.361548	0.100231	0.0740881	0.213091					0.913	0.00887423	0.0191409	0.656986	3.38906	0.907627
DLFsmt	finn-b-G6_CARPTU	Carpal tunnel syndrome || id:finn-b-G6_CARPTU	1-linoleoyl-2-linolenoyl-GPC (18:2/18:3) levels	2	-0.0734062	0.0610593	0.229282																dat<4SNP								0.0755092	0.783478
Rg8Jg0	finn-b-G6_CARPTU	Carpal tunnel syndrome || id:finn-b-G6_CARPTU	Benzoate to linoleoyl-arachidonoyl-glycerol (18:2 to 20:4) [2] ratio	6	-0.0519316	0.0432353	0.229697	-0.201729	0.090276	0.089156	-0.0831164	0.0852426	0.374313				-0.0869353	0.0474033	0.0666613	-0.0887796	0.04726	0.119101					0.451	0.0296045	0.0158736	0.135612	5.50302	0.357614
dBug9z	finn-b-G6_CARPTU	Carpal tunnel syndrome || id:finn-b-G6_CARPTU	Histidine levels	5	-0.0864914	0.0721819	0.230823	-0.117285	0.216524	0.625684	-0.0297828	0.133131	0.833944				-0.0785865	0.0918773	0.392362	-0.0628164	0.118787	0.624917					0.536	0.00357697	0.023402	0.888219	3.6519	0.455161
o50INz	finn-b-G6_CARPTU	Carpal tunnel syndrome || id:finn-b-G6_CARPTU	Deoxycholate levels	2	0.114051	0.0953026	0.231415																dat<4SNP								0.00159775	0.968116
33mgCR	finn-b-G6_CARPTU	Carpal tunnel syndrome || id:finn-b-G6_CARPTU	Flavin adenine dinucleotide (FAD) levels	4	0.0574192	0.0480696	0.232282	0.0715712	0.117187	0.603532	0.101661	0.085976	0.322215				0.0812034	0.055012	0.139916	0.0841991	0.0590747	0.2493					0.577	-0.00488557	0.0362666	0.905173	2.35526	0.502017
X6yaJt	finn-b-G6_CARPTU	Carpal tunnel syndrome || id:finn-b-G6_CARPTU	1-myristoyl-2-palmitoyl-gpc (14:0/16:0) levels	2	-0.167105	0.140153	0.233143																dat<4SNP								0.150799	0.697773
zORUXK	finn-b-G6_CARPTU	Carpal tunnel syndrome || id:finn-b-G6_CARPTU	3-hydroxyoleoylcarnitine levels	4	-0.0972794	0.0818131	0.234422	0.200365	0.293653	0.56546	-0.0596118	0.146193	0.710803				-0.0838221	0.103829	0.419488	-0.160662	0.131318	0.308489					0.571	-0.0406214	0.0384899	0.401917	1.83516	0.607314
OUDS44	finn-b-G6_CARPTU	Carpal tunnel syndrome || id:finn-b-G6_CARPTU	Phosphate to serine ratio	3	0.0675407	0.0568561	0.234864	-0.607361	0.7829	0.579959	0.0350342	0.0771151	0.694148				0.039165	0.065234	0.548255	0.0355588	0.0757552	0.684989	dat<4SNP					0.114187	0.13211	0.546244	1.28123	0.52697
CBajEK	finn-b-G6_CARPTU	Carpal tunnel syndrome || id:finn-b-G6_CARPTU	Adrenate (22:4n6) levels	2	0.0954919	0.0807491	0.236977																dat<4SNP								0.142124	0.706178
IbAogH	finn-b-G6_CARPTU	Carpal tunnel syndrome || id:finn-b-G6_CARPTU	4-methyl-2-oxopentanoate to 3-methyl-2-oxobutyrate ratio	7	0.111049	0.0939881	0.237396	-0.128388	0.284851	0.671065	0.186172	0.168734	0.312151				0.167563	0.122848	0.172571	0.181683	0.148352	0.266593					0.758	0.0272963	0.0306551	0.414021	3.14277	0.790727
DIF7qx	finn-b-G6_CARPTU	Carpal tunnel syndrome || id:finn-b-G6_CARPTU	Glucuronide of piperine metabolite C17H21NO3 (3) levels	2	-0.125321	0.106084	0.237469																dat<4SNP								1.94691	0.16292
QE4483	finn-b-G6_CARPTU	Carpal tunnel syndrome || id:finn-b-G6_CARPTU	Ornithine to phosphate ratio	3	0.135446	0.114895	0.238448	0.0612762	0.379588	0.898111	0.182709	0.170488	0.396032				0.143969	0.13113	0.272245	0.0766061	0.16648	0.690589	dat<4SNP					0.0114091	0.0556506	0.871268	0.480113	0.786583
RBRQhQ	finn-b-G6_CARPTU	Carpal tunnel syndrome || id:finn-b-G6_CARPTU	X-21286 levels	9	-0.0649465	0.0552731	0.23999	-0.424019	0.297386	0.196953	-0.102379	0.110871	0.382802				-0.100578	0.0689538	0.144666	-0.132794	0.104703	0.240355					0.794	0.0361662	0.0294311	0.258835	4.2321	0.835599
l51jQ5	finn-b-G6_CARPTU	Carpal tunnel syndrome || id:finn-b-G6_CARPTU	Maltotriose levels	3	0.110521	0.0941907	0.240645	-0.143247	0.384953	0.773211	0.144941	0.140747	0.411352				0.137797	0.105058	0.189643	0.156726	0.125109	0.336926	dat<4SNP					0.0845567	0.124369	0.619876	0.498619	0.779339
Fx5MKq	finn-b-G6_CARPTU	Carpal tunnel syndrome || id:finn-b-G6_CARPTU	Oleoyl ethanolamide levels	2	-0.0695085	0.0592699	0.240898																dat<4SNP								0.491142	0.483418
HXjq4I	finn-b-G6_CARPTU	Carpal tunnel syndrome || id:finn-b-G6_CARPTU	4-vinylphenol sulfate levels	3	0.14616	0.124837	0.241677	0.0611313	0.845447	0.954048	0.256355	0.178	0.286485				0.149711	0.142729	0.294215	0.0537031	0.161	0.770437	dat<4SNP					0.0124259	0.122197	0.935486	0.66204	0.718191
jTPCMK	finn-b-G6_CARPTU	Carpal tunnel syndrome || id:finn-b-G6_CARPTU	Glycohyocholate levels	8	-0.071541	0.0611902	0.242341	0.0465056	0.142953	0.755984	-0.0662414	0.119756	0.597382				-0.0635868	0.0822908	0.439695	-0.0809202	0.104622	0.464568					0.702	-0.015303	0.0167482	0.396103	4.76809	0.68824
zIRKQB	finn-b-G6_CARPTU	Carpal tunnel syndrome || id:finn-b-G6_CARPTU	2'-deoxyuridine to cytidine ratio	3	-0.127306	0.1094	0.244555	-1.52198	0.739687	0.287999	-0.274506	0.167945	0.243772				-0.119318	0.0890668	0.180361	-0.0288345	0.0997374	0.799715	dat<4SNP					0.273702	0.144365	0.308995	3.99211	0.13587
9Y9dQ4	finn-b-G6_CARPTU	Carpal tunnel syndrome || id:finn-b-G6_CARPTU	Aconitate [cis or trans] levels	3	0.127105	0.109401	0.245308	0.114614	0.346726	0.796757	0.0870149	0.165819	0.652117				0.110961	0.129365	0.391036	0.0858996	0.155631	0.636425	dat<4SNP					0.00128279	0.0337899	0.975843	0.479573	0.786796
zEJOHz	finn-b-G6_CARPTU	Carpal tunnel syndrome || id:finn-b-G6_CARPTU	Taurochenodeoxycholic acid 3-sulfate levels	10	-0.0471452	0.0407614	0.247431	0.00853694	0.0700624	0.906025	-0.0591779	0.0811561	0.484431				-0.0370349	0.0548211	0.499321	-0.0349712	0.0639842	0.597968					0.845	-0.0113616	0.0116273	0.357117	5.03025	0.831663
tUmTu8	finn-b-G6_CARPTU	Carpal tunnel syndrome || id:finn-b-G6_CARPTU	Choline to taurocholate ratio	5	-0.0894906	0.0774192	0.247713	-0.382123	0.22678	0.190577	-0.143936	0.130334	0.331397				-0.127843	0.0999386	0.20082	-0.138572	0.134553	0.361269					0.751	0.0392458	0.0285869	0.263419	2.16445	0.705544
clkIOZ	finn-b-G6_CARPTU	Carpal tunnel syndrome || id:finn-b-G6_CARPTU	Retinol (Vitamin A) to linoleoyl-arachidonoyl-glycerol (18:2 to 20:4) [2] ratio	5	-0.0504765	0.0438071	0.24922	-0.144956	0.165564	0.445735	-0.0720689	0.065467	0.332757				-0.0633395	0.0447511	0.15696	-0.06362	0.0413133	0.198417					0.535	0.0236122	0.0396133	0.593109	4.78296	0.310301
NWsSbt	finn-b-G6_CARPTU	Carpal tunnel syndrome || id:finn-b-G6_CARPTU	Phenylacetylglutamate levels	3	0.0799599	0.0697071	0.251347	0.0254306	0.411696	0.960726	0.0988591	0.0985021	0.421257				0.074866	0.0782283	0.338557	0.0515217	0.0921554	0.63236	dat<4SNP					0.00824972	0.0613861	0.914954	0.386076	0.824451
Whgebe	finn-b-G6_CARPTU	Carpal tunnel syndrome || id:finn-b-G6_CARPTU	Myo-inositol levels	7	0.139241	0.121989	0.253695	0.165141	0.28602	0.588709	0.119121	0.117241	0.348818				0.131398	0.0917634	0.152165	0.141919	0.096136	0.190341	rs10006723,rs1000821	0.13176	0.0421667	0.0353639	0.004	-0.00361574	0.0353139	0.922428	21.3904	0.00156055
qPuRDj	finn-b-G6_CARPTU	Carpal tunnel syndrome || id:finn-b-G6_CARPTU	Gamma-glutamylglutamate levels	5	0.11569	0.101475	0.254252	0.328891	0.608194	0.626238	0.11058	0.18095	0.574151				0.110156	0.112298	0.326631	0.109467	0.183953	0.583819					0.195	-0.0217508	0.0609336	0.744754	6.64219	0.156049
snWW2Z	finn-b-G6_CARPTU	Carpal tunnel syndrome || id:finn-b-G6_CARPTU	Fructose levels	3	-0.307059	0.269579	0.25469	0.900676	1.49941	0.655637	-0.393571	0.377893	0.407009				-0.357118	0.321084	0.266041	-0.401657	0.372512	0.393693	dat<4SNP					-0.315891	0.38579	0.563209	0.806452	0.668161
klLpEd	finn-b-G6_CARPTU	Carpal tunnel syndrome || id:finn-b-G6_CARPTU	Arachidonate (20:4n6) levels	2	0.0531342	0.046686	0.255071																dat<4SNP								0.275307	0.599794
etZ7pl	finn-b-G6_CARPTU	Carpal tunnel syndrome || id:finn-b-G6_CARPTU	N-acetylvaline levels	5	0.138677	0.121852	0.255089	0.366669	0.216939	0.189571	0.046299	0.240003	0.856428				0.230046	0.113887	0.0433883	0.259469	0.117104	0.0910448					0.227	-0.0563329	0.0455292	0.303996	8.95627	0.0622019
j2cpVb	finn-b-G6_CARPTU	Carpal tunnel syndrome || id:finn-b-G6_CARPTU	Glutamine conjugate of C6H10O2 (1) levels	2	-0.201842	0.17755	0.255615																dat<4SNP								1.36872	0.242032
k2jktv	finn-b-G6_CARPTU	Carpal tunnel syndrome || id:finn-b-G6_CARPTU	2'-o-methylcytidine levels	2	-0.0276227	0.0243081	0.255806																dat<4SNP								0.0927249	0.760741
92CacO	finn-b-G6_CARPTU	Carpal tunnel syndrome || id:finn-b-G6_CARPTU	Alpha-ketoglutarate to proline ratio	5	-0.0951985	0.0838278	0.256105	-0.224837	0.248719	0.43264	-0.15784	0.159218	0.377634				-0.0738954	0.112127	0.509874	-0.0757722	0.148542	0.636836					0.471	0.0190048	0.0341002	0.61619	3.65293	0.455009
54dtKv	finn-b-G6_CARPTU	Carpal tunnel syndrome || id:finn-b-G6_CARPTU	1-(1-enyl-palmitoyl)-GPE (p-16:0) levels	4	-0.101453	0.0893498	0.256184	-0.205933	0.260656	0.512292	-0.155922	0.141176	0.350023				-0.120366	0.102646	0.240943	-0.155922	0.135893	0.334427					0.895	0.012843	0.0300995	0.711149	0.598018	0.896886
vZhlWj	finn-b-G6_CARPTU	Carpal tunnel syndrome || id:finn-b-G6_CARPTU	Proline to glutamate ratio	4	-0.09642	0.0851187	0.25731	0.0719801	0.241612	0.793866	-0.17489	0.155334	0.342146				-0.128647	0.0982272	0.1903	-0.154067	0.147677	0.373496					0.399	-0.0377398	0.0500684	0.529646	3.34473	0.341465
hWgX0S	finn-b-G6_CARPTU	Carpal tunnel syndrome || id:finn-b-G6_CARPTU	X-22834 levels	4	0.0976934	0.086324	0.257758	0.58941	0.38334	0.263987	0.0307579	0.135832	0.83541				0.0571138	0.10816	0.597465	0.0398694	0.113597	0.748809					0.674	-0.0550667	0.0418271	0.318623	1.99272	0.57392
eOuIYJ	finn-b-G6_CARPTU	Carpal tunnel syndrome || id:finn-b-G6_CARPTU	Sphingomyelin (d18:1/22:1, d18:2/22:0, d16:1/24:1) levels	7	0.0764845	0.0676589	0.25829	-0.125315	0.134233	0.393385	0.00268037	0.116361	0.982369				0.0192759	0.0785247	0.806089	0.0104416	0.0885714	0.910003					0.326	0.0262122	0.0156312	0.154405	7.76579	0.25577
1WLYli	finn-b-G6_CARPTU	Carpal tunnel syndrome || id:finn-b-G6_CARPTU	Adenosine 5'-diphosphate (ADP) to tyrosine ratio	4	-0.0864613	0.0769546	0.26121	-0.161651	0.133697	0.350168	-0.13235	0.0733106	0.168777				-0.120486	0.0681119	0.0769029	-0.130613	0.0609124	0.121362					0.281	0.0215783	0.0298662	0.54505	6.33465	0.0964164
TloSEJ	finn-b-G6_CARPTU	Carpal tunnel syndrome || id:finn-b-G6_CARPTU	Valine levels	4	0.124075	0.110585	0.261868	0.438117	0.276631	0.254096	0.237818	0.203982	0.327927				0.168744	0.140965	0.231283	0.222294	0.186534	0.319056					0.601	-0.0474605	0.0383209	0.341174	1.94189	0.584554
X0xHXE	finn-b-G6_CARPTU	Carpal tunnel syndrome || id:finn-b-G6_CARPTU	5alpha-androstan-3alpha,17beta-diol monosulfate (1) levels	7	0.0221792	0.0197993	0.262626	0.0587255	0.0237854	0.0566015	-0.0161123	0.0723963	0.831263				0.0370284	0.0186137	0.0466675	0.0380423	0.0181719	0.081208					0.439	-0.0264381	0.0111704	0.0642061	7.18591	0.303997
21FQww	finn-b-G6_CARPTU	Carpal tunnel syndrome || id:finn-b-G6_CARPTU	Phytanate levels	4	0.102909	0.0920654	0.26366	0.0338001	0.200106	0.881405	0.0545616	0.161915	0.758332				0.0999474	0.106439	0.347725	0.11272	0.126431	0.438318					0.438	0.00978955	0.0238371	0.721123	3.422	0.331021
piSI8e	finn-b-G6_CARPTU	Carpal tunnel syndrome || id:finn-b-G6_CARPTU	S-allylcysteine levels	3	0.0998124	0.0894879	0.26469	0.357244	0.415689	0.548046	0.144319	0.13289	0.390941				0.11721	0.105444	0.266319	0.128455	0.126944	0.418095	dat<4SNP					-0.0384329	0.0606046	0.64021	1.01253	0.602744
Mhu7yr	finn-b-G6_CARPTU	Carpal tunnel syndrome || id:finn-b-G6_CARPTU	4-methoxyphenol sulfate levels	4	0.103225	0.0931276	0.267677	-0.116075	0.275957	0.714914	0.017567	0.1466	0.912193				0.0802878	0.108112	0.457701	0.074721	0.114097	0.55927					0.856	0.0403889	0.047842	0.487431	0.812715	0.846423
fEOIIQ	finn-b-G6_CARPTU	Carpal tunnel syndrome || id:finn-b-G6_CARPTU	N1-methyladenosine levels	4	-0.100593	0.0907626	0.26773	-0.0850213	0.318582	0.814565	-0.161765	0.15589	0.37571				-0.146077	0.104665	0.162818	-0.163036	0.13512	0.314055					0.801	-0.0017874	0.0350537	0.963968	1.0045	0.800163
YTRo2x	finn-b-G6_CARPTU	Carpal tunnel syndrome || id:finn-b-G6_CARPTU	Tryptophan betaine levels	7	0.0619078	0.0560155	0.269077	-0.052333	0.121019	0.683441	0.149362	0.11429	0.239108				0.0568426	0.0697826	0.41532	0.0106172	0.0724606	0.888307					0.768	0.025325	0.0237808	0.335607	2.79315	0.834325
xyj5Db	finn-b-G6_CARPTU	Carpal tunnel syndrome || id:finn-b-G6_CARPTU	Phosphate levels (UKB data field 30810)	5	-0.128137	0.11607	0.269613	0.266489	0.177787	0.230842	-0.161135	0.132533	0.290902				-0.135888	0.0920342	0.139811	-0.133446	0.10505	0.272835					0.054	-0.0586751	0.0238199	0.0906032	11.2787	0.0236039
303tlX	finn-b-G6_CARPTU	Carpal tunnel syndrome || id:finn-b-G6_CARPTU	Adenosine 5'-monophosphate (AMP) to asparagine ratio	3	0.113757	0.1031	0.269866	0.320094	0.445797	0.603562	0.0684154	0.14566	0.684807				0.112921	0.114988	0.326087	0.143992	0.14454	0.424112	dat<4SNP					-0.0408485	0.0858618	0.717304	0.242898	0.885636
PAGwJe	finn-b-G6_CARPTU	Carpal tunnel syndrome || id:finn-b-G6_CARPTU	N-acetylalliin levels	6	0.0573171	0.0519775	0.270145	-0.0406991	0.145966	0.7942	0.00144282	0.0952349	0.988498				0.0192557	0.0647677	0.766234	0.00740829	0.071529	0.921536					0.659	0.0166698	0.0231975	0.512124	3.1702	0.673765
mL9scF	finn-b-G6_CARPTU	Carpal tunnel syndrome || id:finn-b-G6_CARPTU	3-aminoisobutyrate levels	4	0.0263777	0.0240193	0.272124	0.0129714	0.0332095	0.733776	0.0253262	0.0446957	0.610584				0.0243913	0.0249093	0.327479	0.0230467	0.0251031	0.426281					0.687	0.00724038	0.0123858	0.617995	1.57633	0.664769
712791	finn-b-G6_CARPTU	Carpal tunnel syndrome || id:finn-b-G6_CARPTU	Docosapentaenoate n3 DPA; 22:5n3 levels	2	0.0990283	0.0902774	0.27267																dat<4SNP								0.337864	0.561065
OkcwRt	finn-b-G6_CARPTU	Carpal tunnel syndrome || id:finn-b-G6_CARPTU	Gamma-glutamyl-alpha-lysine levels	3	0.163216	0.148863	0.272897	0.0962423	0.497747	0.878406	0.14961	0.159751	0.447871				0.139889	0.114624	0.222306	0.142096	0.146291	0.433846	dat<4SNP					0.00870958	0.0587917	0.90637	5.29721	0.07075
cIZ28X	finn-b-G6_CARPTU	Carpal tunnel syndrome || id:finn-b-G6_CARPTU	X-12738 levels	2	0.161724	0.147723	0.273613																dat<4SNP								0.02619	0.871437
5UCjgX	finn-b-G6_CARPTU	Carpal tunnel syndrome || id:finn-b-G6_CARPTU	Histidine betaine (hercynine) levels	4	0.0803545	0.0736227	0.275081	-0.123273	0.208485	0.61426	0.0319807	0.13489	0.827857				0.0533928	0.0920371	0.561832	0.035644	0.132685	0.805624					0.549	0.0282066	0.0270189	0.406098	2.22578	0.526888
Tjx3iM	finn-b-G6_CARPTU	Carpal tunnel syndrome || id:finn-b-G6_CARPTU	Uridine to pseudouridine ratio	3	0.114631	0.10556	0.277511	1.33715	1.69436	0.574671	0.158441	0.154226	0.412274				0.130703	0.119933	0.275803	0.163124	0.156067	0.405634	dat<4SNP					-0.131783	0.182181	0.601326	2.71021	0.25792
b6XP4W	finn-b-G6_CARPTU	Carpal tunnel syndrome || id:finn-b-G6_CARPTU	Hexadecanedioate (C16-DC) levels	9	0.0311141	0.0286609	0.277659	-0.0294221	0.0451199	0.535162	0.0327024	0.0664761	0.635974				0.00742059	0.0337961	0.826206	0.00438011	0.0323586	0.89567					0.497	0.0180937	0.0104156	0.125927	6.7414	0.564774
w1cZ7G	finn-b-G6_CARPTU	Carpal tunnel syndrome || id:finn-b-G6_CARPTU	Argininate levels	6	0.127834	0.117835	0.277987	0.0133434	0.403572	0.975208	0.00162635	0.181562	0.993199				0.0750842	0.0950096	0.429364	0.0807717	0.139225	0.586972	rs10000291,rs1000821	0.113635	0.124603	0.429024	0.019	0.0225662	0.0752854	0.779304	17.2651	0.0040235
y8YuUJ	finn-b-G6_CARPTU	Carpal tunnel syndrome || id:finn-b-G6_CARPTU	Mannose levels	4	-0.0546721	0.0506656	0.280553	-0.0465568	0.156472	0.794114	-0.0815934	0.0863529	0.414427				-0.064582	0.0561024	0.249673	-0.0733334	0.0584083	0.298177					0.808	-0.00190326	0.03472	0.961267	0.865042	0.833855
XsFNEY	finn-b-G6_CARPTU	Carpal tunnel syndrome || id:finn-b-G6_CARPTU	Sphingosine to phosphate ratio	4	-0.125416	0.116227	0.280563	0.82306	0.428403	0.194658	-0.17687	0.176784	0.390801				-0.174511	0.10978	0.111916	-0.126222	0.144044	0.445386					0.182	-0.0972786	0.0431974	0.153143	6.60341	0.0856721
HZYIA8	finn-b-G6_CARPTU	Carpal tunnel syndrome || id:finn-b-G6_CARPTU	Nisinate (24:6n3) levels	3	0.077838	0.0722259	0.281167	0.2417	0.276003	0.54212	0.126313	0.0932294	0.308207				0.119151	0.0761236	0.117529	0.124546	0.0833994	0.273913	dat<4SNP					-0.0316976	0.0506935	0.644257	2.49979	0.286535
zRN361	finn-b-G6_CARPTU	Carpal tunnel syndrome || id:finn-b-G6_CARPTU	N-acetylglycine levels	7	-0.0406716	0.037834	0.282374	-0.014261	0.0666655	0.83906	-0.00728575	0.086679	0.935748				-0.0201837	0.0396261	0.610504	-0.0172651	0.0438096	0.707137					0.466	-0.00596728	0.0119726	0.639342	6.45529	0.374165
dcGGC7	finn-b-G6_CARPTU	Carpal tunnel syndrome || id:finn-b-G6_CARPTU	Inosine 5'-monophosphate (IMP) levels	3	0.101585	0.0945666	0.282724	0.333345	0.298424	0.464846	0.0838282	0.137393	0.603864				0.0815091	0.109711	0.457516	0.0679033	0.126856	0.646009	dat<4SNP					-0.0283018	0.0345645	0.563211	1.04022	0.594457
a6AQvl	finn-b-G6_CARPTU	Carpal tunnel syndrome || id:finn-b-G6_CARPTU	Pyruvate to N-acetylneuraminate ratio	4	0.128669	0.119785	0.282747	0.128263	0.35516	0.752574	-0.0237733	0.219722	0.92067				0.0368352	0.126337	0.770621	-0.0406215	0.191144	0.845325					0.31	4.73721e-05	0.0377501	0.999113	4.42006	0.219533
lofCon	finn-b-G6_CARPTU	Carpal tunnel syndrome || id:finn-b-G6_CARPTU	Bilirubin degradation product, C16H18N2O5 (4) levels	5	0.0332185	0.0309343	0.282894	0.0438228	0.0452634	0.404373	-0.0253372	0.0805486	0.768822				0.0344931	0.0320704	0.282131	0.0373909	0.0327276	0.316992					0.831	-0.0033883	0.010558	0.769326	1.55045	0.817669
UU251u	finn-b-G6_CARPTU	Carpal tunnel syndrome || id:finn-b-G6_CARPTU	Hydroxyasparagine levels	4	-0.120251	0.112628	0.285663	-0.361339	0.416795	0.477363	-0.0870964	0.162425	0.629014				-0.0909218	0.124559	0.465422	-0.0842512	0.154487	0.623438					0.92	0.0207352	0.0345137	0.609001	0.608344	0.894519
25z1jb	finn-b-G6_CARPTU	Carpal tunnel syndrome || id:finn-b-G6_CARPTU	1-myristoyl-2-arachidonoyl-GPC (14:0/20:4) levels	6	0.0385629	0.0362731	0.287724	0.0382626	0.061625	0.568299	0.068644	0.0700824	0.372328				0.0466343	0.042123	0.268251	0.0513074	0.0428173	0.284501					0.782	7.67778e-05	0.0127346	0.995478	2.76566	0.736059
DJo9o5	finn-b-G6_CARPTU	Carpal tunnel syndrome || id:finn-b-G6_CARPTU	1-palmitoleoylglycerol (16:1) levels	3	-0.0803651	0.0758463	0.289336	-0.14402	0.112458	0.422052	-0.126951	0.108074	0.361051				-0.0820898	0.0879045	0.35038	-0.0952624	0.0979122	0.433208	dat<4SNP					0.0159976	0.0208674	0.583613	0.896336	0.638797
omqYZa	finn-b-G6_CARPTU	Carpal tunnel syndrome || id:finn-b-G6_CARPTU	5-methylthioadenosine (MTA) to phosphate ratio	7	-0.0705188	0.0670165	0.29268	-0.105446	0.187204	0.597574	-0.0226963	0.093414	0.816126				-0.0529848	0.077408	0.493667	-0.0541927	0.0930437	0.581479					0.405	0.0047884	0.0236267	0.847382	7.33407	0.291054
ejw4T9	finn-b-G6_CARPTU	Carpal tunnel syndrome || id:finn-b-G6_CARPTU	Gamma-glutamyltryptophan levels	6	0.10182	0.0968398	0.293063	0.694761	0.445209	0.193654	0.0511831	0.204703	0.812508				0.110209	0.114579	0.336121	0.272058	0.18507	0.201509					0.136	-0.0657839	0.0483845	0.245548	8.68722	0.122209
otcsjY	finn-b-G6_CARPTU	Carpal tunnel syndrome || id:finn-b-G6_CARPTU	3-carboxy-4-methyl-5-propyl-2-furanpropanoate (cmpf) levels	3	-0.157775	0.150285	0.293794	-0.487674	0.221024	0.2709	-0.284269	0.207401	0.304047				-0.13224	0.127051	0.29795	-0.0831093	0.141242	0.61585	dat<4SNP					0.0522342	0.0305151	0.336593	3.85815	0.145282
ZWjyjn	finn-b-G6_CARPTU	Carpal tunnel syndrome || id:finn-b-G6_CARPTU	Branched chain 14:0 dicarboxylic acid levels	3	0.0960191	0.0917509	0.295321	0.0772677	0.250871	0.809792	0.135782	0.125712	0.39303				0.12493	0.116269	0.282602	0.135782	0.125882	0.393549	dat<4SNP					0.0028802	0.0358641	0.948983	0.408784	0.815143
DFyGZf	finn-b-G6_CARPTU	Carpal tunnel syndrome || id:finn-b-G6_CARPTU	Glycerol 3-phosphate levels	4	-0.108477	0.103717	0.29561	0.111421	0.491575	0.841747	-0.120136	0.200575	0.591411				-0.119905	0.135733	0.377028	-0.166858	0.162623	0.380375					0.475	-0.0215246	0.0467705	0.690551	2.74314	0.432946
7gRcKF	finn-b-G6_CARPTU	Carpal tunnel syndrome || id:finn-b-G6_CARPTU	Oleoyl-linoleoyl-glycerol (18:1/18:2) [2] levels	10	0.0537264	0.0516983	0.298698	0.335764	0.168985	0.082161	-0.0479172	0.120802	0.70086				0.0319797	0.0674742	0.635532	0.019151	0.114055	0.870366					0.529	-0.0326281	0.0186121	0.117683	7.98455	0.535704
XeZmAE	finn-b-G6_CARPTU	Carpal tunnel syndrome || id:finn-b-G6_CARPTU	Docosatrienoate (22:3n3) levels	4	-0.0718674	0.0693175	0.299836	-0.0320754	0.140478	0.84061	-0.0952761	0.113973	0.464528				-0.0637991	0.0759064	0.40063	-0.0493629	0.0854203	0.603864					0.881	-0.00780339	0.023961	0.77559	0.456833	0.928267
m4N4DQ	finn-b-G6_CARPTU	Carpal tunnel syndrome || id:finn-b-G6_CARPTU	1,2-dilinoleoyl-GPE (18:2/18:2) levels	3	-0.0571062	0.0552017	0.300902	-0.116777	0.152915	0.584801	-0.0633356	0.0796625	0.509948				-0.0657081	0.0603244	0.276045	-0.0678079	0.0588169	0.368149	dat<4SNP					0.0103574	0.0247525	0.747709	0.273562	0.872161
vnzZ0J	finn-b-G6_CARPTU	Carpal tunnel syndrome || id:finn-b-G6_CARPTU	Salicylate to taurocholate ratio	2	0.217925	0.210783	0.301191																dat<4SNP								0.998645	0.317639
H9rfzG	finn-b-G6_CARPTU	Carpal tunnel syndrome || id:finn-b-G6_CARPTU	X-18922 levels	6	0.0611151	0.0591707	0.301669	-0.123168	0.138032	0.422651	0.0421933	0.0830061	0.632859				0.0255972	0.0524725	0.625676	0.00288795	0.0549438	0.960116					0.229	0.0371942	0.0256749	0.221013	8.43265	0.133948
5CXrxC	finn-b-G6_CARPTU	Carpal tunnel syndrome || id:finn-b-G6_CARPTU	Hydroxypalmitoyl sphingomyelin (d18:1/16:0(OH)) levels	8	-0.0454888	0.0440586	0.301856	0.00282841	0.09058	0.976102	0.0218466	0.1005	0.834113				-0.0463572	0.0514949	0.367999	-0.0501663	0.0500961	0.349984					0.84	-0.00911228	0.0149257	0.56392	3.99378	0.780493
mC8NA2	finn-b-G6_CARPTU	Carpal tunnel syndrome || id:finn-b-G6_CARPTU	Hippurate levels	3	-0.102369	0.0992003	0.302101	-0.234389	0.199548	0.448995	-0.173876	0.145291	0.354026				-0.10787	0.111961	0.335315	-0.131085	0.127975	0.413408	dat<4SNP					0.031599	0.0414418	0.585276	1.0789	0.583068
VaeeCy	finn-b-G6_CARPTU	Carpal tunnel syndrome || id:finn-b-G6_CARPTU	2-methylserine levels	4	-0.0874384	0.0849764	0.303493	-0.0585843	0.249314	0.83609	-0.0743254	0.136599	0.624197				-0.0777287	0.101138	0.442165	-0.0754172	0.114222	0.55625					0.994	-0.00821528	0.0667339	0.913279	0.147119	0.985637
DXgBEz	finn-b-G6_CARPTU	Carpal tunnel syndrome || id:finn-b-G6_CARPTU	1-stearoyl-2-arachidonoyl-GPE (18:0/20:4) levels	5	0.0336849	0.0327478	0.303661	-0.164945	0.0939129	0.177284	0.0679673	0.0491966	0.239263				0.00758448	0.0347005	0.826985	0.0157182	0.0336584	0.664808					0.298	0.0599796	0.0270735	0.113524	5.49098	0.240523
UZGeJR	finn-b-G6_CARPTU	Carpal tunnel syndrome || id:finn-b-G6_CARPTU	1-palmitoyl-GPE (16:0) levels	9	0.0496356	0.0483164	0.304278	-0.112415	0.171876	0.533972	0.128172	0.100157	0.23651				0.0462906	0.0619241	0.454739	-0.047917	0.0714574	0.52138					0.392	0.0236651	0.0240834	0.358523	8.66741	0.371125
Br7u3m	finn-b-G6_CARPTU	Carpal tunnel syndrome || id:finn-b-G6_CARPTU	Sphingomyelin (d17:2/16:0, d18:2/15:0) levels	6	0.0740504	0.0721061	0.304437	-0.0299915	0.165158	0.864733	0.0454681	0.114355	0.707329				0.0530257	0.0855823	0.53553	0.0408987	0.0970642	0.690995					0.741	0.012258	0.0175061	0.52238	2.82795	0.72649
s5EQWN	finn-b-G6_CARPTU	Carpal tunnel syndrome || id:finn-b-G6_CARPTU	Phosphate to phosphoethanolamine ratio	4	0.113958	0.111015	0.304649	0.328804	0.247325	0.315069	0.0748502	0.138644	0.626783				0.0895682	0.122412	0.464356	0.0814426	0.13579	0.590937					0.401	-0.0282885	0.0290368	0.432698	3.778	0.286456
tBnw9S	finn-b-G6_CARPTU	Carpal tunnel syndrome || id:finn-b-G6_CARPTU	1-palmitoyl-2-oleoyl-GPE (16:0/18:1) levels	10	0.0346767	0.0337944	0.30484	0.0105257	0.0753234	0.89232	0.097023	0.0708049	0.203804				0.0358637	0.0414508	0.386923	0.0363236	0.0432286	0.422518					0.808	0.00508976	0.0141868	0.729053	5.8626	0.753587
UVccWZ	finn-b-G6_CARPTU	Carpal tunnel syndrome || id:finn-b-G6_CARPTU	Adenosine 5'-diphosphate (ADP) to N-acetylglucosamine to N-acetylgalactosamine ratio	2	0.0941754	0.0917897	0.304896																dat<4SNP								0.0818793	0.774767
A6n7k7	finn-b-G6_CARPTU	Carpal tunnel syndrome || id:finn-b-G6_CARPTU	Phosphate to citrate ratio	9	-0.073662	0.0717997	0.304921	0.000703444	0.228073	0.997625	-0.135529	0.122754	0.301662				-0.102032	0.0829722	0.218806	-0.122167	0.117612	0.329302					0.174	-0.00933487	0.0269882	0.73959	12.0739	0.147937
eWSbBe	finn-b-G6_CARPTU	Carpal tunnel syndrome || id:finn-b-G6_CARPTU	X-11381 levels	8	-0.0525933	0.0514946	0.307096	0.0800001	0.109549	0.492742	-0.0574424	0.094443	0.562247				-0.0515281	0.0629205	0.412821	-0.0462589	0.0721118	0.541632					0.841	-0.022243	0.0162204	0.219355	3.95901	0.784487
wBB1Is	finn-b-G6_CARPTU	Carpal tunnel syndrome || id:finn-b-G6_CARPTU	Umbelliferone sulfate levels	5	0.0612168	0.0599415	0.307123	0.0145304	0.123944	0.914083	0.0799083	0.0816544	0.38318				0.0716427	0.0736887	0.330934	0.0799083	0.0754117	0.349058					0.972	0.0100044	0.0232474	0.695987	0.49584	0.973905
qyn6MQ	finn-b-G6_CARPTU	Carpal tunnel syndrome || id:finn-b-G6_CARPTU	X-24588 levels	10	0.0573812	0.0563309	0.308371	-0.0798364	0.112741	0.498969	0.0429441	0.0721886	0.566573				0.0171296	0.0540067	0.75111	0.0144608	0.0560453	0.802195					0.13	0.0253846	0.0183419	0.203752	15.4884	0.0783636
DvTl36	finn-b-G6_CARPTU	Carpal tunnel syndrome || id:finn-b-G6_CARPTU	1-stearoyl-GPG (18:0) levels	5	0.0949041	0.093254	0.308823	0.0507818	0.266783	0.861188	0.0201987	0.108252	0.861064				0.0135234	0.0694895	0.845697	0.00421723	0.0679624	0.953498					0.109	0.00736542	0.0407884	0.86821	11.0306	0.0262224
x0o3vx	finn-b-G6_CARPTU	Carpal tunnel syndrome || id:finn-b-G6_CARPTU	1-stearoyl-gpc (18:0) levels	9	0.0807357	0.0795381	0.310079	0.155773	0.190245	0.43988	0.00219527	0.147177	0.988465				0.0606597	0.0821626	0.460339	0.0663214	0.114564	0.578587	NA				0.025	-0.0117469	0.0267312	0.673585	18.6819	0.0166569
agEb4w	finn-b-G6_CARPTU	Carpal tunnel syndrome || id:finn-b-G6_CARPTU	Glycocholate levels	5	-0.0737898	0.072722	0.310257	-0.0148805	0.183882	0.940599	-0.106717	0.114363	0.403573				-0.0938557	0.0877178	0.284632	-0.107553	0.111678	0.390053					0.952	-0.0100446	0.0287977	0.750284	0.701241	0.951176
M5kE0V	finn-b-G6_CARPTU	Carpal tunnel syndrome || id:finn-b-G6_CARPTU	Citrate levels	4	-0.0998058	0.0985167	0.31102	0.108634	0.255872	0.712467	-0.149174	0.137497	0.357357				-0.13638	0.102709	0.184235	-0.153156	0.11011	0.258455					0.391	-0.0319647	0.0359749	0.468003	4.01368	0.259991
DMpZgR	finn-b-G6_CARPTU	Carpal tunnel syndrome || id:finn-b-G6_CARPTU	Bilirubin degradation product, C16H18N2O5 (3) levels	5	0.0289842	0.0286315	0.311385	0.0341747	0.0464588	0.515272	-0.0370356	0.0666147	0.607864				0.0304411	0.0285076	0.285599	0.0332214	0.0327689	0.368014					0.718	-0.00209246	0.0147498	0.896179	2.13687	0.710602
qzDoBC	finn-b-G6_CARPTU	Carpal tunnel syndrome || id:finn-b-G6_CARPTU	Lithocholate sulfate (1) levels	6	-0.0552414	0.0547291	0.312802	-0.526123	0.355094	0.212561	-0.085899	0.10277	0.441345				-0.0926751	0.0649135	0.153387	-0.0874149	0.080021	0.324475					0.627	0.0979166	0.072957	0.250675	3.55715	0.614759
nxXJDh	finn-b-G6_CARPTU	Carpal tunnel syndrome || id:finn-b-G6_CARPTU	Androsterone glucuronide to etiocholanolone glucuronide ratio	11	0.0395145	0.0391505	0.312832	0.0389584	0.0625344	0.548749	-0.0159476	0.0711725	0.827214				0.0178174	0.0473972	0.706978	0.0110058	0.051282	0.834383					0.398	0.000159709	0.0134932	0.990815	11.6055	0.312326
Z8CfOZ	finn-b-G6_CARPTU	Carpal tunnel syndrome || id:finn-b-G6_CARPTU	Trigonelline levels	3	-0.131787	0.130675	0.313212	0.481833	0.318736	0.372055	-0.132566	0.196892	0.570141				-0.0900096	0.103392	0.383991	-0.0738896	0.0983157	0.530721	dat<4SNP					-0.212491	0.10571	0.293881	4.06186	0.131213
pHYS7a	finn-b-G6_CARPTU	Carpal tunnel syndrome || id:finn-b-G6_CARPTU	1-oleoyl-GPI (18:1) levels	5	0.0784276	0.0779968	0.314645	-0.0476247	0.295379	0.882157	-0.0613303	0.145473	0.694992				0.0980553	0.101811	0.335492	0.186235	0.165445	0.323278					0.433	0.0146262	0.0328141	0.685997	3.824	0.430349
irobWZ	finn-b-G6_CARPTU	Carpal tunnel syndrome || id:finn-b-G6_CARPTU	4-acetaminophen sulfate levels	2	0.0913412	0.0909134	0.315039																dat<4SNP								0.97073	0.324498
BtMNo9	finn-b-G6_CARPTU	Carpal tunnel syndrome || id:finn-b-G6_CARPTU	2-hydroxyglutarate levels	3	-0.108076	0.107575	0.315062	-0.301514	0.397578	0.586934	-0.170523	0.142488	0.354024				-0.15503	0.098921	0.117066	-0.197327	0.105435	0.202163	dat<4SNP					0.02792	0.0539687	0.696065	3.71964	0.155701
gQLjxH	finn-b-G6_CARPTU	Carpal tunnel syndrome || id:finn-b-G6_CARPTU	Methionine to phosphate ratio	2	0.0915444	0.0912318	0.315655																dat<4SNP								0.00422138	0.948196
P34ws3	finn-b-G6_CARPTU	Carpal tunnel syndrome || id:finn-b-G6_CARPTU	1-oleoyl-2-docosahexaenoyl-GPC (18:1/22:6) levels	7	0.0632401	0.063103	0.31626	0.327743	0.343492	0.383826	0.0162736	0.105042	0.881961				0.0369286	0.0777947	0.635006	0.0170188	0.110869	0.883033					0.985	-0.0283651	0.0362088	0.468871	0.84453	0.990826
jri532	finn-b-G6_CARPTU	Carpal tunnel syndrome || id:finn-b-G6_CARPTU	X-24544 levels	8	0.0442505	0.0442065	0.31683	0.0908049	0.0580532	0.168812	0.0692846	0.122331	0.588833				0.0548222	0.0337052	0.103839	0.0582918	0.0332837	0.123348					0.288	-0.0165092	0.0138553	0.278431	14.3089	0.0459525
FPwB0r	finn-b-G6_CARPTU	Carpal tunnel syndrome || id:finn-b-G6_CARPTU	Palmitoyl-sphingosine-phosphoethanolamine (d18:1/16:0) levels	5	-0.0761545	0.0761148	0.317059	-0.0507764	0.178397	0.794447	0.0138498	0.120731	0.914198				-0.0192545	0.0937296	0.837239	-0.00199542	0.0995199	0.984963					0.459	-0.00362115	0.0221828	0.880706	4.41941	0.352211
tnhGvw	finn-b-G6_CARPTU	Carpal tunnel syndrome || id:finn-b-G6_CARPTU	Methylsuccinoylcarnitine levels	10	-0.0357534	0.035764	0.317453	-0.107059	0.0920411	0.278281	-0.0360892	0.0798721	0.662078				-0.0652245	0.0438534	0.136928	-0.0766376	0.0441692	0.116748					0.327	0.0166329	0.0197242	0.423571	10.5729	0.306124
QI17jb	finn-b-G6_CARPTU	Carpal tunnel syndrome || id:finn-b-G6_CARPTU	Glutamate to glutamine ratio	3	0.105969	0.106064	0.317743	0.428921	0.280641	0.368851	-0.0149155	0.16762	0.937203				0.0597725	0.129178	0.643569	-0.0120714	0.175092	0.951308	dat<4SNP					-0.0467929	0.0376467	0.431311	1.64668	0.438964
Tabx5I	finn-b-G6_CARPTU	Carpal tunnel syndrome || id:finn-b-G6_CARPTU	N-acetyl-L-alanine levels	6	0.0794693	0.079549	0.317796	0.203179	0.207881	0.383722	0.237069	0.161836	0.202845				0.0650148	0.104374	0.533347	-0.0406318	0.144268	0.789503					0.639	-0.0138481	0.0214992	0.554571	3.76309	0.584004
5v0TCp	finn-b-G6_CARPTU	Carpal tunnel syndrome || id:finn-b-G6_CARPTU	1-(1-enyl-palmitoyl)-2-linoleoyl-GPC (p-16:0/18:2) levels	2	-0.113686	0.113844	0.317982																dat<4SNP								0.548912	0.458763
F8UPn1	finn-b-G6_CARPTU	Carpal tunnel syndrome || id:finn-b-G6_CARPTU	Androstenediol (3beta,17beta) disulfate (2) levels	7	0.0627442	0.0628975	0.318491	0.186009	0.160555	0.298967	0.0179268	0.117174	0.883419				0.0646994	0.0717063	0.366907	0.0616727	0.0781387	0.459996					0.423	-0.0165633	0.0197556	0.44003	7.19215	0.303443
znsdse	finn-b-G6_CARPTU	Carpal tunnel syndrome || id:finn-b-G6_CARPTU	N-acetylputrescine levels	6	0.0392051	0.0393573	0.319185	-0.0623707	0.0528463	0.303301	-0.00356677	0.071566	0.96218				0.0250125	0.0312359	0.42327	0.0210778	0.0313342	0.530983					0.35	0.0389983	0.0169349	0.0826816	9.14284	0.103501
cBy12O	finn-b-G6_CARPTU	Carpal tunnel syndrome || id:finn-b-G6_CARPTU	Sphingomyelin (d18:1/25:0, d19:0/24:1, d20:1/23:0, d19:1/24:0) levels	7	0.0356406	0.0357863	0.319284	-0.00483976	0.0580691	0.936811	0.0361964	0.101325	0.733149				0.00616364	0.0410191	0.880557	0.00731144	0.0417698	0.866805					0.481	0.00943911	0.0106635	0.416593	4.54399	0.603479
QwjtQk	finn-b-G6_CARPTU	Carpal tunnel syndrome || id:finn-b-G6_CARPTU	7-alpha-hydroxy-3-oxo-4-cholestenoate (7-hoca) levels	4	0.0934197	0.0938495	0.319532	0.232776	0.386246	0.607966	0.0390956	0.13855	0.796155				0.0714464	0.10786	0.507714	0.0744936	0.125982	0.595913					0.874	-0.018777	0.0504836	0.745647	0.906134	0.823947
dOOgVE	finn-b-G6_CARPTU	Carpal tunnel syndrome || id:finn-b-G6_CARPTU	X-12283 levels	3	-0.193357	0.194342	0.31977	-0.73013	0.563169	0.418266	-0.331865	0.227181	0.281531				-0.20842	0.156317	0.182429	-0.30754	0.267075	0.368594	dat<4SNP					0.0559983	0.0551966	0.49541	6.66992	0.0356161
7lpVmC	finn-b-G6_CARPTU	Carpal tunnel syndrome || id:finn-b-G6_CARPTU	Stearidonate (18:4n3) levels	5	0.0771022	0.07765	0.320737	0.0321144	0.22165	0.893986	0.106073	0.120419	0.428136				0.100151	0.0947531	0.290528	0.121129	0.121789	0.376237					0.922	0.00727653	0.0335788	0.842342	0.861772	0.92998
qI563y	finn-b-G6_CARPTU	Carpal tunnel syndrome || id:finn-b-G6_CARPTU	Carboxyethyl-gaba levels	3	-0.166544	0.167733	0.320751	-0.740788	0.869014	0.550602	0.0613811	0.133126	0.69003				-0.104995	0.104869	0.316728	0.0421609	0.151467	0.806882	dat<4SNP					0.073534	0.108404	0.620552	10.7964	0.00452465
5ek2T4	finn-b-G6_CARPTU	Carpal tunnel syndrome || id:finn-b-G6_CARPTU	Proline to trans-4-hydroxyproline ratio	3	-0.0974397	0.0982107	0.321124	-0.170445	0.199223	0.549459	-0.123983	0.125744	0.428079				-0.111126	0.108826	0.307192	-0.118013	0.13627	0.477769	dat<4SNP					0.0125364	0.0297646	0.74622	0.19358	0.907746
qcwNUk	finn-b-G6_CARPTU	Carpal tunnel syndrome || id:finn-b-G6_CARPTU	Piperine levels	3	0.109789	0.110736	0.321466	0.32975	0.158572	0.285358	0.109375	0.165243	0.576095				0.124481	0.112684	0.269292	0.16694	0.140327	0.356265	dat<4SNP					-0.0409319	0.0243135	0.341225	3.03751	0.218984
gbSvoP	finn-b-G6_CARPTU	Carpal tunnel syndrome || id:finn-b-G6_CARPTU	N-acetylkynurenine (2) levels	7	-0.0309583	0.0312399	0.321693	0.0179874	0.0583813	0.770426	-0.053652	0.0664459	0.450222				-0.00918745	0.0291249	0.75242	0.00299264	0.0327321	0.930128					0.33	-0.0172134	0.0173368	0.366354	8.12117	0.22936
xjnZWL	finn-b-G6_CARPTU	Carpal tunnel syndrome || id:finn-b-G6_CARPTU	1-linolenoyl-GPC (18:3) levels	7	0.1053	0.106593	0.323214	-0.0307882	0.381911	0.938874	0.158041	0.176302	0.404557				0.148886	0.108552	0.1702	0.105284	0.164876	0.546692					0.098	0.0153501	0.0410723	0.723925	11.858	0.0652125
oyiinu	finn-b-G6_CARPTU	Carpal tunnel syndrome || id:finn-b-G6_CARPTU	Quinolinate levels	6	0.0631122	0.0641079	0.324886	0.386251	0.271023	0.22724	0.126041	0.114421	0.320834				0.103637	0.0795305	0.192537	0.111411	0.101105	0.320686					0.658	-0.0370657	0.0302056	0.287063	3.68622	0.595416
yFlgOc	finn-b-G6_CARPTU	Carpal tunnel syndrome || id:finn-b-G6_CARPTU	Eicosapentaenoate (EPA; 20:5n3) levels	4	0.0615814	0.062711	0.326106	0.170472	0.163782	0.407245	0.027577	0.102835	0.805952				0.065259	0.0667035	0.327904	0.0714386	0.068805	0.375476					0.89	-0.018909	0.0262734	0.546449	0.660098	0.882547
Vp16On	finn-b-G6_CARPTU	Carpal tunnel syndrome || id:finn-b-G6_CARPTU	1-palmitoyl-2-linoleoyl-GPE (16:0/18:2) levels	7	-0.0265533	0.0271726	0.328466	-0.040663	0.0650936	0.559574	0.0215739	0.0491364	0.675987				-0.0323628	0.029173	0.267284	-0.0238122	0.0262907	0.399988					0.446	0.00430454	0.0176879	0.817395	7.2696	0.296633
dFmnOZ	finn-b-G6_CARPTU	Carpal tunnel syndrome || id:finn-b-G6_CARPTU	Docosahexaenoate DHA; 22:6n3 levels	2	0.125735	0.12876	0.328814																dat<4SNP								0.0665027	0.796499
2BLjjS	finn-b-G6_CARPTU	Carpal tunnel syndrome || id:finn-b-G6_CARPTU	X-12127 levels	2	-0.134942	0.139049	0.331814																dat<4SNP								1.42461	0.232646
jge2Ig	finn-b-G6_CARPTU	Carpal tunnel syndrome || id:finn-b-G6_CARPTU	X-12839 levels	5	-0.0730446	0.0756113	0.334017	-0.390335	0.171302	0.10707	-0.0301396	0.122288	0.817454				-0.0294131	0.0841193	0.726594	-0.0282793	0.118363	0.822909					0.236	0.0452963	0.022859	0.141844	6.17185	0.186677
xqlhGt	finn-b-G6_CARPTU	Carpal tunnel syndrome || id:finn-b-G6_CARPTU	Docosatrienoate (22:3n6) levels	4	0.0593028	0.0614061	0.33417	0.256044	0.196205	0.321844	0.0730309	0.0984752	0.5121				0.0720904	0.0677368	0.287205	0.0783948	0.0812555	0.405818					0.681	-0.0304356	0.0288278	0.401773	1.87268	0.599248
vqO6Hz	finn-b-G6_CARPTU	Carpal tunnel syndrome || id:finn-b-G6_CARPTU	Cortisol to 4-cholesten-3-one ratio	3	-0.207026	0.214552	0.334583	0.176241	0.767182	0.856247	-0.34288	0.254048	0.309596				-0.243722	0.17158	0.155475	-0.360253	0.286494	0.335525	dat<4SNP					-0.0474854	0.0890743	0.6882	7.29351	0.0260756
wGg82h	finn-b-G6_CARPTU	Carpal tunnel syndrome || id:finn-b-G6_CARPTU	1-stearoyl-GPI (18:0) levels	3	0.162779	0.169475	0.336809	0.600258	0.435635	0.399668	0.258182	0.256223	0.419718				0.13409	0.184427	0.467187	0.0758442	0.188258	0.726025	dat<4SNP					-0.0461954	0.0423769	0.472571	1.31193	0.518941
duhNnV	finn-b-G6_CARPTU	Carpal tunnel syndrome || id:finn-b-G6_CARPTU	X-12729 levels	3	0.101236	0.105832	0.338783	-0.89499	0.741151	0.440317	0.137513	0.154901	0.468338				0.123504	0.125455	0.324897	0.134619	0.127445	0.401584	dat<4SNP					0.203821	0.15008	0.404061	1.847	0.397126
tbaaZe	finn-b-G6_CARPTU	Carpal tunnel syndrome || id:finn-b-G6_CARPTU	2-hydroxystearate levels	4	0.0910654	0.0952244	0.338909	-0.0705484	2.18899	0.977217	0.0726675	0.163572	0.686951				0.0892602	0.111485	0.423337	0.103254	0.130647	0.487048					0.436	0.0314635	0.425556	0.947791	3.48784	0.322343
81EcSw	finn-b-G6_CARPTU	Carpal tunnel syndrome || id:finn-b-G6_CARPTU	Plasma free asparagine levels	5	-0.0747757	0.078293	0.33954	-0.137068	0.276581	0.65422	0.0338952	0.148199	0.830309				-0.0323597	0.102052	0.751176	0.0322208	0.154337	0.844829					0.561	0.00741657	0.0315007	0.829023	3.23781	0.518846
7t2hzw	finn-b-G6_CARPTU	Carpal tunnel syndrome || id:finn-b-G6_CARPTU	X-21353 levels	5	0.0154995	0.0162371	0.339795	-0.00372029	0.021453	0.873365	0.0980046	0.0669473	0.217065				0.0144413	0.0179333	0.42066	0.0097658	0.0169289	0.594936					0.512	0.022159	0.0161651	0.263993	2.08781	0.719612
gOU5CB	finn-b-G6_CARPTU	Carpal tunnel syndrome || id:finn-b-G6_CARPTU	Pyridoxate levels	2	-0.392888	0.412117	0.340418																dat<4SNP								3.15677	0.0756129
3OQT2j	finn-b-G6_CARPTU	Carpal tunnel syndrome || id:finn-b-G6_CARPTU	Eicosanedioate (C20-DC) levels	2	0.0874919	0.0918694	0.340919																dat<4SNP								0.0522484	0.819196
Dtschk	finn-b-G6_CARPTU	Carpal tunnel syndrome || id:finn-b-G6_CARPTU	X-24241 levels	5	-0.0718528	0.0754647	0.341027	0.237188	0.226627	0.372178	-0.065217	0.129116	0.640047				-0.0648388	0.0993731	0.514093	-0.0388366	0.120461	0.763298					0.544	-0.0501035	0.0346452	0.243905	3.4618	0.48371
IwIZrj	finn-b-G6_CARPTU	Carpal tunnel syndrome || id:finn-b-G6_CARPTU	3beta-hydroxy-5-cholestenoate levels	8	0.0382971	0.0404952	0.344291	0.00959372	0.0751304	0.902563	0.00940155	0.0938727	0.923032				0.0274671	0.0463166	0.553161	0.00707534	0.0472977	0.885306					0.447	0.00714263	0.0155493	0.662151	6.59047	0.472726
JozD2R	finn-b-G6_CARPTU	Carpal tunnel syndrome || id:finn-b-G6_CARPTU	X-13866 levels	5	-0.0890281	0.094472	0.346	-0.0574967	0.38072	0.889543	-0.0485276	0.139066	0.744718				-0.0806462	0.118955	0.497799	-0.0672787	0.130111	0.632374					0.949	-0.00325409	0.0380621	0.937255	0.715615	0.949389
VINCyo	finn-b-G6_CARPTU	Carpal tunnel syndrome || id:finn-b-G6_CARPTU	4-hydroxy-2-oxoglutaric acid levels	5	0.107165	0.11433	0.348592	0.544518	0.656507	0.4677	0.0219415	0.167679	0.902207				0.0925761	0.138465	0.503757	0.0743431	0.159251	0.664915					0.93	-0.0725196	0.107195	0.547201	0.878568	0.927615
haySqL	finn-b-G6_CARPTU	Carpal tunnel syndrome || id:finn-b-G6_CARPTU	Adenosine 5'-diphosphate (ADP) to valine ratio	5	0.0580658	0.061981	0.348845	-0.0200354	0.225306	0.934745	0.054395	0.0868583	0.565114				0.0348011	0.0767092	0.650062	0.0347853	0.0790166	0.682515					0.579	0.0148956	0.0411352	0.741273	3.45935	0.484086
fqhZoR	finn-b-G6_CARPTU	Carpal tunnel syndrome || id:finn-b-G6_CARPTU	Glucuronate to androsterone glucuronide ratio	7	-0.0460811	0.0493528	0.350454	0.0102882	0.0709124	0.890313	-0.153041	0.128085	0.277232				-0.0282203	0.0496459	0.569742	0.0152989	0.0524999	0.780552					0.263	-0.0146399	0.013415	0.324909	8.70639	0.190776
LezrTZ	finn-b-G6_CARPTU	Carpal tunnel syndrome || id:finn-b-G6_CARPTU	Alpha-ketoglutaramate levels	2	0.0504994	0.0542779	0.352171																dat<4SNP								0.0144282	0.90439
zTffgE	finn-b-G6_CARPTU	Carpal tunnel syndrome || id:finn-b-G6_CARPTU	N-palmitoyl-sphingadienine (d18:2/16:0) levels	3	-0.103056	0.111013	0.353236	-0.26441	0.445711	0.659135	-0.126497	0.147069	0.480363				-0.112814	0.138998	0.417009	-0.127299	0.153121	0.493217	dat<4SNP					0.0148342	0.0396854	0.772272	0.227593	0.892439
lxuZ2q	finn-b-G6_CARPTU	Carpal tunnel syndrome || id:finn-b-G6_CARPTU	X-21355 levels	3	0.12477	0.134469	0.353475	-0.136402	0.666538	0.871495	0.200065	0.195197	0.41317				0.154578	0.158746	0.330183	0.221429	0.201307	0.386054	dat<4SNP					0.0581811	0.145431	0.757729	0.722411	0.696836
nLLnS8	finn-b-G6_CARPTU	Carpal tunnel syndrome || id:finn-b-G6_CARPTU	X-21312 levels	2	-0.0720352	0.0776468	0.353548																dat<4SNP								0.0356466	0.850247
ABEdyR	finn-b-G6_CARPTU	Carpal tunnel syndrome || id:finn-b-G6_CARPTU	Histidine to asparagine ratio	4	0.0814421	0.0881137	0.355339	0.259004	0.225267	0.369171	0.0343219	0.148357	0.831927				0.0524669	0.101336	0.604631	0.0403647	0.154996	0.811388					0.596	-0.0238133	0.0278041	0.481979	1.87191	0.599414
CuDBR3	finn-b-G6_CARPTU	Carpal tunnel syndrome || id:finn-b-G6_CARPTU	Sphingomyelin (d18:1/20:2, d18:2/20:1, d16:1/22:2) levels	4	-0.0820057	0.0888103	0.355809	-0.139149	0.345652	0.726217	0.00712475	0.0850488	0.938514				-0.0383311	0.0703213	0.585694	-0.0605308	0.0722795	0.463804					0.273	0.00913477	0.0524912	0.877867	6.10544	0.106592
3d24Md	finn-b-G6_CARPTU	Carpal tunnel syndrome || id:finn-b-G6_CARPTU	Phosphate to linoleoyl-arachidonoyl-glycerol (18:2 to 20:4) [2] ratio	8	-0.0397205	0.0432145	0.358018	-0.0996772	0.0994419	0.354863	-0.0194414	0.0745351	0.801726				-0.0552994	0.0436325	0.205016	-0.0536902	0.0437837	0.259747					0.389	0.0121204	0.017927	0.524168	9.32722	0.230009
hZwyQ3	finn-b-G6_CARPTU	Carpal tunnel syndrome || id:finn-b-G6_CARPTU	1-methyl-4-imidazoleacetate levels	4	0.0379279	0.0413179	0.358642	0.0504092	0.0860331	0.617238	-0.0361008	0.0896094	0.714036				0.0345868	0.0431586	0.422908	0.0343815	0.0479225	0.524921					0.723	-0.0033148	0.0189315	0.877128	2.76012	0.430108
rWFxLt	finn-b-G6_CARPTU	Carpal tunnel syndrome || id:finn-b-G6_CARPTU	Oleoyl-linoleoyl-glycerol (18:1 to 18:2) [2] to linoleoyl-arachidonoyl-glycerol (18:2 to 20:4) [1] ratio	6	-0.0260711	0.0284448	0.359377	-0.0417209	0.0547858	0.488767	-0.0224602	0.0715373	0.766224				-0.0324168	0.0280287	0.247453	-0.0334613	0.0309017	0.328318					0.725	0.00627815	0.0187838	0.754993	1.80962	0.87481
anDyUW	finn-b-G6_CARPTU	Carpal tunnel syndrome || id:finn-b-G6_CARPTU	(N(1) + N(8))-acetylspermidine levels	10	0.0512436	0.0560139	0.360278	0.0161841	0.10778	0.884356	-0.024188	0.108805	0.829038				-0.0290569	0.057949	0.616075	-0.0457246	0.103992	0.670528	rs10003807,rs10020631	-0.00399815	0.0410404	0.925124	0.013	0.00838453	0.0215927	0.70792	23.8454	0.00455247
Bifjfr	finn-b-G6_CARPTU	Carpal tunnel syndrome || id:finn-b-G6_CARPTU	Urate levels	10	0.066178	0.0724468	0.360995	0.183132	0.135705	0.214123	0.0885906	0.114958	0.460673				0.113505	0.0592853	0.0555486	0.122251	0.0626728	0.0828834	rs10006723	0.0827331	0.0623606	0.22123	0.049	-0.0222659	0.0218639	0.338299	20.6335	0.0143812
jFjdWb	finn-b-G6_CARPTU	Carpal tunnel syndrome || id:finn-b-G6_CARPTU	Glycine to alanine ratio	4	-0.0305008	0.0334137	0.361336	0.0423881	0.06259	0.568092	-0.23092	0.100987	0.106284				-0.0266612	0.0347033	0.442332	-0.0172947	0.0356415	0.660734					0.5	-0.0280046	0.0203342	0.302326	2.08503	0.554947
dVVO9A	finn-b-G6_CARPTU	Carpal tunnel syndrome || id:finn-b-G6_CARPTU	Pregnenetriol disulfate levels	9	-0.0295475	0.0324283	0.362208	-0.0876087	0.0467144	0.102857	-0.00176344	0.0909124	0.984999				-0.0510083	0.0359058	0.155428	-0.0561824	0.0366731	0.164065					0.472	0.0171777	0.0099481	0.127858	6.10866	0.635061
COmVem	finn-b-G6_CARPTU	Carpal tunnel syndrome || id:finn-b-G6_CARPTU	3-hydroxyoctanoylcarnitine (2) levels	3	0.106574	0.11709	0.362723	0.455854	0.376812	0.439749	0.0520561	0.15849	0.773771				0.0675704	0.137048	0.621982	0.0588726	0.15218	0.736142	dat<4SNP					-0.0360484	0.0369647	0.507989	0.960888	0.618509
jl5111	finn-b-G6_CARPTU	Carpal tunnel syndrome || id:finn-b-G6_CARPTU	1-methylnicotinamide levels	3	0.098023	0.107845	0.363391	-0.0116726	0.312778	0.976253	0.0665421	0.143973	0.689355				0.0688556	0.125529	0.583333	0.0665421	0.148269	0.697521	dat<4SNP					0.0127978	0.0342531	0.772367	0.203341	0.903327
EJfPCP	finn-b-G6_CARPTU	Carpal tunnel syndrome || id:finn-b-G6_CARPTU	Sphingomyelin (d18:1/21:0, d17:1/22:0, d16:1/23:0) levels	4	0.0456087	0.0501994	0.363587	0.0426443	0.216289	0.861919	0.0141095	0.0704674	0.854107				0.0132865	0.0552979	0.810119	0.0124671	0.0626343	0.854953					0.521	0.000676058	0.0472929	0.989892	3.07737	0.37985
yeIkqL	finn-b-G6_CARPTU	Carpal tunnel syndrome || id:finn-b-G6_CARPTU	Pyruvate levels	2	-0.132922	0.146885	0.365497																dat<4SNP								0.475005	0.490693
59f9dS	finn-b-G6_CARPTU	Carpal tunnel syndrome || id:finn-b-G6_CARPTU	Stachydrine levels	2	-0.197256	0.218063	0.365686																dat<4SNP								2.3159	0.128057
MVKCnX	finn-b-G6_CARPTU	Carpal tunnel syndrome || id:finn-b-G6_CARPTU	Stearoylcholine levels	2	0.137263	0.151816	0.365919																dat<4SNP								0.296109	0.586332
lalNmr	finn-b-G6_CARPTU	Carpal tunnel syndrome || id:finn-b-G6_CARPTU	N-acetylarginine levels	8	0.0275798	0.0305554	0.366729	0.0653256	0.057257	0.297387	0.00708462	0.0560261	0.90293				0.0233923	0.0330417	0.478968	0.0241854	0.0362535	0.526069					0.631	-0.0138656	0.0177178	0.46363	6.74258	0.456166
tiN6Yj	finn-b-G6_CARPTU	Carpal tunnel syndrome || id:finn-b-G6_CARPTU	X-17010 levels	2	0.10158	0.112582	0.366913																dat<4SNP								0.446566	0.50397
WMmUq0	finn-b-G6_CARPTU	Carpal tunnel syndrome || id:finn-b-G6_CARPTU	Lignoceroyl sphingomyelin (d18:1/24:0) levels	6	-0.0722669	0.0802043	0.36757	-0.0937935	0.197314	0.659331	-0.0601095	0.125822	0.652993				-0.0535835	0.0976091	0.583033	-0.0462814	0.113905	0.701318					0.965	0.00281776	0.0235978	0.910709	1.08061	0.955806
giZAEC	finn-b-G6_CARPTU	Carpal tunnel syndrome || id:finn-b-G6_CARPTU	4-hydroxyphenylacetate levels	4	-0.120634	0.133989	0.367947	0.12134	0.828934	0.897044	-0.133633	0.230605	0.602909				-0.111745	0.154912	0.470698	-0.0530768	0.206336	0.813632					0.343	-0.0408791	0.137388	0.794111	3.96048	0.265763
rgfhVU	finn-b-G6_CARPTU	Carpal tunnel syndrome || id:finn-b-G6_CARPTU	Gamma-glutamylleucine levels	6	-0.0371323	0.0413019	0.368628	0.509977	0.830768	0.5725	-0.0522328	0.0628388	0.443719				-0.0575289	0.0496932	0.246995	-0.0589493	0.0541661	0.326114					0.879	-0.500742	0.75942	0.545684	2.05889	0.840938
g9ENHo	finn-b-G6_CARPTU	Carpal tunnel syndrome || id:finn-b-G6_CARPTU	Spermidine levels	4	0.0798794	0.0889705	0.369282	0.339976	0.565765	0.608929	0.141226	0.139401	0.385626				0.0968747	0.106366	0.362418	0.109663	0.125181	0.445499					0.909	-0.0256409	0.0550805	0.687333	0.685074	0.876709
5qciKh	finn-b-G6_CARPTU	Carpal tunnel syndrome || id:finn-b-G6_CARPTU	Pregnenediol sulfate (C21H34O5S) levels	9	0.0884679	0.0985767	0.369477	0.240389	0.179333	0.221966	0.175953	0.134506	0.227159				0.145308	0.0754606	0.0541523	0.162836	0.0752	0.0622659	rs10011993	0.155298	0.0698644	0.0616179	0.01	-0.020989	0.0207123	0.344628	24.6854	0.00175724
OFBJxW	finn-b-G6_CARPTU	Carpal tunnel syndrome || id:finn-b-G6_CARPTU	X-23639 levels	8	-0.0611059	0.0683266	0.37115	0.00284542	0.316511	0.993119	0.0879777	0.148313	0.571713				-0.0295822	0.0873372	0.734826	0.0678256	0.160843	0.6859					0.306	-0.00711886	0.0342689	0.842307	8.50644	0.290059
fmbSeZ	finn-b-G6_CARPTU	Carpal tunnel syndrome || id:finn-b-G6_CARPTU	Adenosine 5'-monophosphate (AMP) to aspartate ratio	7	-0.0758538	0.0848995	0.371614	0.188692	0.249321	0.483272	-0.011988	0.160576	0.942915				-0.0787854	0.0950371	0.407107	-0.0381915	0.153598	0.811926					0.191	-0.0278614	0.0247574	0.311531	9.24916	0.160043
zlFzUy	finn-b-G6_CARPTU	Carpal tunnel syndrome || id:finn-b-G6_CARPTU	Alanine to pyruvate ratio	2	0.206585	0.233232	0.375755																dat<4SNP								1.50862	0.21935
gKFTjM	finn-b-G6_CARPTU	Carpal tunnel syndrome || id:finn-b-G6_CARPTU	Citrate to taurocholate ratio	4	-0.0656651	0.074152	0.375862	-0.17007	0.165733	0.412707	-0.122637	0.127237	0.406224				-0.0741124	0.0932348	0.426671	-0.0781702	0.116605	0.550604					0.634	0.0178372	0.0253225	0.554158	1.85759	0.602484
ouCVY9	finn-b-G6_CARPTU	Carpal tunnel syndrome || id:finn-b-G6_CARPTU	Cerotoylcarnitine (C26) levels	9	-0.0360394	0.0407177	0.376101	0.0201646	0.108241	0.857499	-0.0648956	0.0695698	0.37821				-0.0336156	0.0532161	0.527596	-0.0119052	0.0636714	0.856332					0.97	-0.00952675	0.0169996	0.592675	2.42865	0.964975
OHfZJY	finn-b-G6_CARPTU	Carpal tunnel syndrome || id:finn-b-G6_CARPTU	X-17676 levels	5	-0.0449074	0.0509376	0.377985	-0.00868153	0.0956957	0.933433	-0.092649	0.0825513	0.324539				-0.0519869	0.0594566	0.381918	-0.0548698	0.0696986	0.475165					0.891	-0.011383	0.0254561	0.68507	1.05795	0.900885
NjDk96	finn-b-G6_CARPTU	Carpal tunnel syndrome || id:finn-b-G6_CARPTU	Adenosine 5'-monophosphate (AMP) to glycine ratio	3	0.0499068	0.0567206	0.37893	-0.133015	0.130633	0.494248	0.0547278	0.116031	0.683615				0.0330017	0.0533121	0.535897	0.0288754	0.0506556	0.626153	dat<4SNP					0.0461848	0.0303604	0.370218	2.46939	0.290924
5u3sGp	finn-b-G6_CARPTU	Carpal tunnel syndrome || id:finn-b-G6_CARPTU	5-acetylamino-6-amino-3-methyluracil levels	6	0.0578323	0.0658209	0.379601	0.17137	0.11099	0.197467	0.0857867	0.0759878	0.310153				0.0843715	0.0419006	0.0440506	0.0857867	0.0424564	0.0992964					0.216	-0.0304474	0.0245847	0.283256	14.2709	0.0139772
FsyCCA	finn-b-G6_CARPTU	Carpal tunnel syndrome || id:finn-b-G6_CARPTU	Vanillic alcohol sulfate levels	2	0.16839	0.191857	0.380115																dat<4SNP								2.64929	0.103596
S9ll3r	finn-b-G6_CARPTU	Carpal tunnel syndrome || id:finn-b-G6_CARPTU	5-hydroxyindole sulfate levels	5	-0.0706404	0.0805007	0.380208	0.0544845	0.174625	0.775462	-0.0598356	0.148418	0.707453				-0.0690004	0.10743	0.520691	-0.0520837	0.13384	0.716995					0.559	-0.0203422	0.0251931	0.478491	3.12049	0.537869
3wGQfS	finn-b-G6_CARPTU	Carpal tunnel syndrome || id:finn-b-G6_CARPTU	Sphingomyelin (d18:2/24:1, d18:1/24:2) levels	5	-0.0861109	0.0984202	0.381611	0.0725996	0.491529	0.891947	-0.00865275	0.184108	0.964768				-0.0355701	0.1289	0.782585	0.0182183	0.180796	0.924584					0.531	-0.0147515	0.0446945	0.763066	3.32761	0.504569
CjvykP	finn-b-G6_CARPTU	Carpal tunnel syndrome || id:finn-b-G6_CARPTU	Adenosine 5'-diphosphate (ADP) to mannitol to sorbitol ratio	2	-0.0953194	0.10911	0.382332																dat<4SNP								0.328011	0.566833
gwhzbz	finn-b-G6_CARPTU	Carpal tunnel syndrome || id:finn-b-G6_CARPTU	X-23974 levels	4	0.0801828	0.0919007	0.382939	0.243512	0.861784	0.804067	0.137392	0.122033	0.342158				0.133745	0.100759	0.184384	0.143702	0.106257	0.269157					0.41	-0.0188988	0.0988776	0.866066	3.72025	0.2933
HVlBhe	finn-b-G6_CARPTU	Carpal tunnel syndrome || id:finn-b-G6_CARPTU	X-23648 levels	2	0.116738	0.134063	0.383881																dat<4SNP								0.33336	0.563688
9vr6rp	finn-b-G6_CARPTU	Carpal tunnel syndrome || id:finn-b-G6_CARPTU	Adenosine 5'-monophosphate (AMP) to glutamine ratio	3	-0.176381	0.202652	0.384101	1.17864	0.579148	0.290758	0.0593422	0.211538	0.805428				0.0106645	0.174882	0.951374	0.0593422	0.230472	0.820878	dat<4SNP					-0.17515	0.0732587	0.252197	5.78218	0.0555157
aGGxgv	finn-b-G6_CARPTU	Carpal tunnel syndrome || id:finn-b-G6_CARPTU	N-acetylcitrulline levels	6	0.0320783	0.0368605	0.384158	0.126462	0.0532228	0.0763139	0.0134434	0.0317085	0.68921				0.0369268	0.0279104	0.18582	0.0383106	0.0270558	0.215948					0.143	-0.0407025	0.0194014	0.103898	11.634	0.0401614
dGBsBj	finn-b-G6_CARPTU	Carpal tunnel syndrome || id:finn-b-G6_CARPTU	Bilirubin (z,z) levels	5	0.0239545	0.0275918	0.385299	0.0625428	0.0477897	0.28186	-0.0632119	0.0712725	0.425238				0.0269374	0.028394	0.342773	0.0358514	0.0284794	0.276543					0.566	-0.0166289	0.0168149	0.3956	1.35537	0.851914
JEibhp	finn-b-G6_CARPTU	Carpal tunnel syndrome || id:finn-b-G6_CARPTU	Phosphate to 5-oxoproline ratio	3	0.061333	0.0706533	0.385348	-0.333453	0.174777	0.307344	0.367612	0.208366	0.219737				0.0563606	0.0419147	0.178738	0.0282567	0.0423669	0.573449	dat<4SNP					0.244439	0.10529	0.258928	6.12586	0.0467506
Ans4h4	finn-b-G6_CARPTU	Carpal tunnel syndrome || id:finn-b-G6_CARPTU	X-25420 levels	2	0.0759706	0.0879086	0.387478																dat<4SNP								0.00145718	0.96955
Qlr9I4	finn-b-G6_CARPTU	Carpal tunnel syndrome || id:finn-b-G6_CARPTU	3,4-dihydroxybutyrate levels	3	-0.104142	0.120762	0.38848	-0.746722	0.73182	0.493584	-0.203644	0.111596	0.209578				-0.142467	0.0786057	0.0699214	-0.148318	0.0840895	0.219814	dat<4SNP					0.103935	0.11656	0.536412	5.23142	0.073116
xNvbnb	finn-b-G6_CARPTU	Carpal tunnel syndrome || id:finn-b-G6_CARPTU	5alpha-pregnan-3beta,20alpha-diol monosulfate (2) levels	8	0.0621128	0.0722721	0.390103	0.202131	0.160477	0.254604	0.119427	0.0964705	0.255638				0.123006	0.0637	0.0534813	0.119427	0.0658501	0.112617					0.06	-0.0233907	0.0239166	0.365841	15.3722	0.0315139
szV3Z4	finn-b-G6_CARPTU	Carpal tunnel syndrome || id:finn-b-G6_CARPTU	4-hydroxyphenylacetoylcarnitine levels	3	-0.0548346	0.063861	0.390531	-0.346433	0.291364	0.445169	0.0156811	0.109123	0.898909				-0.0544895	0.0686312	0.427227	-0.0982803	0.0837111	0.361252	dat<4SNP					0.0492117	0.0479766	0.49191	1.07061	0.58549
HIEjjh	finn-b-G6_CARPTU	Carpal tunnel syndrome || id:finn-b-G6_CARPTU	Tetrahydrocortisol glucuronide levels	9	0.0489998	0.0571732	0.391422	0.097003	0.114867	0.426315	0.0555931	0.108132	0.621062				0.0527046	0.0714348	0.460635	0.0555931	0.0913117	0.559526					0.851	-0.00610492	0.0126703	0.644627	4.41738	0.817641
zoV4l0	finn-b-G6_CARPTU	Carpal tunnel syndrome || id:finn-b-G6_CARPTU	Carotene diol (2) levels	5	0.0545316	0.0636372	0.391492	0.327756	0.136106	0.0951794	-0.0148201	0.140976	0.921338				0.0826439	0.0613159	0.17771	0.129419	0.0662523	0.122475					0.308	-0.0456854	0.0211153	0.11917	6.284	0.178919
CODIGq	finn-b-G6_CARPTU	Carpal tunnel syndrome || id:finn-b-G6_CARPTU	5-hydroxylysine levels	5	0.0356131	0.0415608	0.391504	0.139808	0.113655	0.306321	0.0479428	0.0782927	0.573404				0.070604	0.0466754	0.130366	0.0661578	0.0562692	0.304901					0.615	-0.0433041	0.0439644	0.397259	2.1617	0.706047
bzC0ZY	finn-b-G6_CARPTU	Carpal tunnel syndrome || id:finn-b-G6_CARPTU	X-11852 levels	2	-0.150225	0.175603	0.392284																dat<4SNP								0.0239909	0.876908
TFnHJ2	finn-b-G6_CARPTU	Carpal tunnel syndrome || id:finn-b-G6_CARPTU	4-hydroxyphenylacetylglutamine levels	3	-0.0857104	0.100227	0.392461	0.644885	0.968057	0.625888	-0.0290303	0.142259	0.857182				-0.0306378	0.118441	0.795886	-0.0268826	0.128096	0.853211	dat<4SNP					-0.0737154	0.0971499	0.586772	0.881482	0.643559
sRGxC6	finn-b-G6_CARPTU	Carpal tunnel syndrome || id:finn-b-G6_CARPTU	Alpha-tocopherol to glycerol ratio	2	-0.152265	0.178698	0.394169																dat<4SNP								0.0466792	0.828946
9ogtnh	finn-b-G6_CARPTU	Carpal tunnel syndrome || id:finn-b-G6_CARPTU	Stearoylcarnitine levels	7	-0.0463582	0.0545995	0.395849	-0.184573	0.167117	0.319689	-0.102605	0.0912723	0.303897				-0.0888711	0.0695633	0.201406	-0.0984083	0.0767709	0.247199					0.625	0.0198075	0.0226351	0.42157	4.94473	0.550921
RcJJHt	finn-b-G6_CARPTU	Carpal tunnel syndrome || id:finn-b-G6_CARPTU	Choline phosphate to choline ratio	4	0.0988568	0.116651	0.396741	0.372238	0.293603	0.33248	0.175935	0.143185	0.306769				0.134087	0.101128	0.184868	0.156151	0.127974	0.309565					0.216	-0.0421581	0.0415852	0.417383	6.72063	0.0813558
GXGX81	finn-b-G6_CARPTU	Carpal tunnel syndrome || id:finn-b-G6_CARPTU	1-(1-enyl-stearoyl)-GPE (p-18:0) levels	4	0.0693604	0.082097	0.39819	0.136419	1.10968	0.913398	0.0820752	0.155234	0.633621				0.097278	0.0978859	0.320326	0.166966	0.1398	0.318174					0.355	-0.00803664	0.132444	0.957132	3.59257	0.308953
8SPCMx	finn-b-G6_CARPTU	Carpal tunnel syndrome || id:finn-b-G6_CARPTU	Phenylacetate levels	3	-0.122184	0.144958	0.399288	0.130818	0.200323	0.631711	-0.0141263	0.174082	0.942714				-0.0735754	0.13721	0.591804	-0.0407525	0.171803	0.834581	dat<4SNP					-0.0409756	0.0268576	0.369366	3.98153	0.136591
MoVLUF	finn-b-G6_CARPTU	Carpal tunnel syndrome || id:finn-b-G6_CARPTU	1-oleoyl-GPE (18:1) levels	7	0.0555612	0.0659529	0.399542	0.1805	0.174451	0.348246	0.038354	0.101441	0.718378				0.0417352	0.0818583	0.610159	0.0235657	0.0957791	0.81385					0.623	-0.0162012	0.0209426	0.474137	5.12478	0.527912
QQDuwY	finn-b-G6_CARPTU	Carpal tunnel syndrome || id:finn-b-G6_CARPTU	Cysteine to alanine ratio	4	-0.100936	0.120383	0.401772	-0.796143	0.400367	0.185073	-0.21355	0.191475	0.346022				-0.164416	0.125814	0.191277	-0.217766	0.216725	0.38902					0.299	0.0746569	0.0416258	0.21475	4.32866	0.228092
9lu8HV	finn-b-G6_CARPTU	Carpal tunnel syndrome || id:finn-b-G6_CARPTU	2-piperidinone levels	3	-0.102053	0.121762	0.401954	-0.303924	0.293901	0.489327	0.0390471	0.189191	0.85559				-0.102573	0.115346	0.373863	-0.1651	0.121901	0.308338	dat<4SNP					0.0487133	0.0628572	0.580277	3.44677	0.178461
WLohh9	finn-b-G6_CARPTU	Carpal tunnel syndrome || id:finn-b-G6_CARPTU	5-hydroxy-2-methylpyridine sulfate levels	4	0.0615662	0.0734856	0.402143	-0.100652	0.195834	0.658431	0.0892683	0.125759	0.529005				0.0537476	0.0931487	0.563934	0.0256794	0.11499	0.837629					0.663	0.0257963	0.0288665	0.465812	1.68237	0.640861
JadERg	finn-b-G6_CARPTU	Carpal tunnel syndrome || id:finn-b-G6_CARPTU	N6,n6,n6-trimethyllysine levels	3	0.0485752	0.0580092	0.402384	0.134216	0.0968863	0.398049	0.0478778	0.0919528	0.654498				0.0470761	0.0591034	0.425739	0.0545132	0.0651839	0.490988	dat<4SNP					-0.0272998	0.024737	0.468672	1.58593	0.452501
CQxAZK	finn-b-G6_CARPTU	Carpal tunnel syndrome || id:finn-b-G6_CARPTU	X-11372 levels	4	-0.0857783	0.10262	0.403223	0.710581	0.331526	0.165318	-0.2677	0.199915	0.272968				-0.102092	0.0864437	0.237594	0.0737638	0.0926311	0.48404					0.247	-0.110266	0.0448515	0.133184	6.3407	0.0961611
JXo9Jh	finn-b-G6_CARPTU	Carpal tunnel syndrome || id:finn-b-G6_CARPTU	Vanillic acid glycine levels	5	0.0532217	0.0636987	0.403424	-0.0137874	0.154668	0.934587	0.0463596	0.0917057	0.639775				0.0481943	0.073993	0.51483	0.0463596	0.0885041	0.628091					0.977	0.00984152	0.0207	0.666949	0.588148	0.964372
hg16na	finn-b-G6_CARPTU	Carpal tunnel syndrome || id:finn-b-G6_CARPTU	1-palmitoyl-2-oleoyl-gpc (16:0/18:1) levels	5	-0.0848147	0.101964	0.405518	-0.0789703	0.287109	0.801131	-0.0476514	0.149112	0.76529				-0.060938	0.105179	0.562338	-0.050298	0.142643	0.742172					0.216	-0.000857899	0.0384385	0.983595	6.56901	0.160494
p9BvuX	finn-b-G6_CARPTU	Carpal tunnel syndrome || id:finn-b-G6_CARPTU	Branched-chain, straight-chain, or cyclopropyl 12:1 fatty acid levels	4	0.0713645	0.0862235	0.407858	0.286937	0.233323	0.343811	0.0317692	0.133156	0.826795				0.0714899	0.102012	0.48343	0.132172	0.139571	0.413509					0.787	-0.0595523	0.0598932	0.424847	1.02213	0.795898
hAodSo	finn-b-G6_CARPTU	Carpal tunnel syndrome || id:finn-b-G6_CARPTU	Gamma-CEHC glucuronide levels	2	-0.0633926	0.0766174	0.408016																dat<4SNP								0.0316523	0.858793
fLTiE8	finn-b-G6_CARPTU	Carpal tunnel syndrome || id:finn-b-G6_CARPTU	Sulfate of piperine metabolite C18H21NO3 (3) levels	4	0.0705621	0.0861094	0.412531	-0.165771	0.271498	0.603621	0.100216	0.135058	0.511888				0.09136	0.101651	0.368778	0.100216	0.122785	0.474174					0.597	0.0314199	0.0342315	0.455584	2.46458	0.481727
saB48D	finn-b-G6_CARPTU	Carpal tunnel syndrome || id:finn-b-G6_CARPTU	1-oleoyl-2-arachidonoyl-GPE (18:1/20:4) levels	10	0.0242223	0.0295816	0.412883	-0.0116993	0.0518022	0.826984	0.00115789	0.0557532	0.983884				-0.00483212	0.0341453	0.887462	0.00339651	0.0310498	0.915294					0.385	0.0085753	0.0100739	0.419385	10.4029	0.318862
hxc5cf	finn-b-G6_CARPTU	Carpal tunnel syndrome || id:finn-b-G6_CARPTU	Adenosine 5'-monophosphate (AMP) to leucine ratio	2	0.12094	0.147709	0.412917																dat<4SNP								0.0132133	0.908485
cLebjB	finn-b-G6_CARPTU	Carpal tunnel syndrome || id:finn-b-G6_CARPTU	Arginine to ornithine ratio	7	-0.0525079	0.0646	0.416324	-0.0914889	0.148995	0.566049	-0.0151358	0.106622	0.89176				-0.0531492	0.0771426	0.49084	-0.0182855	0.118629	0.882553					0.99	0.00461035	0.0158794	0.783217	0.864521	0.990231
4bfQcl	finn-b-G6_CARPTU	Carpal tunnel syndrome || id:finn-b-G6_CARPTU	X-24801 levels	13	0.0373279	0.0461307	0.418414	-0.0389032	0.0908778	0.676852	0.0442774	0.0936821	0.644954				0.0013192	0.064811	0.983761	0.0165888	0.0713069	0.819962					0.496	0.0140505	0.0144316	0.351184	11.7858	0.463031
KdGOFD	finn-b-G6_CARPTU	Carpal tunnel syndrome || id:finn-b-G6_CARPTU	Palmitate (16:0) levels	3	0.0843113	0.104433	0.419479	0.271133	0.74002	0.776421	0.113045	0.136692	0.495198				0.0904855	0.12017	0.451461	0.111529	0.135101	0.495872	dat<4SNP					-0.0333081	0.130616	0.841045	0.0903023	0.955853
nMfniQ	finn-b-G6_CARPTU	Carpal tunnel syndrome || id:finn-b-G6_CARPTU	Adenosine 5'-monophosphate (AMP) to proline ratio	2	0.104804	0.129957	0.419984																dat<4SNP								0.0520127	0.819597
5VgDhq	finn-b-G6_CARPTU	Carpal tunnel syndrome || id:finn-b-G6_CARPTU	Carotenoid levels (cryptoxanthin)	4	-0.0761261	0.0945346	0.420663	0.0922446	0.219262	0.714866	-0.0196308	0.159387	0.909765				-0.0295704	0.117897	0.801957	-0.0205789	0.122834	0.877606					0.739	-0.0329408	0.0387056	0.484376	1.26696	0.736994
DXXLNn	finn-b-G6_CARPTU	Carpal tunnel syndrome || id:finn-b-G6_CARPTU	Dodecenedioate (C12:1-DC) levels	5	0.0504172	0.062659	0.421034	0.0249226	0.220435	0.917123	-0.0415712	0.123931	0.75415				0.015386	0.0721194	0.831061	-0.0177687	0.0795703	0.834236					0.443	0.0038355	0.0313352	0.91032	4.35458	0.36014
O5sua7	finn-b-G6_CARPTU	Carpal tunnel syndrome || id:finn-b-G6_CARPTU	Erythritol levels in elite athletes	4	-0.0462998	0.0576075	0.421564	-0.0604307	0.105723	0.625273	-0.0544343	0.0908123	0.591144				-0.0590699	0.0616201	0.337753	-0.0592525	0.0697102	0.457788					0.951	0.00315705	0.0198056	0.887995	0.368171	0.946736
k32bC2	finn-b-G6_CARPTU	Carpal tunnel syndrome || id:finn-b-G6_CARPTU	1-(1-enyl-stearoyl)-2-oleoyl-GPE (p-18:0/18:1) levels	5	0.0576604	0.0717777	0.42179	0.209393	0.146648	0.248631	0.0570956	0.122688	0.665872				0.0610239	0.091089	0.502898	0.110026	0.106742	0.360893					0.718	-0.0284374	0.0239672	0.320821	1.81042	0.770575
2jxc5R	finn-b-G6_CARPTU	Carpal tunnel syndrome || id:finn-b-G6_CARPTU	1-palmitoyl-GPG (16:0) levels	5	0.0419484	0.0522548	0.42211	0.0523097	0.130624	0.715631	0.0836589	0.0894275	0.402495				0.0575019	0.0588015	0.328125	0.0621336	0.0622526	0.374722					0.736	-0.0017465	0.0201795	0.936483	2.48209	0.647846
ewz2ZU	finn-b-G6_CARPTU	Carpal tunnel syndrome || id:finn-b-G6_CARPTU	Phosphate to fructose ratio	3	-0.088142	0.109909	0.422578	1.55083	2.87357	0.684943	-0.0426104	0.152777	0.806511				-0.0450576	0.131283	0.731441	-0.0429617	0.146888	0.797472	dat<4SNP					-0.13304	0.233086	0.669814	0.370389	0.830943
L4dQQP	finn-b-G6_CARPTU	Carpal tunnel syndrome || id:finn-b-G6_CARPTU	N-acetylserine levels	5	-0.0778581	0.0971821	0.423041	0.0289815	0.239688	0.911403	-0.126924	0.170507	0.497994				-0.0881035	0.117938	0.455045	-0.0977205	0.144011	0.534644					0.42	-0.0142443	0.0285399	0.652011	4.41709	0.352492
0plknq	finn-b-G6_CARPTU	Carpal tunnel syndrome || id:finn-b-G6_CARPTU	Dihomo-linolenoyl-choline levels	3	-0.123064	0.153839	0.423738	0.529954	3.18616	0.895071	0.00685592	0.206249	0.976502				-0.028741	0.138376	0.835461	0.033568	0.189311	0.875592	dat<4SNP					-0.0663378	0.322945	0.871023	4.20674	0.122045
6XFS1K	finn-b-G6_CARPTU	Carpal tunnel syndrome || id:finn-b-G6_CARPTU	Perfluorooctanoate (PFOA) levels	4	-0.0788687	0.0986273	0.423905	-0.0114962	0.387232	0.979012	0.0247853	0.180297	0.899367				-0.0191073	0.115113	0.868167	0.0300897	0.162796	0.865151					0.556	-0.014073	0.0779804	0.873416	2.21098	0.529788
SfTLWg	finn-b-G6_CARPTU	Carpal tunnel syndrome || id:finn-b-G6_CARPTU	Trans-urocanate levels	5	0.0598194	0.0749051	0.424521	-0.0802468	0.186642	0.696244	-0.0295572	0.0727168	0.705205				0.0212549	0.0480539	0.658262	0.033327	0.0480326	0.525968					0.132	0.0317546	0.0384346	0.469268	12.0966	0.0166473
NtDUbR	finn-b-G6_CARPTU	Carpal tunnel syndrome || id:finn-b-G6_CARPTU	2-aminophenol sulfate levels	3	-0.0739621	0.0927724	0.42531	-0.769807	0.420312	0.31816	-0.165075	0.130475	0.333253				-0.101537	0.092974	0.274791	-0.147713	0.106802	0.300814	dat<4SNP					0.257981	0.153208	0.341167	2.92212	0.23199
ZnIZ9Q	finn-b-G6_CARPTU	Carpal tunnel syndrome || id:finn-b-G6_CARPTU	Paraxanthine levels in elite athletes	4	-0.073745	0.0926227	0.425923	-0.032213	0.309885	0.926693	-0.191296	0.179255	0.364147				-0.149804	0.115031	0.192818	-0.206295	0.159339	0.286069					0.378	-0.00561495	0.039018	0.898765	3.34841	0.340961
KnarTL	finn-b-G6_CARPTU	Carpal tunnel syndrome || id:finn-b-G6_CARPTU	Alpha-ketoglutarate levels	2	-0.108093	0.13636	0.427953																dat<4SNP								2.62878	0.104942
uaDIW9	finn-b-G6_CARPTU	Carpal tunnel syndrome || id:finn-b-G6_CARPTU	Adenosine 5'-diphosphate (ADP) to oxalate (ethanedioate) ratio	2	0.101808	0.128683	0.428853																dat<4SNP								1.27269	0.259262
WM74qi	finn-b-G6_CARPTU	Carpal tunnel syndrome || id:finn-b-G6_CARPTU	X-21471 levels	8	-0.0279741	0.0353835	0.42918	-0.0408016	0.0572719	0.502955	0.0285498	0.0691955	0.692247				-0.0122169	0.0478363	0.798422	0.0106552	0.055777	0.853924					0.891	0.00381452	0.0133918	0.785343	2.44642	0.931077
nGC1Ws	finn-b-G6_CARPTU	Carpal tunnel syndrome || id:finn-b-G6_CARPTU	Adenosine 5'-diphosphate (ADP) to fructose ratio	3	0.0387428	0.0490878	0.429963	0.108947	0.0621186	0.329896	0.0416044	0.0802413	0.655777				0.0546574	0.0487968	0.262671	0.0616661	0.0519498	0.357096	dat<4SNP					-0.0304115	0.0191398	0.357607	2.52773	0.282559
cZGKx5	finn-b-G6_CARPTU	Carpal tunnel syndrome || id:finn-b-G6_CARPTU	1-(1-enyl-palmitoyl)-2-oleoyl-gpc (p-16:0/18:1) levels	6	-0.0426868	0.0542879	0.431689	0.0310476	0.127199	0.819171	-0.101764	0.103787	0.371864				-0.0638623	0.0709729	0.36822	-0.0626198	0.0887159	0.511803					0.56	-0.00996839	0.0155515	0.556409	4.08688	0.536976
ovusWE	finn-b-G6_CARPTU	Carpal tunnel syndrome || id:finn-b-G6_CARPTU	Gamma-tocopherol/beta-tocopherol levels	3	0.0871367	0.110968	0.43231	-0.416981	0.889774	0.721005	0.135325	0.157741	0.481346				0.0946689	0.130565	0.468407	0.12027	0.153941	0.516441	dat<4SNP					0.0464789	0.0813955	0.669694	0.412543	0.813612
u1k5ki	finn-b-G6_CARPTU	Carpal tunnel syndrome || id:finn-b-G6_CARPTU	Sphingomyelin (d18:1/17:0, d17:1/18:0, d19:1/16:0) levels	7	-0.0500451	0.0637618	0.432526	-0.169984	0.154419	0.321135	-0.0111258	0.117395	0.927581				0.000352667	0.0793304	0.996453	-0.00309188	0.0891389	0.973455					0.598	0.0174359	0.0204453	0.432709	5.05654	0.536583
lVCJhC	finn-b-G6_CARPTU	Carpal tunnel syndrome || id:finn-b-G6_CARPTU	X-13723 levels	3	0.0742007	0.0952355	0.435904	0.506547	0.733826	0.615371	0.0248953	0.133208	0.868988				0.0351285	0.111685	0.753116	0.0300471	0.122571	0.829207	dat<4SNP					-0.0800521	0.134724	0.658684	1.00016	0.606481
OIy4FO	finn-b-G6_CARPTU	Carpal tunnel syndrome || id:finn-b-G6_CARPTU	1-stearoyl-2-docosahexaenoyl-GPE (18:0/22:6) levels	8	0.0327607	0.0421089	0.43657	-0.0642492	0.0789779	0.446999	0.0114041	0.087403	0.899859				-0.0119719	0.0478032	0.802247	-0.0235844	0.0499004	0.650859					0.309	0.0167423	0.0117946	0.205562	7.9213	0.339584
iI4uD1	finn-b-G6_CARPTU	Carpal tunnel syndrome || id:finn-b-G6_CARPTU	Gamma-glutamylvaline levels	3	0.123171	0.158539	0.437209	0.558054	0.774267	0.602419	0.038572	0.170535	0.842072				0.0404708	0.119811	0.735522	0.0152181	0.127946	0.916191	dat<4SNP					-0.0619835	0.106838	0.665325	4.36319	0.112861
yJVXOB	finn-b-G6_CARPTU	Carpal tunnel syndrome || id:finn-b-G6_CARPTU	Citramalate levels	2	-0.103164	0.132799	0.437253																dat<4SNP								1.31066	0.252276
LIK6TZ	finn-b-G6_CARPTU	Carpal tunnel syndrome || id:finn-b-G6_CARPTU	Docosapentaenoate (n6 DPA; 22:5n6) levels	2	-0.0698678	0.0899841	0.437486																dat<4SNP								0.924817	0.336213
cXwOBl	finn-b-G6_CARPTU	Carpal tunnel syndrome || id:finn-b-G6_CARPTU	Arachidonate (20:4n6) to caffeine ratio	6	-0.0976296	0.126383	0.439826	-0.326293	0.2291	0.227486	-0.0552619	0.218413	0.81033				-0.0797325	0.112725	0.479368	-0.0593523	0.195466	0.773627					0.061	0.0371076	0.0314944	0.304013	12.8321	0.0250043
nvXtiH	finn-b-G6_CARPTU	Carpal tunnel syndrome || id:finn-b-G6_CARPTU	5alpha-androstan-3beta,17beta-diol disulfate levels	9	0.039197	0.0508014	0.440367	0.129296	0.0579063	0.0607153	0.108493	0.119016	0.38863				0.082593	0.0374701	0.0275078	0.0861556	0.0385276	0.0557549					0.153	-0.0243152	0.0108951	0.0608135	19.063	0.0145261
bh8JDj	finn-b-G6_CARPTU	Carpal tunnel syndrome || id:finn-b-G6_CARPTU	4-ethylcatechol sulfate levels	4	0.0810786	0.105644	0.442801	-0.00387461	0.275522	0.990057	0.18654	0.174248	0.362849				0.103689	0.123588	0.401473	0.158027	0.167333	0.414644					0.723	0.0118247	0.035419	0.770246	1.49618	0.683152
jAPYMp	finn-b-G6_CARPTU	Carpal tunnel syndrome || id:finn-b-G6_CARPTU	X-16935 levels	6	-0.0725293	0.0945402	0.442975	0.0629698	0.248195	0.812226	0.00124144	0.170528	0.994473				-0.0126783	0.0824959	0.877859	-0.0235484	0.09638	0.816685					0.058	-0.0208089	0.0347986	0.582063	14.7901	0.011298
gEMpML	finn-b-G6_CARPTU	Carpal tunnel syndrome || id:finn-b-G6_CARPTU	Hyocholate levels	2	-0.112454	0.14666	0.443219																dat<4SNP								0.000918684	0.97582
egiFw4	finn-b-G6_CARPTU	Carpal tunnel syndrome || id:finn-b-G6_CARPTU	Caffeine to paraxanthine ratio	6	0.0372061	0.0487141	0.445008	0.0678422	0.16721	0.705707	-0.0341388	0.106007	0.760449				-0.0290823	0.063396	0.646421	0.136014	0.0834336	0.163986					0.505	-0.00487648	0.025461	0.857442	3.83606	0.573253
eM7EPM	finn-b-G6_CARPTU	Carpal tunnel syndrome || id:finn-b-G6_CARPTU	Sulfate of piperine metabolite C16H19NO3 (2) levels	3	0.0820669	0.107784	0.446418	0.0916731	0.651419	0.910994	0.175609	0.159087	0.3847				0.131932	0.130376	0.311567	0.174475	0.164365	0.399693	dat<4SNP					-0.000960595	0.063938	0.990436	1.3366	0.512578
NQipLg	finn-b-G6_CARPTU	Carpal tunnel syndrome || id:finn-b-G6_CARPTU	Hexanoylglycine levels	5	-0.0420357	0.0553337	0.447448	0.0968223	0.127002	0.501301	-0.0997387	0.0725186	0.241021				-0.0319047	0.0384545	0.406723	-0.033934	0.0367107	0.407614					0.169	-0.0380237	0.0316656	0.315997	9.70416	0.0457172
fU6Qb4	finn-b-G6_CARPTU	Carpal tunnel syndrome || id:finn-b-G6_CARPTU	X-13695 levels	2	0.104543	0.137634	0.447508																dat<4SNP								0.186464	0.665876
32rfdW	finn-b-G6_CARPTU	Carpal tunnel syndrome || id:finn-b-G6_CARPTU	Eicosenedioate (C20:1-DC) levels	10	0.0253044	0.0333745	0.448333	-0.0760041	0.0823796	0.383193	0.0247792	0.0652384	0.712882				0.0348287	0.0424606	0.412069	0.0337835	0.0447286	0.469374					0.606	0.0262809	0.0195381	0.215474	8.16034	0.518072
NGF4Cc	finn-b-G6_CARPTU	Carpal tunnel syndrome || id:finn-b-G6_CARPTU	X-17328 levels	5	0.0560581	0.074021	0.448854	0.0423284	0.362028	0.914311	0.0696242	0.0971531	0.51321				0.0591589	0.0899761	0.510862	0.0484557	0.102854	0.662106					0.954	0.00171439	0.0442506	0.97153	0.75962	0.943778
gFTevW	finn-b-G6_CARPTU	Carpal tunnel syndrome || id:finn-b-G6_CARPTU	5-(galactosylhydroxy)-L-lysine levels	2	-0.0680802	0.0899683	0.449221																dat<4SNP								0.00281924	0.957655
vTfZdA	finn-b-G6_CARPTU	Carpal tunnel syndrome || id:finn-b-G6_CARPTU	X-25519 levels	4	0.0836149	0.110625	0.449743	0.084063	0.226025	0.745661	-0.134156	0.210173	0.568658				0.121355	0.121632	0.318413	0.194358	0.13237	0.238335					0.328	-9.41315e-05	0.0380093	0.998249	4.19419	0.241244
DhJlQE	finn-b-G6_CARPTU	Carpal tunnel syndrome || id:finn-b-G6_CARPTU	Phenylpyruvate to citrate ratio	7	-0.0547851	0.0725519	0.450179	0.0871928	0.279059	0.767307	-0.122118	0.147944	0.440705				-0.0753607	0.0955252	0.430165	-0.160259	0.147935	0.320275					0.617	-0.0131649	0.0249858	0.620798	4.40701	0.621774
dRKaAr	finn-b-G6_CARPTU	Carpal tunnel syndrome || id:finn-b-G6_CARPTU	Dimethyl sulfone levels	4	0.0659511	0.0877415	0.45226	-0.0099799	0.151463	0.953459	0.0581068	0.129609	0.684321				0.0478977	0.10595	0.651212	0.0282832	0.120302	0.829263					0.919	0.0139962	0.0227571	0.601193	0.444458	0.930913
nbVvYm	finn-b-G6_CARPTU	Carpal tunnel syndrome || id:finn-b-G6_CARPTU	Theobromine levels	5	-0.0823455	0.110358	0.455565	-0.223073	0.435493	0.643816	-0.212361	0.172716	0.286247				-0.191887	0.110392	0.082169	-0.229145	0.127836	0.147522					0.195	0.0158869	0.047092	0.758071	6.92729	0.139781
rllzDq	finn-b-G6_CARPTU	Carpal tunnel syndrome || id:finn-b-G6_CARPTU	Glucuronide of C10H18O2 (7) levels	4	-0.0603043	0.0809653	0.456383	0.154242	0.150017	0.411962	-0.0216967	0.120305	0.868374				-0.0404556	0.0932372	0.664361	-0.0401069	0.103577	0.72443					0.401	-0.0427911	0.0261499	0.243401	3.70003	0.295731
ijKnt7	finn-b-G6_CARPTU	Carpal tunnel syndrome || id:finn-b-G6_CARPTU	Cystathionine levels	3	-0.0812246	0.109306	0.457423	-0.221279	0.171453	0.419662	0.0539732	0.169933	0.78087				-0.0826008	0.106207	0.436726	-0.137847	0.119075	0.366575	dat<4SNP					0.0325811	0.0311858	0.486072	3.03178	0.219612
pS8P53	finn-b-G6_CARPTU	Carpal tunnel syndrome || id:finn-b-G6_CARPTU	2'-deoxyuridine levels	7	0.0360011	0.0487267	0.460006	-0.0317964	0.0941625	0.749323	0.0305913	0.100178	0.770401				0.00778788	0.0555481	0.888502	0.00667098	0.06004	0.915154					0.804	0.0132826	0.0157858	0.438489	2.48781	0.869829
Jl3qhR	finn-b-G6_CARPTU	Carpal tunnel syndrome || id:finn-b-G6_CARPTU	Glucuronate to etiocholanolone glucuronide ratio	5	-0.0433684	0.0587153	0.460137	0.0150498	0.0877948	0.874804	0.0415611	0.121312	0.749148				0.028364	0.0628529	0.651791	0.0341108	0.068708	0.645614					0.369	-0.0171961	0.018867	0.429266	5.60734	0.230454
wDLXDb	finn-b-G6_CARPTU	Carpal tunnel syndrome || id:finn-b-G6_CARPTU	2'-o-methyluridine levels	4	-0.0195868	0.0265653	0.460936	-0.0528282	0.0320164	0.24072	-0.0136523	0.0603372	0.835534				-0.0258273	0.0222488	0.245707	-0.0263626	0.0226262	0.328186					0.473	0.0185286	0.012644	0.280438	4.39274	0.22206
cDTlis	finn-b-G6_CARPTU	Carpal tunnel syndrome || id:finn-b-G6_CARPTU	Succinylcarnitine levels	11	-0.0284061	0.0385606	0.461329	0.00459857	0.0873271	0.959154	-0.023168	0.0740363	0.760764				-0.0489497	0.0399134	0.220049	-0.043685	0.04328	0.336603					0.221	-0.00748286	0.0175713	0.680216	14.6816	0.144109
VWDToW	finn-b-G6_CARPTU	Carpal tunnel syndrome || id:finn-b-G6_CARPTU	2-naphthol sulfate levels	2	-0.171553	0.233008	0.461577																dat<4SNP								1.50884	0.219316
sOgfpT	finn-b-G6_CARPTU	Carpal tunnel syndrome || id:finn-b-G6_CARPTU	X-12798 levels	5	0.0186058	0.025298	0.462056	0.024341	0.0351902	0.538852	0.024577	0.0456709	0.619032				0.0193837	0.0263377	0.46175	0.0206103	0.0281131	0.504133					0.989	-0.00293886	0.0125346	0.829719	0.21968	0.994392
rQze8u	finn-b-G6_CARPTU	Carpal tunnel syndrome || id:finn-b-G6_CARPTU	Dihydroferulate levels	3	-0.0526677	0.0719579	0.464215	-8.33333	1880.66	0.997179	-0.0524436	0.0866374	0.606503				-0.0524436	0.0843385	0.534058	-0.0524436	0.0911806	0.623265	dat<4SNP					18.3639	4170.71	0.997197	1.93869e-05	0.99999
xAfrFV	finn-b-G6_CARPTU	Carpal tunnel syndrome || id:finn-b-G6_CARPTU	Adenosine 5'-diphosphate (ADP) to cytidine ratio	2	-0.0666312	0.0910888	0.464475																dat<4SNP								0.116665	0.73268
HNnS70	finn-b-G6_CARPTU	Carpal tunnel syndrome || id:finn-b-G6_CARPTU	N2-acetyl,N6-methyllysine levels	10	0.0103426	0.0141491	0.464798	0.00685953	0.0223705	0.766952	0.0237395	0.0261936	0.388393				0.00883738	0.0170397	0.604016	0.0100106	0.0152799	0.52876					0.966	0.00234056	0.0116438	0.845704	3.74449	0.927411
pZSJ8M	finn-b-G6_CARPTU	Carpal tunnel syndrome || id:finn-b-G6_CARPTU	Kynurenine levels	6	-0.0388226	0.0531161	0.464839	0.0646433	0.186884	0.746845	-0.116268	0.0902943	0.254242				-0.0123806	0.063998	0.846604	-0.00475878	0.0841171	0.957076					0.867	-0.0136814	0.0236928	0.594581	1.91823	0.860339
TCKH03	finn-b-G6_CARPTU	Carpal tunnel syndrome || id:finn-b-G6_CARPTU	7-methylxanthine levels	6	0.0660779	0.0906117	0.465853	0.191273	0.264979	0.510334	0.0777149	0.135386	0.590807				0.0791305	0.0991527	0.424831	0.0777149	0.117822	0.538677					0.482	-0.0157646	0.0309913	0.637752	5.68024	0.338587
ppIuHF	finn-b-G6_CARPTU	Carpal tunnel syndrome || id:finn-b-G6_CARPTU	Isoleucine to phosphate ratio	4	0.0768524	0.105401	0.465916	0.115783	0.330749	0.759719	0.149268	0.182075	0.472391				0.130904	0.127591	0.304906	0.154962	0.157378	0.3974					0.791	-0.00415574	0.0334654	0.912528	1.06239	0.786161
hxV2A7	finn-b-G6_CARPTU	Carpal tunnel syndrome || id:finn-b-G6_CARPTU	3-methylcytidine levels	4	0.0259135	0.0355512	0.466059	0.0352322	0.0759016	0.688142	-0.0429726	0.0656617	0.559516				0.0231234	0.0329318	0.482579	0.0344682	0.032405	0.365505					0.466	-0.00479881	0.0321025	0.894885	3.88933	0.273665
V9vE6i	finn-b-G6_CARPTU	Carpal tunnel syndrome || id:finn-b-G6_CARPTU	Bilirubin degradation product, C16H18N2O5 (1) levels	4	0.0212976	0.0293095	0.467443	0.0478437	0.0452746	0.40142	-0.0138245	0.0708792	0.857821				0.0286577	0.0299967	0.339396	0.0343965	0.0311911	0.350653					0.49	-0.010777	0.014009	0.522152	2.02464	0.567308
CCIwg0	finn-b-G6_CARPTU	Carpal tunnel syndrome || id:finn-b-G6_CARPTU	1-palmitoyl-2-docosahexaenoyl-GPE (16:0/22:6) levels	7	0.0282648	0.0389252	0.467759	-0.055202	0.059122	0.393321	0.0234561	0.0921554	0.807587				-0.0128962	0.0359529	0.719821	-0.00826862	0.0350845	0.821521					0.318	0.0205579	0.0119484	0.145957	9.24353	0.160338
kD9B79	finn-b-G6_CARPTU	Carpal tunnel syndrome || id:finn-b-G6_CARPTU	Sphingosine levels	3	-0.111759	0.153922	0.467792	0.993951	0.464089	0.278094	-0.254244	0.215472	0.359357				-0.0866083	0.106239	0.414947	0.0199724	0.114799	0.8779	dat<4SNP					-0.122134	0.0503873	0.2491	6.50175	0.0387403
GXlmUc	finn-b-G6_CARPTU	Carpal tunnel syndrome || id:finn-b-G6_CARPTU	3,5-dichloro-2,6-dihydroxybenzoic acid levels	4	0.0520013	0.071676	0.468142	-0.0359662	0.140888	0.822359	0.0413011	0.142526	0.790859				0.0455233	0.0740263	0.538581	0.0437854	0.0838087	0.637488					0.551	0.0210292	0.0281113	0.532422	3.31614	0.345403
jx2kXD	finn-b-G6_CARPTU	Carpal tunnel syndrome || id:finn-b-G6_CARPTU	N-palmitoyl-sphinganine (d18:0/16:0) levels	5	-0.0680351	0.0938166	0.468334	-0.491492	0.399116	0.305885	-0.0943846	0.139806	0.536619				-0.072646	0.111494	0.514681	-0.0928287	0.143222	0.552218					0.796	0.0418918	0.0383775	0.354844	2.03849	0.72868
3dOckU	finn-b-G6_CARPTU	Carpal tunnel syndrome || id:finn-b-G6_CARPTU	Pregnenediol disulfate (C21H34O8S2) levels	10	-0.0254508	0.0351297	0.468771	-0.0743037	0.0591756	0.244676	-0.0407953	0.0797676	0.621363				-0.063374	0.0373701	0.0899144	-0.0568931	0.0369309	0.157819					0.327	0.0130034	0.0126941	0.335634	11.1425	0.26607
Toghk8	finn-b-G6_CARPTU	Carpal tunnel syndrome || id:finn-b-G6_CARPTU	Cis-3,4-methyleneheptanoylglycine levels	6	-0.0255076	0.0352126	0.468826	-0.0191853	0.0625778	0.774456	-0.000793456	0.0587118	0.98974				-0.0193713	0.0381526	0.61164	-0.0178991	0.0434268	0.697292					0.883	-0.00150587	0.0123214	0.908622	2.11509	0.833001
wd2Aav	finn-b-G6_CARPTU	Carpal tunnel syndrome || id:finn-b-G6_CARPTU	Phosphate to threonine ratio	5	-0.0780068	0.107715	0.468947	0.529632	0.616523	0.453471	-0.177601	0.179695	0.378934				-0.0867466	0.111456	0.436392	-0.0574027	0.15974	0.7375					0.188	-0.0564287	0.0563736	0.390598	6.48665	0.165633
RkGewl	finn-b-G6_CARPTU	Carpal tunnel syndrome || id:finn-b-G6_CARPTU	N-delta-acetylornithine levels	4	-0.0255593	0.0353536	0.469703	-0.00180519	0.0541957	0.976454	0.0330926	0.0719265	0.676749				-0.0211125	0.038084	0.579328	-0.0240684	0.0359969	0.551584					0.886	-0.00929466	0.0160727	0.62151	1.29392	0.730577
R4P6Ie	finn-b-G6_CARPTU	Carpal tunnel syndrome || id:finn-b-G6_CARPTU	Caproate (6:0) levels	4	0.0643561	0.0890424	0.469828	0.417976	0.239596	0.223191	0.0390757	0.129402	0.782398				0.00602251	0.0788489	0.939116	-0.00513375	0.0754483	0.950032					0.279	-0.0857203	0.0552808	0.261139	5.34386	0.148282
GUr8UW	finn-b-G6_CARPTU	Carpal tunnel syndrome || id:finn-b-G6_CARPTU	Ursodeoxycholate levels	4	0.0772329	0.107045	0.470601	0.843858	1.61264	0.652981	0.127396	0.151829	0.463021				0.10622	0.103903	0.306637	0.103835	0.129623	0.481675					0.245	-0.0816914	0.171332	0.680519	5.55423	0.135431
l1UxQr	finn-b-G6_CARPTU	Carpal tunnel syndrome || id:finn-b-G6_CARPTU	N-acetyl-L-glutamine levels	5	0.0283907	0.039395	0.471114	0.0235008	0.0810921	0.790843	-0.0139312	0.0679499	0.847565				0.0207795	0.034385	0.545632	0.0179178	0.0358624	0.643571					0.433	0.0016376	0.022491	0.946539	5.97068	0.201348
gm8Ocg	finn-b-G6_CARPTU	Carpal tunnel syndrome || id:finn-b-G6_CARPTU	(2,4 or 2,5)-dimethylphenol sulfate levels	3	0.0644695	0.0894652	0.47115	0.394055	0.255597	0.36632	0.159884	0.138548	0.367775				0.10444	0.108427	0.335429	0.157139	0.143285	0.387192	dat<4SNP					-0.0483694	0.0351892	0.400403	2.04264	0.360119
37eOXN	finn-b-G6_CARPTU	Carpal tunnel syndrome || id:finn-b-G6_CARPTU	Cis 3,4-methyleneheptanoate levels	6	0.0548622	0.0766553	0.474176	-0.470573	0.299909	0.191716	0.185482	0.159954	0.298576				0.100903	0.106162	0.341874	0.188737	0.169211	0.315399					0.497	0.0539623	0.0297776	0.144182	4.17402	0.524643
cTJiu2	finn-b-G6_CARPTU	Carpal tunnel syndrome || id:finn-b-G6_CARPTU	X-16397 levels	3	0.0804909	0.112486	0.474261	-2.78762	1.59906	0.331554	0.160251	0.141379	0.374595				0.153116	0.1062	0.149368	0.169897	0.109633	0.261344	dat<4SNP					0.364895	0.203136	0.323384	3.30965	0.191125
DhbLNT	finn-b-G6_CARPTU	Carpal tunnel syndrome || id:finn-b-G6_CARPTU	Phenylalanine to tyrosine ratio	2	-0.0676342	0.0947644	0.475407																dat<4SNP								0.0155379	0.9008
j59i7p	finn-b-G6_CARPTU	Carpal tunnel syndrome || id:finn-b-G6_CARPTU	Acetoacetate levels	2	0.187914	0.263467	0.4757																dat<4SNP								5.64139	0.0175413
J4pZAL	finn-b-G6_CARPTU	Carpal tunnel syndrome || id:finn-b-G6_CARPTU	Phenyllactate (PLA) levels in elite athletes	7	-0.0528001	0.0740299	0.475705	0.124372	0.111041	0.313587	-0.246988	0.156032	0.164525				-0.0251154	0.0638019	0.693842	0.000519042	0.0695951	0.994291					0.141	-0.041641	0.0217196	0.113334	11.817	0.0661771
vSMP8Y	finn-b-G6_CARPTU	Carpal tunnel syndrome || id:finn-b-G6_CARPTU	1-palmitoleoyl-GPC (16:1) levels	6	0.0519411	0.0728423	0.475807	0.0757758	0.235866	0.764095	-0.0373784	0.123308	0.773998				0.0321587	0.0918082	0.726128	-0.0100622	0.113697	0.932914					0.863	-0.00261503	0.0246131	0.920503	1.77893	0.87881
lJOzdW	finn-b-G6_CARPTU	Carpal tunnel syndrome || id:finn-b-G6_CARPTU	X-24494 levels	5	0.0574403	0.0805578	0.475826	-0.150441	0.108647	0.260166	-0.044043	0.121591	0.735513				-0.0399418	0.0811649	0.622644	-0.050102	0.0945478	0.624223					0.209	0.049796	0.0213732	0.102163	6.75452	0.149444
43r5Ym	finn-b-G6_CARPTU	Carpal tunnel syndrome || id:finn-b-G6_CARPTU	X-25419 levels	3	0.0624973	0.087775	0.476454	0.228106	0.304345	0.590539	0.0910653	0.134718	0.568749				0.0899237	0.0961752	0.349789	0.104035	0.112944	0.45423	dat<4SNP					-0.0225307	0.0396462	0.671007	0.613006	0.736016
4YZ2Kw	finn-b-G6_CARPTU	Carpal tunnel syndrome || id:finn-b-G6_CARPTU	X-25957 levels	2	-0.10266	0.144375	0.477043																dat<4SNP								0.154946	0.693853
Q5TFjG	finn-b-G6_CARPTU	Carpal tunnel syndrome || id:finn-b-G6_CARPTU	1-(1-enyl-palmitoyl)-2-arachidonoyl-gpc (p-16:0/20:4) levels	7	0.0196434	0.0277124	0.478431	0.0471099	0.0486817	0.377633	0.0281902	0.060416	0.657245				0.0227208	0.0298136	0.446003	0.0301045	0.0310986	0.370412					0.715	-0.00865461	0.0126115	0.523076	2.43935	0.875192
x08qys	finn-b-G6_CARPTU	Carpal tunnel syndrome || id:finn-b-G6_CARPTU	Theophylline levels	3	0.0668764	0.0948558	0.48079	-0.213315	0.386055	0.678634	0.111504	0.129848	0.480981				0.107565	0.107105	0.315234	0.110684	0.123341	0.464217	dat<4SNP					0.0566653	0.0756814	0.59085	1.22694	0.541469
6tbtxW	finn-b-G6_CARPTU	Carpal tunnel syndrome || id:finn-b-G6_CARPTU	Cis-4-decenoate (10:1n6) levels	5	0.0323998	0.0461602	0.482742	-0.0947651	0.0816502	0.329761	0.0115	0.0553733	0.845622				0.0260923	0.0338326	0.440578	0.0373516	0.0330273	0.321296					0.29	0.0429089	0.0244796	0.177915	8.79453	0.0664455
mYvrtt	finn-b-G6_CARPTU	Carpal tunnel syndrome || id:finn-b-G6_CARPTU	Glucuronide of C12H22O4 (1) levels	3	-0.0617766	0.0883008	0.484167	-0.153471	0.334113	0.725876	-0.0093451	0.122849	0.946288				-0.0115206	0.107047	0.914295	-0.00855143	0.130254	0.953627	dat<4SNP					0.0129614	0.0455493	0.823509	0.741745	0.690132
JsI2FG	finn-b-G6_CARPTU	Carpal tunnel syndrome || id:finn-b-G6_CARPTU	Glycerate levels	4	-0.0626741	0.0898806	0.485613	0.105169	0.178712	0.615815	-0.0263532	0.142709	0.865271				-0.0474066	0.106511	0.656258	-0.00745867	0.143783	0.96189					0.753	-0.0266465	0.0245227	0.39073	1.25314	0.740289
b6KTjL	finn-b-G6_CARPTU	Carpal tunnel syndrome || id:finn-b-G6_CARPTU	N-acetylthreonine levels	6	-0.0773663	0.111014	0.485862	-0.459512	0.26242	0.154826	0.0708379	0.156812	0.67038				0.0205388	0.120467	0.864622	0.0371828	0.144999	0.807831					0.237	0.0412861	0.026315	0.191747	7.80315	0.167423
kj3ofW	finn-b-G6_CARPTU	Carpal tunnel syndrome || id:finn-b-G6_CARPTU	X-24811 levels	4	0.0594262	0.0855705	0.487387	-0.0831217	0.364695	0.840889	0.0967793	0.135235	0.525887				0.0770622	0.0953271	0.418862	0.102471	0.124697	0.471435					0.883	0.0177724	0.0441996	0.726516	0.662955	0.881881
rlQGLC	finn-b-G6_CARPTU	Carpal tunnel syndrome || id:finn-b-G6_CARPTU	Glycolithocholate to glycolithocholate sulfate ratio	4	0.0372125	0.053624	0.487712	0.057937	0.246069	0.835772	0.0811282	0.101014	0.480633				0.0451624	0.0672189	0.501666	0.0705716	0.0969582	0.519366					0.368	-0.00433495	0.0496103	0.938331	3.24374	0.355551
cqNWxR	finn-b-G6_CARPTU	Carpal tunnel syndrome || id:finn-b-G6_CARPTU	Erucate (22:1n9) levels	2	0.0850203	0.122651	0.488191																dat<4SNP								0.0164795	0.897854
p6kVJ4	finn-b-G6_CARPTU	Carpal tunnel syndrome || id:finn-b-G6_CARPTU	Hydroxy-N6,N6,N6-trimethyllysine levels	3	0.120167	0.174488	0.491024	0.702245	0.366191	0.306002	0.186489	0.216148	0.479191				0.162541	0.143449	0.257175	0.247802	0.215767	0.369598	dat<4SNP					-0.0641583	0.0379163	0.339803	5.50109	0.0638931
nnPX3E	finn-b-G6_CARPTU	Carpal tunnel syndrome || id:finn-b-G6_CARPTU	X-15728 levels	2	-0.16677	0.243279	0.493023																dat<4SNP								3.33155	0.0679628
gSUrBD	finn-b-G6_CARPTU	Carpal tunnel syndrome || id:finn-b-G6_CARPTU	Isovalerylcarnitine (C5) levels	5	-0.036459	0.0533803	0.494604	0.134214	0.24162	0.617305	-0.0144132	0.0811404	0.867644				-0.0164537	0.0651957	0.800752	-0.0208116	0.0644037	0.762774					0.492	-0.0257981	0.0354972	0.519946	4.1713	0.383319
Nb1Hcf	finn-b-G6_CARPTU	Carpal tunnel syndrome || id:finn-b-G6_CARPTU	Ethyl alpha-glucopyranoside levels	4	0.052623	0.0773862	0.496502	0.0883137	0.148818	0.613065	0.00245337	0.1189	0.984833				0.00263143	0.0955517	0.97803	-0.00225303	0.10481	0.9842					0.692	-0.00655854	0.0233587	0.805263	1.72507	0.631376
ayw0FV	finn-b-G6_CARPTU	Carpal tunnel syndrome || id:finn-b-G6_CARPTU	Androstenediol (3alpha, 17alpha) monosulfate (3) levels	10	0.0169427	0.0251872	0.501158	0.0603191	0.0349608	0.122748	-0.0367626	0.0644494	0.582358				0.0531538	0.0312655	0.0891166	0.0611884	0.0315328	0.0842461					0.278	-0.0147987	0.00884699	0.132918	10.3843	0.320275
YZvvCa	finn-b-G6_CARPTU	Carpal tunnel syndrome || id:finn-b-G6_CARPTU	5-hydroxyhexanoate levels	4	-0.0640688	0.0953305	0.501539	0.0706845	0.313338	0.842478	0.0455564	0.171003	0.807187				-0.0432962	0.112506	0.700359	0.039708	0.157391	0.817116					0.689	-0.0174477	0.0386474	0.69589	1.34481	0.718522
uMYF5U	finn-b-G6_CARPTU	Carpal tunnel syndrome || id:finn-b-G6_CARPTU	Adenosine 5'-monophosphate (AMP) to urate ratio	3	-0.0751846	0.112461	0.503788	0.197371	0.246689	0.570415	-0.00757459	0.171999	0.968875				-0.0633424	0.136954	0.643716	-0.0437985	0.164573	0.815061	dat<4SNP					-0.0518408	0.0417615	0.43171	1.93891	0.37929
IK4gS5	finn-b-G6_CARPTU	Carpal tunnel syndrome || id:finn-b-G6_CARPTU	Spermidine to choline ratio	3	0.0745068	0.112346	0.50721	-0.175274	0.680749	0.839572	0.117121	0.162956	0.546936				0.0984703	0.131259	0.453134	0.106875	0.13645	0.5155	dat<4SNP					0.029415	0.0790678	0.773263	0.596791	0.742008
UkQJwB	finn-b-G6_CARPTU	Carpal tunnel syndrome || id:finn-b-G6_CARPTU	Deoxycholic acid 12-sulfate levels	5	0.0251564	0.0380022	0.507989	-0.0573779	0.074724	0.498472	0.0185217	0.0789025	0.825936				0.00727163	0.0428177	0.865146	-0.00117558	0.0463719	0.980989					0.526	0.0229607	0.0178988	0.289689	2.79545	0.592618
UN0NjH	finn-b-G6_CARPTU	Carpal tunnel syndrome || id:finn-b-G6_CARPTU	Alanine to asparagine ratio	8	0.045066	0.0681134	0.508207	-0.227424	0.232868	0.366474	0.0446729	0.141215	0.760964				0.0491828	0.0879262	0.575913	0.0543498	0.114318	0.64896					0.475	0.0318998	0.0260691	0.26695	6.69201	0.461637
md3746	finn-b-G6_CARPTU	Carpal tunnel syndrome || id:finn-b-G6_CARPTU	Linolenoylcarnitine (C18:3) levels	4	0.0522444	0.0791647	0.509289	-0.0532803	0.252409	0.852374	0.00380111	0.135301	0.979352				-0.0158545	0.0915063	0.862446	-0.00980109	0.0932009	0.922885					0.484	0.014312	0.0321102	0.699408	2.68655	0.442519
vcdsNI	finn-b-G6_CARPTU	Carpal tunnel syndrome || id:finn-b-G6_CARPTU	3-hydroxylaurate levels	2	-0.106554	0.161814	0.510218																dat<4SNP								0.487897	0.484867
Equm1w	finn-b-G6_CARPTU	Carpal tunnel syndrome || id:finn-b-G6_CARPTU	Anthranilate levels	4	0.0654855	0.0994651	0.510296	0.00236949	0.203268	0.991758	0.017389	0.167595	0.92391				0.0271862	0.126138	0.829356	0.028753	0.142689	0.853191					0.682	0.0104277	0.0292878	0.755857	1.88524	0.596563
qYNATa	finn-b-G6_CARPTU	Carpal tunnel syndrome || id:finn-b-G6_CARPTU	Dopamine 4-sulfate to dopamine 3-O-sulfate ratio	4	-0.066868	0.101717	0.510928	-0.700051	0.665367	0.403102	-0.138137	0.109442	0.296081				-0.129399	0.093147	0.164775	-0.13506	0.10781	0.299056					0.259	0.0782195	0.0812052	0.437064	5.27489	0.15274
aGyfWq	finn-b-G6_CARPTU	Carpal tunnel syndrome || id:finn-b-G6_CARPTU	Aspartate to citrate ratio	4	0.0616162	0.0938562	0.511506	0.561059	0.279902	0.182895	-0.00034572	0.162353	0.998435				0.0603433	0.102653	0.556641	0.0675072	0.126752	0.631241					0.409	-0.0630691	0.0337112	0.202271	3.73341	0.291727
5x25LC	finn-b-G6_CARPTU	Carpal tunnel syndrome || id:finn-b-G6_CARPTU	X-18779 levels	2	-0.0970034	0.147941	0.512022																dat<4SNP								0.438881	0.507663
cGUgUK	finn-b-G6_CARPTU	Carpal tunnel syndrome || id:finn-b-G6_CARPTU	Glycosyl-N-stearoyl-sphingosine (d18:1/18:0) levels	7	0.0349062	0.0533254	0.512733	-0.1063	0.16247	0.541832	-0.0253421	0.103941	0.815498				-0.0365155	0.0651953	0.575416	-0.0539882	0.0743138	0.494892					0.272	0.0211198	0.0229184	0.399061	7.38224	0.286939
4SbG7v	finn-b-G6_CARPTU	Carpal tunnel syndrome || id:finn-b-G6_CARPTU	4-guanidinobutanoate levels	4	-0.0259774	0.0397483	0.513403	-0.0937902	0.052243	0.214457	-0.0403424	0.0948032	0.699125				-0.0346968	0.0351118	0.323064	-0.0380912	0.033827	0.342088					0.488	0.0231327	0.0135838	0.230686	4.14439	0.246289
lGn3zH	finn-b-G6_CARPTU	Carpal tunnel syndrome || id:finn-b-G6_CARPTU	Choline levels	5	-0.0517636	0.0792523	0.51366	-0.271165	0.203551	0.274962	-0.00941714	0.117913	0.940181				-0.0475195	0.0946165	0.615504	-0.0485202	0.119573	0.705672					0.812	0.0262035	0.0223922	0.326422	1.71031	0.788844
ipTYBm	finn-b-G6_CARPTU	Carpal tunnel syndrome || id:finn-b-G6_CARPTU	X-18921 levels	6	0.028425	0.0435924	0.51436	0.0373772	0.109966	0.751032	0.086663	0.0819434	0.338636				0.0412874	0.0384779	0.283264	0.0491877	0.0393952	0.267097					0.381	-0.00270745	0.0298199	0.932022	7.46439	0.18833
ftDQHh	finn-b-G6_CARPTU	Carpal tunnel syndrome || id:finn-b-G6_CARPTU	5-dodecenoylcarnitine (C12:1) levels	2	0.0859467	0.131813	0.514378																dat<4SNP								0.218859	0.63991
vt9NMV	finn-b-G6_CARPTU	Carpal tunnel syndrome || id:finn-b-G6_CARPTU	3-hydroxyhexanoylcarnitine (1) levels	3	0.0505952	0.0776718	0.51479	-0.203342	0.46706	0.738592	0.0877926	0.106038	0.494773				0.0714402	0.0872012	0.41264	0.088898	0.106328	0.491089	dat<4SNP					0.0355689	0.0645098	0.67921	0.313102	0.855088
6ozWLP	finn-b-G6_CARPTU	Carpal tunnel syndrome || id:finn-b-G6_CARPTU	Etiocholanolone glucuronide levels	7	0.0262931	0.0403952	0.515113	0.00574638	0.0616279	0.929331	-0.0259632	0.0957115	0.795278				-0.02264	0.0475317	0.63385	-0.0245365	0.050672	0.645396					0.366	0.00655892	0.0139958	0.659051	6.77406	0.342248
6XLzEU	finn-b-G6_CARPTU	Carpal tunnel syndrome || id:finn-b-G6_CARPTU	Serine to pyruvate ratio	6	-0.0411202	0.0636265	0.518102	0.119729	0.202081	0.585399	-0.0720272	0.102048	0.511818				-0.0526931	0.0764081	0.490429	-0.0636424	0.0991199	0.5491					0.95	-0.019629	0.0234063	0.448875	1.04715	0.958674
tPBH1u	finn-b-G6_CARPTU	Carpal tunnel syndrome || id:finn-b-G6_CARPTU	1-arachidonylglycerol (20:4) levels	3	0.0401137	0.0622074	0.519031	-0.0107417	0.27875	0.97548	0.110105	0.0946455	0.364718				0.0491688	0.0558784	0.3789	0.0640941	0.0544051	0.359951	dat<4SNP					0.0123289	0.0642494	0.879305	2.96116	0.227506
XEIxAc	finn-b-G6_CARPTU	Carpal tunnel syndrome || id:finn-b-G6_CARPTU	Methyl-4-hydroxybenzoate sulfate levels	6	-0.0534505	0.0833195	0.52119	-0.253164	0.128837	0.120861	0.12512	0.161166	0.472652				0.0164927	0.0897353	0.854176	0.122965	0.136923	0.410312					0.14	0.0351201	0.0191679	0.140862	8.89854	0.11318
jtlXMh	finn-b-G6_CARPTU	Carpal tunnel syndrome || id:finn-b-G6_CARPTU	Adenosine 5'-diphosphate (ADP) to glycine ratio	2	0.0399306	0.0622596	0.52129																dat<4SNP								0.356387	0.55052
Cstcnu	finn-b-G6_CARPTU	Carpal tunnel syndrome || id:finn-b-G6_CARPTU	Adenosine 5'-diphosphate (ADP) to 5-oxoproline ratio	4	0.0418277	0.0652536	0.521522	-0.0306013	0.142986	0.850371	0.0759037	0.10648	0.527386				0.0403738	0.0727055	0.578685	0.0249941	0.102741	0.823479					0.928	0.0165673	0.029102	0.626574	0.495351	0.919912
FgzUSx	finn-b-G6_CARPTU	Carpal tunnel syndrome || id:finn-b-G6_CARPTU	5alpha-androstan-3alpha,17beta-diol disulfate levels	10	0.0291613	0.0455121	0.521693	0.15147	0.121069	0.246242	0.0808778	0.081976	0.349617				0.072458	0.058824	0.218033	0.0743465	0.0682551	0.30435					0.532	-0.0159324	0.0146141	0.307368	8.57469	0.477422
xdbyRC	finn-b-G6_CARPTU	Carpal tunnel syndrome || id:finn-b-G6_CARPTU	Alpha-ketoglutarate to pyruvate ratio	3	-0.0663105	0.103718	0.522605	0.0369528	0.471948	0.950255	0.0775075	0.164436	0.683802				-0.0082912	0.0961015	0.931247	-0.215517	0.115941	0.204145	dat<4SNP					-0.0182957	0.0796888	0.856329	3.38273	0.184268
RBbCGS	finn-b-G6_CARPTU	Carpal tunnel syndrome || id:finn-b-G6_CARPTU	X-12411 levels	4	0.0324444	0.0511322	0.525742	0.0379324	0.0892699	0.712246	-0.0675479	0.115397	0.599429				0.0232137	0.0522377	0.656764	0.0250457	0.0534926	0.671554					0.674	-0.00194276	0.0225614	0.939224	3.07525	0.380168
ZeLh8t	finn-b-G6_CARPTU	Carpal tunnel syndrome || id:finn-b-G6_CARPTU	Pyridoxal levels	7	-0.0515038	0.0811735	0.525761	0.0860466	0.153216	0.598625	-0.149163	0.127515	0.286454				-0.0900385	0.0824782	0.274981	-0.0749113	0.0942314	0.456915					0.126	-0.031522	0.029886	0.339821	12.3823	0.0539636
FS4kSa	finn-b-G6_CARPTU	Carpal tunnel syndrome || id:finn-b-G6_CARPTU	Glucose to mannitol to sorbitol ratio	3	-0.112273	0.177279	0.526532	-0.396983	0.689104	0.667271	-0.174185	0.264796	0.578252				-0.12399	0.169333	0.464031	-0.273479	0.286396	0.440404	dat<4SNP					0.0306214	0.069879	0.737074	4.60977	0.0997704
6fFTls	finn-b-G6_CARPTU	Carpal tunnel syndrome || id:finn-b-G6_CARPTU	X-24295 levels	3	0.0648165	0.102501	0.527159	-0.167074	0.47607	0.785132	0.159791	0.166877	0.439344				0.135244	0.128507	0.292606	0.159791	0.166861	0.439307	dat<4SNP					0.0286511	0.0570205	0.703576	1.62846	0.442981
36GgK9	finn-b-G6_CARPTU	Carpal tunnel syndrome || id:finn-b-G6_CARPTU	Gulonate levels	3	0.10832	0.171842	0.52847	0.68078	0.310961	0.272773	0.319331	0.238727	0.312835				0.190797	0.146651	0.193249	0.324863	0.297213	0.388472	dat<4SNP					-0.0715223	0.0360483	0.297209	4.39172	0.111263
2sv7Yq	finn-b-G6_CARPTU	Carpal tunnel syndrome || id:finn-b-G6_CARPTU	Ceramide (d18:1/17:0, d17:1/18:0) levels	4	0.052179	0.0830459	0.529798	0.12437	0.225133	0.636148	-0.0108001	0.125234	0.936709				0.0503178	0.0995604	0.613278	-0.00657995	0.118822	0.95932					0.846	-0.0111613	0.0323524	0.763005	0.797953	0.849957
XpApGO	finn-b-G6_CARPTU	Carpal tunnel syndrome || id:finn-b-G6_CARPTU	Caffeine levels	4	0.0537405	0.085544	0.52986	0.162439	0.153855	0.401768	0.0709431	0.134434	0.634236				0.0718552	0.105781	0.49696	0.0665573	0.116673	0.608294					0.853	-0.0205699	0.0242001	0.484851	0.995826	0.802262
qg8trX	finn-b-G6_CARPTU	Carpal tunnel syndrome || id:finn-b-G6_CARPTU	Propionylglycine levels	6	-0.025032	0.0398906	0.530321	-0.0671668	0.0810112	0.453654	-0.0721034	0.078432	0.40011				-0.0242512	0.0406874	0.551151	-0.0268074	0.0440444	0.569348					0.585	0.0104371	0.017061	0.573766	5.52393	0.355329
PD6WzZ	finn-b-G6_CARPTU	Carpal tunnel syndrome || id:finn-b-G6_CARPTU	Sebacate (C10-DC) levels	2	0.0903465	0.14447	0.531732																dat<4SNP								2.13265	0.144191
6sWqSw	finn-b-G6_CARPTU	Carpal tunnel syndrome || id:finn-b-G6_CARPTU	X-17438 levels	3	-0.0552344	0.0883589	0.531896	-0.130279	0.54245	0.849947	-0.0906578	0.138689	0.580431				-0.0707669	0.106452	0.506193	-0.0813155	0.120323	0.568832	dat<4SNP					0.0173287	0.121958	0.910145	2.0484	0.359084
U8K3UZ	finn-b-G6_CARPTU	Carpal tunnel syndrome || id:finn-b-G6_CARPTU	X-16580 levels	3	-0.0799723	0.128036	0.532228	0.843282	0.563365	0.374949	-0.0428666	0.186192	0.839319				-0.0544189	0.145627	0.708637	0.00282736	0.191936	0.989584	dat<4SNP					-0.0897577	0.0537786	0.343645	2.88064	0.236852
Vt2iSj	finn-b-G6_CARPTU	Carpal tunnel syndrome || id:finn-b-G6_CARPTU	Citrulline to dimethylarginine (SDMA + ADMA) ratio	8	0.0467229	0.0749927	0.533263	-0.366901	0.26118	0.209684	-0.0951722	0.119322	0.451302				-0.0920416	0.0798371	0.248965	-0.0951722	0.0933653	0.341966					0.113	0.0460021	0.0280662	0.152314	12.2823	0.0916487
sa4k9T	finn-b-G6_CARPTU	Carpal tunnel syndrome || id:finn-b-G6_CARPTU	1-stearoyl-2-linoleoyl-GPE (18:0/18:2) levels	7	-0.0200419	0.0321946	0.533597	-0.114473	0.0897066	0.257987	0.00917102	0.0644221	0.891457				-0.0376305	0.0381498	0.323943	-0.0374129	0.0392715	0.377541					0.706	0.0222889	0.0197632	0.310595	4.01371	0.674821
1xUFca	finn-b-G6_CARPTU	Carpal tunnel syndrome || id:finn-b-G6_CARPTU	Beta-citrylglutamate levels	5	0.0201293	0.0323508	0.533797	0.000429844	0.0683781	0.995379	0.0428152	0.0576586	0.498985				0.0156948	0.0335027	0.639452	0.0135698	0.0372429	0.734034					0.86	0.0059766	0.0182765	0.765148	1.63287	0.802873
9fi7R6	finn-b-G6_CARPTU	Carpal tunnel syndrome || id:finn-b-G6_CARPTU	4-methylcatechol sulfate levels	5	-0.0916755	0.147463	0.534149	0.208525	0.311288	0.550886	-0.0462882	0.168633	0.797301				-0.051385	0.115435	0.656218	-0.0610086	0.155131	0.714179	rs10003807,rs1000821	-0.0850271	0.0754884	0.376996	0.025	-0.035973	0.033059	0.356136	14.1235	0.00691112
EdkJOw	finn-b-G6_CARPTU	Carpal tunnel syndrome || id:finn-b-G6_CARPTU	Phosphate to urate ratio	6	-0.0525433	0.0846005	0.53455	-0.266787	0.179224	0.210829	-0.19125	0.197973	0.378392				-0.0730893	0.0778138	0.347585	-0.136641	0.0806155	0.15085					0.259	0.0397613	0.0298793	0.254067	8.94241	0.111383
pBUJrG	finn-b-G6_CARPTU	Carpal tunnel syndrome || id:finn-b-G6_CARPTU	Dopamine 4-sulfate levels	3	-0.0498836	0.0806323	0.536143	-0.125844	0.172074	0.598007	-0.0180369	0.133066	0.90459				-0.0601553	0.0915711	0.51123	-0.0708494	0.0914788	0.519667	dat<4SNP					0.023627	0.0468021	0.702379	1.34505	0.510419
eZ0ps2	finn-b-G6_CARPTU	Carpal tunnel syndrome || id:finn-b-G6_CARPTU	Glycine conjugate of C10H12O2 levels	2	0.112741	0.182381	0.53647																dat<4SNP								3.76003	0.0524915
5PFt77	finn-b-G6_CARPTU	Carpal tunnel syndrome || id:finn-b-G6_CARPTU	Serine to alpha-ketobutyrate ratio	4	-0.0533552	0.0864034	0.536897	0.203607	0.320098	0.589805	-0.108073	0.136771	0.487126				-0.0786986	0.100018	0.431371	-0.102163	0.126271	0.477683					0.822	-0.0311245	0.0373326	0.492157	0.939469	0.815894
kTjYNF	finn-b-G6_CARPTU	Carpal tunnel syndrome || id:finn-b-G6_CARPTU	X-12680 levels	3	0.0668664	0.108411	0.537376	-0.0286469	0.370157	0.950829	0.0638719	0.144252	0.701209				0.0707703	0.127812	0.579779	0.0857868	0.154118	0.633751	dat<4SNP					0.0104209	0.0386149	0.832194	0.238727	0.887485
EYX5H4	finn-b-G6_CARPTU	Carpal tunnel syndrome || id:finn-b-G6_CARPTU	Gluconate levels	4	-0.0733186	0.119013	0.537858	0.182115	0.197974	0.454741	0.0413974	0.147269	0.796905				-0.0209302	0.108451	0.846965	0.0138039	0.140177	0.927766					0.193	-0.0370956	0.0248015	0.273377	5.8617	0.118536
7jK2JA	finn-b-G6_CARPTU	Carpal tunnel syndrome || id:finn-b-G6_CARPTU	Dihomo-linolenate (20:3n3 or n6) levels	2	-0.0712565	0.115677	0.537898																dat<4SNP								0.00343812	0.953242
EiJfVz	finn-b-G6_CARPTU	Carpal tunnel syndrome || id:finn-b-G6_CARPTU	1-palmitoyl-2-linoleoyl-GPI (16:0/18:2) levels	4	0.0372999	0.0605752	0.538052	-0.0750616	0.257433	0.798071	0.149319	0.113274	0.279046				0.0515137	0.0666357	0.439484	0.111112	0.08501	0.282356					0.386	0.019233	0.0423736	0.694404	4.13974	0.246765
tPqoC6	finn-b-G6_CARPTU	Carpal tunnel syndrome || id:finn-b-G6_CARPTU	2-hydroxy-3-methylvalerate levels	5	-0.0577438	0.0938118	0.538206	0.0537082	0.515613	0.923613	0.0348571	0.159153	0.837359				-0.0069561	0.0997913	0.944427	0.0132974	0.111773	0.911037					0.297	-0.0109734	0.0496517	0.839275	5.75233	0.218424
qfRDPi	finn-b-G6_CARPTU	Carpal tunnel syndrome || id:finn-b-G6_CARPTU	Adenosine 5'-monophosphate (AMP) to serine ratio	3	0.0665913	0.109034	0.541372	0.0150163	0.479361	0.980064	0.0809076	0.154529	0.652806				0.0748857	0.124775	0.548394	0.0795766	0.142719	0.633214	dat<4SNP					0.00647882	0.0586385	0.929946	0.0375022	0.981424
NsEsvx	finn-b-G6_CARPTU	Carpal tunnel syndrome || id:finn-b-G6_CARPTU	Sphingomyelin (d18:2/23:0, d18:1/23:1, d17:1/24:1) levels	2	0.0747373	0.122515	0.541844																dat<4SNP								0.173496	0.677023
Z8Hb1C	finn-b-G6_CARPTU	Carpal tunnel syndrome || id:finn-b-G6_CARPTU	2-methoxyhydroquinone sulfate (2) levels	3	-0.0869292	0.143103	0.543548	0.268197	0.352739	0.586148	0.0852641	0.226452	0.742721				-0.0787198	0.167708	0.638793	-0.187949	0.175955	0.397295	dat<4SNP					-0.0717599	0.0651484	0.46928	1.3944	0.497977
7agEDA	finn-b-G6_CARPTU	Carpal tunnel syndrome || id:finn-b-G6_CARPTU	Methionine sulfoxide levels	6	0.0550154	0.0905779	0.543597	0.0387971	0.272148	0.893531	0.161653	0.179349	0.408726				0.0719962	0.0972636	0.459168	0.00895186	0.132496	0.948752					0.225	0.00207547	0.0323287	0.951892	7.43578	0.190195
xvAABS	finn-b-G6_CARPTU	Carpal tunnel syndrome || id:finn-b-G6_CARPTU	Spermidine to histidine ratio	3	0.0330761	0.0546022	0.544671	-0.0135087	0.0771625	0.889666	0.0552124	0.0937521	0.615572				0.0198892	0.0656468	0.761911	0.0101684	0.0557407	0.872067	dat<4SNP					0.0165575	0.0191729	0.546517	1.78254	0.410134
UmfPNp	finn-b-G6_CARPTU	Carpal tunnel syndrome || id:finn-b-G6_CARPTU	Nonadecanoate (19:0) levels	2	0.17192	0.286411	0.548336																dat<4SNP								2.26382	0.132427
InPsMj	finn-b-G6_CARPTU	Carpal tunnel syndrome || id:finn-b-G6_CARPTU	Citrate to oxalate (ethanedioate) ratio	3	-0.0754024	0.126462	0.55101	0.281914	0.236669	0.444598	0.0295492	0.174854	0.881348				0.0189147	0.130056	0.884367	0.0366104	0.154197	0.834431	dat<4SNP					-0.0724235	0.0428986	0.340439	2.85145	0.240334
fCcZo3	finn-b-G6_CARPTU	Carpal tunnel syndrome || id:finn-b-G6_CARPTU	N-methylhydroxyproline levels	2	-0.0961841	0.161544	0.551574																dat<4SNP								0.18992	0.662983
gAv2bJ	finn-b-G6_CARPTU	Carpal tunnel syndrome || id:finn-b-G6_CARPTU	X-21796 levels	5	0.0377854	0.063666	0.552851	0.138349	0.294735	0.670792	0.0666815	0.0951174	0.521914				0.0601687	0.0768107	0.433429	0.0619608	0.0809151	0.486513					0.849	-0.0142393	0.0407478	0.749842	1.67443	0.795358
ETWBgG	finn-b-G6_CARPTU	Carpal tunnel syndrome || id:finn-b-G6_CARPTU	X-24757 levels	3	-0.0504028	0.0849493	0.552961	0.0369567	0.309157	0.924258	-0.0898307	0.12806	0.555643				-0.0676326	0.100092	0.499228	-0.0833079	0.121529	0.563819	dat<4SNP					-0.0148148	0.0499962	0.816605	1.30571	0.520558
o7ku3L	finn-b-G6_CARPTU	Carpal tunnel syndrome || id:finn-b-G6_CARPTU	Adenosine 3',5'-cyclic monophosphate (camp) levels	6	-0.0367857	0.0620647	0.553382	0.320765	0.247917	0.265373	-0.132757	0.113233	0.29384				-0.0258783	0.0807929	0.748738	-0.0269369	0.103183	0.804459					0.684	-0.0445109	0.0298801	0.210559	3.10331	0.684063
IvT3Gs	finn-b-G6_CARPTU	Carpal tunnel syndrome || id:finn-b-G6_CARPTU	Maltose levels in coronary artery disease	4	-0.11557	0.195625	0.554671	0.334258	0.491395	0.566544	-0.262689	0.142091	0.161626				-0.209438	0.11955	0.0797939	-0.24489	0.140334	0.179319	rs10000291,rs10003807	-0.207378	0.0473052	0.142777	0.017	-0.0573603	0.0574742	0.423413	15.234	0.00162721
7zklpy	finn-b-G6_CARPTU	Carpal tunnel syndrome || id:finn-b-G6_CARPTU	Pseudouridine levels	4	0.0577676	0.0978396	0.554901	-0.476049	0.854887	0.633623	-0.0584884	0.18393	0.77134				-0.020353	0.113454	0.857628	-0.0703037	0.154448	0.679894					0.395	0.0500035	0.0794195	0.593283	3.51309	0.319069
rtmA4Z	finn-b-G6_CARPTU	Carpal tunnel syndrome || id:finn-b-G6_CARPTU	Adenosine 5'-diphosphate (ADP) to glycerol ratio	4	-0.0360637	0.0613079	0.556372	-0.0630453	0.100969	0.596096	-0.0481366	0.0956991	0.649571				-0.0591103	0.0718015	0.410368	-0.0591347	0.0752646	0.489389					0.831	0.0076223	0.0226635	0.768635	0.907808	0.823543
svWUtO	finn-b-G6_CARPTU	Carpal tunnel syndrome || id:finn-b-G6_CARPTU	N-acetylasparagine levels	5	0.0190825	0.032487	0.556943	0.061504	0.0691763	0.439449	-0.00613158	0.0474758	0.903471				0.0177926	0.0299617	0.552616	0.0204868	0.0314246	0.550007					0.541	-0.0191658	0.0270326	0.529463	5.30781	0.257146
YHLf9A	finn-b-G6_CARPTU	Carpal tunnel syndrome || id:finn-b-G6_CARPTU	Sphinganine levels	4	0.0589331	0.100547	0.557793	0.143282	0.881962	0.885875	0.120897	0.138781	0.447789				0.102537	0.0962178	0.286571	0.11241	0.127545	0.44303					0.273	-0.00968796	0.100311	0.931867	5.0806	0.16599
RdUdUG	finn-b-G6_CARPTU	Carpal tunnel syndrome || id:finn-b-G6_CARPTU	X-11632 levels	6	-0.0434745	0.0741743	0.5578	-0.033352	0.139516	0.822812	-0.0334606	0.114639	0.782103				-0.0206704	0.0835033	0.80449	-0.014288	0.10939	0.901172					0.968	-0.0017621	0.0205699	0.93585	1.06369	0.957267
v81fsQ	finn-b-G6_CARPTU	Carpal tunnel syndrome || id:finn-b-G6_CARPTU	Fructose to maltose ratio	3	-0.0572686	0.0978164	0.558232	0.42363	0.632436	0.62427	-0.0228394	0.145701	0.889832				-0.0335605	0.117205	0.774618	0.000456399	0.160873	0.997994	dat<4SNP					-0.10457	0.135867	0.582403	1.05105	0.591245
ZkoggJ	finn-b-G6_CARPTU	Carpal tunnel syndrome || id:finn-b-G6_CARPTU	Margaroylcarnitine (C17) levels	2	-0.0667461	0.114359	0.559452																dat<4SNP								0.0821975	0.774341
lwc6fK	finn-b-G6_CARPTU	Carpal tunnel syndrome || id:finn-b-G6_CARPTU	1-palmitoyl-GPI (16:0) levels	3	0.0493373	0.0850166	0.561695	0.0880477	0.153521	0.668498	0.000347062	0.128185	0.998086				0.0145406	0.100053	0.884451	-0.00134832	0.121266	0.992138	dat<4SNP					-0.00787962	0.0260206	0.812806	0.452834	0.797385
xWRYl6	finn-b-G6_CARPTU	Carpal tunnel syndrome || id:finn-b-G6_CARPTU	1H-indole-7-acetic acid levels	2	0.0195964	0.0338131	0.562217																dat<4SNP								0.458287	0.498425
tqG5Hw	finn-b-G6_CARPTU	Carpal tunnel syndrome || id:finn-b-G6_CARPTU	7-methylguanine levels	4	0.057745	0.0997262	0.562565	-0.0290423	0.847037	0.975763	-0.0748042	0.149182	0.650553				-0.0231228	0.100197	0.817492	-0.0763514	0.145532	0.636135					0.283	0.0149065	0.143974	0.926984	4.63315	0.200717
RDaH2n	finn-b-G6_CARPTU	Carpal tunnel syndrome || id:finn-b-G6_CARPTU	Glycerophosphoethanolamine levels	2	0.0692554	0.120553	0.565643																dat<4SNP								1.98462	0.158905
bCKUO1	finn-b-G6_CARPTU	Carpal tunnel syndrome || id:finn-b-G6_CARPTU	Orotate levels	7	-0.0152339	0.0266311	0.5673	0.0185915	0.0471746	0.709754	-0.00909333	0.0461675	0.850358				-0.0135182	0.0294384	0.646089	-0.00909333	0.0309567	0.77885					0.572	-0.0135605	0.0154635	0.420653	6.02883	0.419968
3XZMTn	finn-b-G6_CARPTU	Carpal tunnel syndrome || id:finn-b-G6_CARPTU	Retinol (Vitamin A) to oleoyl-linoleoyl-glycerol (18:1 to 18:2) [2] ratio	11	-0.0285564	0.0499482	0.567511	-0.202968	0.153983	0.220025	0.0398549	0.108953	0.722135				0.0102754	0.0684991	0.880758	0.0398549	0.106485	0.716013					0.552	0.0219246	0.0183101	0.261732	8.68307	0.562422
PcLfjv	finn-b-G6_CARPTU	Carpal tunnel syndrome || id:finn-b-G6_CARPTU	N2-acetyl,N6,N6-dimethyllysine levels	7	0.0108566	0.0190179	0.568094	0.0169649	0.0458286	0.72641	-0.000541033	0.0397908	0.989592				0.0102044	0.0212757	0.631492	0.00905234	0.0197462	0.662776					0.834	-0.00311994	0.021297	0.889253	3.68015	0.719868
XFeUEY	finn-b-G6_CARPTU	Carpal tunnel syndrome || id:finn-b-G6_CARPTU	Ximenoylcarnitine (C26:1) levels	7	0.0239665	0.0420313	0.568539	-0.0146932	0.097786	0.886434	-0.0015849	0.0664646	0.981749				0.019724	0.0489149	0.686779	0.022366	0.0575318	0.710875					0.971	0.00765292	0.0174779	0.679755	1.58057	0.953964
QLY3v2	finn-b-G6_CARPTU	Carpal tunnel syndrome || id:finn-b-G6_CARPTU	1-palmitoyl-2-arachidonoyl-GPE (16:0/20:4) levels	7	0.0169639	0.0298045	0.569239	-0.0184413	0.06065	0.773329	0.0882791	0.0632353	0.212171				0.00452448	0.0296855	0.878861	0.00649558	0.0285379	0.827505					0.388	0.0107245	0.0157481	0.526123	7.73914	0.257844
Dj1M8P	finn-b-G6_CARPTU	Carpal tunnel syndrome || id:finn-b-G6_CARPTU	phosphate to asparagine ratio	5	-0.0603319	0.106018	0.569308	0.058164	0.162595	0.744238	-0.0807374	0.126082	0.556781				-0.0328923	0.0752987	0.662239	-0.027558	0.0811172	0.751148					0.123	-0.0242739	0.0250995	0.404827	11.1682	0.0247377
5QgAIl	finn-b-G6_CARPTU	Carpal tunnel syndrome || id:finn-b-G6_CARPTU	X-24456 levels	4	-0.0691879	0.121878	0.57025	0.726707	0.488965	0.275563	-0.124187	0.138853	0.437022				-0.137071	0.116571	0.239651	-0.146928	0.119315	0.305893					0.341	-0.096661	0.058199	0.238621	4.71534	0.193868
VOndTM	finn-b-G6_CARPTU	Carpal tunnel syndrome || id:finn-b-G6_CARPTU	6-bromotryptophan levels	5	0.0454165	0.0803466	0.571898	-0.021794	0.177691	0.910138	-0.0484891	0.100677	0.655233				-0.0194901	0.072136	0.787017	-0.0286099	0.0795124	0.737177					0.146	0.0168357	0.0383876	0.690634	8.09741	0.0880743
ZhSzZh	finn-b-G6_CARPTU	Carpal tunnel syndrome || id:finn-b-G6_CARPTU	(S)-3-hydroxybutyrylcarnitine levels	4	0.0379583	0.0672307	0.572347	-0.0264752	0.249681	0.925231	0.00362081	0.109139	0.975618				0.0277972	0.0771339	0.718566	0.0715258	0.0907603	0.488185					0.938	0.00886397	0.0330794	0.813836	0.348873	0.950589
phrADg	finn-b-G6_CARPTU	Carpal tunnel syndrome || id:finn-b-G6_CARPTU	Myristoleate (14:1n5) levels	3	0.0660156	0.117232	0.573353	-0.316292	0.623767	0.701243	0.0287166	0.151671	0.867304				0.0471253	0.140414	0.73716	0.0337137	0.153696	0.846726	dat<4SNP					0.0498113	0.079823	0.644833	0.421228	0.810087
WR0Fe1	finn-b-G6_CARPTU	Carpal tunnel syndrome || id:finn-b-G6_CARPTU	Glycosyl-N-(2-hydroxynervonoyl)-sphingosine (d18:1/24:1(2OH)) levels	11	-0.0444234	0.078907	0.573446	-0.0790247	0.198902	0.7004	-0.0583255	0.0867983	0.516829				-0.0172926	0.0533219	0.745707	-0.0234132	0.05647	0.687179	rs1000821,rs10014755	-0.0464086	0.0415295	0.296221	<0.001	0.00601864	0.0314408	0.852439	39.8844	1.77575e-05
CE6xd7	finn-b-G6_CARPTU	Carpal tunnel syndrome || id:finn-b-G6_CARPTU	Arachidonoylcarnitine (C20:4) levels	14	0.0135865	0.0243006	0.576091	-0.0328297	0.0522263	0.541389	-0.0135101	0.0500952	0.791634				-0.00665898	0.0319319	0.83481	-0.00519773	0.0329348	0.877025					0.498	0.0117739	0.0117263	0.335167	12.9534	0.451418
sY8THp	finn-b-G6_CARPTU	Carpal tunnel syndrome || id:finn-b-G6_CARPTU	2-o-methylascorbic acid levels	3	0.0588515	0.105351	0.576418	0.409056	0.720732	0.671363	0.0121464	0.168433	0.949074				0.0266601	0.109047	0.806856	-0.0343125	0.156475	0.846774	dat<4SNP					-0.0497669	0.100648	0.707658	2.86551	0.238651
JvTCiz	finn-b-G6_CARPTU	Carpal tunnel syndrome || id:finn-b-G6_CARPTU	Isoleucine levels	2	0.154759	0.277149	0.576573																dat<4SNP								2.52842	0.111812
kEn2WP	finn-b-G6_CARPTU	Carpal tunnel syndrome || id:finn-b-G6_CARPTU	3-methylhistidine levels	2	0.230194	0.413756	0.577971																dat<4SNP								8.36011	0.00383547
c1NMdO	finn-b-G6_CARPTU	Carpal tunnel syndrome || id:finn-b-G6_CARPTU	X-11470 levels	8	0.0287911	0.0519445	0.579397	0.0361384	0.083772	0.681254	0.00920842	0.0934797	0.924291				0.0264924	0.0618736	0.668528	0.0257003	0.0713245	0.729228					0.439	-0.00199127	0.0168753	0.90992	7.83268	0.34758
kzUdaq	finn-b-G6_CARPTU	Carpal tunnel syndrome || id:finn-b-G6_CARPTU	Furaneol sulfate levels	4	0.0285138	0.0514997	0.579805	0.102015	0.189357	0.644008	0.0455433	0.0789097	0.604296				0.0285326	0.0556341	0.608048	0.02577	0.0562426	0.677966					0.898	-0.0210232	0.0521196	0.725717	0.455006	0.928659
p7ufRA	finn-b-G6_CARPTU	Carpal tunnel syndrome || id:finn-b-G6_CARPTU	Adenosine 5'-diphosphate (ADP) to phosphoethanolamine ratio	3	0.0439401	0.0794257	0.580111	0.598512	0.407045	0.380216	0.0665082	0.131219	0.662618				0.0611435	0.0975331	0.530724	0.0984746	0.115817	0.484733	dat<4SNP					-0.0706232	0.0508769	0.397433	2.07676	0.354028
TgKo7g	finn-b-G6_CARPTU	Carpal tunnel syndrome || id:finn-b-G6_CARPTU	Taurochenodeoxycholate levels	4	-0.0501674	0.0910602	0.581685	0.176147	0.368753	0.679989	-0.103173	0.153731	0.550191				-0.0777876	0.107613	0.469776	-0.101762	0.132519	0.498454					0.72	-0.0291581	0.0460383	0.591274	1.4347	0.697421
X9hClA	finn-b-G6_CARPTU	Carpal tunnel syndrome || id:finn-b-G6_CARPTU	X-11483 levels	4	0.047779	0.0870947	0.58329	0.107272	0.162466	0.576954	0.182734	0.148439	0.306021				0.0421847	0.0827353	0.610139	0.0329484	0.0843368	0.722127					0.333	-0.0138399	0.0295554	0.685667	5.02719	0.169817
UNrRmO	finn-b-G6_CARPTU	Carpal tunnel syndrome || id:finn-b-G6_CARPTU	1-stearoyl-2-oleoyl-GPS (18:0/18:1) levels	2	0.0578185	0.105784	0.584674																dat<4SNP								0.353159	0.55233
6rhPeZ	finn-b-G6_CARPTU	Carpal tunnel syndrome || id:finn-b-G6_CARPTU	Tartronate (hydroxymalonate) levels	3	-0.0228297	0.0417742	0.584721	-0.0418039	0.0607335	0.616219	-0.0238516	0.0749838	0.780559				-0.0280642	0.0439905	0.523499	-0.0284417	0.0448524	0.590857	dat<4SNP					0.0209289	0.0486266	0.741255	0.59388	0.743089
WSCxqy	finn-b-G6_CARPTU	Carpal tunnel syndrome || id:finn-b-G6_CARPTU	X-17351 levels	5	-0.0473318	0.0866291	0.58481	0.416641	0.334025	0.300778	-0.177075	0.146862	0.294367				-0.131677	0.104573	0.207962	-0.177075	0.135416	0.261089					0.353	-0.0514586	0.0360436	0.248679	5.16261	0.271016
9rCzRH	finn-b-G6_CARPTU	Carpal tunnel syndrome || id:finn-b-G6_CARPTU	N-acetylneuraminate levels	8	-0.0418459	0.0767046	0.585378	-0.15841	0.151271	0.335352	-0.0257843	0.155202	0.872748				-0.0554318	0.0993645	0.576938	-0.0937906	0.144797	0.537812					0.693	0.0172004	0.0192394	0.405742	4.91464	0.67038
ggv5l0	finn-b-G6_CARPTU	Carpal tunnel syndrome || id:finn-b-G6_CARPTU	2,4-di-tert-butylphenol levels	2	-0.0623167	0.11437	0.585843																dat<4SNP								0.300062	0.583844
ftqM6w	finn-b-G6_CARPTU	Carpal tunnel syndrome || id:finn-b-G6_CARPTU	Phenol sulfate levels	3	0.0632603	0.116444	0.586946	0.326063	0.542934	0.655697	0.0220651	0.158496	0.902034				0.0418164	0.139022	0.763575	0.0220651	0.161378	0.903767	dat<4SNP					-0.0279154	0.0563295	0.707091	0.42341	0.809204
SD6WBL	finn-b-G6_CARPTU	Carpal tunnel syndrome || id:finn-b-G6_CARPTU	Ribitol levels	4	-0.0202831	0.0374558	0.588149	-0.0664657	0.0603303	0.38545	-0.0254525	0.0865024	0.787759				-0.0395716	0.0362624	0.27516	-0.0385336	0.0363956	0.367418					0.469	0.0204904	0.0208978	0.430228	3.2808	0.350324
H5qHxN	finn-b-G6_CARPTU	Carpal tunnel syndrome || id:finn-b-G6_CARPTU	Ergothioneine levels	2	0.0387162	0.0716977	0.589202																dat<4SNP								0.0780293	0.779986
RjXbDe	finn-b-G6_CARPTU	Carpal tunnel syndrome || id:finn-b-G6_CARPTU	Androstenediol (3beta,17beta) monosulfate (2) levels	5	0.0428257	0.0805523	0.594967	0.297997	0.113867	0.0792011	-0.00177613	0.133924	0.990054				0.091132	0.0724854	0.208664	0.119131	0.0778356	0.200629					0.21	-0.0438108	0.0169919	0.0818986	8.18497	0.0850326
yZPUIO	finn-b-G6_CARPTU	Carpal tunnel syndrome || id:finn-b-G6_CARPTU	X-24951 levels	2	-0.0952032	0.179509	0.595867																dat<4SNP								1.10801	0.292516
rzDD0q	finn-b-G6_CARPTU	Carpal tunnel syndrome || id:finn-b-G6_CARPTU	Carnitine levels	8	0.0197756	0.0374941	0.597893	0.017646	0.063979	0.791948	0.157148	0.0870856	0.114126				0.0029976	0.0414511	0.94235	0.00708494	0.0417588	0.870074					0.712	0.000576434	0.0140319	0.968565	4.68804	0.697971
KLmJ3H	finn-b-G6_CARPTU	Carpal tunnel syndrome || id:finn-b-G6_CARPTU	Aspartate levels	6	0.0595506	0.112954	0.598045	0.769256	0.227742	0.0278432	0.251791	0.121319	0.0925956				0.102398	0.0859866	0.23371	0.0980264	0.0877175	0.314571					0.053	-0.116905	0.0357863	0.0308831	13.6638	0.0178924
QdK5Iy	finn-b-G6_CARPTU	Carpal tunnel syndrome || id:finn-b-G6_CARPTU	Glycine to serine ratio	5	-0.0170174	0.0322859	0.598135	-0.0336939	0.0558231	0.588704	-0.0211193	0.0622826	0.751597				-0.0157895	0.0326407	0.628573	-0.0155174	0.0349975	0.680413					0.951	0.00539649	0.0147365	0.738518	1.2202	0.874762
jjn7YB	finn-b-G6_CARPTU	Carpal tunnel syndrome || id:finn-b-G6_CARPTU	Ferulic acid 4-sulfate levels	6	-0.0226761	0.0430571	0.598435	-0.0109134	0.0814262	0.899854	0.00911802	0.0893922	0.922721				-0.0103511	0.0457763	0.821105	-0.00946193	0.0505317	0.858828					0.826	-0.00274146	0.0161072	0.873114	2.52461	0.772785
Kgrg0W	finn-b-G6_CARPTU	Carpal tunnel syndrome || id:finn-b-G6_CARPTU	Pentadecanoate (15:0) levels	2	0.0686716	0.130418	0.598506																dat<4SNP								0.0670038	0.79575
8CpxNO	finn-b-G6_CARPTU	Carpal tunnel syndrome || id:finn-b-G6_CARPTU	Arabitol/xylitol levels	4	-0.0591122	0.11257	0.599504	0.0329475	0.284521	0.91839	-0.080122	0.145566	0.620368				-0.0808629	0.127344	0.525433	-0.088135	0.137739	0.567773					0.967	-0.0133594	0.0379198	0.758269	0.218775	0.974503
jemh1I	finn-b-G6_CARPTU	Carpal tunnel syndrome || id:finn-b-G6_CARPTU	10-nonadecenoate (19:1n9) levels	2	0.0688291	0.131077	0.599511																dat<4SNP								0.068526	0.793495
Ql5mOg	finn-b-G6_CARPTU	Carpal tunnel syndrome || id:finn-b-G6_CARPTU	X-23780 levels	6	0.0293215	0.0558443	0.599543	0.0967259	0.112611	0.438801	-0.0806364	0.113175	0.508019				0.0453591	0.0624125	0.467371	0.0663491	0.0758798	0.421907					0.643	-0.01455	0.0211089	0.528545	3.58882	0.609992
W6mzLO	finn-b-G6_CARPTU	Carpal tunnel syndrome || id:finn-b-G6_CARPTU	Caffeine to theophylline ratio	6	-0.05482	0.104991	0.601575	0.336591	0.214777	0.192143	-0.157671	0.180925	0.423358				-0.162444	0.115951	0.161224	-0.193589	0.143993	0.236578					0.244	-0.0580913	0.0292626	0.118101	7.59804	0.179824
xPJre6	finn-b-G6_CARPTU	Carpal tunnel syndrome || id:finn-b-G6_CARPTU	Cholesterol to linoleoyl-arachidonoyl-glycerol (18:2 to 20:4) [2] ratio	4	-0.0302243	0.0578997	0.601663	-0.194607	0.160968	0.350202	-0.0587341	0.0863569	0.545205				-0.0501647	0.0505685	0.32119	-0.056856	0.0518453	0.352936					0.41	0.0386786	0.0354943	0.389636	4.52358	0.210196
GDROsS	finn-b-G6_CARPTU	Carpal tunnel syndrome || id:finn-b-G6_CARPTU	Creatine levels	4	0.0463012	0.0887169	0.601741	-0.0668475	0.112662	0.613114	0.0234721	0.0494239	0.667281				0.0040282	0.0456629	0.929705	0.00517593	0.041477	0.908582	rs10006132	0.016945	0.0473898	0.754876	0.049	0.0358473	0.0258723	0.30017	15.4146	0.00149454
CZ2MG4	finn-b-G6_CARPTU	Carpal tunnel syndrome || id:finn-b-G6_CARPTU	Kynurenate levels	6	-0.0232725	0.0445968	0.60178	-0.0477549	0.0844214	0.60184	-0.00595733	0.0871221	0.948134				-0.039331	0.0482844	0.415318	-0.041034	0.0478428	0.43025					0.695	0.00561384	0.0164364	0.749879	3.2295	0.664651
rj5IaV	finn-b-G6_CARPTU	Carpal tunnel syndrome || id:finn-b-G6_CARPTU	Sphingomyelin (d18:2/23:1) levels	5	0.048839	0.0939609	0.603217	0.227902	0.203438	0.344203	0.183433	0.135896	0.248408				0.141281	0.0973122	0.146548	0.181931	0.12543	0.220544					0.358	-0.0219871	0.0221454	0.393968	5.25508	0.262112
bQlv9L	finn-b-G6_CARPTU	Carpal tunnel syndrome || id:finn-b-G6_CARPTU	Glutarate (C5-DC) levels	3	-0.0648742	0.12482	0.603243	0.451219	0.352191	0.421924	0.112082	0.20904	0.64549				-0.0472739	0.132407	0.721067	-0.212472	0.147902	0.287371	dat<4SNP					-0.0838687	0.0541757	0.36512	2.41556	0.298861
E9mXSJ	finn-b-G6_CARPTU	Carpal tunnel syndrome || id:finn-b-G6_CARPTU	X-17346 levels	2	0.0418132	0.0805487	0.603688																dat<4SNP								0.363388	0.546631
dYRU2H	finn-b-G6_CARPTU	Carpal tunnel syndrome || id:finn-b-G6_CARPTU	Phosphate to N-palmitoyl-sphingosine (d18:1 to 16:0) ratio	4	-0.0529662	0.10211	0.603957	0.349827	4.58211	0.946094	0.0712196	0.183915	0.724415				-0.0159489	0.122063	0.896043	0.0390772	0.180593	0.842568					0.445	-0.0337371	0.383646	0.937938	3.03997	0.385503
rtI5L6	finn-b-G6_CARPTU	Carpal tunnel syndrome || id:finn-b-G6_CARPTU	N-palmitoyl-sphingosine (d18:1 to 16:0) to N-palmitoyl-sphinganine (d18:0 to 16:0) ratio	6	0.0323349	0.0623635	0.604116	0.189446	0.137654	0.240765	-0.0535135	0.116383	0.664957				0.00131158	0.0809215	0.987068	-0.0243941	0.105773	0.826743					0.555	-0.0228059	0.0178132	0.26965	4.06264	0.540433
4UtgzE	finn-b-G6_CARPTU	Carpal tunnel syndrome || id:finn-b-G6_CARPTU	Adenosine 5'-diphosphate (ADP) to choline phosphate ratio	3	-0.0428885	0.0827324	0.604179	0.00594576	0.219901	0.982791	-0.0177677	0.116802	0.893053				-0.0203309	0.0965902	0.833288	-0.0174915	0.114026	0.892163	dat<4SNP					-0.00756882	0.0315783	0.850238	0.242323	0.885891
7Iwtkz	finn-b-G6_CARPTU	Carpal tunnel syndrome || id:finn-b-G6_CARPTU	4-hydroxycoumarin levels	6	-0.0442896	0.0856283	0.604995	-0.346352	0.340849	0.367026	0.138123	0.169063	0.451093				0.00927819	0.0924369	0.920048	0.133968	0.132311	0.357749					0.171	0.0965469	0.105333	0.411221	8.3811	0.136446
lPtbSm	finn-b-G6_CARPTU	Carpal tunnel syndrome || id:finn-b-G6_CARPTU	Lysine levels	10	0.0311374	0.0602642	0.605379	0.00649732	0.191343	0.973744	-0.0244891	0.142682	0.867522				-0.0160619	0.0727208	0.825193	-0.0403639	0.114671	0.732942					0.149	0.00350131	0.0256313	0.89472	12.9325	0.165687
FzdHV9	finn-b-G6_CARPTU	Carpal tunnel syndrome || id:finn-b-G6_CARPTU	Mannose to trans-4-hydroxyproline ratio	3	-0.0601096	0.116407	0.605591	-0.550242	0.301839	0.319415	-0.0385627	0.145112	0.815323				-0.0507094	0.100748	0.614732	-0.0621858	0.106993	0.619871	dat<4SNP					0.0620343	0.0365494	0.338953	3.5127	0.172674
vnRMH1	finn-b-G6_CARPTU	Carpal tunnel syndrome || id:finn-b-G6_CARPTU	Arginine to phosphate ratio	5	0.0512299	0.0992233	0.605638	0.253339	0.307273	0.470109	0.118679	0.187359	0.560861				0.184373	0.0943018	0.0505662	0.182414	0.108028	0.166571					0.206	-0.0252752	0.0360584	0.53381	7.63316	0.105979
ymSsB8	finn-b-G6_CARPTU	Carpal tunnel syndrome || id:finn-b-G6_CARPTU	Thioproline levels	6	0.0393084	0.0762033	0.605969	-0.0190763	0.173699	0.917839	-0.142707	0.146032	0.373334				0.0492479	0.100323	0.6235	0.085866	0.134569	0.551494					0.511	0.0100098	0.0265176	0.724994	4.45732	0.485615
n9cWNI	finn-b-G6_CARPTU	Carpal tunnel syndrome || id:finn-b-G6_CARPTU	Glutamate levels	4	0.0538598	0.104701	0.606962	0.437373	0.222852	0.188688	0.0449194	0.18592	0.824659				0.0444589	0.129812	0.731985	0.0727992	0.175899	0.706779					0.34	-0.0471112	0.0247912	0.197771	3.68119	0.298011
k3bCYF	finn-b-G6_CARPTU	Carpal tunnel syndrome || id:finn-b-G6_CARPTU	4-methylguaiacol sulfate levels	8	-0.0218738	0.0425975	0.607603	0.087342	0.0901736	0.370152	-0.0372331	0.0668134	0.594705				0.0120694	0.0518492	0.815933	0.0074883	0.0512363	0.887921					0.877	-0.0909741	0.0662031	0.218512	3.53197	0.831828
hCZGBO	finn-b-G6_CARPTU	Carpal tunnel syndrome || id:finn-b-G6_CARPTU	Adenosine 5'-monophosphate (AMP) to tryptophan ratio	3	-0.0707902	0.138182	0.608444	0.322561	0.281867	0.457204	0.0905472	0.21889	0.719258				-0.0123382	0.164388	0.940171	0.0815241	0.235281	0.762029	dat<4SNP					-0.0469428	0.0301313	0.363282	2.4321	0.296399
77tCdg	finn-b-G6_CARPTU	Carpal tunnel syndrome || id:finn-b-G6_CARPTU	Fructosyllysine levels	3	-0.052911	0.103305	0.608523	-0.214614	0.205904	0.486816	0.0295684	0.148823	0.860878				-0.0210175	0.116228	0.856501	0.0278333	0.159417	0.877474	dat<4SNP					0.0247364	0.0272468	0.53072	0.824457	0.662173
58Xt0w	finn-b-G6_CARPTU	Carpal tunnel syndrome || id:finn-b-G6_CARPTU	Indolelactate levels	3	-0.0458153	0.0900177	0.610781	0.638716	0.408594	0.362305	0.0161269	0.1439	0.921002				-0.0606986	0.085772	0.479148	-0.110047	0.0904476	0.347816	dat<4SNP					-0.142716	0.0838141	0.338053	3.03666	0.219078
BxVorR	finn-b-G6_CARPTU	Carpal tunnel syndrome || id:finn-b-G6_CARPTU	X-12193 levels	2	0.116974	0.230119	0.611228																dat<4SNP								2.75131	0.0971748
T7Xpo5	finn-b-G6_CARPTU	Carpal tunnel syndrome || id:finn-b-G6_CARPTU	Dihydroorotate levels	10	0.0184494	0.0364905	0.613142	0.118871	0.088172	0.214528	0.0259997	0.0785868	0.748337				0.0357266	0.044855	0.425746	0.0420999	0.0466425	0.390252					0.503	-0.0199214	0.0159231	0.246244	8.56084	0.478758
857moG	finn-b-G6_CARPTU	Carpal tunnel syndrome || id:finn-b-G6_CARPTU	Serine to threonine ratio	5	-0.0203031	0.0401829	0.613371	0.00279343	0.0771044	0.973376	-0.0323066	0.063733	0.638888				-0.0218962	0.0422684	0.604439	-0.0247371	0.0439533	0.603616					0.954	-0.00474089	0.0135076	0.748805	0.824356	0.935153
l0wfXx	finn-b-G6_CARPTU	Carpal tunnel syndrome || id:finn-b-G6_CARPTU	Hypotaurine levels	9	-0.0443204	0.0877998	0.613707	0.113558	0.423198	0.796179	0.00707469	0.118336	0.953794				-0.0322087	0.0829225	0.697706	-0.0141978	0.122314	0.910452	rs10000291	-0.00665531	0.0652543	0.921624	0.044	-0.0158425	0.0414307	0.71352	17.1428	0.028656
Tyb7a9	finn-b-G6_CARPTU	Carpal tunnel syndrome || id:finn-b-G6_CARPTU	N-stearoyl-sphingadienine (d18:2/18:0) levels	2	-0.0550262	0.109262	0.614531																dat<4SNP								1.29101	0.255862
Ioj0Ow	finn-b-G6_CARPTU	Carpal tunnel syndrome || id:finn-b-G6_CARPTU	N-oleoyltaurine levels	6	-0.0251178	0.0499224	0.614868	-0.115865	0.138244	0.449126	-0.0313486	0.103982	0.775184				-0.067801	0.0598521	0.257294	-0.0871691	0.0736248	0.28964					0.633	0.0170778	0.0242607	0.520298	2.44499	0.784756
aamqVj	finn-b-G6_CARPTU	Carpal tunnel syndrome || id:finn-b-G6_CARPTU	Plasma free proline levels	3	0.0572358	0.115372	0.619826	0.0698151	0.25205	0.827976	0.0249755	0.144152	0.878397				0.0305328	0.135905	0.822242	0.0197471	0.147631	0.905838	dat<4SNP					-0.00164168	0.0292459	0.964302	0.506805	0.776156
HHqjNg	finn-b-G6_CARPTU	Carpal tunnel syndrome || id:finn-b-G6_CARPTU	21-hydroxypregnenolone disulfate levels	14	0.0190872	0.0385495	0.620506	-0.040934	0.100938	0.692222	0.0217064	0.0761555	0.780113				0.0447752	0.0511476	0.38135	0.034676	0.0612902	0.581187					0.412	0.00929167	0.0143835	0.530442	14.0197	0.37246
B4X7CP	finn-b-G6_CARPTU	Carpal tunnel syndrome || id:finn-b-G6_CARPTU	Pantothenate levels	7	0.010999	0.0222213	0.620618	0.0139026	0.0268704	0.626948	-0.0124091	0.105762	0.910427				0.014223	0.0251939	0.572385	0.0135441	0.0220316	0.561288					0.618	-0.00218435	0.011365	0.855148	4.90646	0.555865
ZL9EiW	finn-b-G6_CARPTU	Carpal tunnel syndrome || id:finn-b-G6_CARPTU	S-adenosylhomocysteine (SAH) to leucine ratio	2	0.0394146	0.0796528	0.62072																dat<4SNP								0.868177	0.351461
tIQrTl	finn-b-G6_CARPTU	Carpal tunnel syndrome || id:finn-b-G6_CARPTU	1-palmitoyl-2-dihomo-linolenoyl-GPC (16:0/20:3n3 or 6) levels	3	-0.0267194	0.0540487	0.621053	-0.157793	0.105504	0.375195	-0.00580704	0.123313	0.96672				-0.0396815	0.0435178	0.36185	-0.0454703	0.0426184	0.397742	dat<4SNP					0.0364306	0.0265239	0.400635	3.10008	0.212239
JQ7Hzl	finn-b-G6_CARPTU	Carpal tunnel syndrome || id:finn-b-G6_CARPTU	Trans-2-hexenoylglycine levels	2	-0.0284561	0.0576296	0.621465																dat<4SNP								0.0116202	0.914157
1kpdFq	finn-b-G6_CARPTU	Carpal tunnel syndrome || id:finn-b-G6_CARPTU	Arachidonate (20:4n6) to linoleate (18:2n6) ratio	3	0.0377583	0.0765315	0.621752	-0.0828268	0.172108	0.714455	0.00268846	0.0987494	0.980753				0.0361391	0.0365033	0.322163	0.0350901	0.0390112	0.463322	dat<4SNP					0.0427012	0.0531234	0.56897	9.7657	0.00757538
hzEOuS	finn-b-G6_CARPTU	Carpal tunnel syndrome || id:finn-b-G6_CARPTU	X-17325 levels	2	-0.036604	0.0741994	0.621787																dat<4SNP								0.0101951	0.919574
DVl4D2	finn-b-G6_CARPTU	Carpal tunnel syndrome || id:finn-b-G6_CARPTU	2-butenoylglycine levels	6	0.026782	0.0544516	0.622825	0.0514872	0.180988	0.790163	-0.0162118	0.0858943	0.857718				-0.0256651	0.0518492	0.620603	-0.0228409	0.0549792	0.695043					0.293	-0.00505061	0.0348559	0.891798	7.13792	0.210583
Cys8Xf	finn-b-G6_CARPTU	Carpal tunnel syndrome || id:finn-b-G6_CARPTU	N6-carbamoylthreonyladenosine levels	3	-0.0576667	0.117297	0.622981	0.149272	0.376082	0.759458	-0.0674447	0.151556	0.699836				-0.0653069	0.135616	0.630121	-0.071344	0.159801	0.698953	dat<4SNP					-0.0234677	0.0405218	0.665814	0.368135	0.83188
NLY9Ih	finn-b-G6_CARPTU	Carpal tunnel syndrome || id:finn-b-G6_CARPTU	Linoleate (18:2n6) levels	4	-0.0584318	0.119305	0.624299	-1.05361	0.60549	0.223971	-0.0247549	0.12746	0.858413				-0.0222751	0.129684	0.863623	-0.0192956	0.125528	0.887592					0.481	0.121363	0.0726528	0.236783	3.65	0.301823
oLNBCc	finn-b-G6_CARPTU	Carpal tunnel syndrome || id:finn-b-G6_CARPTU	Hexanoylglutamine levels	5	-0.0174683	0.0356692	0.624325	-0.146842	0.14664	0.39043	-0.00668311	0.0542058	0.907823				-0.0197207	0.0381515	0.605222	-0.0190168	0.0384981	0.647225					0.759	0.036439	0.0400613	0.430105	2.76783	0.597398
kRYmyz	finn-b-G6_CARPTU	Carpal tunnel syndrome || id:finn-b-G6_CARPTU	1-linoleoyl-GPE (18:2) levels	9	-0.0205072	0.0420295	0.625604	-0.104637	0.0763479	0.21285	-0.0244026	0.0654064	0.718772				-0.0412086	0.0437515	0.346255	-0.0491762	0.0455432	0.311719					0.334	0.0172607	0.0132991	0.235454	10.491	0.232242
tEv2Ty	finn-b-G6_CARPTU	Carpal tunnel syndrome || id:finn-b-G6_CARPTU	X-26109 levels	8	-0.0110241	0.0226936	0.627123	0.0100455	0.0307492	0.754996	-0.00971394	0.0531455	0.860152				-0.00360247	0.0247253	0.884159	-0.00360857	0.0248705	0.888726					0.698	-0.00998934	0.00983729	0.349073	5.47633	0.602041
wpoY3Y	finn-b-G6_CARPTU	Carpal tunnel syndrome || id:finn-b-G6_CARPTU	Cholate to adenosine 3',5'-cyclic monophosphate (cAMP) ratio	2	-0.0603177	0.124446	0.627895																dat<4SNP								1.16286	0.280874
e9YJm6	finn-b-G6_CARPTU	Carpal tunnel syndrome || id:finn-b-G6_CARPTU	1-(1-enyl-palmitoyl)-2-arachidonoyl-GPE (p-16:0/20:4) levels	3	-0.0719061	0.148437	0.628088	0.00435965	0.520305	0.994666	0.0194585	0.151821	0.909742				-0.0408071	0.0959245	0.670539	-0.0298805	0.112622	0.815609	dat<4SNP					-0.00977732	0.061181	0.899115	6.78107	0.0336907
Nv5m6M	finn-b-G6_CARPTU	Carpal tunnel syndrome || id:finn-b-G6_CARPTU	Behenoyl sphingomyelin (d18:1/22:0) levels	3	-0.0511646	0.105721	0.628417	0.0738111	0.238536	0.808957	0.00912103	0.155633	0.958595				-0.0179286	0.129731	0.890084	0.00912103	0.153645	0.95806	dat<4SNP					-0.0157118	0.0268822	0.663279	0.998579	0.606962
JQvbr5	finn-b-G6_CARPTU	Carpal tunnel syndrome || id:finn-b-G6_CARPTU	Alpha-ketoglutarate to kynurenine ratio	8	-0.0256553	0.0530168	0.62845	-0.0924336	0.130334	0.504808	0.0406472	0.115126	0.73443				0.0085047	0.0704633	0.903931	0.0532174	0.120552	0.672204					0.555	0.00992174	0.0176902	0.5952	5.33827	0.618757
7RoiLw	finn-b-G6_CARPTU	Carpal tunnel syndrome || id:finn-b-G6_CARPTU	X-12844 levels	7	0.0219509	0.0454597	0.629192	0.100331	0.149666	0.532337	-0.0105819	0.0856612	0.90572				0.0203997	0.0561458	0.716355	0.0329776	0.0698231	0.653399					0.611	-0.0132267	0.0240631	0.606196	5.20073	0.518337
pZ8d5y	finn-b-G6_CARPTU	Carpal tunnel syndrome || id:finn-b-G6_CARPTU	3-hydroxysebacate levels	4	0.0375941	0.0779087	0.629422	-0.131131	0.202097	0.58299	0.101959	0.0968415	0.369723				0.0458848	0.0776436	0.554543	0.034782	0.081335	0.697753					0.48	0.0283934	0.0312132	0.459022	3.88091	0.274614
5KunHn	finn-b-G6_CARPTU	Carpal tunnel syndrome || id:finn-b-G6_CARPTU	X-25810 levels	7	-0.0292743	0.060866	0.630543	0.00500888	0.112737	0.966281	0.0378395	0.128327	0.778032				0.00720219	0.0786467	0.927034	0.0332424	0.0794657	0.69027					0.52	-0.00599247	0.0165416	0.731961	5.19908	0.518544
TP9sQa	finn-b-G6_CARPTU	Carpal tunnel syndrome || id:finn-b-G6_CARPTU	Adenosine 5'-diphosphate (ADP) to 2'-deoxyuridine ratio	2	0.0459628	0.0959783	0.632019																dat<4SNP								0.146456	0.701945
ECt7SI	finn-b-G6_CARPTU	Carpal tunnel syndrome || id:finn-b-G6_CARPTU	Glutarylcarnitine (c5-dc) levels	17	-0.0132925	0.0277587	0.63204	-0.0110469	0.0623558	0.861753	0.0391068	0.0633681	0.545827				0.00279779	0.03755	0.940606	0.0164213	0.0388109	0.677846					0.947	-0.000415995	0.0103439	0.968451	8.08257	0.94637
wQeOfa	finn-b-G6_CARPTU	Carpal tunnel syndrome || id:finn-b-G6_CARPTU	Salicylate to oxalate (ethanedioate) ratio	2	0.0719831	0.150472	0.632378																dat<4SNP								0.00453554	0.946306
bVOuh9	finn-b-G6_CARPTU	Carpal tunnel syndrome || id:finn-b-G6_CARPTU	Fructose to sucrose ratio	2	0.0757106	0.15829	0.632434																dat<4SNP								1.8439	0.174495
8iP4Va	finn-b-G6_CARPTU	Carpal tunnel syndrome || id:finn-b-G6_CARPTU	Glycerol to palmitoylcarnitine (C16) ratio	5	0.0418563	0.0876048	0.632803	-0.000141279	0.34152	0.999696	0.0470514	0.148647	0.767429				0.0661914	0.106912	0.535838	0.078314	0.137989	0.600686					0.592	0.00501723	0.0394138	0.906759	3.06111	0.547651
SRpCFN	finn-b-G6_CARPTU	Carpal tunnel syndrome || id:finn-b-G6_CARPTU	Glutamine to alanine ratio	6	0.0546342	0.114518	0.633305	0.48858	0.246233	0.11823	-0.104243	0.223948	0.661159				0.230429	0.107839	0.0326148	0.244293	0.110522	0.0780688					0.081	-0.0628316	0.0330255	0.129861	13.7255	0.0174503
ZXHy8F	finn-b-G6_CARPTU	Carpal tunnel syndrome || id:finn-b-G6_CARPTU	Histidine to trans-urocanate ratio	3	-0.0241376	0.0512701	0.63779	-0.0776148	0.123241	0.642201	0.045298	0.08596	0.650831				-0.0236996	0.051229	0.643636	-0.0364608	0.056406	0.584292	dat<4SNP					0.0125747	0.0263523	0.716562	0.325824	0.849666
JWeKWx	finn-b-G6_CARPTU	Carpal tunnel syndrome || id:finn-b-G6_CARPTU	Glycerophosphorylcholine (GPC) levels	3	-0.0637881	0.135611	0.638088	0.901197	0.665725	0.405042	-0.141372	0.145278	0.433138				-0.135868	0.125471	0.278871	-0.137286	0.123912	0.383294	dat<4SNP					-0.117599	0.0799731	0.380196	2.93236	0.230806
bVmrSF	finn-b-G6_CARPTU	Carpal tunnel syndrome || id:finn-b-G6_CARPTU	C-glycosyltryptophan levels	6	-0.0367494	0.0781515	0.638188	0.0904009	0.428523	0.843231	-0.0299401	0.128436	0.824916				-0.0475501	0.0975838	0.626064	-0.0665194	0.122899	0.611569					0.931	-0.0126409	0.041888	0.77786	1.5124	0.911634
3b0FjP	finn-b-G6_CARPTU	Carpal tunnel syndrome || id:finn-b-G6_CARPTU	X-26111 levels	7	0.0201189	0.0429574	0.639538	-0.00316098	0.0955142	0.97488	-0.0130742	0.0678428	0.853541				-0.000141061	0.0509888	0.997793	-0.00809836	0.0552989	0.888365					0.62	0.00456557	0.0167305	0.795851	5.04652	0.537861
b7ApgC	finn-b-G6_CARPTU	Carpal tunnel syndrome || id:finn-b-G6_CARPTU	Arginine levels	6	0.0352314	0.0754368	0.640477	0.307683	0.272576	0.322097	0.0664681	0.144402	0.664627				0.0730456	0.0854417	0.392597	0.134221	0.101207	0.24212					0.205	-0.032296	0.031069	0.357279	7.28635	0.2002
Z2p8c3	finn-b-G6_CARPTU	Carpal tunnel syndrome || id:finn-b-G6_CARPTU	Phosphate to acetoacetate ratio	2	-0.0396613	0.0851695	0.641449																dat<4SNP								0.408187	0.522891
Z3RZBn	finn-b-G6_CARPTU	Carpal tunnel syndrome || id:finn-b-G6_CARPTU	Cinnamoylglycine levels	5	-0.0452446	0.0971763	0.641507	0.0305885	0.267237	0.916102	-0.151711	0.125021	0.291695				-0.0653151	0.0669514	0.329283	-0.0563534	0.0698663	0.465126					0.137	-0.0141162	0.0452993	0.77573	10.5307	0.0323765
0ozoDr	finn-b-G6_CARPTU	Carpal tunnel syndrome || id:finn-b-G6_CARPTU	3-(3-amino-3-carboxypropyl)uridine levels	3	-0.0458502	0.0985311	0.64169	0.0162271	0.221119	0.953364	-0.0716399	0.13697	0.653123				-0.0541917	0.111436	0.626751	-0.07031	0.133189	0.650291	dat<4SNP					-0.00955501	0.0304691	0.806542	0.0987159	0.95184
5mCnST	finn-b-G6_CARPTU	Carpal tunnel syndrome || id:finn-b-G6_CARPTU	Vanillylmandelate (VMA) levels	10	0.0248912	0.0535509	0.642065	-0.180528	0.15556	0.279301	-0.0573064	0.108148	0.609012				0.00196453	0.0685735	0.977145	-0.00957233	0.073058	0.898639					0.466	0.0276927	0.0197216	0.197876	9.22484	0.416784
eDTlP3	finn-b-G6_CARPTU	Carpal tunnel syndrome || id:finn-b-G6_CARPTU	Sphingomyelin (d18:1/18:1, d18:2/18:0) levels	6	-0.0285593	0.0615197	0.642482	0.169181	0.156724	0.341118	0.000343296	0.10716	0.997568				-0.0145397	0.0732884	0.84274	-0.00470589	0.0795914	0.955142					0.521	-0.0334781	0.0244042	0.242031	4.99118	0.416958
Fsthyk	finn-b-G6_CARPTU	Carpal tunnel syndrome || id:finn-b-G6_CARPTU	Adenosine 5'-diphosphate (ADP) to uridine ratio	2	0.0490595	0.105988	0.643452																dat<4SNP								0.0149275	0.902758
yMSu0d	finn-b-G6_CARPTU	Carpal tunnel syndrome || id:finn-b-G6_CARPTU	X-21733 levels	7	-0.0399214	0.0863227	0.643747	1.41891	0.609249	0.0672991	-0.154422	0.1715	0.402588				-0.0771703	0.0931411	0.40737	-0.166183	0.156638	0.329547					0.128	-0.144006	0.0597899	0.0609738	10.3429	0.110934
heibOd	finn-b-G6_CARPTU	Carpal tunnel syndrome || id:finn-b-G6_CARPTU	N-acetyltyrosine levels	5	-0.019629	0.0424655	0.643912	-0.0031554	0.0836455	0.972278	0.0443459	0.0896638	0.646829				-0.005807	0.0290555	0.841591	0.0122077	0.0311295	0.71494					0.407	-0.00701085	0.0289836	0.824458	9.79336	0.0440562
bjStZ4	finn-b-G6_CARPTU	Carpal tunnel syndrome || id:finn-b-G6_CARPTU	Creatine to carnitine ratio	8	0.0262011	0.0566873	0.643935	-0.21829	0.168979	0.243945	0.134644	0.120916	0.302248				-0.013568	0.073065	0.852682	-0.00927588	0.0757005	0.90592					0.365	0.035993	0.023586	0.177852	7.79607	0.350919
jLkRP3	finn-b-G6_CARPTU	Carpal tunnel syndrome || id:finn-b-G6_CARPTU	3-methylglutaconate levels	5	0.0250815	0.0545575	0.645713	0.0925729	0.106146	0.447323	-0.00694209	0.0681205	0.923733				0.0308605	0.0384235	0.421878	0.0301441	0.0362203	0.452073					0.206	-0.0205402	0.0271113	0.503752	12.8637	0.0119613
1gqBj3	finn-b-G6_CARPTU	Carpal tunnel syndrome || id:finn-b-G6_CARPTU	1,3-dimethylurate levels	4	-0.0533856	0.116131	0.645729	0.361659	0.213161	0.231854	0.0974202	0.197249	0.655279				-0.0194497	0.111737	0.861813	0.0887878	0.177614	0.651515					0.184	-0.0741453	0.0348923	0.167509	5.55093	0.135624
65I44z	finn-b-G6_CARPTU	Carpal tunnel syndrome || id:finn-b-G6_CARPTU	Glycosyl ceramide (d18:1/20:0, d16:1/22:0) levels	7	0.0218779	0.047674	0.646302	-0.0565802	0.124	0.667315	0.0251191	0.0829173	0.772163				0.00952976	0.0546382	0.861539	-0.0404133	0.0560127	0.497741					0.243	0.0137933	0.0199571	0.520243	8.4244	0.208629
5RgBF8	finn-b-G6_CARPTU	Carpal tunnel syndrome || id:finn-b-G6_CARPTU	Bilirubin degradation product, C17H20N2O5 (2) levels	2	0.0176011	0.0387672	0.649815																dat<4SNP								0.270915	0.602718
vgxjad	finn-b-G6_CARPTU	Carpal tunnel syndrome || id:finn-b-G6_CARPTU	Cholate levels	2	-0.0787583	0.173886	0.650599																dat<4SNP								2.25053	0.133569
KqdGqd	finn-b-G6_CARPTU	Carpal tunnel syndrome || id:finn-b-G6_CARPTU	Palmitoleoylcarnitine (C16:1) levels	4	-0.046029	0.101655	0.650695	0.876334	0.471729	0.204324	0.0727198	0.173371	0.703115				-0.0085028	0.101631	0.933324	0.0674623	0.148876	0.681213					0.339	-0.0939063	0.0471982	0.184924	4.07212	0.253781
L2Pyhw	finn-b-G6_CARPTU	Carpal tunnel syndrome || id:finn-b-G6_CARPTU	X-22162 levels	10	-0.0160545	0.0355026	0.65112	-0.0670596	0.0469507	0.191061	0.0735324	0.0849517	0.409201				-0.0159507	0.0439893	0.716901	-0.0125521	0.0484058	0.80123					0.434	0.0228128	0.0142233	0.147403	9.50797	0.391763
pNSCFA	finn-b-G6_CARPTU	Carpal tunnel syndrome || id:finn-b-G6_CARPTU	Sphingomyelin (d18:1/14:0, d16:1/16:0) levels	3	0.0257454	0.0570247	0.651645	-0.0785118	0.0856088	0.527512	-0.0579847	0.138875	0.716844				0.0221219	0.0528436	0.675486	0.00905909	0.0532644	0.880597	dat<4SNP					0.0366218	0.0243333	0.373355	2.57057	0.276572
zaIE8q	finn-b-G6_CARPTU	Carpal tunnel syndrome || id:finn-b-G6_CARPTU	Glutamate to kynurenine ratio	5	0.0501071	0.11102	0.651747	0.0178043	0.276897	0.952776	0.0716837	0.18641	0.720142				-0.000717072	0.121447	0.995289	0.0289523	0.173489	0.875559					0.141	0.00453349	0.034472	0.903694	7.8151	0.0985909
xusQfR	finn-b-G6_CARPTU	Carpal tunnel syndrome || id:finn-b-G6_CARPTU	Alpha-hydroxyisocaproate levels	6	-0.0401337	0.0889901	0.651996	-0.0353484	0.496271	0.946635	0.0301517	0.154899	0.853326				-0.0110061	0.107123	0.918167	0.0358362	0.170384	0.841715					0.907	-0.000402771	0.0410935	0.992649	1.46253	0.917353
TdSHBL	finn-b-G6_CARPTU	Carpal tunnel syndrome || id:finn-b-G6_CARPTU	Phosphate to sulfate ratio	4	-0.0648111	0.143953	0.652549	-0.41983	0.204184	0.176074	0.155885	0.228829	0.544599				-0.0243108	0.11534	0.833063	0.0809315	0.199018	0.711533					0.106	0.0535984	0.0267364	0.182866	8.05894	0.0448091
VAgjWW	finn-b-G6_CARPTU	Carpal tunnel syndrome || id:finn-b-G6_CARPTU	2-hydroxyoctanoate levels	5	-0.0437081	0.0974267	0.653702	-0.0367456	0.288869	0.906825	-0.00107724	0.101568	0.992046				-0.0131172	0.0762451	0.863407	-0.00938536	0.0744608	0.905778					0.148	-0.00129502	0.0494881	0.980766	9.43721	0.0510537
8RywFF	finn-b-G6_CARPTU	Carpal tunnel syndrome || id:finn-b-G6_CARPTU	Bilirubin (Z,Z) to taurocholate ratio	5	-0.0295403	0.0659693	0.654305	-0.0968998	0.205127	0.668888	-0.0494019	0.116045	0.692224				-0.00535027	0.0693584	0.938513	0.0202956	0.0685445	0.781894					0.403	0.0118765	0.0336873	0.74774	5.39459	0.249151
xuXuus	finn-b-G6_CARPTU	Carpal tunnel syndrome || id:finn-b-G6_CARPTU	X-07765 levels	2	-0.0362431	0.0809707	0.654437																dat<4SNP								0.352066	0.552946
XunQch	finn-b-G6_CARPTU	Carpal tunnel syndrome || id:finn-b-G6_CARPTU	4-methyl-2-oxopentanoate levels	3	0.0525318	0.118382	0.657225	-0.359722	0.429287	0.555984	-0.0519681	0.187042	0.807221				0.0240129	0.140808	0.864588	0.16911	0.163664	0.410053	dat<4SNP					0.0491567	0.0492029	0.500299	1.00355	0.605456
lzSaJD	finn-b-G6_CARPTU	Carpal tunnel syndrome || id:finn-b-G6_CARPTU	Beta-hydroxyisovaleroylcarnitine levels	4	-0.022391	0.0506742	0.658589	-0.0722033	0.123269	0.617342	-0.0242726	0.0790739	0.778946				-0.0257232	0.0529989	0.627425	-0.027449	0.064369	0.698542					0.828	0.00894121	0.0201704	0.7009	1.2354	0.744526
tBVn3H	finn-b-G6_CARPTU	Carpal tunnel syndrome || id:finn-b-G6_CARPTU	Sphingomyelin (d17:1/16:0, d18:1/15:0, d16:1/17:0) levels	4	0.0321799	0.073698	0.662369	0.0876818	0.16028	0.639225	0.0997465	0.121542	0.47197				0.0251844	0.0618056	0.683657	0.0200252	0.0687961	0.789954					0.329	-0.0118903	0.0288848	0.720521	5.60969	0.132223
BQxyje	finn-b-G6_CARPTU	Carpal tunnel syndrome || id:finn-b-G6_CARPTU	X-12714 levels	3	0.0278833	0.0639921	0.663032	-0.527166	0.428864	0.43477	0.0137229	0.112696	0.914213				-0.000108951	0.0640071	0.998642	-0.0109247	0.0689594	0.888674	dat<4SNP					0.116201	0.0888973	0.415745	2.26618	0.322036
vuJXfZ	finn-b-G6_CARPTU	Carpal tunnel syndrome || id:finn-b-G6_CARPTU	Erythronate levels	7	-0.0266326	0.0611231	0.663039	0.0780362	0.13766	0.595298	-0.0941346	0.108493	0.418929				-0.0501412	0.075793	0.508257	-0.0661235	0.0862851	0.472539					0.794	-0.014552	0.0171487	0.434848	3.50189	0.743718
i8pSRm	finn-b-G6_CARPTU	Carpal tunnel syndrome || id:finn-b-G6_CARPTU	Glucose to N-palmitoyl-sphinganine (d18:0 to 16:0) ratio	4	0.0644691	0.148167	0.663483	-0.522285	0.287857	0.211285	-0.17253	0.261609	0.556684				0.0771994	0.161431	0.632493	0.206573	0.232335	0.439437					0.277	0.0980652	0.0441094	0.156241	4.98646	0.172791
SwAMZi	finn-b-G6_CARPTU	Carpal tunnel syndrome || id:finn-b-G6_CARPTU	Arachidonate (20:4n6) to pyruvate ratio	2	0.0318206	0.0732894	0.66416																dat<4SNP								1.85265	0.173475
tTk9vf	finn-b-G6_CARPTU	Carpal tunnel syndrome || id:finn-b-G6_CARPTU	Theophylline to theobromine ratio	2	0.087551	0.201755	0.664328																dat<4SNP								2.73498	0.0981728
DAWhzr	finn-b-G6_CARPTU	Carpal tunnel syndrome || id:finn-b-G6_CARPTU	Bilirubin (Z,Z) to glucuronate ratio	5	0.0142281	0.032809	0.664533	0.0347205	0.0541997	0.567355	0.0597661	0.0860067	0.525371				0.0186854	0.0351589	0.595103	0.020914	0.0345648	0.577783					0.747	-0.00678258	0.0142789	0.667223	2.84287	0.584455
Lgau1V	finn-b-G6_CARPTU	Carpal tunnel syndrome || id:finn-b-G6_CARPTU	Gamma-glutamylcitrulline levels	8	0.0344683	0.0797284	0.665508	-0.0739774	0.341209	0.835541	-0.071683	0.115951	0.556003				-0.0523451	0.079817	0.511944	-0.0862217	0.0989883	0.412612					0.119	0.0125564	0.0382508	0.753865	12.8372	0.076175
lTuWmL	finn-b-G6_CARPTU	Carpal tunnel syndrome || id:finn-b-G6_CARPTU	X-22520 levels	6	0.0307475	0.0715046	0.66719	-0.222343	0.286162	0.480557	0.104312	0.138805	0.486199				0.0193653	0.0750576	0.796402	0.013504	0.0916853	0.888661					0.202	0.0423606	0.0463243	0.412223	7.96922	0.15794
dD7VZJ	finn-b-G6_CARPTU	Carpal tunnel syndrome || id:finn-b-G6_CARPTU	Tetradecanedioate (C14-DC) levels	5	0.0130871	0.0304824	0.66768	-0.0504249	0.0648388	0.493445	0.00863254	0.0560995	0.885157				-0.00419436	0.0331692	0.899373	-0.0012724	0.035464	0.973098					0.659	0.0224863	0.020261	0.348031	2.24211	0.691328
tYY7Z7	finn-b-G6_CARPTU	Carpal tunnel syndrome || id:finn-b-G6_CARPTU	Methionine levels	4	-0.0416106	0.0969671	0.667836	0.0305233	0.261664	0.917794	-0.113064	0.166479	0.545749				-0.0504107	0.109275	0.644568	-0.109265	0.149664	0.518192					0.841	-0.00897306	0.030232	0.794601	0.848507	0.837833
g8XGJe	finn-b-G6_CARPTU	Carpal tunnel syndrome || id:finn-b-G6_CARPTU	Tyrosine to pyruvate ratio	2	0.122213	0.286386	0.669566																dat<4SNP								6.00757	0.0142446
u6XgdJ	finn-b-G6_CARPTU	Carpal tunnel syndrome || id:finn-b-G6_CARPTU	Taurocholate to oxalate (ethanedioate) ratio	2	-0.0472452	0.11083	0.669899																dat<4SNP								0.699034	0.403108
7uYp8l	finn-b-G6_CARPTU	Carpal tunnel syndrome || id:finn-b-G6_CARPTU	Bilirubin (Z,Z) to androsterone glucuronide ratio	12	-0.0115207	0.0270537	0.670219	0.0239657	0.0430578	0.590042	-0.0201919	0.0800714	0.805556				0.023976	0.033829	0.478485	0.0212915	0.0309	0.505069					0.472	-0.0107016	0.0101017	0.314344	10.3434	0.49979
EWMCO5	finn-b-G6_CARPTU	Carpal tunnel syndrome || id:finn-b-G6_CARPTU	Phenol glucuronide levels	2	-0.0190998	0.0449413	0.670841																dat<4SNP								0.693637	0.40493
xURRQ9	finn-b-G6_CARPTU	Carpal tunnel syndrome || id:finn-b-G6_CARPTU	Carnitine C18:2 levels	7	0.0196829	0.0469243	0.674879	-0.0111037	0.103962	0.919096	-0.0183719	0.0870947	0.839914				-0.0079193	0.0575178	0.89049	-0.0164159	0.062312	0.80102					0.684	0.00489371	0.0147463	0.753453	4.29156	0.637285
EPKzKd	finn-b-G6_CARPTU	Carpal tunnel syndrome || id:finn-b-G6_CARPTU	Hypotaurine to taurine ratio	5	0.0413916	0.0986819	0.674891	-0.583267	0.562085	0.375711	0.13924	0.160155	0.433685				0.0628806	0.112638	0.576671	0.128664	0.184807	0.524634					0.231	0.0587741	0.0521177	0.341486	6.03116	0.196833
0aFqW2	finn-b-G6_CARPTU	Carpal tunnel syndrome || id:finn-b-G6_CARPTU	Phenylacetylcarnitine levels	5	-0.0315257	0.0752321	0.675182	-0.279353	0.152356	0.164087	0.00754423	0.127521	0.955662				-0.0109764	0.0852238	0.89752	-0.00402777	0.096195	0.968608					0.368	0.0442873	0.0244586	0.167872	5.05404	0.281797
HanvxV	finn-b-G6_CARPTU	Carpal tunnel syndrome || id:finn-b-G6_CARPTU	Betaine levels	8	-0.0158241	0.0377732	0.675271	0.00087453	0.211048	0.996828	-0.0364799	0.0705162	0.62087				-0.00596895	0.0478477	0.900722	-0.00414967	0.0591195	0.946005					0.482	-0.00340241	0.0421913	0.938349	7.02212	0.426581
5yIqeJ	finn-b-G6_CARPTU	Carpal tunnel syndrome || id:finn-b-G6_CARPTU	Glycerol to carnitine ratio	4	0.04287	0.102637	0.676176	0.528397	0.664884	0.510101	-0.0184509	0.161515	0.916267				-0.0018066	0.121997	0.988185	-0.0102598	0.159227	0.952677					0.67	-0.0492866	0.0666843	0.536817	1.90253	0.59288
cBIZmh	finn-b-G6_CARPTU	Carpal tunnel syndrome || id:finn-b-G6_CARPTU	Ascorbic acid 3-sulfate levels	5	-0.035195	0.0851605	0.679403	-0.0387191	0.238237	0.881224	0.0374505	0.155869	0.821934				0.00947057	0.115706	0.934766	0.05027	0.159094	0.767821					0.501	0.000414411	0.025921	0.988248	3.37978	0.496392
EaGpRK	finn-b-G6_CARPTU	Carpal tunnel syndrome || id:finn-b-G6_CARPTU	Pimeloylcarnitine/3-methyladipoylcarnitine (C7-DC) levels	6	0.0217629	0.0528432	0.680457	0.0841758	0.128217	0.547346	0.0542495	0.0845779	0.549496				0.0586368	0.0621451	0.345402	0.0629094	0.0710779	0.416642					0.679	-0.0122428	0.0229154	0.621475	3.50029	0.623344
vEyoc2	finn-b-G6_CARPTU	Carpal tunnel syndrome || id:finn-b-G6_CARPTU	Levulinoylcarnitine levels	6	-0.0267786	0.0651058	0.680846	-0.307986	0.152657	0.113821	-0.113328	0.118089	0.381287				-0.0395566	0.0838629	0.637154	-0.0236564	0.112272	0.841435					0.509	0.0457194	0.022449	0.111374	4.45885	0.485408
2mR9gx	finn-b-G6_CARPTU	Carpal tunnel syndrome || id:finn-b-G6_CARPTU	X-15503 levels	5	-0.0246994	0.0602007	0.681597	-0.276991	0.167942	0.197642	-0.0538853	0.0903542	0.583034				-0.0660465	0.0683174	0.333665	-0.0570178	0.07796	0.505091					0.517	0.039245	0.0244476	0.20678	4.13753	0.387713
cbjKkC	finn-b-G6_CARPTU	Carpal tunnel syndrome || id:finn-b-G6_CARPTU	1-stearoyl-2-linoleoyl-GPI (18:0/18:2) levels	8	0.0171193	0.0418536	0.682519	-0.0737694	0.107204	0.517081	-0.0449473	0.0874882	0.62324				-0.0362727	0.0550828	0.510209	-0.0551467	0.0704327	0.45931					0.407	0.0152418	0.0165188	0.391758	7.11715	0.416785
cfJOJ0	finn-b-G6_CARPTU	Carpal tunnel syndrome || id:finn-b-G6_CARPTU	N-alpha-acetylornithine levels	5	0.0229695	0.0564763	0.684221	-0.0747099	0.120341	0.578693	-0.0164743	0.0892855	0.862589				-0.00302928	0.0713403	0.96613	-0.0108584	0.0799796	0.898566					0.861	0.0229443	0.0249613	0.425781	1.37958	0.847735
tsG7uw	finn-b-G6_CARPTU	Carpal tunnel syndrome || id:finn-b-G6_CARPTU	Adenosine 5'-diphosphate (ADP) to citrate ratio	2	-0.0391051	0.0964261	0.685077																dat<4SNP								0.0256734	0.872701
hDyMgw	finn-b-G6_CARPTU	Carpal tunnel syndrome || id:finn-b-G6_CARPTU	3-methoxytyrosine levels	12	0.0181046	0.0447312	0.685667	0.0795676	0.112239	0.494574	0.0999331	0.0987797	0.333429				0.0230181	0.0642054	0.719963	0.0391344	0.079372	0.631672					0.719	-0.00802985	0.0134487	0.563731	8.26863	0.689057
yxEo8N	finn-b-G6_CARPTU	Carpal tunnel syndrome || id:finn-b-G6_CARPTU	Tyrosine levels	4	0.0251842	0.0622575	0.685833	-0.0418951	0.149599	0.805748	0.0676955	0.0992828	0.54426				0.0326468	0.0731736	0.655485	-0.0212318	0.0937899	0.835456					0.867	0.0149213	0.0302588	0.67075	0.51714	0.91511
wjCL4a	finn-b-G6_CARPTU	Carpal tunnel syndrome || id:finn-b-G6_CARPTU	1,2-dipalmitoyl-gpc (16:0/16:0) levels	6	0.0184679	0.0459001	0.687426	0.121749	0.127326	0.393119	-0.0564509	0.100281	0.597788				0.0207898	0.0568469	0.714577	0.0332053	0.0599864	0.60373					0.482	-0.0172414	0.0198261	0.433575	4.59326	0.467503
js9ufM	finn-b-G6_CARPTU	Carpal tunnel syndrome || id:finn-b-G6_CARPTU	Alpha-ketoglutarate to trans-4-hydroxyproline ratio	6	-0.040854	0.101592	0.687583	-0.0542839	0.284743	0.858091	0.177959	0.18905	0.389754				-0.00699725	0.115386	0.951644	0.0846103	0.166237	0.632428					0.249	0.0017821	0.0346501	0.961448	6.70537	0.243491
2y8K0Y	finn-b-G6_CARPTU	Carpal tunnel syndrome || id:finn-b-G6_CARPTU	Bilirubin (Z,Z) to etiocholanolone glucuronide ratio	9	-0.0156374	0.0390416	0.688765	0.0255569	0.0670743	0.714486	-0.168016	0.0798101	0.0683827				0.0233421	0.0361656	0.518653	0.013713	0.0363254	0.715617					0.141	-0.0116623	0.0152238	0.468683	14.068	0.0800106
ttgey5	finn-b-G6_CARPTU	Carpal tunnel syndrome || id:finn-b-G6_CARPTU	Metabolonic lactone sulfate levels	11	-0.0086007	0.0214894	0.688987	0.00974781	0.0357871	0.791473	-0.00799195	0.040206	0.846422				-0.00440513	0.0257267	0.864044	-0.00327856	0.0237284	0.892849					0.97	-0.00766476	0.0119541	0.537389	3.93358	0.950294
fKVnVX	finn-b-G6_CARPTU	Carpal tunnel syndrome || id:finn-b-G6_CARPTU	N-acetyl-3-methylhistidine levels	4	-0.0295704	0.0738959	0.689037	0.211805	0.0990425	0.165891	-0.0496748	0.0762986	0.561431				-0.00525477	0.0470761	0.911122	0.00591618	0.0431351	0.899596					0.35	-0.0801553	0.0297619	0.114639	9.21836	0.0265242
FGKPEh	finn-b-G6_CARPTU	Carpal tunnel syndrome || id:finn-b-G6_CARPTU	Laurylcarnitine levels	2	0.0628697	0.157157	0.689124																dat<4SNP								0.0204026	0.886418
3hhGVH	finn-b-G6_CARPTU	Carpal tunnel syndrome || id:finn-b-G6_CARPTU	Phenylalanine levels	4	-0.0298976	0.0748789	0.689688	0.033676	0.219622	0.892207	-0.168805	0.125461	0.271129				-0.00374847	0.0849514	0.964805	0.0289023	0.094286	0.779238					0.655	-0.00994462	0.0322963	0.787254	1.80714	0.613382
jKAyjZ	finn-b-G6_CARPTU	Carpal tunnel syndrome || id:finn-b-G6_CARPTU	2-hydroxybutyrate/2-hydroxyisobutyrate levels	4	-0.0357237	0.0900909	0.691715	-0.200998	0.223096	0.462703	-0.0976124	0.15826	0.581024				-0.0854672	0.107528	0.426707	-0.105793	0.148012	0.52636					0.666	0.0193553	0.0239018	0.503093	1.64025	0.650298
alvFuP	finn-b-G6_CARPTU	Carpal tunnel syndrome || id:finn-b-G6_CARPTU	2-stearoyl-GPE (18:0) levels	6	-0.0327231	0.0826034	0.691996	-0.12605	0.328457	0.720679	-0.0271671	0.129069	0.841599				-0.0132438	0.0916367	0.885086	-0.0112104	0.10773	0.921167					0.252	0.0142949	0.0483244	0.782096	7.30113	0.199191
gi5Zfq	finn-b-G6_CARPTU	Carpal tunnel syndrome || id:finn-b-G6_CARPTU	2-oxoarginine levels	3	0.0959477	0.243303	0.693319	0.690256	2.31429	0.81547	-0.0221734	0.155357	0.899588				-0.00487224	0.145436	0.973275	-0.0179161	0.14133	0.91072	dat<4SNP					-0.0766902	0.295529	0.838362	6.86829	0.032253
scVhLo	finn-b-G6_CARPTU	Carpal tunnel syndrome || id:finn-b-G6_CARPTU	Threonine to alpha-ketobutyrate ratio	4	0.0368095	0.0933769	0.693431	0.0180945	0.284513	0.955075	0.0817221	0.148144	0.619626				0.0135563	0.0944974	0.885929	-0.0152325	0.110771	0.899335					0.226	0.00287137	0.0399801	0.949281	5.53134	0.136776
y9ocVO	finn-b-G6_CARPTU	Carpal tunnel syndrome || id:finn-b-G6_CARPTU	Aspartate to phosphate ratio	5	-0.054211	0.138083	0.694617	0.404782	0.414604	0.400915	-0.0250304	0.188198	0.900615				0.0178657	0.0997887	0.85791	0.0616438	0.111753	0.610583	rs10000291	0.0332708	0.111661	0.785175	0.049	-0.0575416	0.049264	0.32718	13.7186	0.00824958
HWmQQQ	finn-b-G6_CARPTU	Carpal tunnel syndrome || id:finn-b-G6_CARPTU	Cysteine s-sulfate levels	3	-0.0494494	0.126543	0.695967	0.45478	0.383073	0.445648	0.0886841	0.186493	0.681282				0.0492696	0.152069	0.745942	0.0886841	0.191352	0.68858	dat<4SNP					-0.0553727	0.0400942	0.398972	2.38189	0.303934
cEGOjr	finn-b-G6_CARPTU	Carpal tunnel syndrome || id:finn-b-G6_CARPTU	Gamma-glutamylalanine levels	5	0.0334358	0.0856545	0.696273	0.27856	0.22536	0.304392	0.0392212	0.151503	0.808504				0.0323227	0.107553	0.763773	0.0444408	0.142637	0.770934					0.61	-0.0300471	0.0255513	0.324439	2.69207	0.610602
yfe9P6	finn-b-G6_CARPTU	Carpal tunnel syndrome || id:finn-b-G6_CARPTU	X-18901 levels	3	-0.0411153	0.105825	0.697631	0.943549	2.19178	0.741205	0.0366727	0.137568	0.814763				-0.0125814	0.10598	0.905501	0.00432616	0.118527	0.9742	dat<4SNP					-0.352094	0.782213	0.730736	3.10042	0.212203
HbQnw7	finn-b-G6_CARPTU	Carpal tunnel syndrome || id:finn-b-G6_CARPTU	3-methyladipate levels	5	-0.0324538	0.0844261	0.700679	-0.25432	0.244521	0.374761	0.0856978	0.144989	0.58626				0.00915979	0.109113	0.933098	0.0550066	0.143591	0.72115					0.514	0.0258399	0.026727	0.404957	3.69095	0.449444
GPd8fv	finn-b-G6_CARPTU	Carpal tunnel syndrome || id:finn-b-G6_CARPTU	Alpha-ketobutyrate to 3-methyl-2-oxobutyrate ratio	3	-0.0386355	0.100846	0.701635	0.458576	0.551264	0.558269	0.0219071	0.146506	0.894852				-0.0388811	0.108841	0.720922	-0.0219558	0.113761	0.864782	dat<4SNP					-0.0554008	0.060387	0.527398	0.842596	0.656194
Y9mpUj	finn-b-G6_CARPTU	Carpal tunnel syndrome || id:finn-b-G6_CARPTU	Vanillactate levels	6	-0.0352878	0.0921485	0.701761	-0.207904	0.282316	0.50233	0.046976	0.164474	0.786629				0.00771615	0.117049	0.94744	0.0188142	0.130168	0.890721					0.502	0.0209603	0.0322683	0.55139	4.73046	0.449653
iF9qLw	finn-b-G6_CARPTU	Carpal tunnel syndrome || id:finn-b-G6_CARPTU	Adenosine 5'-monophosphate (AMP) to glutamate ratio	4	-0.0595893	0.156221	0.702874	-0.825326	0.599902	0.302703	-0.250711	0.279552	0.435897				-0.234637	0.155092	0.130307	-0.265591	0.228718	0.329553					0.269	0.0708297	0.053953	0.319659	5.15748	0.160622
XItMJq	finn-b-G6_CARPTU	Carpal tunnel syndrome || id:finn-b-G6_CARPTU	Adenosine 5'-monophosphate (AMP) to inosine 5'-monophosphate (IMP) ratio	4	-0.0267846	0.0702562	0.703024	-0.100334	0.251059	0.72806	-0.0779944	0.110656	0.531704				-0.0468053	0.0824633	0.570314	-0.0816824	0.110848	0.514588					0.816	0.0109611	0.0359208	0.789082	0.938766	0.816064
i5Pzbd	finn-b-G6_CARPTU	Carpal tunnel syndrome || id:finn-b-G6_CARPTU	Caffeine to theobromine ratio	4	-0.0363486	0.095344	0.703028	-0.190755	0.230352	0.494697	0.0529055	0.16039	0.7632				-0.0140078	0.117861	0.905394	0.0402846	0.155116	0.811893					0.621	0.0241277	0.0327669	0.538177	2.01287	0.56974
IT8uJj	finn-b-G6_CARPTU	Carpal tunnel syndrome || id:finn-b-G6_CARPTU	Isobutyrylcarnitine (c4) levels	7	-0.025388	0.0666453	0.703246	0.0754258	0.100445	0.486521	-0.0175262	0.0722708	0.816464				-0.0155442	0.0559676	0.781215	0.0102767	0.0559103	0.86022					0.062	-0.0281414	0.0217887	0.252988	15.0415	0.0199362
p1mX4E	finn-b-G6_CARPTU	Carpal tunnel syndrome || id:finn-b-G6_CARPTU	3-hydroxyoctanoate levels	3	0.0501577	0.131812	0.703557	0.563653	0.395357	0.389406	0.164365	0.227646	0.545289				0.161133	0.129689	0.214069	0.179307	0.152629	0.36101	dat<4SNP					-0.0556938	0.0411623	0.405194	2.97048	0.226448
CYX2K1	finn-b-G6_CARPTU	Carpal tunnel syndrome || id:finn-b-G6_CARPTU	Glycerol to mannitol to sorbitol ratio	5	-0.0351146	0.0923337	0.703722	0.494123	0.539405	0.427191	0.0597988	0.163916	0.73372				-0.0327065	0.114919	0.775947	-0.178212	0.1743	0.364374					0.498	-0.0447059	0.0448922	0.392722	3.28106	0.511939
OHpPbm	finn-b-G6_CARPTU	Carpal tunnel syndrome || id:finn-b-G6_CARPTU	Spermidine to carnitine ratio	6	0.0239441	0.0629665	0.703747	-0.217738	0.156535	0.236608	0.10586	0.110835	0.383384				0.0656161	0.0780563	0.400558	0.0990589	0.106404	0.394603					0.681	0.0314458	0.0186467	0.166996	3.16335	0.674818
NAdGNw	finn-b-G6_CARPTU	Carpal tunnel syndrome || id:finn-b-G6_CARPTU	2,3-dihydroxy-5-methylthio-4-pentenoate (dmtpa) levels	8	0.0242144	0.0640446	0.705367	0.000409661	0.171866	0.998175	-0.0299581	0.115433	0.802694				0.00127845	0.0841133	0.987873	-0.0154323	0.110753	0.893106					0.951	0.00255327	0.0171064	0.886241	2.24268	0.945197
bXAyAk	finn-b-G6_CARPTU	Carpal tunnel syndrome || id:finn-b-G6_CARPTU	N-acetylglutamate levels	4	0.0335868	0.0888626	0.705458	0.166689	0.338997	0.671591	0.140203	0.16899	0.467587				0.041499	0.112457	0.712111	0.0540718	0.141871	0.728494					0.463	-0.0160285	0.0389764	0.720778	2.79103	0.424979
U5VCEs	finn-b-G6_CARPTU	Carpal tunnel syndrome || id:finn-b-G6_CARPTU	Xanthurenate levels	6	0.022937	0.0608	0.705985	0.00791437	0.258472	0.97704	0.0306659	0.105804	0.783576				0.0193696	0.0740762	0.793721	0.0326394	0.088916	0.728582					0.668	0.00196797	0.0329097	0.955184	3.55007	0.615825
J3z8cS	finn-b-G6_CARPTU	Carpal tunnel syndrome || id:finn-b-G6_CARPTU	Spermidine to phosphate ratio	4	-0.0293901	0.0781036	0.706696	-0.22854	0.146806	0.259822	0.0782384	0.148747	0.635304				-0.0177611	0.10158	0.861198	-0.0179808	0.128748	0.897779					0.493	0.0325592	0.0203229	0.250302	2.89151	0.408656
Mvm9pN	finn-b-G6_CARPTU	Carpal tunnel syndrome || id:finn-b-G6_CARPTU	Ceramide (d18:1/14:0, d16:1/16:0) levels	7	0.0248108	0.0660769	0.7073	-0.0668193	0.181472	0.727794	0.0307014	0.107865	0.785497				0.0125446	0.0705373	0.858845	0.0183926	0.0898208	0.844522					0.272	0.0125536	0.0229207	0.60745	8.66735	0.193168
bRYHJ0	finn-b-G6_CARPTU	Carpal tunnel syndrome || id:finn-b-G6_CARPTU	Caprylate (8:0) levels	3	-0.0382914	0.102381	0.708398	0.00102254	0.367102	0.998227	0.000180493	0.1388	0.99908				-0.0273934	0.112485	0.807595	-0.0682097	0.135707	0.665112	dat<4SNP					-0.00533933	0.0478789	0.929298	0.110143	0.946418
djE1ux	finn-b-G6_CARPTU	Carpal tunnel syndrome || id:finn-b-G6_CARPTU	Isoursodeoxycholate levels	2	0.0841515	0.226103	0.709758																dat<4SNP								3.01923	0.0822825
kgEGtp	finn-b-G6_CARPTU	Carpal tunnel syndrome || id:finn-b-G6_CARPTU	N-oleoylserine levels	4	-0.0289352	0.0778112	0.709994	-0.00130714	0.222658	0.995849	0.0477664	0.109595	0.692405				-0.021613	0.0634302	0.733301	-0.0208191	0.0632397	0.763642					0.257	-0.00483989	0.0352889	0.903473	7.20545	0.0656299
LwP5fF	finn-b-G6_CARPTU	Carpal tunnel syndrome || id:finn-b-G6_CARPTU	Dimethylglycine levels	5	0.0147344	0.0396305	0.710046	0.0701598	0.0728351	0.406471	-0.0322419	0.0932405	0.746919				0.0299452	0.0438452	0.494623	0.0453089	0.0441154	0.362442					0.463	-0.015574	0.0171712	0.431278	3.47339	0.481936
UeqM04	finn-b-G6_CARPTU	Carpal tunnel syndrome || id:finn-b-G6_CARPTU	X-21834 levels	2	-0.0790096	0.213249	0.711006																dat<4SNP								2.05	0.152207
OnOnfz	finn-b-G6_CARPTU	Carpal tunnel syndrome || id:finn-b-G6_CARPTU	X-11847 levels	3	-0.0470809	0.127088	0.71104	0.487762	0.720302	0.621062	-0.0634473	0.159984	0.729988				-0.0613187	0.140583	0.662711	-0.0634473	0.132153	0.678535	dat<4SNP					-0.0505989	0.0670752	0.588562	0.695821	0.706162
KvrVnv	finn-b-G6_CARPTU	Carpal tunnel syndrome || id:finn-b-G6_CARPTU	X-15461 levels	7	-0.0430234	0.117022	0.713131	-0.332506	0.297952	0.315175	-0.01489	0.193902	0.941286				-0.05211	0.112918	0.64445	-0.163335	0.142444	0.295183	rs10006723,rs1000821	0.00390175	0.079798	0.963347	0.039	0.0430399	0.0408077	0.339837	15.0479	0.0198876
VrL4j2	finn-b-G6_CARPTU	Carpal tunnel syndrome || id:finn-b-G6_CARPTU	X-15523 levels	23	0.0023771	0.00647373	0.713476	0.000587055	0.00969871	0.952307	-0.0108226	0.016205	0.511174				0.00258855	0.00827139	0.754317	0.00288376	0.00710296	0.688669					0.939	0.00335557	0.0135379	0.806647	13.5185	0.917685
pp4vRC	finn-b-G6_CARPTU	Carpal tunnel syndrome || id:finn-b-G6_CARPTU	3-phenylpropionate hydrocinnamate levels	9	0.0273381	0.0746556	0.714224	-0.0084397	0.176971	0.963296	0.0717524	0.109349	0.530125				0.0679557	0.0825893	0.410613	0.0532296	0.0855619	0.551179					0.153	0.00776799	0.0343263	0.827435	13.4805	0.0963532
TxDEfv	finn-b-G6_CARPTU	Carpal tunnel syndrome || id:finn-b-G6_CARPTU	4-hydroxyphenylpyruvate levels	4	0.0270617	0.0739485	0.7144	0.0485813	0.191367	0.823314	0.06871	0.118364	0.602309				0.0460611	0.0920675	0.616865	0.0694929	0.111431	0.577063					0.823	-0.00338528	0.0277657	0.914106	0.780088	0.854224
tieM0L	finn-b-G6_CARPTU	Carpal tunnel syndrome || id:finn-b-G6_CARPTU	N,n,n-trimethyl-alanylproline betaine (tmap) levels	4	-0.0407051	0.111555	0.715195	-0.227884	0.308749	0.537318	-0.122475	0.151895	0.479054				-0.136383	0.114951	0.235446	-0.133194	0.126156	0.368571					0.349	0.0248875	0.03761	0.576189	4.09988	0.250879
rzczQV	finn-b-G6_CARPTU	Carpal tunnel syndrome || id:finn-b-G6_CARPTU	Glycosyl-N-behenoyl-sphingadienine (d18:2/22:0) levels	5	0.0231607	0.0637456	0.716358	-0.219254	0.109322	0.138574	0.0212654	0.107104	0.852299				-0.0139227	0.053785	0.795744	-0.0335386	0.0573247	0.589918					0.26	0.0458967	0.018711	0.091441	7.44067	0.114354
aRC0fc	finn-b-G6_CARPTU	Carpal tunnel syndrome || id:finn-b-G6_CARPTU	1-(1-enyl-stearoyl)-2-linoleoyl-GPE (p-18:0/18:2) levels	6	0.0205384	0.0565691	0.716554	0.200511	0.1778	0.322499	-0.0224289	0.0896893	0.81248				0.00824091	0.0665603	0.901465	0.00424831	0.0711527	0.954702					0.652	-0.035783	0.0335143	0.345812	4.31034	0.505653
8kJcnH	finn-b-G6_CARPTU	Carpal tunnel syndrome || id:finn-b-G6_CARPTU	Adenosine 5'-monophosphate (AMP) to N-palmitoyl-sphingosine (d18:1 to 16:0) ratio	3	0.0305355	0.0841089	0.716569	0.0953552	0.193592	0.708634	-0.0468813	0.118971	0.731585				0.0153111	0.0912564	0.866756	0.00930132	0.0850122	0.922865	dat<4SNP					-0.0233483	0.0573408	0.753829	2.26907	0.321572
remjjV	finn-b-G6_CARPTU	Carpal tunnel syndrome || id:finn-b-G6_CARPTU	Arachidonate (20:4n6) to oleate to vaccenate (18:1) ratio	3	0.0179135	0.0503515	0.722014	0.0489787	0.138298	0.783314	0.00733684	0.108359	0.952178				0.0323388	0.033641	0.336405	0.0359881	0.0339823	0.400592	dat<4SNP					-0.0118767	0.0458378	0.838599	4.7466	0.0931729
LiLZ4I	finn-b-G6_CARPTU	Carpal tunnel syndrome || id:finn-b-G6_CARPTU	5alpha-pregnan-diol disulfate levels	4	0.0223727	0.0631129	0.722974	0.105415	0.255596	0.720033	0.0848113	0.113205	0.50814				0.100622	0.0558641	0.0716713	0.0956506	0.0588731	0.202695					0.22	-0.024517	0.0721252	0.766295	6.26525	0.0993946
hk8dA9	finn-b-G6_CARPTU	Carpal tunnel syndrome || id:finn-b-G6_CARPTU	Histidine to phosphate ratio	7	0.0251072	0.0708305	0.722988	0.0421821	0.141438	0.777517	0.105797	0.138451	0.473747				0.114609	0.0780515	0.142001	0.120606	0.0811245	0.187656					0.218	-0.00309237	0.0214358	0.890928	8.82263	0.183802
deid2w	finn-b-G6_CARPTU	Carpal tunnel syndrome || id:finn-b-G6_CARPTU	Phenylpyruvate to 4-hydroxyphenylpyruvate ratio	3	0.0284008	0.08013	0.723013	-0.124002	0.200636	0.647579	0.183874	0.171932	0.396829				0.0306041	0.0867186	0.724154	-0.0447027	0.0958428	0.686788	dat<4SNP					0.0240814	0.0288384	0.557072	1.83608	0.399301
THpmJI	finn-b-G6_CARPTU	Carpal tunnel syndrome || id:finn-b-G6_CARPTU	Phosphate to tyrosine ratio	4	0.0420209	0.118581	0.723066	-0.111302	0.37863	0.796489	-0.0700394	0.145309	0.662783				-0.0253836	0.112348	0.821251	-0.0475687	0.107058	0.686904					0.303	0.0209777	0.0481976	0.705851	4.83763	0.18408
qjWpuq	finn-b-G6_CARPTU	Carpal tunnel syndrome || id:finn-b-G6_CARPTU	Heptenedioate (C7:1-DC) levels	4	0.0328508	0.0928916	0.723604	0.111867	0.335625	0.7706	-0.0747592	0.148036	0.648317				0.0139168	0.0997248	0.889014	0.00608187	0.0915137	0.951194					0.46	-0.0812019	0.325126	0.826088	3.67107	0.299244
mwWMbI	finn-b-G6_CARPTU	Carpal tunnel syndrome || id:finn-b-G6_CARPTU	Oleate/vaccenate (18:1) levels	3	-0.0623773	0.176644	0.723996	0.479693	0.277183	0.333564	0.114863	0.197147	0.619081				0.0613404	0.153593	0.689621	0.112372	0.175729	0.587992	dat<4SNP					-0.0743395	0.0346054	0.277358	4.74331	0.0933263
qHJSo9	finn-b-G6_CARPTU	Carpal tunnel syndrome || id:finn-b-G6_CARPTU	Carnitine to palmitoylcarnitine (C16) ratio	6	0.022648	0.0641645	0.724113	-0.168512	0.16651	0.368771	-0.00931453	0.108901	0.935158				-0.00519243	0.0793512	0.947827	-0.0117511	0.107084	0.916886					0.843	0.0248954	0.0200105	0.28138	2.26263	0.811739
O0V5K6	finn-b-G6_CARPTU	Carpal tunnel syndrome || id:finn-b-G6_CARPTU	Iminodiacetate (IDA) levels	11	-0.051466	0.146169	0.724763	-0.905246	0.501869	0.104767	-0.286521	0.181541	0.145583				-0.291757	0.131495	0.026503	-0.298932	0.137199	0.054353	NA				0.001	0.595372	0.337494	0.11154	28.8823	0.00130192
YlhX3k	finn-b-G6_CARPTU	Carpal tunnel syndrome || id:finn-b-G6_CARPTU	3-hydroxymyristate levels	4	-0.0125672	0.0357418	0.72513	0.0944064	0.124817	0.528386	-0.0811312	0.0659752	0.306446				-0.0112952	0.0388135	0.771042	0.00471405	0.0408837	0.915489					0.678	-0.11475	0.128283	0.465445	0.865645	0.833709
s9BbxR	finn-b-G6_CARPTU	Carpal tunnel syndrome || id:finn-b-G6_CARPTU	N-acetyl-1-methylhistidine levels	13	-0.00785898	0.0224887	0.726742	0.0312895	0.0338579	0.375239	-0.0773603	0.0635503	0.246885				0.0071247	0.0239078	0.765698	0.00441038	0.0232601	0.852783					0.471	-0.0152399	0.00996369	0.154364	12.3539	0.417694
W2aIdT	finn-b-G6_CARPTU	Carpal tunnel syndrome || id:finn-b-G6_CARPTU	3-hydroxyhexanoate levels	3	0.03138	0.0898729	0.726969	-0.194443	0.304606	0.638313	0.00226528	0.121208	0.986786				0.0184507	0.0993714	0.852701	0.0109127	0.118003	0.934747	dat<4SNP					0.0309559	0.0398967	0.579912	0.711511	0.700644
nbCYxz	finn-b-G6_CARPTU	Carpal tunnel syndrome || id:finn-b-G6_CARPTU	Phenylpyruvate levels	6	-0.0237963	0.0683201	0.727611	-0.355079	0.288278	0.285513	0.0453678	0.141399	0.761301				0.0200874	0.0871641	0.817738	0.0629356	0.144015	0.680335					0.651	0.0356296	0.0301212	0.302362	2.97246	0.704232
Y8mrpB	finn-b-G6_CARPTU	Carpal tunnel syndrome || id:finn-b-G6_CARPTU	Octanoylcarnitine (c8) levels	6	-0.01255	0.0360802	0.727964	0.00743663	0.0734931	0.92427	0.0501976	0.0699112	0.504886				-0.00227805	0.0389876	0.953406	-0.00211222	0.0407649	0.960683					0.666	-0.00521942	0.0162454	0.764081	4.82694	0.437363
36w3Ez	finn-b-G6_CARPTU	Carpal tunnel syndrome || id:finn-b-G6_CARPTU	3-hydroxypyridine glucuronide levels	3	-0.0267062	0.0771783	0.729318	0.0896459	0.237645	0.770358	-0.0253693	0.113524	0.843919				-0.0231071	0.0931744	0.804136	-0.0223173	0.109638	0.857533	dat<4SNP					-0.0171609	0.0331325	0.695758	1.28003	0.527286
qC6Jl9	finn-b-G6_CARPTU	Carpal tunnel syndrome || id:finn-b-G6_CARPTU	X-16087 levels	7	0.0152603	0.044129	0.729484	-0.0753414	0.111704	0.529931	0.0345589	0.0862388	0.702496				0.0233181	0.049966	0.640729	0.0250379	0.0532966	0.655097					0.699	0.0185349	0.0209931	0.417709	4.4532	0.615591
O3AsRP	finn-b-G6_CARPTU	Carpal tunnel syndrome || id:finn-b-G6_CARPTU	Tryptophan to pyruvate ratio	3	0.0370519	0.108705	0.733218	-0.17448	0.265774	0.630169	0.105915	0.154876	0.564659				0.0928255	0.131558	0.480446	0.106505	0.154791	0.562504	dat<4SNP					0.0227501	0.0260836	0.543389	0.760777	0.683596
Ziydkj	finn-b-G6_CARPTU	Carpal tunnel syndrome || id:finn-b-G6_CARPTU	Salicylate levels	2	0.0529495	0.155516	0.733497																dat<4SNP								1.12982	0.287814
m6ipYE	finn-b-G6_CARPTU	Carpal tunnel syndrome || id:finn-b-G6_CARPTU	X-24795 levels	2	0.0300016	0.0882009	0.733743																dat<4SNP								1.50063	0.220575
LMCRBq	finn-b-G6_CARPTU	Carpal tunnel syndrome || id:finn-b-G6_CARPTU	Tetradecadienoate (14:2) levels	2	0.0439099	0.12939	0.734337																dat<4SNP								0.302627	0.58224
hMQPkh	finn-b-G6_CARPTU	Carpal tunnel syndrome || id:finn-b-G6_CARPTU	Thymol sulfate levels	5	-0.0249753	0.0736866	0.734655	-0.00437012	0.200766	0.984	-0.0373289	0.111466	0.754534				-0.0244823	0.0834616	0.769265	-0.0312834	0.111715	0.79334					0.92	-0.00295827	0.0268121	0.919112	1.00101	0.909643
gopU7r	finn-b-G6_CARPTU	Carpal tunnel syndrome || id:finn-b-G6_CARPTU	X-21607 levels	4	0.0125021	0.0369128	0.73484	0.11015	0.22269	0.669852	0.0744023	0.0669796	0.347667				0.00754027	0.047946	0.875035	-0.0260958	0.0567211	0.676759					0.511	-0.0249432	0.0560903	0.700032	2.21696	0.528616
OuGlBs	finn-b-G6_CARPTU	Carpal tunnel syndrome || id:finn-b-G6_CARPTU	X-24947 levels	9	0.0100106	0.0296339	0.735508	0.108552	0.0454073	0.0481244	-0.0762178	0.0642223	0.269358				0.0163912	0.0273766	0.549351	0.0188109	0.0292824	0.538586					0.165	-0.0325062	0.0128845	0.0396422	13.1013	0.108413
gsrjDc	finn-b-G6_CARPTU	Carpal tunnel syndrome || id:finn-b-G6_CARPTU	5-oxoproline levels	3	-0.0156625	0.0464113	0.735762	-0.115152	0.21243	0.683769	-0.0788362	0.082658	0.440862				-0.0193051	0.034619	0.577087	-0.0207585	0.0355503	0.618357	dat<4SNP					0.0735303	0.150825	0.711221	3.77548	0.151414
WQoAz9	finn-b-G6_CARPTU	Carpal tunnel syndrome || id:finn-b-G6_CARPTU	Cysteine to 5-oxoproline ratio	4	0.0196814	0.058416	0.736179	0.0604586	0.104705	0.621997	0.0468729	0.095879	0.65844				0.0299849	0.0477156	0.529736	0.0321125	0.0479142	0.550702					0.447	-0.0153362	0.0301594	0.661641	5.42493	0.143198
VJqdEp	finn-b-G6_CARPTU	Carpal tunnel syndrome || id:finn-b-G6_CARPTU	Alanine levels	2	-0.0472252	0.140915	0.737524																dat<4SNP								0.333903	0.56337
f0AKdg	finn-b-G6_CARPTU	Carpal tunnel syndrome || id:finn-b-G6_CARPTU	Cholic acid glucuronide levels	4	0.0131586	0.0393463	0.738054	0.0207012	0.0851358	0.83055	-0.0121948	0.0687092	0.870435				0.0161514	0.0410971	0.694314	0.0206704	0.0426484	0.661095					0.704	-0.00176648	0.0176818	0.929533	1.98842	0.574814
jUsqa8	finn-b-G6_CARPTU	Carpal tunnel syndrome || id:finn-b-G6_CARPTU	6-oxopiperidine-2-carboxylate levels	4	-0.0330149	0.0990244	0.738831	-0.0700475	0.187607	0.744731	-0.345911	0.158707	0.117398				0.00151723	0.0675815	0.982089	0.0234272	0.0688283	0.756017					0.3	0.0103802	0.0405742	0.821989	8.10672	0.0438569
JEG6DY	finn-b-G6_CARPTU	Carpal tunnel syndrome || id:finn-b-G6_CARPTU	N6,N6-dimethyllysine levels	9	0.00909516	0.0273614	0.739581	0.0846736	0.105694	0.449393	0.063491	0.0685363	0.381344				0.0110698	0.0249103	0.656764	0.0124901	0.0238475	0.614648					0.548	-0.0419418	0.0565333	0.482295	11.063	0.198158
gb7H2Z	finn-b-G6_CARPTU	Carpal tunnel syndrome || id:finn-b-G6_CARPTU	Nonanoylcarnitine (C9) levels	7	0.0137353	0.041512	0.74074	-0.0917367	0.0710167	0.252924	0.0086464	0.0897694	0.926405				-0.00154803	0.0415024	0.970246	-0.00408528	0.0421445	0.925935					0.403	0.0272847	0.0157093	0.142925	7.62662	0.266754
AUjVpU	finn-b-G6_CARPTU	Carpal tunnel syndrome || id:finn-b-G6_CARPTU	3-methoxytyramine sulfate levels	3	-0.0340076	0.104302	0.744386	-0.299905	0.168068	0.325182	0.0565879	0.143494	0.731395				-0.0278226	0.102615	0.786287	-0.0652455	0.150639	0.70716	dat<4SNP					0.0441322	0.0244477	0.322054	3.32176	0.189972
QUgAlk	finn-b-G6_CARPTU	Carpal tunnel syndrome || id:finn-b-G6_CARPTU	Methylsuccinate levels	2	-0.0324734	0.100076	0.745569																dat<4SNP								0.451338	0.5017
zPkuAv	finn-b-G6_CARPTU	Carpal tunnel syndrome || id:finn-b-G6_CARPTU	S-methylcysteine levels	3	0.0206228	0.0636701	0.746012	0.15812	0.111933	0.392163	-0.188543	0.162356	0.365384				0.0206746	0.0549495	0.706733	0.0587331	0.060693	0.435281	dat<4SNP					-0.0301446	0.0214499	0.393716	2.74218	0.253831
9YW1fv	finn-b-G6_CARPTU	Carpal tunnel syndrome || id:finn-b-G6_CARPTU	Oleoylcarnitine levels	2	0.0268367	0.0828746	0.746073																dat<4SNP								0.713759	0.398199
zjjAJl	finn-b-G6_CARPTU	Carpal tunnel syndrome || id:finn-b-G6_CARPTU	Threonine levels	6	-0.0203826	0.0632025	0.747077	-0.0413133	0.36131	0.914476	0.0301791	0.118656	0.809361				0.0167146	0.0777681	0.829823	0.0382601	0.122116	0.766693					0.833	0.0023851	0.0405373	0.955904	1.74207	0.883558
E27FOJ	finn-b-G6_CARPTU	Carpal tunnel syndrome || id:finn-b-G6_CARPTU	Spermidine to (N(1) + N(8))-acetylspermidine ratio	4	-0.0551078	0.171387	0.747801	0.182776	0.319418	0.624923	0.106386	0.0994864	0.363307				0.0986878	0.0935518	0.291471	0.102877	0.0940637	0.354043	rs10006723	0.113167	0.0170449	0.0219416	0.024	-0.0422138	0.0471433	0.465047	17.1789	0.000649324
eUpaon	finn-b-G6_CARPTU	Carpal tunnel syndrome || id:finn-b-G6_CARPTU	Glycosyl-N-palmitoyl-sphingosine (d18:1/16:0) levels	5	0.0179249	0.0557918	0.747996	-0.154321	0.0923604	0.193342	0.144029	0.126518	0.318507				-0.0015213	0.0514952	0.976432	-0.0425368	0.0553037	0.484704					0.33	0.0367627	0.0170614	0.120171	5.81744	0.213203
RIAy7F	finn-b-G6_CARPTU	Carpal tunnel syndrome || id:finn-b-G6_CARPTU	9,10-DiHOME levels	3	-0.0496807	0.154898	0.748413	0.282069	0.438744	0.636256	-0.176676	0.177958	0.425432				-0.095802	0.134994	0.477906	-0.136918	0.152871	0.464956	dat<4SNP					-0.0537556	0.0655788	0.562869	4.44049	0.108582
CeckY5	finn-b-G6_CARPTU	Carpal tunnel syndrome || id:finn-b-G6_CARPTU	Glycosyl-N-tricosanoyl-sphingadienine (d18:2/23:0) levels	3	0.058165	0.182405	0.749819	1.33742	2.10701	0.639942	-0.132122	0.169402	0.517076				-0.0135905	0.126015	0.914117	-0.0995988	0.168854	0.615053	dat<4SNP					-0.126968	0.20798	0.651073	8.2801	0.015922
g1kOan	finn-b-G6_CARPTU	Carpal tunnel syndrome || id:finn-b-G6_CARPTU	X-17367 levels	5	-0.0167777	0.0530239	0.751685	-0.0102371	0.137617	0.945384	-0.0479835	0.0941532	0.63714				-0.0338355	0.0607424	0.577504	-0.0399273	0.0623429	0.556729					0.878	-0.00109077	0.0211779	0.962161	1.37912	0.847816
0BNcT5	finn-b-G6_CARPTU	Carpal tunnel syndrome || id:finn-b-G6_CARPTU	1-(1-enyl-palmitoyl)-2-oleoyl-GPE (p-16:0/18:1) levels	5	-0.0264598	0.0843362	0.753717	-0.138873	0.217954	0.569311	0.0217793	0.128351	0.873494				-0.0137399	0.0962887	0.886531	-0.0127207	0.123226	0.922749					0.975	0.0148144	0.0264855	0.614973	0.585838	0.964624
h2oXZL	finn-b-G6_CARPTU	Carpal tunnel syndrome || id:finn-b-G6_CARPTU	Oleoylcholine levels	3	0.0292493	0.0933356	0.753994	0.0703501	0.188996	0.773147	-0.00893129	0.119325	0.947148				0.0260307	0.10684	0.807508	0.0603094	0.119417	0.663689	dat<4SNP					-0.00740865	0.0296234	0.843985	0.136683	0.933942
IvR56v	finn-b-G6_CARPTU	Carpal tunnel syndrome || id:finn-b-G6_CARPTU	X-14939 levels	5	0.0270552	0.0866414	0.754838	-0.030967	0.263049	0.913726	0.0573452	0.140627	0.704316				0.00752292	0.0695001	0.913803	0.00283062	0.0752795	0.971807					0.265	0.0130542	0.0548209	0.827122	7.67384	0.104284
wbM73s	finn-b-G6_CARPTU	Carpal tunnel syndrome || id:finn-b-G6_CARPTU	S-1-pyrroline-5-carboxylate levels	3	0.0298549	0.0959111	0.75559	-0.150019	0.142601	0.483865	0.183847	0.170524	0.393732				0.0326875	0.0965202	0.734866	-0.0762179	0.104346	0.5411	dat<4SNP					0.0362267	0.023703	0.368851	2.83747	0.242019
wVZoqI	finn-b-G6_CARPTU	Carpal tunnel syndrome || id:finn-b-G6_CARPTU	Androstenediol (3beta,17beta) disulfate (1) levels	6	-0.0190939	0.0613867	0.755768	-0.152291	0.101718	0.208692	-0.108285	0.105225	0.350628				-0.0465192	0.0486337	0.338809	-0.0828181	0.0561253	0.200075					0.076	0.0382299	0.0246922	0.196478	13.7369	0.01737
prKukk	finn-b-G6_CARPTU	Carpal tunnel syndrome || id:finn-b-G6_CARPTU	X-21736 levels	8	-0.0217135	0.0698571	0.755932	0.21049	0.176689	0.278517	0.105842	0.152747	0.510684				0.0184908	0.0957856	0.846925	0.095538	0.139882	0.516573					0.681	-0.0290172	0.0202808	0.202447	5.12797	0.64435
z5tWDu	finn-b-G6_CARPTU	Carpal tunnel syndrome || id:finn-b-G6_CARPTU	Alpha-ketoglutarate to aspartate ratio	4	-0.0270495	0.0873783	0.75689	-0.346759	0.226188	0.264979	-0.087218	0.127955	0.544379				-0.0713888	0.0916358	0.435951	-0.0748521	0.100781	0.511522					0.394	0.0495091	0.0330127	0.272462	4.00822	0.260578
L4DHLv	finn-b-G6_CARPTU	Carpal tunnel syndrome || id:finn-b-G6_CARPTU	3-(4-hydroxyphenyl)lactate levels	4	0.0356298	0.115782	0.758287	-0.329297	0.373243	0.470702	0.0881905	0.139898	0.573184				0.0163621	0.0903627	0.856312	0.00514416	0.0981833	0.961509					0.3	0.0446524	0.0434591	0.412225	6.42567	0.0926406
D5K3vU	finn-b-G6_CARPTU	Carpal tunnel syndrome || id:finn-b-G6_CARPTU	Carnitine to propionylcarnitine (C3) ratio	4	-0.0242453	0.0788417	0.758449	-0.0948773	0.128858	0.538203	-0.150345	0.134701	0.345708				-0.0165541	0.0740065	0.823003	-0.0140204	0.0829774	0.876573					0.342	0.0200919	0.0273721	0.539319	4.75669	0.190505
m56qyd	finn-b-G6_CARPTU	Carpal tunnel syndrome || id:finn-b-G6_CARPTU	Dihomo-linoleoylcarnitine (C20:2) levels	9	0.0120912	0.0399269	0.762016	-0.0598576	0.0867836	0.512571	0.0286114	0.0810289	0.733136				-0.000707122	0.0523284	0.989218	-0.00556555	0.0566934	0.924213					0.901	0.0109572	0.0117346	0.381513	3.3119	0.913288
9qozCj	finn-b-G6_CARPTU	Carpal tunnel syndrome || id:finn-b-G6_CARPTU	1-palmitoyl-2-palmitoleoyl-gpc (16:0/16:1) levels	2	-0.0633219	0.209196	0.762125																dat<4SNP								2.44373	0.117995
I3gtET	finn-b-G6_CARPTU	Carpal tunnel syndrome || id:finn-b-G6_CARPTU	Adenosine 5'-monophosphate (AMP) to palmitate (16:0) ratio	2	-0.0460137	0.15236	0.762646																dat<4SNP								0.488788	0.484469
exptWd	finn-b-G6_CARPTU	Carpal tunnel syndrome || id:finn-b-G6_CARPTU	Carnitine to ergothioneine ratio	4	-0.0166001	0.0550126	0.762842	-0.151841	0.177874	0.483229	-0.0183058	0.0826753	0.838982				-0.0271344	0.0639736	0.671456	-0.033387	0.0719221	0.674108					0.876	0.0223211	0.0279182	0.507859	0.765585	0.85768
T34G2J	finn-b-G6_CARPTU	Carpal tunnel syndrome || id:finn-b-G6_CARPTU	Sphingomyelin (d18:2/16:0, d18:1/16:1) levels	3	0.0361441	0.120122	0.763495	-0.12494	0.355737	0.784977	-0.0975533	0.199407	0.67308				-0.0186031	0.144476	0.897546	-0.096542	0.208418	0.68873	dat<4SNP					0.0162536	0.0332316	0.710408	1.55259	0.460108
qksUpd	finn-b-G6_CARPTU	Carpal tunnel syndrome || id:finn-b-G6_CARPTU	Dibutyl sulfosuccinate levels	4	0.0279786	0.0939608	0.765879	0.20389	0.25436	0.506897	-0.103212	0.168076	0.582592				0.0298553	0.114319	0.793972	0.133397	0.152052	0.444902					0.584	-0.0226791	0.0304734	0.534301	2.06819	0.558376
IGYC3A	finn-b-G6_CARPTU	Carpal tunnel syndrome || id:finn-b-G6_CARPTU	Adenosine 5'-diphosphate (ADP) levels	2	0.0368316	0.12397	0.76639																dat<4SNP								1.9003	0.168045
CxVRek	finn-b-G6_CARPTU	Carpal tunnel syndrome || id:finn-b-G6_CARPTU	Spermidine to pyruvate ratio	3	0.0290441	0.0977855	0.766453	0.0320552	0.432763	0.952931	0.000629839	0.132523	0.996639				0.0258571	0.110131	0.814375	0.0151399	0.126198	0.915473	dat<4SNP					-0.000344728	0.0482639	0.995453	0.288597	0.865629
KWP7Xt	finn-b-G6_CARPTU	Carpal tunnel syndrome || id:finn-b-G6_CARPTU	3-methyl catechol sulfate (1) levels	4	-0.038843	0.131058	0.766941	-0.41115	0.50279	0.49943	-0.241582	0.212945	0.339043				-0.0129539	0.13284	0.922317	0.0595995	0.177297	0.758892					0.264	0.0351282	0.0455383	0.521143	4.89318	0.179789
LjdpTv	finn-b-G6_CARPTU	Carpal tunnel syndrome || id:finn-b-G6_CARPTU	X-25109 levels	3	0.0205694	0.0694266	0.767019	-0.328495	0.304203	0.475569	0.18819	0.144883	0.323553				0.0145641	0.0730803	0.842037	-0.0249162	0.0807103	0.78673	dat<4SNP					0.0646117	0.0548217	0.447932	1.87066	0.392456
66b9OU	finn-b-G6_CARPTU	Carpal tunnel syndrome || id:finn-b-G6_CARPTU	Aspartate to glutamate ratio	3	-0.0280819	0.0949388	0.767391	0.330738	0.431669	0.583791	-0.0303254	0.151057	0.859454				-0.00901562	0.104061	0.930959	0.0437298	0.124608	0.759154	dat<4SNP					-0.0431502	0.0504399	0.549486	2.29064	0.318122
yRKp0A	finn-b-G6_CARPTU	Carpal tunnel syndrome || id:finn-b-G6_CARPTU	Picolinoylglycine levels	3	0.0354736	0.119947	0.767426	-0.0684034	0.538278	0.919531	-0.110741	0.163842	0.568785				-0.0150069	0.114843	0.896034	-0.105073	0.175274	0.609722	dat<4SNP					0.012831	0.0632386	0.87256	3.73692	0.154361
Kz2aAM	finn-b-G6_CARPTU	Carpal tunnel syndrome || id:finn-b-G6_CARPTU	X-23276 levels	3	-0.0220467	0.0745763	0.767516	0.0190707	0.119653	0.89938	-0.0210739	0.110349	0.866175				-0.0133476	0.0804034	0.868151	-0.00423358	0.0894661	0.966558	dat<4SNP					-0.011446	0.0260472	0.736419	0.201802	0.904022
B8CvCV	finn-b-G6_CARPTU	Carpal tunnel syndrome || id:finn-b-G6_CARPTU	Glycodeoxycholate 3-sulfate levels	10	0.00580938	0.0197134	0.768229	0.0558176	0.0313641	0.113009	0.01523	0.0425706	0.728771				0.02221	0.0269289	0.409505	0.0204438	0.0232788	0.402663					0.586	-0.0253069	0.012345	0.0745108	6.92232	0.645206
rgjRCS	finn-b-G6_CARPTU	Carpal tunnel syndrome || id:finn-b-G6_CARPTU	S-adenosylhomocysteine (SAH) levels	5	0.0173372	0.0591934	0.769605	-0.0707575	0.145754	0.660597	-0.0964623	0.11741	0.45746				-0.00140493	0.0727729	0.984597	0.0792262	0.0874968	0.416423					0.513	0.0144508	0.0217829	0.554497	3.54473	0.471109
3WmR2F	finn-b-G6_CARPTU	Carpal tunnel syndrome || id:finn-b-G6_CARPTU	Oxalate (ethanedioate) levels	2	-0.0344118	0.117806	0.770206																dat<4SNP								0.42771	0.513115
8mCxHa	finn-b-G6_CARPTU	Carpal tunnel syndrome || id:finn-b-G6_CARPTU	N-acetylphenylalanine levels	5	-0.0142809	0.0493254	0.77218	0.0379066	0.11443	0.762235	-0.0183102	0.0702137	0.807138				0.00618156	0.0332397	0.852469	0.0131294	0.0346627	0.724101					0.313	-0.0177943	0.0342963	0.639716	10.6397	0.0309265
MJIJNC	finn-b-G6_CARPTU	Carpal tunnel syndrome || id:finn-b-G6_CARPTU	Myristoyl dihydrosphingomyelin (d18:0/14:0) levels	3	0.0207889	0.0724692	0.774216	-0.00391278	0.191945	0.987024	0.0520643	0.0984023	0.649593				0.022333	0.0770788	0.772013	0.00767875	0.0814415	0.933478	dat<4SNP					0.00384912	0.027696	0.912087	0.0784531	0.961533
JilTlq	finn-b-G6_CARPTU	Carpal tunnel syndrome || id:finn-b-G6_CARPTU	N-lactoyl isoleucine levels	7	-0.0289485	0.101086	0.774591	0.431352	0.388679	0.317592	-0.116331	0.176155	0.533519				-0.114812	0.128564	0.371838	-0.116331	0.177467	0.536448					0.863	-0.318968	0.26007	0.274623	2.51436	0.866858
AFakev	finn-b-G6_CARPTU	Carpal tunnel syndrome || id:finn-b-G6_CARPTU	Citrulline levels	4	0.0368696	0.129612	0.776058	0.221451	1.80037	0.913351	0.209964	0.215623	0.401997				0.0403668	0.106934	0.705809	-0.027482	0.174991	0.885181					0.158	-0.0177432	0.172393	0.927414	7.44011	0.0591174
3Do4Ku	finn-b-G6_CARPTU	Carpal tunnel syndrome || id:finn-b-G6_CARPTU	Uridine to 2'-deoxyuridine ratio	3	-0.0328537	0.116082	0.777161	-0.449214	0.246199	0.319174	0.0404624	0.114892	0.758353				-0.0226146	0.0889814	0.79938	-0.0291387	0.0916927	0.780758	dat<4SNP					0.0597579	0.0333448	0.324016	4.06034	0.131313
LDG20l	finn-b-G6_CARPTU	Carpal tunnel syndrome || id:finn-b-G6_CARPTU	Trans 3,4-methyleneheptanoate levels	3	0.0292608	0.10355	0.777502	0.236309	0.405	0.663748	0.0529208	0.15226	0.761335				0.0526019	0.119426	0.659606	0.0887476	0.142318	0.596538	dat<4SNP					-0.0225198	0.042586	0.690331	0.741361	0.690264
SjcHiz	finn-b-G6_CARPTU	Carpal tunnel syndrome || id:finn-b-G6_CARPTU	Adenosine 5'-monophosphate (AMP) to citrate ratio	2	-0.0410572	0.146345	0.779056																dat<4SNP								0.676791	0.410694
7jiJMa	finn-b-G6_CARPTU	Carpal tunnel syndrome || id:finn-b-G6_CARPTU	Ornithine levels	5	0.0239232	0.085318	0.77917	0.0865774	0.177067	0.658391	0.0629858	0.153618	0.702804				0.0257208	0.108897	0.813283	0.0491564	0.141766	0.746257					0.627	-0.00781604	0.0193556	0.713411	2.67713	0.613222
7fCKMj	finn-b-G6_CARPTU	Carpal tunnel syndrome || id:finn-b-G6_CARPTU	X-11849 levels	2	-0.0324307	0.116331	0.780413																dat<4SNP								1.17416	0.278549
iBPg84	finn-b-G6_CARPTU	Carpal tunnel syndrome || id:finn-b-G6_CARPTU	X-23997 levels	3	-0.0266109	0.0955812	0.780696	0.0147881	0.28351	0.966823	0.0241734	0.133288	0.872799				-0.0244355	0.107631	0.8204	-0.0633933	0.119218	0.648058	dat<4SNP					-0.00544118	0.035081	0.902039	0.478808	0.787097
99GE5W	finn-b-G6_CARPTU	Carpal tunnel syndrome || id:finn-b-G6_CARPTU	N-acetylputrescine to (N(1) + N(8))-acetylspermidine ratio	7	0.0139311	0.0504006	0.782235	0.111443	0.0708307	0.176443	0.0238754	0.0985256	0.816597				0.0559937	0.0309307	0.07025	0.0593513	0.0307285	0.101636					0.258	-0.0358879	0.0205656	0.141423	19.5806	0.00328763
2Y11CR	finn-b-G6_CARPTU	Carpal tunnel syndrome || id:finn-b-G6_CARPTU	Gamma-CEHC levels	6	0.0135771	0.0495385	0.78403	-0.0588496	0.0997125	0.586791	0.0357609	0.112143	0.762704				-0.0135566	0.0538751	0.801327	-0.0376969	0.0580488	0.544727					0.462	0.0167028	0.0199567	0.449709	3.99031	0.550812
qrl2kU	finn-b-G6_CARPTU	Carpal tunnel syndrome || id:finn-b-G6_CARPTU	X-13431 levels	6	0.00952752	0.0348168	0.784356	0.0189464	0.0994373	0.858169	-0.0311676	0.0668739	0.660768				0.00585901	0.0295811	0.842993	0.00558545	0.0299167	0.859235					0.422	-0.00355111	0.0345062	0.922986	7.78091	0.168731
QWTxCy	finn-b-G6_CARPTU	Carpal tunnel syndrome || id:finn-b-G6_CARPTU	X-25265 levels	5	-0.033585	0.123267	0.785271	0.103572	0.236628	0.691201	-0.269608	0.200112	0.249149				-0.0572793	0.121219	0.636551	-0.2778	0.244689	0.319657					0.112	-0.0218261	0.031251	0.535189	8.91527	0.0632525
fB31oA	finn-b-G6_CARPTU	Carpal tunnel syndrome || id:finn-b-G6_CARPTU	Alpha-ketoglutarate to glutamate ratio	3	0.0382526	0.140731	0.785765	0.351642	0.42418	0.55935	-0.0143959	0.208226	0.951172				-0.00332901	0.157978	0.983188	-0.0168693	0.193031	0.938322	dat<4SNP					-0.0295748	0.0377628	0.577033	0.615214	0.735204
b1yduO	finn-b-G6_CARPTU	Carpal tunnel syndrome || id:finn-b-G6_CARPTU	Glucose to N-palmitoyl-sphingosine (d18:1 to 16:0) ratio	2	-0.0512832	0.188678	0.785774																dat<4SNP								1.03152	0.309802
Y2iycP	finn-b-G6_CARPTU	Carpal tunnel syndrome || id:finn-b-G6_CARPTU	1-linoleoyl-GPG (18:2) levels	6	-0.00924112	0.0342099	0.78706	0.0114174	0.0676671	0.874198	0.00744535	0.0599455	0.905994				-0.00228381	0.0381171	0.952223	-0.00114137	0.0407266	0.978726					0.991	-0.00680409	0.0192288	0.741317	0.794037	0.977412
e3Urkw	finn-b-G6_CARPTU	Carpal tunnel syndrome || id:finn-b-G6_CARPTU	X-24585 levels	4	-0.0334138	0.124061	0.787673	0.256398	0.258999	0.426535	-0.0346746	0.182961	0.861784				-0.016255	0.133056	0.902767	-0.055859	0.157414	0.746179					0.281	-0.0492054	0.0394852	0.338875	4.75785	0.190412
rjnoIn	finn-b-G6_CARPTU	Carpal tunnel syndrome || id:finn-b-G6_CARPTU	10-undecenoate (11:1n1) levels	6	-0.0108094	0.040685	0.790482	-0.0279417	0.0666446	0.69656	-0.0145336	0.0724287	0.848871				-0.00671804	0.0432511	0.876564	-0.00508041	0.0477188	0.919353					0.991	0.00609912	0.0187915	0.761772	0.394818	0.995471
GE7HpX	finn-b-G6_CARPTU	Carpal tunnel syndrome || id:finn-b-G6_CARPTU	Alpha-ketoglutarate to succinate ratio	3	0.0355191	0.133769	0.790605	0.12653	0.310881	0.753926	0.0781297	0.179098	0.705237				0.0511978	0.148852	0.730883	-0.00747639	0.181089	0.970819	dat<4SNP					-0.0108965	0.0335989	0.80035	0.10675	0.948024
fhvfzR	finn-b-G6_CARPTU	Carpal tunnel syndrome || id:finn-b-G6_CARPTU	5-oxoproline to citrate ratio	4	-0.0155335	0.0586251	0.791038	-0.0601555	0.0888224	0.568081	-0.0728592	0.0942563	0.495846				-0.0255812	0.0354721	0.47081	-0.0278233	0.0361678	0.497743					0.419	0.0226442	0.0312969	0.544536	8.20065	0.0420419
85yxkN	finn-b-G6_CARPTU	Carpal tunnel syndrome || id:finn-b-G6_CARPTU	Serotonin levels	3	-0.0203869	0.0774968	0.792498	-0.133691	0.119063	0.463195	-0.0749418	0.100112	0.532174				-0.0562935	0.0852836	0.509207	-0.0619241	0.0900858	0.562846	dat<4SNP					0.0332794	0.0275126	0.43979	2.22366	0.328957
ZLN07t	finn-b-G6_CARPTU	Carpal tunnel syndrome || id:finn-b-G6_CARPTU	X-24565 levels	6	-0.0114591	0.043706	0.793178	-0.0154189	0.0750303	0.847214	-0.00500019	0.0694178	0.94537				-0.0112534	0.0532234	0.832546	-0.0117491	0.0571395	0.845197					0.473	0.00136663	0.0196589	0.947914	5.22998	0.388463
FpvjMN	finn-b-G6_CARPTU	Carpal tunnel syndrome || id:finn-b-G6_CARPTU	1-palmitoyl-GPC (16:0) levels	3	0.0638815	0.245104	0.794378	0.423379	1.13131	0.772024	-0.163538	0.248033	0.577445				-0.0126789	0.162518	0.937816	-0.138594	0.299673	0.689173	dat<4SNP					-0.0441011	0.132785	0.795861	10.5287	0.00517282
TfuMNG	finn-b-G6_CARPTU	Carpal tunnel syndrome || id:finn-b-G6_CARPTU	Glycodeoxycholate levels	2	0.0349733	0.134472	0.794804																dat<4SNP								1.16412	0.280613
A2vjCU	finn-b-G6_CARPTU	Carpal tunnel syndrome || id:finn-b-G6_CARPTU	Octadecanedioylcarnitine (C18-DC) levels	6	-0.00738629	0.0284313	0.795023	0.0128171	0.0512283	0.814761	0.0166751	0.0498641	0.75164				-0.000393636	0.0319816	0.99018	-0.00316218	0.0343296	0.930186					0.967	-0.0066637	0.0140556	0.660152	1.00358	0.962277
jZtdWg	finn-b-G6_CARPTU	Carpal tunnel syndrome || id:finn-b-G6_CARPTU	N-palmitoyl-sphingosine (d18:1 to 16:0) to N-stearoyl-sphingosine (d18:1 to 18:0) ratio	8	-0.0118263	0.0456181	0.795445	0.0143292	0.0991044	0.889772	-0.0340652	0.0828676	0.693307				-0.00690642	0.0555638	0.90108	-0.00830187	0.0604861	0.894696					0.741	-0.00381276	0.0128253	0.776273	5.04937	0.653939
1YvHfI	finn-b-G6_CARPTU	Carpal tunnel syndrome || id:finn-b-G6_CARPTU	Tridecenedioate (C13:1-DC) levels	5	-0.023061	0.0900959	0.797981	-0.146509	0.334618	0.69111	0.128808	0.15928	0.464047				0.0407654	0.0979893	0.677396	0.12489	0.176469	0.51818					0.197	0.016976	0.043846	0.724461	6.1718	0.186681
gZtOez	finn-b-G6_CARPTU	Carpal tunnel syndrome || id:finn-b-G6_CARPTU	Adenosine 5'-diphosphate (ADP) to aspartate ratio	2	0.0248578	0.0973023	0.798361																dat<4SNP								0.099077	0.75294
s86jnX	finn-b-G6_CARPTU	Carpal tunnel syndrome || id:finn-b-G6_CARPTU	Serine levels	9	0.0118602	0.046529	0.798802	0.10918	0.121526	0.398815	-0.0486912	0.0870115	0.591075				-0.0272942	0.0573945	0.634393	-0.0228747	0.0630003	0.725945					0.348	-0.0151525	0.0174322	0.413532	9.43335	0.307067
Quopvd	finn-b-G6_CARPTU	Carpal tunnel syndrome || id:finn-b-G6_CARPTU	X-25422 levels	7	-0.0121841	0.0479901	0.799583	-0.0609235	0.127398	0.652676	-0.0743904	0.112701	0.533713				-0.0683464	0.0576662	0.235935	-0.0761722	0.0599126	0.25065					0.381	0.00834871	0.0199468	0.692916	6.46884	0.372766
AoQiro	finn-b-G6_CARPTU	Carpal tunnel syndrome || id:finn-b-G6_CARPTU	X-12701 levels	2	-0.0262782	0.104223	0.800938																dat<4SNP								0.028873	0.865073
pqJ4TH	finn-b-G6_CARPTU	Carpal tunnel syndrome || id:finn-b-G6_CARPTU	Eugenol sulfate levels	4	0.0218083	0.0867302	0.801466	-0.0248265	0.269178	0.934921	-0.0522795	0.140689	0.734887				0.00355567	0.102563	0.972344	-0.0489765	0.128962	0.729404					0.677	0.00574448	0.031389	0.871663	1.58723	0.662288
QZmMwD	finn-b-G6_CARPTU	Carpal tunnel syndrome || id:finn-b-G6_CARPTU	Spermidine to ornithine ratio	2	-0.0237208	0.0944647	0.801731																dat<4SNP								0.82882	0.362614
2w9Gpi	finn-b-G6_CARPTU	Carpal tunnel syndrome || id:finn-b-G6_CARPTU	4-oxo-retinoic acid levels	2	0.026387	0.105435	0.802381																dat<4SNP								1.08635	0.297282
Y9nB1J	finn-b-G6_CARPTU	Carpal tunnel syndrome || id:finn-b-G6_CARPTU	X-21829 levels	8	-0.0137827	0.0551577	0.802682	0.0741821	0.144031	0.62494	-0.0189555	0.0984292	0.852756				0.00566331	0.0735949	0.938661	0.0250192	0.0931931	0.79608					0.62	-0.014585	0.0220604	0.533074	5.56178	0.591743
TxPqwQ	finn-b-G6_CARPTU	Carpal tunnel syndrome || id:finn-b-G6_CARPTU	N-stearoyl-sphingosine (d18:1 to 18:0) to N-palmitoyl-sphinganine (d18:0 to 16:0) ratio	8	0.0129497	0.051906	0.802986	-0.0258499	0.148632	0.867648	0.0755678	0.0807568	0.380554				0.01203	0.0615799	0.845114	0.0148537	0.0789247	0.856059					0.986	0.00580752	0.0208464	0.789915	1.35003	0.987053
QtAle1	finn-b-G6_CARPTU	Carpal tunnel syndrome || id:finn-b-G6_CARPTU	3-hydroxybutyroylglycine levels	4	-0.010665	0.0428244	0.80333	-0.0494735	0.0959346	0.657412	-0.0123715	0.0598289	0.84942				-0.022767	0.0444003	0.608115	-0.0213693	0.0482669	0.687936					0.691	0.00924638	0.0204533	0.695515	1.79982	0.614975
aVmcY5	finn-b-G6_CARPTU	Carpal tunnel syndrome || id:finn-b-G6_CARPTU	1-stearoyl-2-oleoyl-GPI (18:0/18:1) levels	7	0.0117445	0.0472142	0.803555	0.0614044	0.277074	0.833379	0.0217816	0.0960717	0.828167				0.0251069	0.0602135	0.676704	0.0246274	0.0740276	0.750693					0.421	-0.00822492	0.0450892	0.862423	6.19513	0.40169
eeZStm	finn-b-G6_CARPTU	Carpal tunnel syndrome || id:finn-b-G6_CARPTU	Caprate (10:0) levels	2	-0.0288805	0.116866	0.804811																dat<4SNP								0.598023	0.439333
lw7VT6	finn-b-G6_CARPTU	Carpal tunnel syndrome || id:finn-b-G6_CARPTU	Spermidine to 5-methylthioadenosine (MTA) ratio	5	0.0209934	0.0850844	0.805113	0.188899	0.391789	0.662694	0.116844	0.147451	0.472459				0.0364773	0.106277	0.731426	0.113873	0.140078	0.461876					0.781	-0.0179535	0.0408927	0.690332	1.80006	0.772472
lCGdnW	finn-b-G6_CARPTU	Carpal tunnel syndrome || id:finn-b-G6_CARPTU	Hypotaurine to cysteine ratio	10	-0.0164796	0.0670323	0.805802	-0.0548044	0.288426	0.854033	0.0430362	0.126922	0.74233				0.0105672	0.0832387	0.898979	0.0621148	0.138289	0.663932					0.218	0.00399487	0.0291391	0.894342	11.8248	0.223368
vJRkRL	finn-b-G6_CARPTU	Carpal tunnel syndrome || id:finn-b-G6_CARPTU	1-(1-enyl-palmitoyl)-2-palmitoyl-GPC (P-16:0/16:0) levels	11	-0.00778307	0.0316886	0.805983	0.00221242	0.0658582	0.973934	-0.0206688	0.0746134	0.787412				-0.0227221	0.0387566	0.557689	-0.0206688	0.0413645	0.628114					0.525	-0.00192811	0.0109775	0.864464	9.88141	0.450958
LcHTnw	finn-b-G6_CARPTU	Carpal tunnel syndrome || id:finn-b-G6_CARPTU	(R)-3-hydroxybutyrylcarnitine levels	5	0.034078	0.138887	0.806173	0.425853	0.537682	0.486199	0.0380259	0.170411	0.834357				0.00612581	0.127911	0.961803	0.0347891	0.158729	0.837245					0.093	-0.0457672	0.0604212	0.503833	9.38883	0.0520824
pIdRUP	finn-b-G6_CARPTU	Carpal tunnel syndrome || id:finn-b-G6_CARPTU	X-24306 levels	5	0.0234179	0.0963197	0.807907	-0.392437	0.322816	0.311048	0.075195	0.188172	0.709864				0.0610075	0.123243	0.620586	0.0931102	0.170947	0.614922					0.476	0.064819	0.0480251	0.269927	3.97521	0.409372
BRMZU8	finn-b-G6_CARPTU	Carpal tunnel syndrome || id:finn-b-G6_CARPTU	Eicosenoylcarnitine (C20:1) levels	8	0.0145354	0.0603059	0.809533	-0.0597422	0.161562	0.724248	-0.0463443	0.114454	0.697626				-0.0282724	0.0726309	0.697083	-0.0463443	0.0892005	0.619395					0.542	0.0110134	0.0222239	0.637827	6.23188	0.51295
5BZGgs	finn-b-G6_CARPTU	Carpal tunnel syndrome || id:finn-b-G6_CARPTU	Glycine to phosphate ratio	5	-0.00686561	0.0285097	0.809697	-0.0385163	0.0421022	0.427739	-0.00949303	0.0671202	0.894365				-0.0148046	0.0296971	0.618116	-0.0164525	0.0300906	0.613611					0.593	0.0118993	0.0116473	0.382153	3.66565	0.453141
gnyPL7	finn-b-G6_CARPTU	Carpal tunnel syndrome || id:finn-b-G6_CARPTU	N-acetyl-2-aminooctanoate levels	9	0.00686908	0.0285356	0.809773	0.0189373	0.0473511	0.701129	0.0616437	0.068488	0.394372				0.00860033	0.0325975	0.791908	0.011341	0.0321532	0.733412					0.798	-0.00389025	0.0121808	0.758762	5.88635	0.659961
If4rdG	finn-b-G6_CARPTU	Carpal tunnel syndrome || id:finn-b-G6_CARPTU	Palmitoyl dihydrosphingomyelin (d18:0/16:0) levels	9	0.0135815	0.0564949	0.810018	-0.0881592	0.139975	0.54881	-0.0692305	0.106176	0.532661				-0.0347805	0.0750314	0.642973	-0.0529941	0.0958328	0.595384					0.884	0.0133264	0.0167748	0.453033	4.03712	0.853759
gQmNzO	finn-b-G6_CARPTU	Carpal tunnel syndrome || id:finn-b-G6_CARPTU	N-palmitoyl-heptadecasphingosine (d17:1/16:0) levels	4	-0.0152408	0.0641801	0.812293	0.0848373	0.160006	0.648944	0.0121994	0.102698	0.91295				0.0173123	0.0722899	0.81073	0.0189937	0.0833817	0.83445					0.751	-0.0161924	0.0237146	0.565211	1.27741	0.734504
IZVibc	finn-b-G6_CARPTU	Carpal tunnel syndrome || id:finn-b-G6_CARPTU	Phosphoethanolamine to choline ratio	2	0.0288587	0.121889	0.812842																dat<4SNP								0.233846	0.628687
IXgTlv	finn-b-G6_CARPTU	Carpal tunnel syndrome || id:finn-b-G6_CARPTU	1-stearoyl-2-oleoyl-gpc (18:0/18:1) levels	5	0.0180548	0.0763145	0.81298	-0.215208	0.285912	0.506304	-0.0349642	0.145846	0.822321				-0.011919	0.0915136	0.896374	-0.0642471	0.130938	0.649361					0.655	0.0245062	0.0289477	0.45942	2.39671	0.663222
egYeWN	finn-b-G6_CARPTU	Carpal tunnel syndrome || id:finn-b-G6_CARPTU	Glycochenodeoxycholate glucuronide (1) levels	7	0.00909388	0.0386642	0.814052	0.0816755	0.0623304	0.247036	0.015828	0.0521741	0.771852				0.01154	0.0355259	0.745307	0.0216791	0.0356956	0.56589					0.223	-0.0253375	0.0178256	0.214455	9.98544	0.125267
jNWHs0	finn-b-G6_CARPTU	Carpal tunnel syndrome || id:finn-b-G6_CARPTU	Adenosine 5'-diphosphate (ADP) to pantothenate ratio	4	0.00998385	0.0426679	0.814993	0.237785	0.407115	0.618272	-0.117523	0.10096	0.328562				0.00831414	0.0471651	0.860076	0.0118024	0.0474049	0.819456					0.86	-0.180084	0.320066	0.63033	1.37815	0.710665
HoSk1E	finn-b-G6_CARPTU	Carpal tunnel syndrome || id:finn-b-G6_CARPTU	X-13007 levels	4	0.017238	0.0740409	0.815903	-0.0400412	0.118351	0.767333	0.0781168	0.113262	0.539944				-0.00712261	0.0887964	0.936068	-0.0146049	0.0935967	0.885909					0.891	0.0131486	0.0211946	0.598282	0.417965	0.936507
UJSj2U	finn-b-G6_CARPTU	Carpal tunnel syndrome || id:finn-b-G6_CARPTU	X-23678 levels	4	-0.0384053	0.16505	0.816003	1.98966	2.54346	0.51597	-0.0305163	0.129344	0.828676				0.0397759	0.0880302	0.651382	0.0506171	0.0828813	0.584545					0.226	-0.829334	1.0376	0.50797	14.2867	0.0025398
FCJJvD	finn-b-G6_CARPTU	Carpal tunnel syndrome || id:finn-b-G6_CARPTU	Isovalerate (i5:0) levels	2	0.0398408	0.171634	0.81644																dat<4SNP								0.625478	0.429019
G3TcbC	finn-b-G6_CARPTU	Carpal tunnel syndrome || id:finn-b-G6_CARPTU	Adenosine 5'-diphosphate (ADP) to ornithine ratio	3	-0.0168987	0.0729769	0.816878	0.0305142	0.167783	0.885472	-0.0161945	0.106161	0.892755				-0.0154102	0.0873532	0.85997	-0.00818968	0.0981184	0.941082	dat<4SNP					-0.0111146	0.0354167	0.80641	0.149147	0.928139
YvDgFT	finn-b-G6_CARPTU	Carpal tunnel syndrome || id:finn-b-G6_CARPTU	Orotidine levels	7	0.00920451	0.0397801	0.817016	0.00361104	0.0513328	0.946645	-0.00425423	0.104161	0.968746				0.00771876	0.0356216	0.828452	0.0108145	0.0366994	0.77817					0.506	0.00250357	0.0122723	0.846395	8.52088	0.20237
ojWKnv	finn-b-G6_CARPTU	Carpal tunnel syndrome || id:finn-b-G6_CARPTU	3-carboxy-4-methyl-5-pentyl-2-furanpropionate (3-CMPFP) levels	7	0.0165959	0.072035	0.817791	-0.074604	0.1803	0.696188	0.0330984	0.096339	0.742894				0.0680244	0.0624991	0.276416	0.0758758	0.0669072	0.300043					0.126	0.0206639	0.0369865	0.60047	12.0238	0.0614409
81rPWZ	finn-b-G6_CARPTU	Carpal tunnel syndrome || id:finn-b-G6_CARPTU	X-15486 levels	2	0.0171425	0.0757829	0.821042																dat<4SNP								0.38839	0.533147
BTjDuC	finn-b-G6_CARPTU	Carpal tunnel syndrome || id:finn-b-G6_CARPTU	Threonine to pyruvate ratio	5	-0.0246205	0.110127	0.823096	-0.145523	0.22282	0.560281	-0.0617717	0.102141	0.577961				-0.118852	0.0859001	0.166479	-0.108914	0.0889811	0.288113					0.085	0.0197984	0.0308246	0.566395	10.227	0.0367723
dieg7I	finn-b-G6_CARPTU	Carpal tunnel syndrome || id:finn-b-G6_CARPTU	X-18935 levels	2	0.0438809	0.196833	0.823586																dat<4SNP								4.71519	0.0298973
vF2gCA	finn-b-G6_CARPTU	Carpal tunnel syndrome || id:finn-b-G6_CARPTU	N-acetylglucosamine/n-acetylgalactosamine levels	3	-0.0188364	0.0848879	0.824394	-0.215993	0.170146	0.424766	-0.039744	0.0547946	0.543639				-0.0438564	0.0469571	0.350321	-0.0454829	0.050116	0.45991	dat<4SNP					0.0500217	0.038908	0.420851	6.67212	0.0355768
0iizTO	finn-b-G6_CARPTU	Carpal tunnel syndrome || id:finn-b-G6_CARPTU	3-methyl-2-oxovalerate levels	4	-0.0224507	0.101365	0.824716	-0.0102742	0.320035	0.977305	-0.00761891	0.151426	0.963034				-0.00771949	0.118424	0.948026	-0.00682174	0.138582	0.963834					0.996	-0.00139286	0.0347239	0.971648	0.0575475	0.996391
Og9Iip	finn-b-G6_CARPTU	Carpal tunnel syndrome || id:finn-b-G6_CARPTU	Indolebutyrate levels	4	0.0376053	0.171285	0.826223	-0.326143	0.533172	0.603006	-0.0795021	0.174935	0.680361				-0.0531193	0.112434	0.636605	-0.14417	0.147936	0.401664	rs10003807,rs10006132	-0.0408719	0.0489314	0.556982	0.034	0.0880501	0.120907	0.542188	15.0255	0.00179496
MhBxCG	finn-b-G6_CARPTU	Carpal tunnel syndrome || id:finn-b-G6_CARPTU	X-12100 levels	7	0.0137751	0.0637347	0.828884	0.115726	0.249182	0.661866	-0.0145633	0.100215	0.889217				0.0099679	0.0775808	0.897766	0.0115344	0.0942976	0.906641					0.805	-0.0118378	0.0279709	0.689723	3.37133	0.761003
vCLJop	finn-b-G6_CARPTU	Carpal tunnel syndrome || id:finn-b-G6_CARPTU	Acetylcarnitine levels (Biocrates platform)	4	-0.0215498	0.0997205	0.828908	0.304515	0.183913	0.239608	-0.0216553	0.181588	0.912611				-0.00387752	0.0907132	0.965905	-5.47853e-05	0.0975157	0.999587					0.436	-0.0622581	0.0315663	0.187326	4.59499	0.203972
nimkgi	finn-b-G6_CARPTU	Carpal tunnel syndrome || id:finn-b-G6_CARPTU	Behenoyl dihydrosphingomyelin (d18:0/22:0) levels	10	-0.00952851	0.0441105	0.828976	-0.188401	0.107191	0.116869	0.0124955	0.0913213	0.894177				0.00701024	0.0600051	0.906997	0.00635595	0.0759164	0.935109					0.495	0.0278195	0.015194	0.104485	8.60592	0.474417
n4RTHA	finn-b-G6_CARPTU	Carpal tunnel syndrome || id:finn-b-G6_CARPTU	S-methylcysteine sulfoxide levels	2	-0.0209429	0.097185	0.829381																dat<4SNP								0.549252	0.458623
sveqV5	finn-b-G6_CARPTU	Carpal tunnel syndrome || id:finn-b-G6_CARPTU	Hydantoin-5-propionate levels	2	-0.0523801	0.243965	0.829999																dat<4SNP								6.72135	0.00952653
r0p10Q	finn-b-G6_CARPTU	Carpal tunnel syndrome || id:finn-b-G6_CARPTU	Propionylcarnitine (c3) levels	4	-0.0100893	0.047226	0.830829	0.0522952	0.0936593	0.632769	0.000631865	0.0711117	0.993468				0.00481505	0.0531737	0.927848	0.00873975	0.0661159	0.903203					0.875	-0.0166724	0.0216156	0.521186	0.681629	0.877516
TEh3o6	finn-b-G6_CARPTU	Carpal tunnel syndrome || id:finn-b-G6_CARPTU	X-12818 levels	2	-0.0205613	0.096279	0.830891																dat<4SNP								0.172936	0.677516
TV4V37	finn-b-G6_CARPTU	Carpal tunnel syndrome || id:finn-b-G6_CARPTU	X-11299 levels	3	-0.0180522	0.0848353	0.83149	0.0726958	0.427743	0.892829	-0.0589941	0.117969	0.666618				-0.0506325	0.0927959	0.585319	-0.0642444	0.08982	0.548677	dat<4SNP					-0.0175197	0.0794215	0.861781	2.2114	0.330979
k8pcK6	finn-b-G6_CARPTU	Carpal tunnel syndrome || id:finn-b-G6_CARPTU	N-acetylglucosaminylasparagine levels	8	-0.0140498	0.0661571	0.831818	-0.0301313	0.126789	0.820061	0.0700073	0.0714341	0.359722				0.035267	0.035361	0.318599	0.0363694	0.0393068	0.385613					0.131	0.00593164	0.0386665	0.883108	28.6283	0.000169094
UeJl8J	finn-b-G6_CARPTU	Carpal tunnel syndrome || id:finn-b-G6_CARPTU	5alpha-androstan-3alpha,17alpha-diol monosulfate levels	6	0.00994648	0.0473978	0.833784	0.0572902	0.0918332	0.566539	-0.0234456	0.0724476	0.759322				0.0111838	0.0373516	0.764619	0.0412122	0.0315181	0.24791					0.092	-0.0180909	0.029276	0.570059	15.3051	0.00913534
7FOfPP	finn-b-G6_CARPTU	Carpal tunnel syndrome || id:finn-b-G6_CARPTU	N-formylanthranilic acid levels	6	0.0130928	0.0624177	0.833854	-0.0137532	0.0912277	0.887465	-0.0127589	0.0988967	0.902376				0.00368668	0.0346913	0.915367	0.0022602	0.0361323	0.952546					0.148	0.0111923	0.0252903	0.680968	17.7502	0.00327627
RZMDJr	finn-b-G6_CARPTU	Carpal tunnel syndrome || id:finn-b-G6_CARPTU	Homovanillate (hva) levels	3	0.0299115	0.142648	0.833911	-0.301483	0.397527	0.586927	0.0546151	0.163645	0.770318				0.0440461	0.120351	0.71438	0.0458862	0.135882	0.767746	dat<4SNP					0.0867297	0.0963532	0.533432	3.58138	0.166845
SsEDSz	finn-b-G6_CARPTU	Carpal tunnel syndrome || id:finn-b-G6_CARPTU	Tricosanoyl sphingomyelin (d18:1/23:0) levels	3	0.0205192	0.0986986	0.835309	0.0196938	0.250891	0.95013	-0.0460816	0.140494	0.774067				-0.00499422	0.114079	0.965081	-0.0131926	0.124315	0.925171	dat<4SNP					0.000119464	0.030613	0.997516	1.8694	0.392703
XmXxMm	finn-b-G6_CARPTU	Carpal tunnel syndrome || id:finn-b-G6_CARPTU	10-heptadecenoate (17:1n7) levels	2	0.0270985	0.1314	0.836611																dat<4SNP								0.0571684	0.811029
rGB1oc	finn-b-G6_CARPTU	Carpal tunnel syndrome || id:finn-b-G6_CARPTU	Glucose to sucrose ratio	2	-0.00990096	0.0481933	0.837226																dat<4SNP								3.32278	0.0683264
8OztaW	finn-b-G6_CARPTU	Carpal tunnel syndrome || id:finn-b-G6_CARPTU	Phosphate to 2'-deoxyuridine ratio	7	0.0100728	0.0491213	0.837525	0.096478	0.108669	0.415302	0.0170423	0.0930086	0.86065				0.00768061	0.0583124	0.89521	0.00253782	0.0630534	0.969201					0.711	-0.0166069	0.0186304	0.413556	4.59355	0.596894
D5AbRs	finn-b-G6_CARPTU	Carpal tunnel syndrome || id:finn-b-G6_CARPTU	Sphingomyelin (d17:1/14:0, d16:1/15:0) levels	2	0.0193314	0.0948678	0.838532																dat<4SNP								4.63813e-06	0.998282
MPBVEt	finn-b-G6_CARPTU	Carpal tunnel syndrome || id:finn-b-G6_CARPTU	N-stearoyl-sphingosine (d18:1/18:0) levels	5	-0.0115124	0.0570891	0.840185	0.069986	0.169187	0.706915	0.0139231	0.0847762	0.877512				0.00400859	0.0651533	0.950941	0.00782976	0.0797255	0.926491					0.981	-0.0113154	0.0221126	0.644134	0.495067	0.973979
3lLqZg	finn-b-G6_CARPTU	Carpal tunnel syndrome || id:finn-b-G6_CARPTU	Adipoylcarnitine (C6-DC) levels	4	0.0123016	0.061173	0.840624	-0.376831	0.301503	0.337781	0.0563685	0.0870564	0.563445				0.0412033	0.0700446	0.556368	0.0503235	0.080017	0.574035					0.521	0.0909111	0.0689735	0.3182	2.81448	0.421121
7dWRlr	finn-b-G6_CARPTU	Carpal tunnel syndrome || id:finn-b-G6_CARPTU	Formiminoglutamate levels	7	-0.0138764	0.0701449	0.843182	-0.17328	0.13887	0.267362	0.14362	0.172833	0.437799				-0.0326479	0.0938968	0.728066	-0.161654	0.154035	0.334386					0.425	0.0215178	0.0161788	0.240958	5.94244	0.429668
zW9h9O	finn-b-G6_CARPTU	Carpal tunnel syndrome || id:finn-b-G6_CARPTU	Histidine to pyruvate ratio	4	-0.0095919	0.049115	0.845162	0.0222814	0.0664277	0.769222	-0.183117	0.0979116	0.158218				0.00394181	0.0552415	0.943114	0.0156979	0.0552574	0.794823					0.545	-0.00983491	0.0138005	0.54999	2.09424	0.553078
kNSNiO	finn-b-G6_CARPTU	Carpal tunnel syndrome || id:finn-b-G6_CARPTU	1-linoleoyl-GPI (18:2) levels	7	0.00934936	0.0485145	0.847184	-0.0838596	0.129262	0.545111	-0.0771613	0.10016	0.47031				-0.0122788	0.0648744	0.849881	-0.0591254	0.0938107	0.551755					0.482	0.0169844	0.0218321	0.471785	5.27629	0.508897
49f1Am	finn-b-G6_CARPTU	Carpal tunnel syndrome || id:finn-b-G6_CARPTU	N1-methylinosine levels	3	0.0228828	0.118859	0.847335	-0.0495689	0.441793	0.928869	0.0114927	0.148624	0.945403				0.0165641	0.143641	0.908195	0.00631967	0.15358	0.970915	dat<4SNP					0.00745687	0.0437937	0.892631	0.0621001	0.969427
FYG21H	finn-b-G6_CARPTU	Carpal tunnel syndrome || id:finn-b-G6_CARPTU	N6-methyllysine levels	11	-0.00547217	0.0284336	0.847386	0.0442096	0.0467844	0.369353	-0.00256306	0.0729364	0.972659				0.0100668	0.0231132	0.663169	0.00722431	0.0226655	0.756484					0.288	-0.0242282	0.0184712	0.222103	18.2581	0.050763
G44QIp	finn-b-G6_CARPTU	Carpal tunnel syndrome || id:finn-b-G6_CARPTU	Deoxycholic acid glucuronide levels	8	0.00966744	0.0503834	0.847838	0.0726755	0.0970319	0.482186	-0.00316147	0.0616807	0.960554				0.000329924	0.0432269	0.99391	-0.0052129	0.0433176	0.907594					0.154	-0.0146072	0.0190032	0.471252	13.3119	0.0648649
ZG1593	finn-b-G6_CARPTU	Carpal tunnel syndrome || id:finn-b-G6_CARPTU	X-13553 levels	3	0.0418222	0.218052	0.8479	-1.75697	0.760407	0.26003	-0.0339326	0.267208	0.910565				0.00259824	0.166519	0.987551	-0.0967143	0.259854	0.74549	dat<4SNP					0.180455	0.0753472	0.251805	8.459	0.0145596
qp5gfF	finn-b-G6_CARPTU	Carpal tunnel syndrome || id:finn-b-G6_CARPTU	X-21319 levels	2	0.0190649	0.0998909	0.848637																dat<4SNP								0.00199567	0.964368
TqstIh	finn-b-G6_CARPTU	Carpal tunnel syndrome || id:finn-b-G6_CARPTU	Mannose to N-acetylglucosamine to N-acetylgalactosamine ratio	5	-0.00815654	0.0431882	0.850202	0.0624487	0.162655	0.726623	-0.0863423	0.0847006	0.36566				0.0236169	0.055146	0.668461	0.0549677	0.0719651	0.487547					0.511	-0.0156993	0.0348686	0.683083	2.84651	0.583832
i2q5Se	finn-b-G6_CARPTU	Carpal tunnel syndrome || id:finn-b-G6_CARPTU	X-12851 levels	4	-0.0316553	0.167996	0.85054	-0.143938	0.905076	0.88825	0.0425039	0.223994	0.861615				0.0179886	0.130857	0.890661	0.0568489	0.198844	0.793561					0.07	0.0115316	0.0905388	0.910301	10.0098	0.0184829
b2TF83	finn-b-G6_CARPTU	Carpal tunnel syndrome || id:finn-b-G6_CARPTU	Palmitoylcholine levels	3	-0.0241417	0.132317	0.855227	-0.128403	0.508407	0.842509	0.1365	0.216966	0.593543				0.0248439	0.15158	0.869811	0.123416	0.215	0.623901	dat<4SNP					0.0147891	0.0672948	0.862282	2.55114	0.279271
wIUINQ	finn-b-G6_CARPTU	Carpal tunnel syndrome || id:finn-b-G6_CARPTU	Glycolithocholate levels	3	-0.0352039	0.194074	0.856058	-2.17517	0.811026	0.227203	0.0912367	0.209384	0.705546				0.0105961	0.159182	0.946927	0.0612426	0.190766	0.778626	dat<4SNP					0.275206	0.103469	0.22894	7.20804	0.0272141
igSu32	finn-b-G6_CARPTU	Carpal tunnel syndrome || id:finn-b-G6_CARPTU	2-palmitoleoyl-GPC (16:1) levels	2	-0.0355691	0.19729	0.856926																dat<4SNP								2.56824	0.109029
c1qgvm	finn-b-G6_CARPTU	Carpal tunnel syndrome || id:finn-b-G6_CARPTU	Pristanate levels	2	0.02246	0.125851	0.858358																dat<4SNP								0.492688	0.482731
i5x36S	finn-b-G6_CARPTU	Carpal tunnel syndrome || id:finn-b-G6_CARPTU	Quinate levels	3	0.0170652	0.0964425	0.85955	0.123081	1.00211	0.922199	-0.0136654	0.144167	0.933124				0.0112959	0.107256	0.916124	0.0158944	0.117449	0.904742	dat<4SNP					-0.0413162	0.388155	0.932491	1.33115	0.513978
KQOI2A	finn-b-G6_CARPTU	Carpal tunnel syndrome || id:finn-b-G6_CARPTU	Acisoga levels	8	-0.0102011	0.0578103	0.859933	0.0235648	0.125774	0.857554	-0.00466938	0.101952	0.964749				-0.0683785	0.0617661	0.26827	-0.0513184	0.0667667	0.467253					0.18	-0.00749596	0.0242992	0.768143	10.978	0.139583
SFpke0	finn-b-G6_CARPTU	Carpal tunnel syndrome || id:finn-b-G6_CARPTU	X-24334 levels	4	-0.0151288	0.0861671	0.860628	-0.0509503	0.325841	0.890102	0.0682618	0.144995	0.669909				0.0127687	0.101843	0.900226	0.0746461	0.144872	0.641937					0.625	0.00408606	0.0358446	0.919655	1.83441	0.607476
NGAGap	finn-b-G6_CARPTU	Carpal tunnel syndrome || id:finn-b-G6_CARPTU	Decanoylcarnitine (C10) levels	5	-0.00777347	0.0446139	0.861678	-0.0485133	0.0977537	0.65378	0.00909318	0.0655855	0.89643				-0.00451762	0.0482463	0.925398	-0.00770159	0.0481387	0.880645					0.783	0.00847527	0.0180946	0.67144	2.1684	0.704818
XMsWCi	finn-b-G6_CARPTU	Carpal tunnel syndrome || id:finn-b-G6_CARPTU	Citraconate/glutaconate levels	4	-0.0222697	0.129997	0.863981	-0.0869674	0.355154	0.829388	0.0558854	0.125975	0.687359				0.0575257	0.121032	0.634578	0.0558854	0.115378	0.661285					0.296	0.00867904	0.0426958	0.857724	5.39109	0.1453
U5fYDQ	finn-b-G6_CARPTU	Carpal tunnel syndrome || id:finn-b-G6_CARPTU	2-hydroxydecanoate levels	4	-0.0210676	0.123166	0.864184	0.286828	0.133289	0.164312	-0.257229	0.209539	0.307138				-0.00950366	0.0913186	0.917113	0.0345141	0.103223	0.760115					0.111	-0.0542711	0.0195997	0.10943	8.42494	0.0379992
3UKXx3	finn-b-G6_CARPTU	Carpal tunnel syndrome || id:finn-b-G6_CARPTU	4-hydroxychlorothalonil levels	5	-0.00765789	0.0448718	0.86449	0.0496772	0.0728596	0.544273	-0.0582303	0.0949883	0.573001				-0.00197416	0.0493424	0.968086	0.0311656	0.0533786	0.590654					0.582	-0.0176881	0.0177089	0.391488	1.85109	0.763123
q9TZeX	finn-b-G6_CARPTU	Carpal tunnel syndrome || id:finn-b-G6_CARPTU	Glycoursodeoxycholic acid sulfate (1) levels	3	0.0198084	0.119249	0.868071	-0.0294196	2.68518	0.993025	0.0972621	0.135168	0.546517				0.0102824	0.0823464	0.900628	0.0134701	0.108836	0.912818	dat<4SNP					0.00889662	0.484316	0.988307	6.30311	0.0427855
lhPhNR	finn-b-G6_CARPTU	Carpal tunnel syndrome || id:finn-b-G6_CARPTU	Inosine 5'-monophosphate (IMP) to urate ratio	3	-0.0258582	0.158607	0.870493	-0.0408677	0.712435	0.963521	0.112276	0.163987	0.564248				0.0796115	0.125872	0.527073	0.128842	0.149258	0.478999	dat<4SNP					0.00206578	0.0930693	0.985872	6.13236	0.0465988
nx3W7C	finn-b-G6_CARPTU	Carpal tunnel syndrome || id:finn-b-G6_CARPTU	3-hydroxydecanoylcarnitine levels	2	0.0226818	0.140879	0.872092																dat<4SNP								0.0103028	0.919152
K3sw9B	finn-b-G6_CARPTU	Carpal tunnel syndrome || id:finn-b-G6_CARPTU	Linolenate [alpha or gamma; (18:3n3 or 6)] levels	3	-0.0224367	0.139927	0.872609	-0.0614395	0.490982	0.920748	0.0413626	0.2104	0.862314				-0.0232938	0.159732	0.884055	-0.00658783	0.17414	0.973259	dat<4SNP					0.00633061	0.0763872	0.94736	0.934847	0.626615
7pPllI	finn-b-G6_CARPTU	Carpal tunnel syndrome || id:finn-b-G6_CARPTU	Alpha-hydroxyisovalerate levels	5	0.00753134	0.0473333	0.87358	-0.0178886	0.101924	0.871857	-0.00279419	0.0798759	0.97377				-0.00293431	0.0508025	0.953941	-0.0060355	0.0570159	0.920793					0.966	0.00427205	0.0151701	0.79655	0.375515	0.984432
Snknwa	finn-b-G6_CARPTU	Carpal tunnel syndrome || id:finn-b-G6_CARPTU	X-11880 levels	6	0.0108761	0.0686524	0.874124	0.0482081	0.211612	0.830963	-0.0237972	0.116304	0.845944				0.0123795	0.0815861	0.879396	0.0101073	0.102132	0.925013					0.983	-0.00564381	0.0302609	0.861126	0.680161	0.98404
wYWrnk	finn-b-G6_CARPTU	Carpal tunnel syndrome || id:finn-b-G6_CARPTU	Pregnanediol-3-glucuronide levels	8	0.0115133	0.073419	0.87539	0.139186	0.199368	0.511229	0.199527	0.15183	0.230218				0.0119559	0.0626719	0.848706	0.00437743	0.0732169	0.953996					0.063	-0.0194164	0.0280111	0.514128	15.7458	0.0275426
713B5v	finn-b-G6_CARPTU	Carpal tunnel syndrome || id:finn-b-G6_CARPTU	2-aminoheptanoate levels	3	-0.0158496	0.102416	0.877014	-0.229715	0.56046	0.752364	0.048891	0.143045	0.765082				0.0139116	0.123808	0.910535	0.048891	0.146203	0.769886	dat<4SNP					0.0217348	0.0559994	0.764306	0.492973	0.781542
EK2y23	finn-b-G6_CARPTU	Carpal tunnel syndrome || id:finn-b-G6_CARPTU	Adenosine 5'-monophosphate (AMP) to flavin adenine dinucleotide (FAD) ratio	3	-0.0198015	0.128032	0.877089	0.0706069	1.19323	0.962373	0.100784	0.181956	0.635312				-0.036586	0.103429	0.723541	-0.0879441	0.11023	0.508651	dat<4SNP					-0.0213273	0.278241	0.951298	4.19655	0.122668
1Z9sji	finn-b-G6_CARPTU	Carpal tunnel syndrome || id:finn-b-G6_CARPTU	Dimethylarginine (sdma + adma) levels	3	0.0125951	0.0820838	0.87805	-0.0810954	0.188305	0.741115	-0.00938736	0.107247	0.938225				0.0133766	0.0843367	0.873977	0.00553263	0.0959416	0.959257	dat<4SNP					0.0161589	0.0292292	0.678496	0.329843	0.84796
rJdSQi	finn-b-G6_CARPTU	Carpal tunnel syndrome || id:finn-b-G6_CARPTU	Cis-4-decenoylcarnitine (C10:1) levels	5	-0.00583109	0.0381201	0.878425	-0.0522487	0.0752301	0.537311	0.033701	0.0736751	0.671107				-0.00623164	0.0400011	0.876201	-0.0107647	0.0424994	0.812528					0.748	0.0129365	0.0180755	0.525857	2.43568	0.65619
35qRfn	finn-b-G6_CARPTU	Carpal tunnel syndrome || id:finn-b-G6_CARPTU	Docosahexaenoylcarnitine (C22:6) levels	9	0.0105987	0.0694024	0.878624	-0.554502	0.234498	0.0499994	0.124577	0.0960321	0.230707				0.0987017	0.0765666	0.197365	0.121658	0.095836	0.239968					0.181	0.0661936	0.026677	0.04213	12.3423	0.13657
Te4vjQ	finn-b-G6_CARPTU	Carpal tunnel syndrome || id:finn-b-G6_CARPTU	3-ethylcatechol sulfate (2) levels	3	0.02023	0.132716	0.878847	0.927155	0.627572	0.378814	-0.141181	0.165923	0.484456				-0.0611195	0.111368	0.583139	-0.145899	0.195549	0.533384	dat<4SNP					-0.123467	0.0842143	0.38108	5.02155	0.0812052
lowdxG	finn-b-G6_CARPTU	Carpal tunnel syndrome || id:finn-b-G6_CARPTU	Spermidine to ergothioneine ratio	5	-0.00965386	0.0635059	0.879175	-0.149459	0.212941	0.533306	-0.0404371	0.0977713	0.700388				-0.0290431	0.0732096	0.69158	-0.0414439	0.0950983	0.685469					0.905	0.0185209	0.0269259	0.54096	1.10788	0.893021
rvYf3M	finn-b-G6_CARPTU	Carpal tunnel syndrome || id:finn-b-G6_CARPTU	Carnitine C14 levels	2	-0.015933	0.10534	0.879776																dat<4SNP								0.857152	0.354537
DzD36k	finn-b-G6_CARPTU	Carpal tunnel syndrome || id:finn-b-G6_CARPTU	X-21442 levels	4	-0.018694	0.123719	0.879896	0.677121	0.301442	0.153749	0.06149	0.185252	0.761782				0.0258285	0.0966764	0.789343	0.0812827	0.115251	0.531472					0.093	-0.0920159	0.0385334	0.139571	8.98683	0.0294665
dG7gca	finn-b-G6_CARPTU	Carpal tunnel syndrome || id:finn-b-G6_CARPTU	Palmitoyl sphingomyelin (d18:1/16:0) levels	9	-0.00881886	0.0583768	0.879922	0.0436915	0.138343	0.761348	-0.0132762	0.12355	0.917073				-0.0212764	0.0806682	0.791971	-0.0180537	0.105334	0.868169					0.74	-0.00846631	0.0202222	0.688008	5.12498	0.744138
cm5RZ4	finn-b-G6_CARPTU	Carpal tunnel syndrome || id:finn-b-G6_CARPTU	Indoleacetylglutamine levels	7	0.00875241	0.0579579	0.879965	0.119975	0.111503	0.33109	-0.0143345	0.131324	0.91664				-0.0440363	0.0777588	0.571177	-0.0407251	0.123202	0.752217					0.335	-0.0232709	0.0201255	0.299805	6.48349	0.37126
d01syX	finn-b-G6_CARPTU	Carpal tunnel syndrome || id:finn-b-G6_CARPTU	X-17146 levels	2	0.0179062	0.119392	0.880782																dat<4SNP								0.814641	0.366752
LaNf9N	finn-b-G6_CARPTU	Carpal tunnel syndrome || id:finn-b-G6_CARPTU	X-24978 levels	5	-0.00863177	0.0580375	0.881769	-0.0963827	0.105493	0.428273	-0.0593111	0.108663	0.6142				-0.05065	0.071798	0.480529	-0.0664369	0.0815381	0.460919					0.462	0.0202672	0.0203462	0.39261	3.63862	0.457116
syTLq0	finn-b-G6_CARPTU	Carpal tunnel syndrome || id:finn-b-G6_CARPTU	Adenosine 5'-diphosphate (ADP) to glucose ratio	3	0.0193264	0.130058	0.881871	1.31227	1.44275	0.530128	-0.0830681	0.132624	0.595047				-0.0637236	0.112154	0.569914	-0.0766037	0.120045	0.588708	dat<4SNP					-0.164182	0.18238	0.533399	4.1432	0.125984
S8QRBl	finn-b-G6_CARPTU	Carpal tunnel syndrome || id:finn-b-G6_CARPTU	N-acetylcarnosine levels	7	0.0100408	0.0679171	0.882469	0.250927	0.225479	0.316387	0.0204394	0.0888671	0.825733				0.0168999	0.0683992	0.804849	0.018498	0.0691083	0.797919					0.275	-0.0339588	0.0303709	0.314333	9.19683	0.162807
dPvID1	finn-b-G6_CARPTU	Carpal tunnel syndrome || id:finn-b-G6_CARPTU	3-methylxanthine levels	6	0.0162388	0.109877	0.882508	-0.700639	0.357768	0.121784	-0.0108513	0.154664	0.946786				0.0346405	0.120014	0.772859	0.0852496	0.139205	0.567048					0.234	0.0791514	0.0382782	0.107499	7.73293	0.171582
L92kCy	finn-b-G6_CARPTU	Carpal tunnel syndrome || id:finn-b-G6_CARPTU	Indoleacetoylcarnitine levels	11	0.00774164	0.0523903	0.882525	0.187287	0.105323	0.109082	0.0165279	0.107948	0.881357				0.00709541	0.0677672	0.916612	0.00351809	0.106973	0.974411					0.231	-0.0353397	0.0185861	0.0896855	12.6118	0.246194
Wio1SP	finn-b-G6_CARPTU	Carpal tunnel syndrome || id:finn-b-G6_CARPTU	Mannitol/sorbitol levels	2	0.0350865	0.237867	0.882734																dat<4SNP								5.0476	0.02466
PLvbHp	finn-b-G6_CARPTU	Carpal tunnel syndrome || id:finn-b-G6_CARPTU	Pregnenetriol sulfate levels	11	-0.0093532	0.0637308	0.883321	-0.263488	0.108227	0.0376985	-0.0418343	0.136495	0.765519				-0.112228	0.0690468	0.10408	-0.101158	0.0727509	0.194555					0.156	0.0318949	0.011915	0.0253354	15.0423	0.130526
l9TDpD	finn-b-G6_CARPTU	Carpal tunnel syndrome || id:finn-b-G6_CARPTU	1-methylhistidine levels	7	-0.00935856	0.0639584	0.883667	0.0324141	0.332855	0.926206	0.0125627	0.113088	0.915169				0.014167	0.0772728	0.854534	-0.00310045	0.0941495	0.974798					0.91	-0.00588707	0.0460355	0.903227	2.1351	0.906863
GXIPbF	finn-b-G6_CARPTU	Carpal tunnel syndrome || id:finn-b-G6_CARPTU	X-17654 levels	7	-0.00687814	0.0471727	0.884073	0.0840219	0.11661	0.503462	0.0473815	0.0736793	0.543952				-0.0107991	0.0577624	0.851694	0.0124938	0.0572232	0.834405					0.612	-0.0166806	0.0195694	0.432923	5.42632	0.490407
ZXMBCV	finn-b-G6_CARPTU	Carpal tunnel syndrome || id:finn-b-G6_CARPTU	X-12816 levels	5	0.00891656	0.0618332	0.88534	0.0278037	0.146875	0.861939	0.102257	0.120466	0.443783				0.0499364	0.0790006	0.52732	0.0709822	0.10739	0.544756					0.475	-0.00384427	0.0263425	0.893228	3.81041	0.432271
LbwlHt	finn-b-G6_CARPTU	Carpal tunnel syndrome || id:finn-b-G6_CARPTU	X-24328 levels	9	-0.00853091	0.0593415	0.88569	0.212725	0.216215	0.357962	0.0419042	0.117218	0.729972				0.0550303	0.0778895	0.479866	0.061964	0.102857	0.56357					0.771	-0.0245681	0.0230865	0.322574	4.6926	0.789869
PDtOgq	finn-b-G6_CARPTU	Carpal tunnel syndrome || id:finn-b-G6_CARPTU	Gamma-glutamyl-2-aminobutyrate levels	4	0.0168445	0.117233	0.88575	0.289856	0.220088	0.318492	-0.0712628	0.22393	0.771172				0.0189968	0.130933	0.884642	0.109416	0.19084	0.606573					0.275	-0.0335895	0.0239921	0.296468	4.58253	0.205046
WkjWrc	finn-b-G6_CARPTU	Carpal tunnel syndrome || id:finn-b-G6_CARPTU	Lactosyl-N-palmitoyl-sphingosine (d18:1/16:0) levels	4	0.0119865	0.0835133	0.885873	-0.00262224	0.202424	0.99084	0.126605	0.12313	0.379496				0.0319794	0.0767017	0.676728	0.024804	0.0796325	0.775826					0.344	0.00243601	0.0291455	0.941002	4.99543	0.172132
60jSbv	finn-b-G6_CARPTU	Carpal tunnel syndrome || id:finn-b-G6_CARPTU	1,3,7-trimethylurate levels	6	-0.0103886	0.0730056	0.886844	-0.217227	0.178253	0.289935	0.0315022	0.126725	0.813567				0.012493	0.086724	0.885458	0.02454	0.113943	0.837988					0.883	0.0290194	0.0228152	0.272314	1.89899	0.862938
7BG34n	finn-b-G6_CARPTU	Carpal tunnel syndrome || id:finn-b-G6_CARPTU	Citrulline to phosphate ratio	7	0.0144787	0.102035	0.887159	0.39219	0.392086	0.363101	0.226349	0.211909	0.326535				0.0309032	0.118571	0.794378	0.17184	0.183094	0.384197					0.167	-0.0373642	0.0374488	0.364211	9.41644	0.151477
HZxe52	finn-b-G6_CARPTU	Carpal tunnel syndrome || id:finn-b-G6_CARPTU	2,2'-Methylenebis(6-tert-butyl-p-cresol) levels	2	0.0316231	0.223494	0.88748																dat<4SNP								3.08917	0.0788149
nGm4G5	finn-b-G6_CARPTU	Carpal tunnel syndrome || id:finn-b-G6_CARPTU	X-12221 levels	2	-0.0127453	0.0903605	0.887831																dat<4SNP								0.0620007	0.803361
bn2BwA	finn-b-G6_CARPTU	Carpal tunnel syndrome || id:finn-b-G6_CARPTU	Adenosine 5'-diphosphate (ADP) to creatine ratio	3	-0.0106556	0.0779336	0.891247	-3.38152	3.61391	0.521141	0.0508723	0.11467	0.700682				0.0471929	0.0943635	0.616992	0.0527278	0.108324	0.674548	dat<4SNP					0.467823	0.501438	0.52207	1.67252	0.433329
6SIOjR	finn-b-G6_CARPTU	Carpal tunnel syndrome || id:finn-b-G6_CARPTU	Dopamine 3-o-sulfate levels	3	0.0144546	0.106636	0.892177	0.600942	0.550915	0.472368	0.0221547	0.156072	0.900127				0.0187415	0.131141	0.88636	0.0344777	0.144656	0.83381	dat<4SNP					-0.0601731	0.0554544	0.474034	1.18272	0.553573
7wP3oG	finn-b-G6_CARPTU	Carpal tunnel syndrome || id:finn-b-G6_CARPTU	1-stearoyl-2-oleoyl-GPE (18:0/18:1) levels	7	-0.0064529	0.048051	0.893171	-0.0522555	0.135542	0.715701	-0.0937086	0.0823888	0.298746				-0.0121417	0.0467631	0.795139	-0.0195663	0.0525543	0.722461					0.337	0.00802133	0.0219247	0.72944	8.24148	0.22094
1yUOCA	finn-b-G6_CARPTU	Carpal tunnel syndrome || id:finn-b-G6_CARPTU	O-sulfo-l-tyrosine levels	6	0.00813296	0.060719	0.893447	0.0949558	0.133656	0.516652	-0.0742594	0.130345	0.593514				0.029494	0.0810268	0.715856	0.0625272	0.110708	0.59661					0.407	-0.0141763	0.019187	0.501005	5.14348	0.398622
jPVDoP	finn-b-G6_CARPTU	Carpal tunnel syndrome || id:finn-b-G6_CARPTU	X-22776 levels	3	0.0207189	0.155481	0.893991	-0.651219	0.518087	0.427828	-0.167788	0.23899	0.555339				-0.0841601	0.151825	0.579358	-0.169051	0.243603	0.559475	dat<4SNP					0.174864	0.130414	0.407951	3.11955	0.210184
U20i9u	finn-b-G6_CARPTU	Carpal tunnel syndrome || id:finn-b-G6_CARPTU	Sphingomyelin (d18:1/20:0, d16:1/22:0) levels	8	-0.0102926	0.0773852	0.89419	0.312571	0.219265	0.203885	-0.282826	0.131747	0.0689453				0.0349067	0.0551437	0.526725	0.0442945	0.0549513	0.446718	rs10006723	0.0361997	0.0626137	0.584198	0.018	-0.0686894	0.0441669	0.170892	22.1516	0.00239196
P1oIGi	finn-b-G6_CARPTU	Carpal tunnel syndrome || id:finn-b-G6_CARPTU	Isobutyrylglycine levels	7	-0.00649247	0.0491549	0.89492	0.0318839	0.109695	0.782982	-0.0361911	0.0960884	0.719399				-0.0255377	0.0624576	0.682628	-0.0305844	0.0614188	0.636231					0.677	-0.00562508	0.0143741	0.711671	4.55192	0.602423
gYteZn	finn-b-G6_CARPTU	Carpal tunnel syndrome || id:finn-b-G6_CARPTU	Phosphate to uridine ratio	6	-0.0119355	0.0919081	0.896675	0.255056	0.219144	0.309165	-0.196545	0.195563	0.361017				-0.0112877	0.0986232	0.908878	0.110301	0.163669	0.530252					0.155	-0.0384805	0.0290699	0.256178	8.62768	0.124869
az2N2S	finn-b-G6_CARPTU	Carpal tunnel syndrome || id:finn-b-G6_CARPTU	Malonylcarnitine levels	3	0.0101552	0.0794314	0.898269	0.166447	0.175839	0.517465	0.0215144	0.128533	0.882462				0.0291494	0.0920071	0.751383	0.0639343	0.102099	0.595126	dat<4SNP					-0.0225665	0.0226509	0.501189	1.452	0.48384
6N1DoO	finn-b-G6_CARPTU	Carpal tunnel syndrome || id:finn-b-G6_CARPTU	X-24546 levels	7	-0.0049252	0.0387298	0.898807	-0.0134921	0.0916415	0.888705	0.025372	0.0792405	0.759681				0.00357272	0.0454291	0.937316	0.000746881	0.0491073	0.988358					0.823	0.00227864	0.0220911	0.921855	3.27923	0.773072
gqpcYF	finn-b-G6_CARPTU	Carpal tunnel syndrome || id:finn-b-G6_CARPTU	Caffeine to linoleate (18:2n6) ratio	5	0.00863563	0.0684762	0.899644	0.492531	0.408426	0.314281	0.0208027	0.145703	0.893371				-0.0138507	0.0874303	0.874126	-0.0551568	0.0928778	0.584559					0.47	-0.145496	0.121066	0.315662	3.6813	0.450852
tKXxcf	finn-b-G6_CARPTU	Carpal tunnel syndrome || id:finn-b-G6_CARPTU	5alpha-pregnan-3beta,20alpha-diol disulfate levels	7	0.00625367	0.0497611	0.89999	-0.0134282	0.118545	0.91422	0.0828773	0.111917	0.486936				0.043694	0.0633384	0.490289	0.104745	0.0948389	0.311708					0.225	0.00389442	0.0208487	0.859165	8.12173	0.22932
YnWMQ7	finn-b-G6_CARPTU	Carpal tunnel syndrome || id:finn-b-G6_CARPTU	Adenosine 5'-monophosphate (AMP) to alanine ratio	3	0.0139846	0.111305	0.900015	0.110073	0.285906	0.766038	0.0648135	0.162565	0.728658				0.0621849	0.137207	0.650391	0.0648135	0.146085	0.700663	dat<4SNP					-0.00980488	0.0268722	0.777272	0.476827	0.787877
lM6q9d	finn-b-G6_CARPTU	Carpal tunnel syndrome || id:finn-b-G6_CARPTU	Taurodeoxycholic acid 3-sulfate levels	10	0.0037774	0.0301453	0.900281	0.0377409	0.0592073	0.54165	0.0165492	0.0627349	0.797877				0.0267847	0.0338723	0.429086	0.0205781	0.0338759	0.558561					0.353	-0.00972854	0.0144309	0.519218	11.0251	0.273993
HLDCbh	finn-b-G6_CARPTU	Carpal tunnel syndrome || id:finn-b-G6_CARPTU	Cytosine levels	4	0.0143713	0.116039	0.901435	0.916139	0.527089	0.224323	0.0533983	0.148264	0.742592				0.0935923	0.126384	0.458973	0.0840572	0.11601	0.521113					0.394	-1.02568	0.588046	0.223239	3.83572	0.279759
F13zWe	finn-b-G6_CARPTU	Carpal tunnel syndrome || id:finn-b-G6_CARPTU	Carnitine C14:1 levels	3	-0.0151383	0.122984	0.902034	0.0870121	0.233921	0.773291	-0.111221	0.184397	0.607691				-0.0504954	0.148674	0.734128	-0.110113	0.184102	0.610476	dat<4SNP					-0.01378	0.0268426	0.698063	0.895341	0.639115
nJ4tfT	finn-b-G6_CARPTU	Carpal tunnel syndrome || id:finn-b-G6_CARPTU	X-18886 levels	3	-0.0099682	0.0815033	0.902658	0.061405	0.16027	0.767071	0.0412744	0.113793	0.751563				0.0200013	0.0944372	0.832267	0.0286456	0.0994699	0.800461	dat<4SNP					-0.0125973	0.0235495	0.687293	1.52645	0.46616
ToaH5V	finn-b-G6_CARPTU	Carpal tunnel syndrome || id:finn-b-G6_CARPTU	X-24556 levels	4	-0.00521757	0.0436183	0.904785	0.0504313	0.100148	0.664555	0.0143128	0.066416	0.843196				0.0149867	0.0502078	0.765327	0.0151739	0.0590959	0.813961					0.824	-0.014398	0.0233245	0.599958	0.988177	0.804113
5E1fLB	finn-b-G6_CARPTU	Carpal tunnel syndrome || id:finn-b-G6_CARPTU	Gamma-glutamylmethionine levels	3	-0.0186596	0.15717	0.905495	-0.121992	0.33221	0.775956	0.0993269	0.153449	0.583816				0.0986268	0.117042	0.399418	0.101727	0.120164	0.486381	dat<4SNP					0.019886	0.0500694	0.759317	5.47851	0.0646184
doRdQs	finn-b-G6_CARPTU	Carpal tunnel syndrome || id:finn-b-G6_CARPTU	X-19141 levels	8	-0.0044486	0.0374956	0.905558	0.0276354	0.0743879	0.723028	-0.0172128	0.0744917	0.823869				0.00620165	0.0438654	0.887571	0.00791169	0.047042	0.871195					0.958	-0.00719591	0.0144095	0.635286	1.74356	0.972663
eztMP6	finn-b-G6_CARPTU	Carpal tunnel syndrome || id:finn-b-G6_CARPTU	11beta-hydroxyetiocholanolone glucuronide levels	2	0.0157448	0.133574	0.906168																dat<4SNP								0.246978	0.619211
sX2GBU	finn-b-G6_CARPTU	Carpal tunnel syndrome || id:finn-b-G6_CARPTU	X-24949 levels	7	-0.00442361	0.0376129	0.906377	0.00759176	0.090455	0.93637	0.00529129	0.0568935	0.928929				-0.0047649	0.0463174	0.918062	0.0039111	0.0471903	0.936643					0.753	-0.00281742	0.0192897	0.889581	3.85514	0.696273
2DG9qb	finn-b-G6_CARPTU	Carpal tunnel syndrome || id:finn-b-G6_CARPTU	N-stearoyl-sphinganine (d18:0/18:0) levels	2	-0.0123903	0.105355	0.906381																dat<4SNP								0.0788828	0.778817
Jn3fAP	finn-b-G6_CARPTU	Carpal tunnel syndrome || id:finn-b-G6_CARPTU	Sphingomyelin (d18:2/21:0, d16:2/23:0) levels	7	-0.00806588	0.0685921	0.906391	0.204613	0.144354	0.215548	0.0508497	0.12467	0.697521				0.0198697	0.0866012	0.818528	0.0463983	0.103049	0.668339					0.567	-0.0257025	0.0153501	0.154903	5.13032	0.527211
eQGrK1	finn-b-G6_CARPTU	Carpal tunnel syndrome || id:finn-b-G6_CARPTU	Adenosine 5'-monophosphate (AMP) to acetoacetate ratio	2	-0.0124401	0.106728	0.90721																dat<4SNP								0.0417659	0.838067
LyQi3N	finn-b-G6_CARPTU	Carpal tunnel syndrome || id:finn-b-G6_CARPTU	X-25371 levels	9	-0.00514875	0.044267	0.907406	0.0274383	0.103326	0.798236	-0.0856628	0.0941045	0.38927				-0.0195778	0.0558499	0.725931	-0.00862654	0.0611354	0.891275					0.795	-0.0062693	0.0179618	0.737327	4.73059	0.785944
xw2dCg	finn-b-G6_CARPTU	Carpal tunnel syndrome || id:finn-b-G6_CARPTU	Tyramine O-sulfate levels	3	-0.0121088	0.105968	0.909024	0.087928	0.345971	0.841558	0.038952	0.150845	0.820377				0.0328453	0.128752	0.798642	0.039935	0.137801	0.799251	dat<4SNP					-0.0101771	0.0335052	0.812267	0.482116	0.785796
AP0wmC	finn-b-G6_CARPTU	Carpal tunnel syndrome || id:finn-b-G6_CARPTU	Isovalerylglycine levels	5	0.00631924	0.0563706	0.910743	-0.0413105	0.149014	0.799612	0.0197496	0.0843864	0.826447				-0.0175792	0.0616743	0.775619	-0.0231332	0.0663935	0.745086					0.625	0.00746834	0.0216291	0.752667	3.07826	0.544815
D1WdFI	finn-b-G6_CARPTU	Carpal tunnel syndrome || id:finn-b-G6_CARPTU	Linoleoylcholine levels	3	0.0237665	0.212551	0.910969	1.28421	0.513722	0.242254	-0.110301	0.242065	0.693321				-0.0749893	0.153237	0.624581	-0.148204	0.190415	0.517841	dat<4SNP					-0.268606	0.106512	0.240334	6.40789	0.0406017
88RD04	finn-b-G6_CARPTU	Carpal tunnel syndrome || id:finn-b-G6_CARPTU	Taurocholenate sulfate levels	14	-0.00306762	0.0275445	0.911323	0.0492512	0.0490785	0.335418	0.00697514	0.0596177	0.90865				0.0265085	0.0347368	0.44539	0.0251463	0.0344539	0.478426					0.812	-0.0120627	0.00936545	0.22203	7.28492	0.886877
g5WpEx	finn-b-G6_CARPTU	Carpal tunnel syndrome || id:finn-b-G6_CARPTU	Octadecenedioate (C18:1-DC) levels	6	0.00371093	0.0334539	0.911674	-0.00922933	0.0739301	0.906674	0.0197698	0.0620751	0.762993				-0.00094523	0.0373647	0.979818	-0.00417661	0.0381075	0.916989					0.975	0.00466807	0.0237829	0.853961	0.508805	0.991797
ONpyqm	finn-b-G6_CARPTU	Carpal tunnel syndrome || id:finn-b-G6_CARPTU	Galactonate levels	3	-0.0120766	0.111067	0.913414	-0.222126	0.260298	0.550269	-0.134299	0.133043	0.419033				-0.0446161	0.0988878	0.651861	-0.111755	0.13079	0.482869	dat<4SNP					0.0405547	0.0449321	0.53257	4.38505	0.111635
b8u0KC	finn-b-G6_CARPTU	Carpal tunnel syndrome || id:finn-b-G6_CARPTU	Phosphate to valine ratio	3	0.015713	0.14501	0.913712	1.3508	1.39112	0.509361	0.101541	0.230623	0.70274				-0.000369075	0.173163	0.998299	-0.0865848	0.193976	0.699006	dat<4SNP					-0.381031	0.39486	0.511345	1.77436	0.411815
77gtLi	finn-b-G6_CARPTU	Carpal tunnel syndrome || id:finn-b-G6_CARPTU	1,7-dimethyluric acid levels	3	0.0109104	0.101083	0.914048	-0.0581973	0.219907	0.835298	0.0660849	0.135922	0.674884				0.0627402	0.115541	0.58712	0.0643012	0.125558	0.659512	dat<4SNP					0.0121705	0.0323252	0.770761	1.63902	0.440648
ebHd8u	finn-b-G6_CARPTU	Carpal tunnel syndrome || id:finn-b-G6_CARPTU	Phosphoethanolamine levels	4	-0.0116064	0.108055	0.914462	0.0349964	0.328182	0.92481	-0.151375	0.182613	0.467932				-0.0117045	0.102327	0.908934	0.0943247	0.182102	0.640251					0.219	-0.00671743	0.0433381	0.891051	5.35186	0.147773
r0jORY	finn-b-G6_CARPTU	Carpal tunnel syndrome || id:finn-b-G6_CARPTU	1-palmitoyl-2-oleoyl-GPI (16:0/18:1) levels	5	-0.00992321	0.0935401	0.915515	-0.171589	0.362932	0.668635	0.0454914	0.0907904	0.642647				0.0477088	0.0691818	0.490437	0.0822831	0.0745666	0.331736					0.05	0.0245797	0.0528518	0.67356	12.2754	0.0154165
Kecscr	finn-b-G6_CARPTU	Carpal tunnel syndrome || id:finn-b-G6_CARPTU	3-hydroxyoctanoylcarnitine (1) levels	4	-0.0115991	0.109688	0.915784	0.1265	0.268171	0.683586	-0.109247	0.190029	0.605643				-0.0388971	0.131345	0.76712	-0.0556593	0.163704	0.756271					0.426	-0.0164636	0.0283312	0.619928	3.3659	0.338576
tWEGy5	finn-b-G6_CARPTU	Carpal tunnel syndrome || id:finn-b-G6_CARPTU	S-adenosylhomocysteine (SAH) to 5-methyluridine (ribothymidine) ratio	3	0.00509008	0.0488194	0.91696	0.0313876	0.137794	0.857419	0.0179412	0.0692873	0.819897				0.00989166	0.0523584	0.850154	0.00851401	0.0611162	0.901968	dat<4SNP					-0.00562584	0.0265309	0.866976	1.5815	0.453504
QbIiVu	finn-b-G6_CARPTU	Carpal tunnel syndrome || id:finn-b-G6_CARPTU	Caffeic acid sulfate levels	3	0.00992849	0.0964163	0.917983	0.058021	0.172208	0.793112	0.0548273	0.140694	0.734347				0.0482418	0.113396	0.670524	0.0635989	0.118832	0.646055	dat<4SNP					-0.00836487	0.024258	0.788604	1.22821	0.541124
eI5gwd	finn-b-G6_CARPTU	Carpal tunnel syndrome || id:finn-b-G6_CARPTU	3,7-dimethylurate levels	4	0.00951291	0.0939301	0.919331	0.169399	0.171416	0.427207	0.00283026	0.105753	0.98033				0.0287064	0.0930964	0.757815	0.0255944	0.0950722	0.805222					0.356	-0.0383044	0.0348302	0.386127	4.62065	0.201778
QA8OK7	finn-b-G6_CARPTU	Carpal tunnel syndrome || id:finn-b-G6_CARPTU	Methionine sulfone levels	10	-0.00445292	0.0445358	0.920356	-0.0594909	0.0823169	0.490446	-0.0868325	0.068281	0.235359				-0.0162688	0.0400242	0.684395	-0.0177334	0.0414161	0.678586					0.135	0.0124264	0.0154962	0.445776	16.5658	0.0559667
ZHdYon	finn-b-G6_CARPTU	Carpal tunnel syndrome || id:finn-b-G6_CARPTU	Sphingomyelin (d18:1/19:0, d19:1/18:0) levels	7	0.004593	0.0460999	0.920637	0.170259	0.183073	0.395055	0.0222168	0.0638192	0.739638				0.00619539	0.055475	0.911078	0.0113742	0.0525117	0.835695					0.539	-0.0321241	0.034331	0.392375	6.36543	0.383522
MIbQQK	finn-b-G6_CARPTU	Carpal tunnel syndrome || id:finn-b-G6_CARPTU	11beta-hydroxyandrosterone glucuronide levels	10	0.00501832	0.050815	0.921331	-0.0178957	0.0899865	0.847325	0.0205695	0.0862085	0.816759				0.00266998	0.0621775	0.965748	0.0185666	0.0795986	0.820784					0.764	0.00578333	0.0187442	0.765553	6.19768	0.719982
5uKGZ3	finn-b-G6_CARPTU	Carpal tunnel syndrome || id:finn-b-G6_CARPTU	X-10458 levels	4	-0.00612017	0.0624337	0.921911	0.140938	0.33574	0.71544	0.036386	0.0954411	0.728423				-0.0116953	0.068002	0.863449	-0.0283679	0.0726867	0.722394					0.812	-0.0290974	0.0652719	0.699363	0.635685	0.888217
t1wfPm	finn-b-G6_CARPTU	Carpal tunnel syndrome || id:finn-b-G6_CARPTU	Cortisol levels (plasma)	3	0.00865096	0.0887362	0.922337	-0.193876	0.210777	0.526573	0.0643622	0.133631	0.677611				0.0223557	0.106422	0.833616	0.073503	0.142432	0.657202	dat<4SNP					0.0378786	0.0357578	0.48167	1.1238	0.570124
clZWkH	finn-b-G6_CARPTU	Carpal tunnel syndrome || id:finn-b-G6_CARPTU	9-hydroxystearate levels	5	-0.0091413	0.0941045	0.922615	-0.194287	0.537574	0.741744	-0.0378986	0.151551	0.814851				-0.0408156	0.113136	0.718275	-0.0316486	0.145978	0.83897					0.861	0.0224856	0.0642793	0.749598	1.38851	0.84619
bNuK59	finn-b-G6_CARPTU	Carpal tunnel syndrome || id:finn-b-G6_CARPTU	X-23654 levels	8	-0.00478841	0.0498558	0.923485	0.00298345	0.0782854	0.970836	0.0140095	0.0884676	0.878647				-0.00819806	0.0562748	0.884175	0.00159903	0.0627103	0.980369					0.492	-0.00151975	0.0111267	0.895826	7.66088	0.363444
o1JnHT	finn-b-G6_CARPTU	Carpal tunnel syndrome || id:finn-b-G6_CARPTU	X-24531 levels	3	-0.0065484	0.0690259	0.924419	0.0805311	0.191793	0.746924	-0.0926253	0.0990156	0.448303				-0.00711136	0.0713451	0.920602	0.0161571	0.0715553	0.842333	dat<4SNP					-0.0146479	0.0301003	0.711675	0.400226	0.818638
Gicv2x	finn-b-G6_CARPTU	Carpal tunnel syndrome || id:finn-b-G6_CARPTU	Cis-3,4-methyleneheptanoylcarnitine levels	3	0.0070951	0.0759238	0.925546	-0.0817356	0.343539	0.851298	-0.0306408	0.115036	0.814911				-0.0206557	0.0905582	0.819574	-0.0359201	0.11186	0.778573	dat<4SNP					0.0178025	0.0670247	0.834723	1.14567	0.563923
I8IVU9	finn-b-G6_CARPTU	Carpal tunnel syndrome || id:finn-b-G6_CARPTU	Octadecadienedioate (C18:2-DC) levels	8	0.00235066	0.0262206	0.928566	0.0076847	0.046495	0.874152	0.0148527	0.0492554	0.77176				0.0016676	0.0292445	0.954527	0.000703062	0.0305992	0.98231					0.969	-0.00190836	0.013737	0.894058	1.90136	0.965097
ptkpRy	finn-b-G6_CARPTU	Carpal tunnel syndrome || id:finn-b-G6_CARPTU	Catechol glucuronide levels	4	-0.00574569	0.0643747	0.92888	0.110857	0.316103	0.759308	-0.0120857	0.067392	0.869103				-0.0228408	0.0496383	0.645413	-0.0445513	0.0512147	0.448369					0.278	-0.106965	0.281438	0.740462	6.11521	0.106138
pNWp3n	finn-b-G6_CARPTU	Carpal tunnel syndrome || id:finn-b-G6_CARPTU	Octadecenedioylcarnitine (C18:1-DC) levels	7	0.00240061	0.0274941	0.930422	0.0132996	0.0470604	0.788804	0.00792202	0.051457	0.882694				0.00170437	0.0322067	0.957796	0.000262259	0.0327844	0.993877					0.972	-0.00421999	0.0147882	0.786811	1.07552	0.982587
kMLWyS	finn-b-G6_CARPTU	Carpal tunnel syndrome || id:finn-b-G6_CARPTU	Glycocholenate sulfate levels	12	0.00209512	0.0241194	0.930779	0.00373819	0.0380403	0.92366	-0.0455971	0.0534345	0.411674				0.0016688	0.0281507	0.952728	-0.00206547	0.0267004	0.939729					0.745	-0.000636711	0.0113992	0.956557	8.924	0.628907
39iPxx	finn-b-G6_CARPTU	Carpal tunnel syndrome || id:finn-b-G6_CARPTU	Methyl glucopyranoside (alpha + beta) levels	3	0.00447731	0.052352	0.931846	0.560068	0.258133	0.274942	0.0346206	0.0530858	0.581233				0.0362781	0.0346129	0.294589	0.0389841	0.0356657	0.388467	dat<4SNP					-0.291684	0.134519	0.275091	5.59136	0.0610733
pIagte	finn-b-G6_CARPTU	Carpal tunnel syndrome || id:finn-b-G6_CARPTU	Sulfate levels	5	0.00923146	0.112175	0.934412	0.280634	0.412617	0.545205	0.183042	0.173715	0.351463				0.163066	0.115075	0.156469	0.183042	0.165005	0.329495					0.167	-0.0257756	0.037482	0.541053	7.21343	0.12503
7Azc0o	finn-b-G6_CARPTU	Carpal tunnel syndrome || id:finn-b-G6_CARPTU	Creatinine levels	2	0.0116106	0.141908	0.934791																dat<4SNP								0.634947	0.425547
qDMeyI	finn-b-G6_CARPTU	Carpal tunnel syndrome || id:finn-b-G6_CARPTU	X-17653 levels	4	0.00393473	0.048618	0.935496	-0.0976877	0.112476	0.476675	-0.0138724	0.0724559	0.860391				-0.00912831	0.0519074	0.860406	-0.00922062	0.0510485	0.868175					0.809	0.0236	0.0235544	0.421905	1.32923	0.722205
vBeBwM	finn-b-G6_CARPTU	Carpal tunnel syndrome || id:finn-b-G6_CARPTU	Uridine levels	4	-0.00835625	0.104748	0.936417	-0.511028	0.25149	0.179217	-0.200765	0.180772	0.347751				0.00557875	0.104112	0.957267	0.0674175	0.137477	0.657484					0.201	0.0898471	0.0429992	0.17185	6.12567	0.105653
xbQVBT	finn-b-G6_CARPTU	Carpal tunnel syndrome || id:finn-b-G6_CARPTU	Acetylcarnitine (C2) to propionylcarnitine (C3) ratio	2	-0.006982	0.0876471	0.936507																dat<4SNP								0.212297	0.644973
ZOCGZN	finn-b-G6_CARPTU	Carpal tunnel syndrome || id:finn-b-G6_CARPTU	4-hydroxyglutamate levels	4	-0.00623779	0.0802196	0.93802	-0.121304	0.337009	0.753345	-0.112816	0.127477	0.441339				-0.0423354	0.0908985	0.641399	-0.0555964	0.108607	0.644019					0.442	0.0251572	0.0706751	0.755914	3.42218	0.330996
RbKYqH	finn-b-G6_CARPTU	Carpal tunnel syndrome || id:finn-b-G6_CARPTU	Indolepropionate levels	3	-0.00644453	0.0835351	0.938506	0.188454	0.281275	0.624199	-0.195136	0.17282	0.37606				-0.00922975	0.0881806	0.916639	0.0698183	0.0909017	0.522741	dat<4SNP					-0.0290021	0.0393888	0.595952	2.26271	0.322595
gJPniu	finn-b-G6_CARPTU	Carpal tunnel syndrome || id:finn-b-G6_CARPTU	Aspartate to mannose ratio	8	-0.00549416	0.0713279	0.938602	-0.044015	0.241058	0.861132	0.0996594	0.155359	0.541639				0.0841082	0.0695277	0.226391	0.0855178	0.0739013	0.285152					0.12	0.00557092	0.0330424	0.871652	13.0541	0.0708012
6U0Tzu	finn-b-G6_CARPTU	Carpal tunnel syndrome || id:finn-b-G6_CARPTU	Cytidine levels	3	-0.0113621	0.148162	0.938872	-0.665101	0.52541	0.425641	-0.17557	0.20431	0.480713				-0.0529708	0.112815	0.638685	-0.198156	0.215381	0.454684	dat<4SNP					0.172622	0.134504	0.42139	5.79551	0.0551469
YLOwBJ	finn-b-G6_CARPTU	Carpal tunnel syndrome || id:finn-b-G6_CARPTU	N-formylmethionine levels	4	-0.00621033	0.0819045	0.939559	0.168588	0.342462	0.671251	0.259843	0.137597	0.155393				-0.0529137	0.0823307	0.520421	-0.0622692	0.0882463	0.531276					0.392	-0.0272438	0.0513291	0.648623	3.92849	0.26929
ymsEfp	finn-b-G6_CARPTU	Carpal tunnel syndrome || id:finn-b-G6_CARPTU	4-ethylphenylsulfate levels	2	0.0142372	0.188485	0.939789																dat<4SNP								2.03529	0.153685
2TlrjE	finn-b-G6_CARPTU	Carpal tunnel syndrome || id:finn-b-G6_CARPTU	Sarcosine levels	2	0.0108236	0.148723	0.941984																dat<4SNP								0.811229	0.367757
6qi6If	finn-b-G6_CARPTU	Carpal tunnel syndrome || id:finn-b-G6_CARPTU	Phenylalanine to phosphate ratio	4	-0.0062296	0.0913465	0.945628	0.752503	1.249	0.608064	-0.0584316	0.14061	0.705668				-0.000199912	0.103155	0.998454	0.0526023	0.136842	0.72631					0.808	-0.0805876	0.132305	0.604428	0.959538	0.811041
qK5pqC	finn-b-G6_CARPTU	Carpal tunnel syndrome || id:finn-b-G6_CARPTU	2-hydroxysebacate levels	2	0.00683764	0.100957	0.946002																dat<4SNP								0.00286126	0.957341
GzX0Ll	finn-b-G6_CARPTU	Carpal tunnel syndrome || id:finn-b-G6_CARPTU	Decadienedioic acid (C10:2-DC) levels	8	0.00165691	0.0246218	0.946347	-0.0142059	0.0455714	0.765795	0.0757144	0.0573257	0.228116				-0.00387174	0.0265602	0.884101	-0.0105838	0.0275817	0.71257					0.668	0.00586914	0.0141883	0.693502	4.18931	0.757732
uWbLLR	finn-b-G6_CARPTU	Carpal tunnel syndrome || id:finn-b-G6_CARPTU	Ceramide (d18:1/24:1) levels	7	-0.00355633	0.0535655	0.947066	0.135606	0.129675	0.343577	0.0339355	0.0989416	0.743307				0.0179346	0.067138	0.789369	0.0450751	0.0847154	0.613789					0.724	-0.020381	0.0172954	0.291657	3.60776	0.729581
JbDPu5	finn-b-G6_CARPTU	Carpal tunnel syndrome || id:finn-b-G6_CARPTU	X-21383 levels	5	0.00593248	0.0917372	0.948438	0.215461	0.275907	0.491806	0.0137298	0.159082	0.93537				0.0284271	0.10694	0.790375	0.0493111	0.148604	0.756677					0.794	-0.0274689	0.0341131	0.479592	1.63443	0.802591
AwFiib	finn-b-G6_CARPTU	Carpal tunnel syndrome || id:finn-b-G6_CARPTU	1-oleoyl-2-linoleoyl-GPE (18:1/18:2) levels	7	-0.00188085	0.0294976	0.949159	-0.0905825	0.060812	0.196523	0.0546733	0.0530128	0.342157				-0.037812	0.0327828	0.248741	-0.0347651	0.0335117	0.339537					0.35	0.0244997	0.0149239	0.161589	6.70531	0.348961
8RKkMj	finn-b-G6_CARPTU	Carpal tunnel syndrome || id:finn-b-G6_CARPTU	Glycosyl ceramide (d18:1/23:1, d17:1/24:1) levels	5	0.00496153	0.0785224	0.949618	0.198272	0.37464	0.633303	-0.0291181	0.0821439	0.74088				-0.0491114	0.0700435	0.483206	-0.0485943	0.084062	0.594196					0.21	-0.029591	0.0557912	0.632594	7.11943	0.12971
AHK6WC	finn-b-G6_CARPTU	Carpal tunnel syndrome || id:finn-b-G6_CARPTU	Dihydroferulic acid sulfate levels	5	0.00283836	0.0459423	0.950737	0.0993757	0.0517218	0.150438	-0.0880232	0.102883	0.440462				0.0432155	0.0396086	0.275245	0.0403581	0.0389951	0.359156					0.315	-0.0537059	0.0221428	0.0937121	7.73904	0.101619
rNrLSA	finn-b-G6_CARPTU	Carpal tunnel syndrome || id:finn-b-G6_CARPTU	X-13728 levels	3	-0.00942061	0.152591	0.950772	0.0212556	0.876921	0.984572	0.03933	0.198546	0.861284				-0.021856	0.146001	0.881003	-0.0240437	0.189562	0.91067	dat<4SNP					-0.00688177	0.190683	0.977034	3.0775	0.214649
6Gsd52	finn-b-G6_CARPTU	Carpal tunnel syndrome || id:finn-b-G6_CARPTU	Thyroxine levels	3	0.00587964	0.098341	0.952324	-0.136974	0.291586	0.720422	-0.0674763	0.172714	0.73372				-0.0557408	0.11657	0.632524	-0.0743285	0.148793	0.666938	dat<4SNP					0.0167744	0.032057	0.693093	1.38189	0.501102
UdDyht	finn-b-G6_CARPTU	Carpal tunnel syndrome || id:finn-b-G6_CARPTU	2,3-dihydroxy-2-methylbutyrate levels	2	-0.0131433	0.220293	0.952424																dat<4SNP								0.808058	0.368695
HdoBGO	finn-b-G6_CARPTU	Carpal tunnel syndrome || id:finn-b-G6_CARPTU	X-21258 levels	2	0.00925932	0.155521	0.952524																dat<4SNP								0.327076	0.567386
esqELn	finn-b-G6_CARPTU	Carpal tunnel syndrome || id:finn-b-G6_CARPTU	Glycocholate glucuronide (1) levels	3	-0.00504893	0.0858718	0.953114	2.36925	2.95451	0.569706	-0.00495403	0.134419	0.973948				-0.0218282	0.0964067	0.820876	-0.0309184	0.0950566	0.775856	dat<4SNP					-0.978978	1.2177	0.568913	0.715354	0.699299
PEUGRr	finn-b-G6_CARPTU	Carpal tunnel syndrome || id:finn-b-G6_CARPTU	Glycine to pyridoxal ratio	3	0.00264422	0.0474755	0.955584	-0.113515	0.372166	0.811529	0.162021	0.123855	0.320957				0.00106246	0.0481252	0.982386	-0.0245795	0.051141	0.678224	dat<4SNP					0.035537	0.112225	0.804769	1.92485	0.381966
Tt9frA	finn-b-G6_CARPTU	Carpal tunnel syndrome || id:finn-b-G6_CARPTU	X-11308 levels	4	-0.00397853	0.0749575	0.95767	0.133659	0.199806	0.572408	-0.00298705	0.124633	0.982384				0.0454115	0.0641606	0.479083	0.04611	0.0676859	0.544596					0.352	-0.0240098	0.0318606	0.529732	5.06254	0.167274
H2qnKB	finn-b-G6_CARPTU	Carpal tunnel syndrome || id:finn-b-G6_CARPTU	Dihomo-linolenoylcarnitine (C20:3n3 or 6) levels	10	-0.00159917	0.0301796	0.957741	-0.0316448	0.0624247	0.62588	-0.0299867	0.0504717	0.567058				-0.0234763	0.0356825	0.510589	-0.0245768	0.0363324	0.515766					0.381	0.00764318	0.0137237	0.592809	10.5759	0.305901
GSiXNz	finn-b-G6_CARPTU	Carpal tunnel syndrome || id:finn-b-G6_CARPTU	Gamma-glutamylhistidine levels	5	0.0044596	0.084289	0.957805	0.269899	0.213096	0.294715	0.0965223	0.143904	0.539124				0.0835054	0.106732	0.433989	0.0926174	0.128795	0.511846					0.523	-0.0346809	0.0255715	0.268072	3.40794	0.492014
cQGu2q	finn-b-G6_CARPTU	Carpal tunnel syndrome || id:finn-b-G6_CARPTU	Glycerol to glycerol 3-phosphate ratio	3	-0.00549494	0.104365	0.95801	-0.202487	0.236037	0.548611	-0.0352635	0.154029	0.840195				-0.0374398	0.111814	0.737746	-0.0604026	0.141151	0.710378	dat<4SNP					0.0264796	0.0284581	0.522917	0.876044	0.645311
4ot4jr	finn-b-G6_CARPTU	Carpal tunnel syndrome || id:finn-b-G6_CARPTU	Glycolithocholate sulfate levels	3	-0.00384815	0.075204	0.959191	-0.188793	0.355843	0.689465	-0.0239903	0.0667564	0.753714				-0.0219575	0.063322	0.728772	-0.0224491	0.0654226	0.764205	dat<4SNP					0.0497091	0.0922727	0.68542	2.95881	0.227773
UT0ppp	finn-b-G6_CARPTU	Carpal tunnel syndrome || id:finn-b-G6_CARPTU	Octadecanedioate levels	6	-0.00312622	0.0613887	0.959385	0.277572	0.143264	0.124737	-0.11098	0.103716	0.333514				0.0655507	0.0599728	0.274391	0.0444821	0.0668073	0.535003					0.213	-0.049797	0.0239274	0.105882	8.07542	0.152128
y7cE7O	finn-b-G6_CARPTU	Carpal tunnel syndrome || id:finn-b-G6_CARPTU	Guanidinoacetate levels	8	0.00323492	0.0637108	0.959505	0.0173345	0.149032	0.911199	-0.0277295	0.13072	0.838051				-0.0598216	0.0711482	0.400458	-0.0634123	0.0852798	0.481338					0.173	-0.00205575	0.0192788	0.918557	10.8116	0.147052
lYAiDU	finn-b-G6_CARPTU	Carpal tunnel syndrome || id:finn-b-G6_CARPTU	17alpha-hydroxypregnanolone glucuronide levels	6	-0.00234695	0.0482488	0.961204	-0.0658698	0.0677536	0.386004	-0.0354832	0.0852824	0.694617				-0.0310757	0.0584595	0.595019	-0.0320582	0.0546526	0.582967					0.633	0.0190059	0.0142319	0.252657	3.95963	0.555242
ZbD8c0	finn-b-G6_CARPTU	Carpal tunnel syndrome || id:finn-b-G6_CARPTU	X-25433 levels	5	-0.00153278	0.032734	0.962652	0.0675791	0.0589043	0.33447	0.0270303	0.0568225	0.659105				0.014996	0.0370152	0.68538	0.0221386	0.0373719	0.585456					0.512	-0.0236284	0.0167427	0.252996	3.668	0.452797
8fooLG	finn-b-G6_CARPTU	Carpal tunnel syndrome || id:finn-b-G6_CARPTU	Bilirubin degradation product, C17H20N2O5 (1) levels	4	-0.00183727	0.0397004	0.963088	0.343404	0.256394	0.312369	-0.0931973	0.119699	0.492986				0.00809832	0.0378459	0.830562	0.018752	0.0416225	0.682899					0.47	-0.126869	0.0932056	0.306534	3.36123	0.339212
Y1nUqs	finn-b-G6_CARPTU	Carpal tunnel syndrome || id:finn-b-G6_CARPTU	Alpha-tocopherol levels	4	-0.00523003	0.118736	0.964867	-0.844265	1.09799	0.52233	-0.133288	0.191029	0.535556				-0.0353684	0.121873	0.771657	-0.0934073	0.187041	0.651827					0.267	0.0753469	0.0979316	0.522109	4.68917	0.196025
LJRMRe	finn-b-G6_CARPTU	Carpal tunnel syndrome || id:finn-b-G6_CARPTU	1-palmitoyl-2-stearoyl-gpc (16:0/18:0) levels	8	0.00261486	0.0596793	0.965052	0.247068	0.115505	0.0762531	-0.0411651	0.111442	0.72276				0.0411755	0.060565	0.496596	0.0951513	0.0591752	0.151879					0.16	-0.0342526	0.0147821	0.0596792	11.271	0.127226
zBcobe	finn-b-G6_CARPTU	Carpal tunnel syndrome || id:finn-b-G6_CARPTU	Adenosine 5'-diphosphate (ADP) to glycerol 3-phosphate ratio	5	0.00280637	0.0641162	0.965088	-0.148569	0.203709	0.518589	-0.0156583	0.112124	0.895685				-0.0133524	0.0809935	0.869056	-0.0156583	0.106332	0.890052					0.542	0.0273786	0.0349714	0.49081	3.57581	0.466445
LwhPzg	finn-b-G6_CARPTU	Carpal tunnel syndrome || id:finn-b-G6_CARPTU	Taurocholic acid levels	7	-0.0030889	0.0710271	0.965312	0.0981813	0.211244	0.661628	-0.0540807	0.12983	0.691498				-0.0104435	0.0872484	0.904722	-0.0485351	0.11736	0.693573					0.891	-0.0125075	0.0245709	0.632388	2.53226	0.86484
yL49ra	finn-b-G6_CARPTU	Carpal tunnel syndrome || id:finn-b-G6_CARPTU	Gamma-glutamylglycine levels	9	0.00124502	0.0295783	0.966425	-0.0254589	0.0430704	0.573037	0.0382911	0.0928018	0.690727				-0.00968886	0.0327202	0.767144	-0.0126239	0.0305527	0.690324					0.508	0.0069512	0.00814963	0.421912	7.51432	0.482288
eOWvxU	finn-b-G6_CARPTU	Carpal tunnel syndrome || id:finn-b-G6_CARPTU	Glutamate to pyruvate ratio	2	-0.0139363	0.342934	0.967584																dat<4SNP								6.07597	0.0137033
S1e7R1	finn-b-G6_CARPTU	Carpal tunnel syndrome || id:finn-b-G6_CARPTU	N-acetylhistidine levels	5	-0.00125377	0.0311301	0.967874	-0.0334824	0.0461022	0.520211	-0.0251964	0.0428293	0.587945				-0.00827925	0.029189	0.776684	-0.00897117	0.0287847	0.770864					0.493	0.0135669	0.0141837	0.409377	5.43633	0.245383
UQ5xod	finn-b-G6_CARPTU	Carpal tunnel syndrome || id:finn-b-G6_CARPTU	Sphingomyelin (d18:1/22:2, d18:2/22:1, d16:1/24:2) levels	4	-0.00371642	0.0949069	0.968764	0.239372	0.126846	0.199772	-0.0454473	0.152738	0.785462				0.023358	0.0864214	0.786945	0.0408878	0.093723	0.692135					0.245	-0.0397412	0.0175295	0.151544	5.88355	0.117416
mgTP5p	finn-b-G6_CARPTU	Carpal tunnel syndrome || id:finn-b-G6_CARPTU	Glycine levels	5	-0.00100043	0.0264737	0.969855	-0.0306777	0.0369979	0.467819	0.0124375	0.0860925	0.892118				-0.012589	0.027282	0.644483	-0.0130378	0.0282373	0.668275					0.489	0.0114763	0.00999457	0.33412	3.75675	0.439925
QCTqWX	finn-b-G6_CARPTU	Carpal tunnel syndrome || id:finn-b-G6_CARPTU	X-12822 levels	3	-0.002028	0.0548625	0.970513	-0.0634465	0.135177	0.720629	0.0636562	0.0956732	0.574288				-0.00324715	0.0572332	0.954756	-0.01224	0.0580215	0.852464	dat<4SNP					0.0133932	0.0269404	0.706291	0.247708	0.883509
oiI43F	finn-b-G6_CARPTU	Carpal tunnel syndrome || id:finn-b-G6_CARPTU	Glycosyl ceramide (d18:2/24:1, d18:1/24:2) levels	7	0.00283394	0.077652	0.970887	-0.0821782	0.160913	0.631303	0.109439	0.10727	0.346986				-0.0148522	0.0559311	0.79059	-0.0358636	0.0523667	0.519002					0.061	0.0146416	0.0238429	0.566019	18.1143	0.00595293
LF7mXM	finn-b-G6_CARPTU	Carpal tunnel syndrome || id:finn-b-G6_CARPTU	X-23659 levels	5	0.00285891	0.078901	0.971096	-0.119855	0.188043	0.569191	-0.0425246	0.136297	0.770627				0.0029861	0.0762624	0.968766	-0.000297062	0.0829684	0.997315					0.368	0.0197258	0.0270466	0.518584	5.89224	0.207342
p1bEcy	finn-b-G6_CARPTU	Carpal tunnel syndrome || id:finn-b-G6_CARPTU	1-oleoylglycerol (18:1) levels	5	-0.00314198	0.0867171	0.971097	0.0406468	0.600331	0.950279	-0.108775	0.159886	0.533636				-0.0967237	0.106852	0.365351	-0.109993	0.134687	0.45997					0.54	-0.00500553	0.0677887	0.945785	3.48655	0.479927
C0Ml6C	finn-b-G6_CARPTU	Carpal tunnel syndrome || id:finn-b-G6_CARPTU	Hexanoylcarnitine levels (Biocrates platform)	7	0.0012272	0.0350075	0.972036	-0.0388211	0.0642228	0.571906	0.0282608	0.0899954	0.764134				-0.0118839	0.0355083	0.737867	-0.012368	0.0374337	0.752332					0.592	0.0129297	0.0173833	0.490451	4.55994	0.601357
x15Btk	finn-b-G6_CARPTU	Carpal tunnel syndrome || id:finn-b-G6_CARPTU	Pantoate levels	2	0.00490756	0.14145	0.972323																dat<4SNP								1.11306	0.291417
SxClNZ	finn-b-G6_CARPTU	Carpal tunnel syndrome || id:finn-b-G6_CARPTU	X-24243 levels	3	-0.00737169	0.214087	0.972532	0.580945	1.87084	0.808323	-0.279555	0.171639	0.244917				-0.268739	0.142548	0.0593958	-0.285487	0.171301	0.237523	dat<4SNP					-0.175594	0.551705	0.803834	12.2802	0.00215476
Zmmg91	finn-b-G6_CARPTU	Carpal tunnel syndrome || id:finn-b-G6_CARPTU	3-phosphoglycerate to adenosine 5'-diphosphate (ADP) ratio	4	-0.00309953	0.0901017	0.972558	-0.430678	0.237294	0.211191	0.113855	0.130342	0.446676				0.0326269	0.0899442	0.716794	0.0585141	0.118702	0.655874					0.326	0.0799071	0.0421202	0.198253	4.41948	0.219586
LBKW2G	finn-b-G6_CARPTU	Carpal tunnel syndrome || id:finn-b-G6_CARPTU	Tetradecadienedioate (C14:2-DC) levels	5	-0.00167201	0.0515152	0.974108	0.077608	0.125367	0.579717	0.0683063	0.0783723	0.432635				0.00467344	0.045118	0.917501	0.00451973	0.0453367	0.925385					0.411	-0.0183928	0.0261246	0.532135	6.34595	0.174759
ft7iCo	finn-b-G6_CARPTU	Carpal tunnel syndrome || id:finn-b-G6_CARPTU	Inosine to EDTA ratio	2	0.00897337	0.284284	0.974819																dat<4SNP								6.92255	0.00851155
R55bnw	finn-b-G6_CARPTU	Carpal tunnel syndrome || id:finn-b-G6_CARPTU	1,5-anhydroglucitol (1,5-ag) levels	7	-0.00192451	0.0618332	0.975171	-0.0360682	0.112998	0.762484	0.0226201	0.0737106	0.769308				0.0221015	0.0598818	0.712064	0.0226201	0.0615637	0.725913					0.213	0.0078095	0.020845	0.723288	10.3136	0.112052
QyfoGv	finn-b-G6_CARPTU	Carpal tunnel syndrome || id:finn-b-G6_CARPTU	X-25343 levels	2	0.00433044	0.14151	0.975587																dat<4SNP								0.000523226	0.981751
Lvx5eK	finn-b-G6_CARPTU	Carpal tunnel syndrome || id:finn-b-G6_CARPTU	X-12112 levels	9	-0.000789875	0.0259569	0.975724	0.0573625	0.0374561	0.169515	-0.0533835	0.0812798	0.529755				0.00994143	0.0246013	0.686138	0.011292	0.0262927	0.678911					0.397	-0.023564	0.0119401	0.0890298	10.0809	0.259397
cQIXD5	finn-b-G6_CARPTU	Carpal tunnel syndrome || id:finn-b-G6_CARPTU	X-21752 levels	2	0.00542184	0.190648	0.977312																dat<4SNP								1.42061	0.233303
ZRHoZP	finn-b-G6_CARPTU	Carpal tunnel syndrome || id:finn-b-G6_CARPTU	X-11315 levels	2	0.00309426	0.115995	0.978718																dat<4SNP								1.84923	0.173873
Uc9rCi	finn-b-G6_CARPTU	Carpal tunnel syndrome || id:finn-b-G6_CARPTU	Undecenoylcarnitine (C11:1) levels	8	-0.0011305	0.0431311	0.979089	-0.132384	0.0933287	0.205843	0.0839904	0.0741282	0.294508				0.00132232	0.0509441	0.979292	-0.0024166	0.0483761	0.961554					0.447	0.024762	0.015895	0.17028	8.08023	0.325573
XsdUVy	finn-b-G6_CARPTU	Carpal tunnel syndrome || id:finn-b-G6_CARPTU	5-methyluridine (ribothymidine) levels	9	-0.000837322	0.0335673	0.980099	-0.040902	0.0490746	0.432099	0.0747275	0.0971073	0.463689				-0.00899189	0.0339906	0.791363	-0.00539047	0.0330951	0.874653					0.382	0.0122489	0.0110746	0.305268	10.4372	0.235673
X1GzQR	finn-b-G6_CARPTU	Carpal tunnel syndrome || id:finn-b-G6_CARPTU	1-oleoyl-GPG (18:1) levels	8	0.000784405	0.0318939	0.980379	-0.0145913	0.0664411	0.833454	0.053192	0.062518	0.423012				0.00334918	0.0366681	0.927224	0.00216869	0.0360872	0.953759					0.814	0.00465884	0.0176605	0.80076	4.42623	0.729582
mXeY5K	finn-b-G6_CARPTU	Carpal tunnel syndrome || id:finn-b-G6_CARPTU	N-formylphenylalanine levels	3	0.00272826	0.113477	0.980819	-0.315825	0.212425	0.376943	0.127911	0.173681	0.538114				0.0413218	0.119703	0.729943	0.119741	0.171049	0.556373	dat<4SNP					0.046737	0.027834	0.341952	2.81975	0.244174
DkR70q	finn-b-G6_CARPTU	Carpal tunnel syndrome || id:finn-b-G6_CARPTU	Hexadecenedioate (C16:1-DC) levels	6	-0.000521912	0.0274718	0.984843	0.00969877	0.0465208	0.845038	0.0114645	0.0409134	0.790537				-0.00363362	0.026021	0.888943	-0.00272481	0.0259763	0.920536					0.554	-0.00438702	0.0151163	0.786074	6.09334	0.297242
3X3xPg	finn-b-G6_CARPTU	Carpal tunnel syndrome || id:finn-b-G6_CARPTU	Glucose to N-stearoyl-sphingosine (d18:1 to 18:0) ratio	6	-0.00115477	0.0615436	0.98503	0.00679163	0.209291	0.975667	-0.0114275	0.0968105	0.910632				-0.00685676	0.0724201	0.924569	-0.00821809	0.0912195	0.931712					1	-0.0010037	0.0252666	0.970217	0.289107	0.997843
HbIp6J	finn-b-G6_CARPTU	Carpal tunnel syndrome || id:finn-b-G6_CARPTU	X-12026 levels	8	0.00183411	0.101249	0.985547	-0.273873	0.219764	0.259136	-0.0411615	0.166552	0.811893				-0.0186646	0.0968254	0.847143	-0.111415	0.154926	0.495349	rs10011993	-0.0611311	0.0805333	0.476558	0.019	0.0335825	0.0241329	0.213455	17.9064	0.0123994
FixvEg	finn-b-G6_CARPTU	Carpal tunnel syndrome || id:finn-b-G6_CARPTU	N-succinyl-phenylalanine levels	4	-0.000560497	0.0353186	0.987338	0.125106	0.14996	0.491907	-0.0113587	0.0586058	0.858701				0.00397309	0.0397354	0.920353	0.00407783	0.0409995	0.927046					0.805	-0.0400943	0.0464993	0.479423	1.1599	0.762638
V6XD1Y	finn-b-G6_CARPTU	Carpal tunnel syndrome || id:finn-b-G6_CARPTU	Taurolithocholate 3-sulfate levels	5	-0.000894264	0.0599483	0.988098	-0.0523405	0.134686	0.723503	-0.0487441	0.099865	0.651026				-0.028628	0.071847	0.690293	-0.0418298	0.0821663	0.637489					0.835	0.0103572	0.0242813	0.698463	1.10842	0.892934
0M4Zng	finn-b-G6_CARPTU	Carpal tunnel syndrome || id:finn-b-G6_CARPTU	X-11787 levels	7	-0.000465603	0.0322831	0.988493	0.00340322	0.0618888	0.958277	0.0326067	0.0611834	0.613231				0.0021618	0.0363547	0.952582	0.00654873	0.0368153	0.86467					0.819	-0.00131136	0.0178975	0.944432	3.88342	0.69245
IAlUxc	finn-b-G6_CARPTU	Carpal tunnel syndrome || id:finn-b-G6_CARPTU	Arginine to citrulline ratio	12	0.000751942	0.0554814	0.989187	0.153595	0.165635	0.375606	0.0255674	0.133073	0.851141				0.00497773	0.0724868	0.945252	0.0702282	0.103249	0.510451					0.279	-0.0168708	0.0172226	0.350401	12.4946	0.327635
lcpMHd	finn-b-G6_CARPTU	Carpal tunnel syndrome || id:finn-b-G6_CARPTU	Campesterol levels	4	-0.000563235	0.0418025	0.98925	0.00240878	0.0872706	0.980487	0.00178001	0.0693365	0.981131				0.00262461	0.045571	0.954072	0.00706896	0.0491712	0.894802					0.878	-0.000785136	0.0202379	0.972578	0.700354	0.873121
pweeDW	finn-b-G6_CARPTU	Carpal tunnel syndrome || id:finn-b-G6_CARPTU	N-acetyl-2-aminoadipate levels	2	0.000613767	0.0460301	0.989361																dat<4SNP								0.0626886	0.802296
DRCDer	finn-b-G6_CARPTU	Carpal tunnel syndrome || id:finn-b-G6_CARPTU	5-methylthioadenosine (mta) levels	4	0.000861896	0.074845	0.990812	0.0671551	0.217506	0.786704	0.037036	0.112501	0.763644				0.0243173	0.0828875	0.769234	0.0393346	0.11478	0.754434					0.835	-0.00824459	0.0253982	0.776282	0.936585	0.816591
48gXPw	finn-b-G6_CARPTU	Carpal tunnel syndrome || id:finn-b-G6_CARPTU	5-hydroxymethyl-2-furoylcarnitine levels	3	-0.000923596	0.0919933	0.99199	-1.16914	1.6814	0.613197	-0.0810916	0.153414	0.649892				-0.0233722	0.114582	0.838371	-0.0754378	0.15427	0.673209	dat<4SNP					0.13109	0.188297	0.61283	2.10741	0.348643
TEgy7e	finn-b-G6_CARPTU	Carpal tunnel syndrome || id:finn-b-G6_CARPTU	X-11858 levels	3	-0.000860005	0.0909215	0.992453	-0.0093815	0.294568	0.979732	-0.0620896	0.135288	0.691325				-0.0465983	0.110243	0.672525	-0.0696644	0.142564	0.673415	dat<4SNP					0.00129762	0.0420541	0.980363	1.27135	0.529578
BPCun1	finn-b-G6_CARPTU	Carpal tunnel syndrome || id:finn-b-G6_CARPTU	N-acetylleucine levels	4	0.000261599	0.0300064	0.993044	0.0344419	0.0507019	0.56702	-0.0545215	0.0710631	0.498799				0.00501964	0.030035	0.867271	0.00700495	0.0289469	0.824384					0.478	-0.0162282	0.0193915	0.49073	2.70678	0.439076
fdXfhH	finn-b-G6_CARPTU	Carpal tunnel syndrome || id:finn-b-G6_CARPTU	Dihydrocaffeate sulfate (2) levels	2	0.000758047	0.0872312	0.993066																dat<4SNP								1.77237	0.183089
jeNeJL	finn-b-G6_CARPTU	Carpal tunnel syndrome || id:finn-b-G6_CARPTU	1-stearoyl-2-linoleoyl-gpc (18:0/18:2) levels	7	-0.000490818	0.0668757	0.994144	-0.232537	0.133914	0.142996	-0.0702635	0.118669	0.575404				-0.0678526	0.0621217	0.274722	-0.0680214	0.0611228	0.308355					0.242	0.036291	0.0190421	0.114999	9.77442	0.134479
cQRDvR	finn-b-G6_CARPTU	Carpal tunnel syndrome || id:finn-b-G6_CARPTU	4-allylcatechol sulfate levels	3	-0.00068764	0.0951004	0.994231	-0.72849	0.482895	0.372658	0.0831101	0.131946	0.593139				0.0754615	0.107948	0.484518	0.0831101	0.128074	0.582952	dat<4SNP					0.141202	0.0922248	0.368335	2.50419	0.285905
DD4K7x	finn-b-G6_CARPTU	Carpal tunnel syndrome || id:finn-b-G6_CARPTU	1-methyl-5-imidazoleacetate levels	4	0.000945845	0.136373	0.994466	0.519417	0.43765	0.35716	0.234599	0.207393	0.340232				0.0288667	0.121036	0.811495	0.0167179	0.125935	0.902795					0.161	-0.0619364	0.0500779	0.341687	6.50889	0.0893125
CM49cH	finn-b-G6_CARPTU	Carpal tunnel syndrome || id:finn-b-G6_CARPTU	Citrulline to ornithine ratio	5	-0.000618826	0.0975034	0.994936	-0.140151	0.277934	0.648782	0.0311329	0.145002	0.840498				0.0188746	0.116182	0.870946	0.0270851	0.138838	0.854836					0.971	0.0144031	0.026866	0.629086	0.499117	0.973587
XPj5cg	finn-b-G6_CARPTU	Carpal tunnel syndrome || id:finn-b-G6_CARPTU	X-24518 levels	9	-0.000149142	0.0256334	0.995358	-0.0528037	0.0443322	0.272434	-0.0495732	0.0586194	0.422304				-0.00917725	0.0321305	0.775166	-0.0128736	0.0285572	0.664101					0.562	0.0175695	0.012069	0.188798	7.55243	0.478363
P20gPP	finn-b-G6_CARPTU	Carpal tunnel syndrome || id:finn-b-G6_CARPTU	Cholate to bilirubin (Z,Z) ratio	3	0.00027453	0.0547185	0.995997	0.0790236	0.363763	0.863817	-0.0032887	0.0847879	0.972583				-0.0146395	0.058773	0.803294	-0.0242844	0.0644253	0.742455	dat<4SNP					-0.0199955	0.0909736	0.862264	1.38505	0.500311
erCxw9	finn-b-G6_CARPTU	Carpal tunnel syndrome || id:finn-b-G6_CARPTU	Adenosine 5'-monophosphate (AMP) to phenylalanine ratio	4	-0.000502766	0.106152	0.996221	0.0319841	0.221981	0.898642	0.0505834	0.176911	0.793541				0.0169669	0.118079	0.885744	0.0456565	0.163201	0.797845					0.786	-0.00573356	0.0344073	0.882979	1.1249	0.771068
a4JpYD	finn-b-G6_CARPTU	Carpal tunnel syndrome || id:finn-b-G6_CARPTU	Citrate to 4-hydroxyphenylpyruvate ratio	3	-0.000275678	0.0863922	0.997454	-0.214542	0.370098	0.665551	-0.0632577	0.139466	0.694599				-0.0595786	0.102288	0.560257	-0.0687589	0.120508	0.625846	dat<4SNP					0.024104	0.0402149	0.656249	1.67188	0.433466
rm5wZ0	finn-b-G6_CARPTU	Carpal tunnel syndrome || id:finn-b-G6_CARPTU	X-21364 levels	2	0.000309571	0.103587	0.997616																dat<4SNP								0.15643	0.692465
GVmq3g	finn-b-G6_CARPTU	Carpal tunnel syndrome || id:finn-b-G6_CARPTU	Adenosine 5'-diphosphate (ADP) to EDTA ratio	2	0.000194705	0.091695	0.998306																dat<4SNP								0.0345715	0.852496
Am3ylo	finn-b-G6_CARPTU	Carpal tunnel syndrome || id:finn-b-G6_CARPTU	X-21285 levels	6	-9.46533e-05	0.0612069	0.998766	0.374948	0.173004	0.0961032	0.0634563	0.10156	0.559494				0.0172998	0.068288	0.800009	0.011049	0.0836316	0.900045					0.235	-0.064045	0.0282889	0.0863012	7.52798	0.18424
1Q3T5G	finn-b-G6_CARPTU	Carpal tunnel syndrome || id:finn-b-G6_CARPTU	X-21310 levels	2	0.000216824	0.266359	0.99935																dat<4SNP								3.89557	0.0484137
0e1iYF	finn-b-G6_CARPTU	Carpal tunnel syndrome || id:finn-b-G6_CARPTU	Docosahexaenoylcholine levels	1										-0.0170419	0.20226	0.932852							dat<4SNP
0FBXVU	finn-b-G6_CARPTU	Carpal tunnel syndrome || id:finn-b-G6_CARPTU	Mannose to glycerol ratio	1										-0.118858	0.0987341	0.228659							dat<4SNP
0LI0lv	finn-b-G6_CARPTU	Carpal tunnel syndrome || id:finn-b-G6_CARPTU	Gamma-glutamylthreonine levels	1										-0.177638	0.147562	0.228659							dat<4SNP
1NHepF	finn-b-G6_CARPTU	Carpal tunnel syndrome || id:finn-b-G6_CARPTU	Delta-CEHC levels	1										-0.124712	0.155271	0.421864							dat<4SNP
1WJOci	finn-b-G6_CARPTU	Carpal tunnel syndrome || id:finn-b-G6_CARPTU	N-lactoyl tyrosine levels	1										-0.0123197	0.19383	0.949321							dat<4SNP
2hYu2l	finn-b-G6_CARPTU	Carpal tunnel syndrome || id:finn-b-G6_CARPTU	3-(3-hydroxyphenyl)propionate levels	1										0.0175188	0.190622	0.926775							dat<4SNP
2w2jno	finn-b-G6_CARPTU	Carpal tunnel syndrome || id:finn-b-G6_CARPTU	2-hydroxypalmitate levels	1										-0.0187812	0.183393	0.918432							dat<4SNP
2Xowmx	finn-b-G6_CARPTU	Carpal tunnel syndrome || id:finn-b-G6_CARPTU	3-(3-hydroxyphenyl)propionate sulfate levels	1										0.212811	0.150568	0.157542							dat<4SNP
30WLcG	finn-b-G6_CARPTU	Carpal tunnel syndrome || id:finn-b-G6_CARPTU	(16 or 17)-methylstearate (a19:0 or i19:0) levels	1										0.226582	0.250886	0.366459							dat<4SNP
34YcS8	finn-b-G6_CARPTU	Carpal tunnel syndrome || id:finn-b-G6_CARPTU	Adenosine 5'-monophosphate (AMP) to methionine ratio	1										-0.102356	0.188485	0.587098							dat<4SNP
38N9Qu	finn-b-G6_CARPTU	Carpal tunnel syndrome || id:finn-b-G6_CARPTU	4-acetylcatechol sulfate (1) levels	1										0.2804	0.253226	0.268159							dat<4SNP
4cendX	finn-b-G6_CARPTU	Carpal tunnel syndrome || id:finn-b-G6_CARPTU	3-hydroxy-2-methylpyridine sulfate levels	1										0.0509973	0.166463	0.759332							dat<4SNP
4xTtjN	finn-b-G6_CARPTU	Carpal tunnel syndrome || id:finn-b-G6_CARPTU	X-11850 levels	1										0.0440246	0.130117	0.735103							dat<4SNP
539BMG	finn-b-G6_CARPTU	Carpal tunnel syndrome || id:finn-b-G6_CARPTU	X-24344 levels	1										0.0542806	0.159649	0.733857							dat<4SNP
5Qi67g	finn-b-G6_CARPTU	Carpal tunnel syndrome || id:finn-b-G6_CARPTU	Ornithine to glutamate ratio	1										-0.279821	0.172689	0.105153							dat<4SNP
5r9ifI	finn-b-G6_CARPTU	Carpal tunnel syndrome || id:finn-b-G6_CARPTU	Adenosine 5'-monophosphate (AMP) to EDTA ratio	1										-0.240157	0.196724	0.22217							dat<4SNP
6RjzkT	finn-b-G6_CARPTU	Carpal tunnel syndrome || id:finn-b-G6_CARPTU	Cholesterol to taurocholate ratio	1										-0.268328	0.286798	0.34948							dat<4SNP
7itVSu	finn-b-G6_CARPTU	Carpal tunnel syndrome || id:finn-b-G6_CARPTU	Alpha-ketobutyrate levels	1										-0.079092	0.19081	0.678502							dat<4SNP
7QISIu	finn-b-G6_CARPTU	Carpal tunnel syndrome || id:finn-b-G6_CARPTU	X-19299 levels	1										-0.100528	0.0915377	0.272111							dat<4SNP
7SlxoR	finn-b-G6_CARPTU	Carpal tunnel syndrome || id:finn-b-G6_CARPTU	3-ureidopropionate levels	1										0.228433	0.119807	0.0565638							dat<4SNP
85gN5q	finn-b-G6_CARPTU	Carpal tunnel syndrome || id:finn-b-G6_CARPTU	1-linoleoylglycerol (18:2) levels	1										-0.243012	0.335483	0.468842							dat<4SNP
8bPDWP	finn-b-G6_CARPTU	Carpal tunnel syndrome || id:finn-b-G6_CARPTU	N-acetylisoleucine levels	1										-0.149685	0.205817	0.467059							dat<4SNP
8Hmd9p	finn-b-G6_CARPTU	Carpal tunnel syndrome || id:finn-b-G6_CARPTU	Adenosine 5'-diphosphate (ADP) to sulfate ratio	1										-0.0671916	0.166643	0.686796							dat<4SNP
8mBrnG	finn-b-G6_CARPTU	Carpal tunnel syndrome || id:finn-b-G6_CARPTU	Carnitine to acetylcarnitine (C2) ratio	1										-0.404814	0.189704	0.0328486							dat<4SNP
8sSVTn	finn-b-G6_CARPTU	Carpal tunnel syndrome || id:finn-b-G6_CARPTU	3-hydroxydodecanedioate levels	1										0.216228	0.142276	0.128568							dat<4SNP
9ormcc	finn-b-G6_CARPTU	Carpal tunnel syndrome || id:finn-b-G6_CARPTU	Ethylparaben sulfate levels	1										-0.297707	0.325175	0.359915							dat<4SNP
9QUCNl	finn-b-G6_CARPTU	Carpal tunnel syndrome || id:finn-b-G6_CARPTU	Chiro-inositol levels	1										-0.0275215	0.13302	0.836091							dat<4SNP
A043wR	finn-b-G6_CARPTU	Carpal tunnel syndrome || id:finn-b-G6_CARPTU	X-22509 levels	1										-0.291434	0.171328	0.0889372							dat<4SNP
a9qloT	finn-b-G6_CARPTU	Carpal tunnel syndrome || id:finn-b-G6_CARPTU	Adenosine 5'-monophosphate (AMP) to threonine ratio	1										0.0356313	0.218242	0.87031							dat<4SNP
acgK8b	finn-b-G6_CARPTU	Carpal tunnel syndrome || id:finn-b-G6_CARPTU	X-16964 levels	1										-0.180764	0.193061	0.349116							dat<4SNP
AlPvX0	finn-b-G6_CARPTU	Carpal tunnel syndrome || id:finn-b-G6_CARPTU	3-hydroxy-3-methylglutarate levels	1										-0.230559	0.176762	0.192115							dat<4SNP
BGQvUw	finn-b-G6_CARPTU	Carpal tunnel syndrome || id:finn-b-G6_CARPTU	Glucuronide of piperine metabolite C17H21NO3 (5) levels	1										-0.171754	0.0815288	0.0351465							dat<4SNP
blj8CR	finn-b-G6_CARPTU	Carpal tunnel syndrome || id:finn-b-G6_CARPTU	Phosphate to proline ratio	1										0.0673564	0.0837002	0.420973							dat<4SNP
bv4TkV	finn-b-G6_CARPTU	Carpal tunnel syndrome || id:finn-b-G6_CARPTU	1-(1-enyl-oleoyl)-GPE (p-18:1) levels	1										-0.0239825	0.0488606	0.623543							dat<4SNP
CFiiXO	finn-b-G6_CARPTU	Carpal tunnel syndrome || id:finn-b-G6_CARPTU	2-acetamidophenol sulfate levels	1										0.143853	0.174016	0.408426							dat<4SNP
cJdHaW	finn-b-G6_CARPTU	Carpal tunnel syndrome || id:finn-b-G6_CARPTU	Taurine to cysteine ratio	1										-0.0403702	0.191758	0.833257							dat<4SNP
CJsDrs	finn-b-G6_CARPTU	Carpal tunnel syndrome || id:finn-b-G6_CARPTU	X-17335 levels	1										0.112783	0.172202	0.512503							dat<4SNP
CK0IZF	finn-b-G6_CARPTU	Carpal tunnel syndrome || id:finn-b-G6_CARPTU	X-12261 levels	1										0.105772	0.136832	0.439519							dat<4SNP
Cm4ai0	finn-b-G6_CARPTU	Carpal tunnel syndrome || id:finn-b-G6_CARPTU	3-methyl catechol sulfate (2) levels	1										0.0965602	0.117923	0.412877							dat<4SNP
CmUQP9	finn-b-G6_CARPTU	Carpal tunnel syndrome || id:finn-b-G6_CARPTU	3-methyl-2-oxovalerate to 4-methyl-2-oxopentanoate ratio	1										-0.0684473	0.100821	0.497202							dat<4SNP
cngBO2	finn-b-G6_CARPTU	Carpal tunnel syndrome || id:finn-b-G6_CARPTU	1-oleoyl-GPC (18:1) levels	1										-0.105337	0.12011	0.380484							dat<4SNP
cqadpI	finn-b-G6_CARPTU	Carpal tunnel syndrome || id:finn-b-G6_CARPTU	O-cresol sulfate levels	1										-0.165199	0.190264	0.38525							dat<4SNP
CvFCUh	finn-b-G6_CARPTU	Carpal tunnel syndrome || id:finn-b-G6_CARPTU	Spermidine to taurocholate ratio	1										-0.137512	0.187065	0.462279							dat<4SNP
Cx65aK	finn-b-G6_CARPTU	Carpal tunnel syndrome || id:finn-b-G6_CARPTU	1,2,3-benzenetriol sulfate (2) levels	1										-0.28836	0.18505	0.119166							dat<4SNP
cYLoyB	finn-b-G6_CARPTU	Carpal tunnel syndrome || id:finn-b-G6_CARPTU	N-carbamoylalanine levels	1										-0.235819	0.174712	0.177095							dat<4SNP
d0yDC6	finn-b-G6_CARPTU	Carpal tunnel syndrome || id:finn-b-G6_CARPTU	Hexadecadienoate (16:2n6) levels	1										0.0213564	0.245994	0.930817							dat<4SNP
DeHEZC	finn-b-G6_CARPTU	Carpal tunnel syndrome || id:finn-b-G6_CARPTU	Pyrraline levels	1										-0.359952	0.199699	0.0714716							dat<4SNP
doLrY5	finn-b-G6_CARPTU	Carpal tunnel syndrome || id:finn-b-G6_CARPTU	Pyruvate to 3-methyl-2-oxobutyrate ratio	1										0.00937071	0.128634	0.941927							dat<4SNP
DsxUvc	finn-b-G6_CARPTU	Carpal tunnel syndrome || id:finn-b-G6_CARPTU	Perfluorooctanesulfonate (PFOS) levels	1										0.114091	0.195389	0.559277							dat<4SNP
duJ98R	finn-b-G6_CARPTU	Carpal tunnel syndrome || id:finn-b-G6_CARPTU	Suberate (C8-DC) levels	1										-0.219483	0.279389	0.432112							dat<4SNP
e8X3Ry	finn-b-G6_CARPTU	Carpal tunnel syndrome || id:finn-b-G6_CARPTU	X-12849 levels	1										-0.155011	0.184537	0.400908							dat<4SNP
EFgmRc	finn-b-G6_CARPTU	Carpal tunnel syndrome || id:finn-b-G6_CARPTU	4-methylhexanoylglutamine levels	1										-0.0326736	0.14283	0.819057							dat<4SNP
EgOteh	finn-b-G6_CARPTU	Carpal tunnel syndrome || id:finn-b-G6_CARPTU	Glucose to fructose ratio	1										0.0560719	0.169654	0.741016							dat<4SNP
eJp8n7	finn-b-G6_CARPTU	Carpal tunnel syndrome || id:finn-b-G6_CARPTU	X-25790 levels	1										0.089255	0.129493	0.490656							dat<4SNP
eOjLBF	finn-b-G6_CARPTU	Carpal tunnel syndrome || id:finn-b-G6_CARPTU	X-18887 levels	1										0.167751	0.182028	0.356754							dat<4SNP
ePGcTu	finn-b-G6_CARPTU	Carpal tunnel syndrome || id:finn-b-G6_CARPTU	Adenosine 5'-monophosphate (AMP) to isoleucine ratio	1										0.11089	0.195688	0.570941							dat<4SNP
EytbrH	finn-b-G6_CARPTU	Carpal tunnel syndrome || id:finn-b-G6_CARPTU	X-25172 levels	1										-0.101601	0.172414	0.55567							dat<4SNP
f0ykEh	finn-b-G6_CARPTU	Carpal tunnel syndrome || id:finn-b-G6_CARPTU	Inosine to theophylline ratio	1										0.0252445	0.143893	0.860735							dat<4SNP
FG5BIC	finn-b-G6_CARPTU	Carpal tunnel syndrome || id:finn-b-G6_CARPTU	X-21845 levels	1										0.0523607	0.135416	0.699003							dat<4SNP
fW1qMS	finn-b-G6_CARPTU	Carpal tunnel syndrome || id:finn-b-G6_CARPTU	Tartarate levels	1										0.0812776	0.114228	0.476751							dat<4SNP
fYBu9C	finn-b-G6_CARPTU	Carpal tunnel syndrome || id:finn-b-G6_CARPTU	2-hydroxyhippurate levels	1										-0.286311	0.184221	0.120145							dat<4SNP
G7xj7h	finn-b-G6_CARPTU	Carpal tunnel syndrome || id:finn-b-G6_CARPTU	X-12462 levels	1										0.0772733	0.186952	0.679362							dat<4SNP
geDpjT	finn-b-G6_CARPTU	Carpal tunnel syndrome || id:finn-b-G6_CARPTU	X-24970 levels	1										0.242593	0.235458	0.302868							dat<4SNP
GoTkGS	finn-b-G6_CARPTU	Carpal tunnel syndrome || id:finn-b-G6_CARPTU	Alpha-tocopherol to sulfate ratio	1										-0.107685	0.168005	0.521546							dat<4SNP
hdoodv	finn-b-G6_CARPTU	Carpal tunnel syndrome || id:finn-b-G6_CARPTU	3-hydroxyisobutyrate to adenosine 5'-diphosphate (ADP) ratio	1										0.0647822	0.079783	0.416803							dat<4SNP
hHdd2G	finn-b-G6_CARPTU	Carpal tunnel syndrome || id:finn-b-G6_CARPTU	Adenosine 5'-diphosphate (ADP) to glutamine ratio	1										0.0155712	0.123921	0.900005							dat<4SNP
hi8FKy	finn-b-G6_CARPTU	Carpal tunnel syndrome || id:finn-b-G6_CARPTU	Leucine levels	1										-0.0155992	0.221508	0.943857							dat<4SNP
hJmu3A	finn-b-G6_CARPTU	Carpal tunnel syndrome || id:finn-b-G6_CARPTU	Myristate (14:0) levels	1										0.0463065	0.149887	0.757365							dat<4SNP
hNy02m	finn-b-G6_CARPTU	Carpal tunnel syndrome || id:finn-b-G6_CARPTU	3-Hydroxybutyrate levels	1										0.163819	0.172864	0.343295							dat<4SNP
HQHZeM	finn-b-G6_CARPTU	Carpal tunnel syndrome || id:finn-b-G6_CARPTU	Leucine to phosphate ratio	1										-0.0794823	0.176731	0.652901							dat<4SNP
hTHJxN	finn-b-G6_CARPTU	Carpal tunnel syndrome || id:finn-b-G6_CARPTU	3-phosphoglycerate levels	1										0.33739	0.185379	0.068759							dat<4SNP
HtsIlu	finn-b-G6_CARPTU	Carpal tunnel syndrome || id:finn-b-G6_CARPTU	X-12104 levels	1										-0.152355	0.176054	0.386828							dat<4SNP
hXFlZm	finn-b-G6_CARPTU	Carpal tunnel syndrome || id:finn-b-G6_CARPTU	Leucine to N-palmitoyl-sphingosine (d18:1 to 16:0) ratio	1										0.0378505	0.199021	0.849165							dat<4SNP
HYUPMz	finn-b-G6_CARPTU	Carpal tunnel syndrome || id:finn-b-G6_CARPTU	Phenylacetylglutamine levels	1										-0.0949608	0.193159	0.622988							dat<4SNP
I6xZiB	finn-b-G6_CARPTU	Carpal tunnel syndrome || id:finn-b-G6_CARPTU	Salicyluric glucuronide levels	1										0.105135	0.160747	0.513086							dat<4SNP
IA3a7B	finn-b-G6_CARPTU	Carpal tunnel syndrome || id:finn-b-G6_CARPTU	Maltose to sucrose ratio	1										0.192531	0.171703	0.262159							dat<4SNP
irzmbm	finn-b-G6_CARPTU	Carpal tunnel syndrome || id:finn-b-G6_CARPTU	2,3-dihydroxyisovalerate levels	1										-0.531611	0.254284	0.0365626							dat<4SNP
isQgLt	finn-b-G6_CARPTU	Carpal tunnel syndrome || id:finn-b-G6_CARPTU	Succinate levels	1										-0.000901384	0.328329	0.99781							dat<4SNP
j0Qsgp	finn-b-G6_CARPTU	Carpal tunnel syndrome || id:finn-b-G6_CARPTU	3-hydroxyphenylacetoylglutamine levels	1										-0.0777284	0.0697866	0.265364							dat<4SNP
jdDSSU	finn-b-G6_CARPTU	Carpal tunnel syndrome || id:finn-b-G6_CARPTU	Methyl vanillate sulfate levels	1										-0.00574698	0.148601	0.96915							dat<4SNP
jEuxcQ	finn-b-G6_CARPTU	Carpal tunnel syndrome || id:finn-b-G6_CARPTU	X-12812 levels	1										0.0669332	0.170076	0.693914							dat<4SNP
JghJXu	finn-b-G6_CARPTU	Carpal tunnel syndrome || id:finn-b-G6_CARPTU	Cholate to taurocholate ratio	1										-0.22489	0.248528	0.365526							dat<4SNP
jNXZ3q	finn-b-G6_CARPTU	Carpal tunnel syndrome || id:finn-b-G6_CARPTU	Sulfate of piperine metabolite C18H21NO3 (1) levels	1										0.096466	0.165205	0.559277							dat<4SNP
JP2niM	finn-b-G6_CARPTU	Carpal tunnel syndrome || id:finn-b-G6_CARPTU	Adenosine 5'-diphosphate (ADP) to glycerate ratio	1										0.273329	0.190107	0.150502							dat<4SNP
jzoVrS	finn-b-G6_CARPTU	Carpal tunnel syndrome || id:finn-b-G6_CARPTU	Propyl 4-hydroxybenzoate sulfate levels	1										-0.309826	0.545635	0.570153							dat<4SNP
kaMDPb	finn-b-G6_CARPTU	Carpal tunnel syndrome || id:finn-b-G6_CARPTU	Cystine levels	1										-0.559175	0.423245	0.186448							dat<4SNP
KE4ZpH	finn-b-G6_CARPTU	Carpal tunnel syndrome || id:finn-b-G6_CARPTU	Adenosine 5'-monophosphate (AMP) to cysteine ratio	1										0.0526614	0.172918	0.760712							dat<4SNP
KklJYB	finn-b-G6_CARPTU	Carpal tunnel syndrome || id:finn-b-G6_CARPTU	X-12407 levels	1										0.10396	0.24656	0.673286							dat<4SNP
KmHGNT	finn-b-G6_CARPTU	Carpal tunnel syndrome || id:finn-b-G6_CARPTU	Phosphate to glycerol ratio	1										-0.05006	0.221964	0.821566							dat<4SNP
LJuSiY	finn-b-G6_CARPTU	Carpal tunnel syndrome || id:finn-b-G6_CARPTU	Cortisol to taurocholate ratio	1										-0.201877	0.138594	0.145226							dat<4SNP
lLSxhT	finn-b-G6_CARPTU	Carpal tunnel syndrome || id:finn-b-G6_CARPTU	Sphingosine 1-phosphate levels	1										-0.104657	0.156986	0.504985							dat<4SNP
lOhfPC	finn-b-G6_CARPTU	Carpal tunnel syndrome || id:finn-b-G6_CARPTU	4-hydroxyhippurate levels	1										0.57802	0.590694	0.327805							dat<4SNP
LPdnZr	finn-b-G6_CARPTU	Carpal tunnel syndrome || id:finn-b-G6_CARPTU	2-hydroxyhippurate (salicylurate) levels	1										-0.226338	0.321554	0.481502							dat<4SNP
n59FRz	finn-b-G6_CARPTU	Carpal tunnel syndrome || id:finn-b-G6_CARPTU	3-indoxyl sulfate levels	1										-0.332521	0.1956	0.0891309							dat<4SNP
NiysZA	finn-b-G6_CARPTU	Carpal tunnel syndrome || id:finn-b-G6_CARPTU	Adenosine 3',5'-cyclic monophosphate (cAMP) to taurocholate ratio	1										-0.135677	0.18457	0.462279							dat<4SNP
nkMCJR	finn-b-G6_CARPTU	Carpal tunnel syndrome || id:finn-b-G6_CARPTU	Succinate to trans-4-hydroxyproline ratio	1										-0.106688	0.158525	0.500945							dat<4SNP
nusqg1	finn-b-G6_CARPTU	Carpal tunnel syndrome || id:finn-b-G6_CARPTU	X-23587 levels	1										0.0382504	0.128412	0.765801							dat<4SNP
O569C6	finn-b-G6_CARPTU	Carpal tunnel syndrome || id:finn-b-G6_CARPTU	Taurine levels	1										-0.292234	0.155427	0.0600797							dat<4SNP
OaYlF8	finn-b-G6_CARPTU	Carpal tunnel syndrome || id:finn-b-G6_CARPTU	Glycerol to sulfate ratio	1										0.308682	0.223946	0.168086							dat<4SNP
Ome2Me	finn-b-G6_CARPTU	Carpal tunnel syndrome || id:finn-b-G6_CARPTU	Ethyl beta-glucopyranoside levels	1										0.046771	0.0401998	0.244642							dat<4SNP
OsCx7K	finn-b-G6_CARPTU	Carpal tunnel syndrome || id:finn-b-G6_CARPTU	Sphingadienine levels	1										0.091878	0.121279	0.448705							dat<4SNP
padCsm	finn-b-G6_CARPTU	Carpal tunnel syndrome || id:finn-b-G6_CARPTU	X-13844 levels	1										0.0886844	0.179766	0.621777							dat<4SNP
PL7uQ9	finn-b-G6_CARPTU	Carpal tunnel syndrome || id:finn-b-G6_CARPTU	Cysteine levels	1										0.193412	0.197306	0.326956							dat<4SNP
ppNT3A	finn-b-G6_CARPTU	Carpal tunnel syndrome || id:finn-b-G6_CARPTU	Theophylline to EDTA ratio	1										-0.189514	0.253859	0.455346							dat<4SNP
PrKyo6	finn-b-G6_CARPTU	Carpal tunnel syndrome || id:finn-b-G6_CARPTU	N2,n2-dimethylguanosine levels	1										0.351254	0.157798	0.0260159							dat<4SNP
ptF6Gv	finn-b-G6_CARPTU	Carpal tunnel syndrome || id:finn-b-G6_CARPTU	X-23665 levels	1										-0.024332	0.123423	0.843716							dat<4SNP
Pw7lAA	finn-b-G6_CARPTU	Carpal tunnel syndrome || id:finn-b-G6_CARPTU	X-25520 levels	1										0.159956	0.184565	0.386125							dat<4SNP
QdY1eF	finn-b-G6_CARPTU	Carpal tunnel syndrome || id:finn-b-G6_CARPTU	Adenosine 5'-monophosphate (AMP) to tyrosine ratio	1										0.0660601	0.181561	0.715974							dat<4SNP
Qp0nek	finn-b-G6_CARPTU	Carpal tunnel syndrome || id:finn-b-G6_CARPTU	N-lactoyl phenylalanine levels	1										0.0848758	0.286063	0.766693							dat<4SNP
qx9C5R	finn-b-G6_CARPTU	Carpal tunnel syndrome || id:finn-b-G6_CARPTU	3-phosphoglycerate to phosphate ratio	1										0.227965	0.224546	0.309997							dat<4SNP
QYGo0B	finn-b-G6_CARPTU	Carpal tunnel syndrome || id:finn-b-G6_CARPTU	2-methoxyresorcinol sulfate levels	1										0.0328826	0.145623	0.821352							dat<4SNP
R0Ot02	finn-b-G6_CARPTU	Carpal tunnel syndrome || id:finn-b-G6_CARPTU	Cholesterol levels	1										-0.066476	0.181201	0.713721							dat<4SNP
R6tfv0	finn-b-G6_CARPTU	Carpal tunnel syndrome || id:finn-b-G6_CARPTU	Arachidate (20:0) levels	1										0.0792736	0.204637	0.698469							dat<4SNP
RFKpp4	finn-b-G6_CARPTU	Carpal tunnel syndrome || id:finn-b-G6_CARPTU	EDTA levels	1										0.0395284	0.227078	0.861807							dat<4SNP
RKPOS9	finn-b-G6_CARPTU	Carpal tunnel syndrome || id:finn-b-G6_CARPTU	Sphingomyelin (d18:2/18:1) levels	1										-0.11401	0.180154	0.526831							dat<4SNP
rUy1YZ	finn-b-G6_CARPTU	Carpal tunnel syndrome || id:finn-b-G6_CARPTU	Palmitoleate (16:1n7) levels	1										0.145932	0.18261	0.424206							dat<4SNP
stNo6b	finn-b-G6_CARPTU	Carpal tunnel syndrome || id:finn-b-G6_CARPTU	Glucose to glycerol ratio	1										-0.00375682	0.192537	0.984433							dat<4SNP
SyXiT8	finn-b-G6_CARPTU	Carpal tunnel syndrome || id:finn-b-G6_CARPTU	Hydroquinone sulfate levels	1										-0.0973797	0.191778	0.611613							dat<4SNP
tI4Ju9	finn-b-G6_CARPTU	Carpal tunnel syndrome || id:finn-b-G6_CARPTU	Threonate levels	1										-0.0180422	0.149444	0.903906							dat<4SNP
tM6qBY	finn-b-G6_CARPTU	Carpal tunnel syndrome || id:finn-b-G6_CARPTU	Succinimide levels	1										0.180167	0.11453	0.115696							dat<4SNP
TqVL8f	finn-b-G6_CARPTU	Carpal tunnel syndrome || id:finn-b-G6_CARPTU	3-acetylphenol sulfate levels	1										0.278726	0.22843	0.222395							dat<4SNP
TvXdJ6	finn-b-G6_CARPTU	Carpal tunnel syndrome || id:finn-b-G6_CARPTU	X-23593 levels	1										0.0207883	0.183426	0.909766							dat<4SNP
Tvzgvj	finn-b-G6_CARPTU	Carpal tunnel syndrome || id:finn-b-G6_CARPTU	X-17354 levels	1										-0.0237913	0.148695	0.872881							dat<4SNP
uEkjC1	finn-b-G6_CARPTU	Carpal tunnel syndrome || id:finn-b-G6_CARPTU	Adenosine 5'-monophosphate (AMP) to arginine ratio	1										0.0119381	0.19101	0.950165							dat<4SNP
UkRp8U	finn-b-G6_CARPTU	Carpal tunnel syndrome || id:finn-b-G6_CARPTU	2-linoleoylglycerol (18:2) levels	1										0.116912	0.158927	0.461955							dat<4SNP
UwLRxH	finn-b-G6_CARPTU	Carpal tunnel syndrome || id:finn-b-G6_CARPTU	Cholesterol to cortisol ratio	1										-0.114237	0.149075	0.443495							dat<4SNP
v104MS	finn-b-G6_CARPTU	Carpal tunnel syndrome || id:finn-b-G6_CARPTU	Cortisone levels	1										0.17389	0.357775	0.626943							dat<4SNP
vUpndE	finn-b-G6_CARPTU	Carpal tunnel syndrome || id:finn-b-G6_CARPTU	Glycoursodeoxycholate levels	1										0.112529	0.0965489	0.24381							dat<4SNP
vvEzVW	finn-b-G6_CARPTU	Carpal tunnel syndrome || id:finn-b-G6_CARPTU	Adenosine 5'-diphosphate (ADP) to N-palmitoyl-sphingosine (d18:1 to 16:0) ratio	1										-0.380506	0.119204	0.00141265							dat<4SNP
vVNK8W	finn-b-G6_CARPTU	Carpal tunnel syndrome || id:finn-b-G6_CARPTU	Glucose to maltose ratio	1										-0.240504	0.161701	0.136925							dat<4SNP
vzewcv	finn-b-G6_CARPTU	Carpal tunnel syndrome || id:finn-b-G6_CARPTU	X-12906 levels	1										0.19478	0.246184	0.428828							dat<4SNP
wGQerg	finn-b-G6_CARPTU	Carpal tunnel syndrome || id:finn-b-G6_CARPTU	Adenosine 5'-monophosphate (AMP) to valine ratio	1										0.137305	0.228055	0.547127							dat<4SNP
woEsaq	finn-b-G6_CARPTU	Carpal tunnel syndrome || id:finn-b-G6_CARPTU	S-methylmethionine levels	1										0.166798	0.167319	0.31882							dat<4SNP
wqc0AG	finn-b-G6_CARPTU	Carpal tunnel syndrome || id:finn-b-G6_CARPTU	Homostachydrine levels	1										0.298256	0.240223	0.214392							dat<4SNP
WrLa9v	finn-b-G6_CARPTU	Carpal tunnel syndrome || id:finn-b-G6_CARPTU	X-13507 levels	1										-0.395484	0.173458	0.0226077							dat<4SNP
wROWfa	finn-b-G6_CARPTU	Carpal tunnel syndrome || id:finn-b-G6_CARPTU	Glutamine conjugate of C7H12O2 levels	1										-0.246645	0.184176	0.180512							dat<4SNP
wTFwrm	finn-b-G6_CARPTU	Carpal tunnel syndrome || id:finn-b-G6_CARPTU	3-ethylcatechol sulfate (1) levels	1										-0.291611	0.218612	0.18223							dat<4SNP
WV8FR2	finn-b-G6_CARPTU	Carpal tunnel syndrome || id:finn-b-G6_CARPTU	Stearate (18:0) levels	1										0.112121	0.177765	0.528219							dat<4SNP
XnYAr4	finn-b-G6_CARPTU	Carpal tunnel syndrome || id:finn-b-G6_CARPTU	Glucose-to-mannose ratio	1										0.0667053	0.0554112	0.228659							dat<4SNP
xSxv7y	finn-b-G6_CARPTU	Carpal tunnel syndrome || id:finn-b-G6_CARPTU	X-23655 levels	1										0.0514368	0.167898	0.759332							dat<4SNP
XU2R1W	finn-b-G6_CARPTU	Carpal tunnel syndrome || id:finn-b-G6_CARPTU	X-14056 levels	1										0.0727279	0.203898	0.721325							dat<4SNP
xxygkx	finn-b-G6_CARPTU	Carpal tunnel syndrome || id:finn-b-G6_CARPTU	Alpha-ketoglutarate to alpha-ketobutyrate ratio	1										0.495822	0.324501	0.126525							dat<4SNP
xYXkG7	finn-b-G6_CARPTU	Carpal tunnel syndrome || id:finn-b-G6_CARPTU	Adenosine 5'-monophosphate (AMP) to histidine ratio	1										-0.170556	0.211269	0.419498							dat<4SNP
YER6t6	finn-b-G6_CARPTU	Carpal tunnel syndrome || id:finn-b-G6_CARPTU	Salicylate to caprylate (8:0) ratio	1										0.198542	0.197766	0.315416							dat<4SNP
YIoGSJ	finn-b-G6_CARPTU	Carpal tunnel syndrome || id:finn-b-G6_CARPTU	P-cresol sulfate levels	1										-0.218032	0.19705	0.268518							dat<4SNP
YKaMwR	finn-b-G6_CARPTU	Carpal tunnel syndrome || id:finn-b-G6_CARPTU	N-acetylproline levels	1										-0.154577	0.192794	0.422683							dat<4SNP
YkaRXp	finn-b-G6_CARPTU	Carpal tunnel syndrome || id:finn-b-G6_CARPTU	Indole-3-carboxylate levels	1										0.0986241	0.120174	0.411829							dat<4SNP
yQBn1c	finn-b-G6_CARPTU	Carpal tunnel syndrome || id:finn-b-G6_CARPTU	Glutarate (C5-DC) to caprylate (8:0) ratio	1										-0.219738	0.205318	0.284514							dat<4SNP
ySi6GZ	finn-b-G6_CARPTU	Carpal tunnel syndrome || id:finn-b-G6_CARPTU	3-methyl-2-oxovalerate to 3-methyl-2-oxobutyrate ratio	1										0.0239266	0.149464	0.872816							dat<4SNP
YsibVb	finn-b-G6_CARPTU	Carpal tunnel syndrome || id:finn-b-G6_CARPTU	X-12740 levels	1										0.0993778	0.204779	0.627468							dat<4SNP
YX3yeD	finn-b-G6_CARPTU	Carpal tunnel syndrome || id:finn-b-G6_CARPTU	Adenosine 5'-monophosphate (AMP) levels	1										0.0101031	0.0502317	0.840596							dat<4SNP
YXV6Q1	finn-b-G6_CARPTU	Carpal tunnel syndrome || id:finn-b-G6_CARPTU	2-palmitoyl-GPC (16:0) levels	1										0.00319502	0.330456	0.992286							dat<4SNP
z3ZMsD	finn-b-G6_CARPTU	Carpal tunnel syndrome || id:finn-b-G6_CARPTU	N-acetyl leucine levels	1										-0.114379	0.186941	0.540642							dat<4SNP
Z6tD7z	finn-b-G6_CARPTU	Carpal tunnel syndrome || id:finn-b-G6_CARPTU	Alpha-ketoglutarate to alanine ratio	1										-0.24023	0.126825	0.0582011							dat<4SNP
zafAJg	finn-b-G6_CARPTU	Carpal tunnel syndrome || id:finn-b-G6_CARPTU	N-methylproline levels	1										0.170715	0.194804	0.380843							dat<4SNP
ZASWNw	finn-b-G6_CARPTU	Carpal tunnel syndrome || id:finn-b-G6_CARPTU	X-21742 levels	1										-0.184751	0.157458	0.240662							dat<4SNP
zBUI6J	finn-b-G6_CARPTU	Carpal tunnel syndrome || id:finn-b-G6_CARPTU	X-12847 levels	1										-0.0237913	0.111747	0.831402							dat<4SNP
zDo0G7	finn-b-G6_CARPTU	Carpal tunnel syndrome || id:finn-b-G6_CARPTU	Cholate to phosphate ratio	1										-0.192213	0.183221	0.294141							dat<4SNP
ZPTRjm	finn-b-G6_CARPTU	Carpal tunnel syndrome || id:finn-b-G6_CARPTU	3-bromo-5-chloro-2,6-dihydroxybenzoic acid levels	1										0.0499832	0.0800292	0.532259							dat<4SNP
ZSV8vN	finn-b-G6_CARPTU	Carpal tunnel syndrome || id:finn-b-G6_CARPTU	4-vinylguaiacol sulfate levels	1										0.484635	0.493483	0.326065							dat<4SNP
ZxOGJC	finn-b-G6_CARPTU	Carpal tunnel syndrome || id:finn-b-G6_CARPTU	Trimethylamine n-oxide levels	1										0.0820065	0.191349	0.668235							dat<4SNP
