# Supplementary material for: Causal relationship between plasma metabolites and carpal tunnel syndrome risk: evidence from a mendelian randomization study
Source: Front Mol Biosci. 2024 Oct 3;11:1431329. doi: 10.3389/fmolb.2024.1431329 (PMC11484071; doi:10.3389/fmolb.2024.1431329)
Supplement: Supplementary file 2 [file Table3.XLSX]

## Sheet: main
id.exposure	id.outcome	outcome	exposure	method	nsnp	b	se	pval	lo_ci	up_ci	or	or_lci95	or_uci95	estimate	p_adj_bon	p_adj_fdr
ujTVWS	finn-b-G6_CARPTU	Carpal tunnel syndrome || id:finn-b-G6_CARPTU	Glucuronate levels	Inverse variance weighted	89	-0.0253437	0.00522868	1.25e-06	-0.035592	-0.0150955	0.974975	0.965034	0.985018	0.975 (0.965-0.985)	0.00173046	0.00173046
mXxGMo	finn-b-G6_CARPTU	Carpal tunnel syndrome || id:finn-b-G6_CARPTU	Adenosine 5'-monophosphate (AMP) to phosphate ratio	Inverse variance weighted	4	-0.552067	0.126879	1.35e-05	-0.800751	-0.303383	0.575759	0.448992	0.738316	0.5758 (0.449-0.7383)	0.0187053	0.00935266
Pb5lOF	finn-b-G6_CARPTU	Carpal tunnel syndrome || id:finn-b-G6_CARPTU	Cysteinylglycine disulfide levels	Inverse variance weighted	5	-0.166502	0.0428498	1.02e-04	-0.250488	-0.0825165	0.846621	0.778421	0.920796	0.8466 (0.7784-0.9208)	0.140903	0.0469677
9pLkGz	finn-b-G6_CARPTU	Carpal tunnel syndrome || id:finn-b-G6_CARPTU	Paraxanthine to 5-acetylamino-6-formylamino-3-methyluracil ratio	Inverse variance weighted	5	-0.0950877	0.02532	1.73e-04	-0.144715	-0.0454605	0.909293	0.865269	0.955557	0.9093 (0.8653-0.9556)	0.238965	0.0597412
gOwMku	finn-b-G6_CARPTU	Carpal tunnel syndrome || id:finn-b-G6_CARPTU	Methyl indole-3-acetate levels	Inverse variance weighted	3	0.261745	0.0744278	4.37e-04	0.115867	0.407624	1.2992	1.12285	1.50324	1.2992 (1.1228-1.5032)	0.603266	0.11806
KwMJUm	finn-b-G6_CARPTU	Carpal tunnel syndrome || id:finn-b-G6_CARPTU	Cysteinylglycine to glutamate ratio	Inverse variance weighted	3	-0.304607	0.0876843	5.13e-04	-0.476468	-0.132746	0.737413	0.620973	0.875687	0.7374 (0.621-0.8757)	0.70836	0.11806
c4BVJO	finn-b-G6_CARPTU	Carpal tunnel syndrome || id:finn-b-G6_CARPTU	Histidine to alanine ratio	Inverse variance weighted	4	-0.315643	0.0927182	6.63e-04	-0.497371	-0.133915	0.72932	0.608128	0.874664	0.7293 (0.6081-0.8747)	0.915987	0.130248
TuwF7R	finn-b-G6_CARPTU	Carpal tunnel syndrome || id:finn-b-G6_CARPTU	X-22771 levels	Inverse variance weighted	21	-0.0169039	0.00501753	7.55e-04	-0.0267382	-0.00706952	0.983238	0.973616	0.992955	0.9832 (0.9736-0.993)	1	0.130248
f9TEad	finn-b-G6_CARPTU	Carpal tunnel syndrome || id:finn-b-G6_CARPTU	Androsterone sulfate levels	Inverse variance weighted	11	0.0652174	0.0200675	1.15e-03	0.025885	0.10455	1.06739	1.02622	1.11021	1.0674 (1.0262-1.1102)	1	0.1671
z5qj23	finn-b-G6_CARPTU	Carpal tunnel syndrome || id:finn-b-G6_CARPTU	N-acetylaspartate (naa) levels	Inverse variance weighted	8	0.292348	0.0903279	1.21e-03	0.115305	0.46939	1.33957	1.12222	1.59902	1.3396 (1.1222-1.599)	1	0.1671
Sx0GTw	finn-b-G6_CARPTU	Carpal tunnel syndrome || id:finn-b-G6_CARPTU	Cortolone glucuronide (1) levels	Inverse variance weighted	7	0.205107	0.0644186	1.45e-03	0.0788468	0.331368	1.22766	1.08204	1.39287	1.2277 (1.082-1.3929)	1	0.167178
vvEzVW	finn-b-G6_CARPTU	Carpal tunnel syndrome || id:finn-b-G6_CARPTU	Adenosine 5'-diphosphate (ADP) to N-palmitoyl-sphingosine (d18:1 to 16:0) ratio	Wald ratio	1	-0.380506	0.119204	1.41e-03	-0.614146	-0.146866	0.683516	0.541103	0.86341	0.6835 (0.5411-0.8634)	1	0.167178
4jVQcb	finn-b-G6_CARPTU	Carpal tunnel syndrome || id:finn-b-G6_CARPTU	Ascorbic acid 2-sulfate levels	Inverse variance weighted	2	0.314057	0.106297	3.13e-03	0.105715	0.522399	1.36897	1.11151	1.68607	1.369 (1.1115-1.6861)	1	0.321939
gDsRLd	finn-b-G6_CARPTU	Carpal tunnel syndrome || id:finn-b-G6_CARPTU	Cys-gly, oxidized levels	Inverse variance weighted	3	-0.142875	0.0485682	3.26e-03	-0.238069	-0.0476816	0.866862	0.788148	0.953437	0.8669 (0.7881-0.9534)	1	0.321939
2Ets5f	finn-b-G6_CARPTU	Carpal tunnel syndrome || id:finn-b-G6_CARPTU	N-acetyltaurine levels	Inverse variance weighted	5	-0.164582	0.0574427	4.17e-03	-0.277169	-0.0519939	0.848249	0.757926	0.949335	0.8482 (0.7579-0.9493)	1	0.359769
KpUq58	finn-b-G6_CARPTU	Carpal tunnel syndrome || id:finn-b-G6_CARPTU	Arginine to glutamate ratio	Inverse variance weighted	4	-0.281398	0.0981721	4.15e-03	-0.473815	-0.0889802	0.754728	0.622623	0.914864	0.7547 (0.6226-0.9149)	1	0.359769
7Wszjn	finn-b-G6_CARPTU	Carpal tunnel syndrome || id:finn-b-G6_CARPTU	Adenosine 5'-diphosphate (ADP) to N-acetylneuraminate ratio	Inverse variance weighted	3	0.246286	0.0879027	5.08e-03	0.073997	0.418575	1.27927	1.0768	1.5198	1.2793 (1.0768-1.5198)	1	0.389883
snR82E	finn-b-G6_CARPTU	Carpal tunnel syndrome || id:finn-b-G6_CARPTU	Sucrose levels	Inverse variance weighted	2	-0.410934	0.145785	4.82e-03	-0.696673	-0.125196	0.66303	0.49824	0.882324	0.663 (0.4982-0.8823)	1	0.389883
5ggQcr	finn-b-G6_CARPTU	Carpal tunnel syndrome || id:finn-b-G6_CARPTU	N-acetyl-isoputreanine levels	Inverse variance weighted	7	-0.129177	0.0473368	6.35e-03	-0.221957	-0.0363969	0.878818	0.80095	0.964258	0.8788 (0.8009-0.9643)	1	0.46189
tT0o9t	finn-b-G6_CARPTU	Carpal tunnel syndrome || id:finn-b-G6_CARPTU	3-formylindole levels	Inverse variance weighted	7	0.0857882	0.0321521	7.63e-03	0.02277	0.148806	1.08958	1.02303	1.16045	1.0896 (1.023-1.1604)	1	0.526573
yKpcKz	finn-b-G6_CARPTU	Carpal tunnel syndrome || id:finn-b-G6_CARPTU	Taurodeoxycholate levels	Inverse variance weighted	2	0.338689	0.129351	8.84e-03	0.0851605	0.592217	1.40311	1.08889	1.80799	1.4031 (1.0889-1.808)	1	0.581018
10ELok	finn-b-G6_CARPTU	Carpal tunnel syndrome || id:finn-b-G6_CARPTU	Cysteine-glutathione disulfide levels	Inverse variance weighted	4	0.123439	0.0479576	1.01e-02	0.0294419	0.217436	1.13138	1.02988	1.24289	1.1314 (1.0299-1.2429)	1	0.613355
gfZQnv	finn-b-G6_CARPTU	Carpal tunnel syndrome || id:finn-b-G6_CARPTU	N6-acetyllysine levels	Inverse variance weighted	5	-0.116671	0.0454246	1.02e-02	-0.205703	-0.027639	0.889878	0.814074	0.972739	0.8899 (0.8141-0.9727)	1	0.613355
8rCYAw	finn-b-G6_CARPTU	Carpal tunnel syndrome || id:finn-b-G6_CARPTU	S-carboxyethylcysteine levels	Inverse variance weighted	6	-0.211092	0.0833696	1.13e-02	-0.374496	-0.0476873	0.8097	0.687636	0.953432	0.8097 (0.6876-0.9534)	1	0.652604
jJ0TeT	finn-b-G6_CARPTU	Carpal tunnel syndrome || id:finn-b-G6_CARPTU	Homocitrulline levels	Inverse variance weighted	6	-0.104857	0.0416805	1.19e-02	-0.186551	-0.0231636	0.900453	0.829816	0.977103	0.9005 (0.8298-0.9771)	1	0.656153
Epg8Le	finn-b-G6_CARPTU	Carpal tunnel syndrome || id:finn-b-G6_CARPTU	Tryptophan levels	Inverse variance weighted	4	0.220461	0.0896833	1.40e-02	0.044682	0.396241	1.24665	1.0457	1.48623	1.2467 (1.0457-1.4862)	1	0.69319
fcVE6m	finn-b-G6_CARPTU	Carpal tunnel syndrome || id:finn-b-G6_CARPTU	Retinol (Vitamin A) levels	Inverse variance weighted	2	-0.338499	0.13741	1.38e-02	-0.607822	-0.0691754	0.71284	0.544535	0.933163	0.7128 (0.5445-0.9332)	1	0.69319
sesf7o	finn-b-G6_CARPTU	Carpal tunnel syndrome || id:finn-b-G6_CARPTU	Sphingomyelin (d18:0/18:0, d19:0/17:0) levels	Inverse variance weighted	7	0.170289	0.0693396	1.41e-02	0.0343832	0.306194	1.18565	1.03498	1.35825	1.1856 (1.035-1.3582)	1	0.69319
JCtYLM	finn-b-G6_CARPTU	Carpal tunnel syndrome || id:finn-b-G6_CARPTU	Adenosine 5'-diphosphate (ADP) to phosphate ratio	Inverse variance weighted	3	0.169622	0.0696035	1.48e-02	0.0331987	0.306045	1.18486	1.03376	1.35804	1.1849 (1.0338-1.358)	1	0.705307
00rCIR	finn-b-G6_CARPTU	Carpal tunnel syndrome || id:finn-b-G6_CARPTU	X-13729 levels	Inverse variance weighted	3	-0.187536	0.0780586	1.63e-02	-0.340531	-0.0345409	0.828999	0.711393	0.966049	0.829 (0.7114-0.966)	1	0.710645
k3qyKU	finn-b-G6_CARPTU	Carpal tunnel syndrome || id:finn-b-G6_CARPTU	Phosphate to glutamine ratio	Inverse variance weighted	11	-0.117234	0.0488801	1.65e-02	-0.213039	-0.0214291	0.889377	0.808125	0.978799	0.8894 (0.8081-0.9788)	1	0.710645
ppg7hW	finn-b-G6_CARPTU	Carpal tunnel syndrome || id:finn-b-G6_CARPTU	Gamma-glutamylisoleucine levels	Inverse variance weighted	2	0.342333	0.142058	1.60e-02	0.0638979	0.620767	1.40823	1.06598	1.86035	1.4082 (1.066-1.8604)	1	0.710645
qIhCT3	finn-b-G6_CARPTU	Carpal tunnel syndrome || id:finn-b-G6_CARPTU	Butyrylglycine levels	Inverse variance weighted	6	-0.0578724	0.0242636	1.71e-02	-0.105429	-0.0103157	0.94377	0.899938	0.989737	0.9438 (0.8999-0.9897)	1	0.714441
MjJB5F	finn-b-G6_CARPTU	Carpal tunnel syndrome || id:finn-b-G6_CARPTU	X-24307 levels	Inverse variance weighted	2	-0.316485	0.133321	1.76e-02	-0.577795	-0.0551754	0.728706	0.561134	0.946319	0.7287 (0.5611-0.9463)	1	0.715015
HdCEsu	finn-b-G6_CARPTU	Carpal tunnel syndrome || id:finn-b-G6_CARPTU	3b-hydroxy-5-cholenoic acid levels	Inverse variance weighted	6	0.14256	0.0603809	1.82e-02	0.0242135	0.260907	1.15322	1.02451	1.29811	1.1532 (1.0245-1.2981)	1	0.71911
BElCX1	finn-b-G6_CARPTU	Carpal tunnel syndrome || id:finn-b-G6_CARPTU	Choline phosphate to phosphoethanolamine ratio	Inverse variance weighted	2	0.259985	0.110822	1.90e-02	0.0427741	0.477197	1.29691	1.0437	1.61155	1.2969 (1.0437-1.6116)	1	0.728003
Ih1vs8	finn-b-G6_CARPTU	Carpal tunnel syndrome || id:finn-b-G6_CARPTU	X-21807 levels	Inverse variance weighted	2	-0.104456	0.0456834	2.22e-02	-0.193995	-0.0149163	0.900815	0.823662	0.985194	0.9008 (0.8237-0.9852)	1	0.748108
pcm9Tl	finn-b-G6_CARPTU	Carpal tunnel syndrome || id:finn-b-G6_CARPTU	5alpha-androstan-3beta,17beta-diol monosulfate (2) levels	Inverse variance weighted	6	0.0530291	0.0232832	2.28e-02	0.00739411	0.0986641	1.05446	1.00742	1.1037	1.0545 (1.0074-1.1037)	1	0.748108
WrLa9v	finn-b-G6_CARPTU	Carpal tunnel syndrome || id:finn-b-G6_CARPTU	X-13507 levels	Wald ratio	1	-0.395484	0.173458	2.26e-02	-0.735462	-0.0555065	0.673354	0.479284	0.946006	0.6734 (0.4793-0.946)	1	0.748108
y5xDSD	finn-b-G6_CARPTU	Carpal tunnel syndrome || id:finn-b-G6_CARPTU	Glutamine to asparagine ratio	Inverse variance weighted	7	0.116215	0.0500508	2.02e-02	0.0181159	0.214315	1.12324	1.01828	1.23901	1.1232 (1.0183-1.239)	1	0.748108
ZfHP5S	finn-b-G6_CARPTU	Carpal tunnel syndrome || id:finn-b-G6_CARPTU	Histidine to glutamine ratio	Inverse variance weighted	5	-0.134004	0.0581962	2.13e-02	-0.248068	-0.019939	0.874587	0.780307	0.980259	0.8746 (0.7803-0.9803)	1	0.748108
ZhzcBw	finn-b-G6_CARPTU	Carpal tunnel syndrome || id:finn-b-G6_CARPTU	X-21470 levels	Inverse variance weighted	8	-0.0924571	0.0403792	2.20e-02	-0.1716	-0.0133139	0.911688	0.842316	0.986774	0.9117 (0.8423-0.9868)	1	0.748108
89Aziw	finn-b-G6_CARPTU	Carpal tunnel syndrome || id:finn-b-G6_CARPTU	Cortisone to cortisol ratio	Inverse variance weighted	5	-0.182913	0.0823876	2.64e-02	-0.344392	-0.0214328	0.832841	0.708651	0.978795	0.8328 (0.7087-0.9788)	1	0.759806
8eqvuc	finn-b-G6_CARPTU	Carpal tunnel syndrome || id:finn-b-G6_CARPTU	Cysteinylglycine levels	Inverse variance weighted	4	-0.154248	0.0694629	2.64e-02	-0.290395	-0.0181002	0.85706	0.747968	0.982063	0.8571 (0.748-0.9821)	1	0.759806
aA43Mz	finn-b-G6_CARPTU	Carpal tunnel syndrome || id:finn-b-G6_CARPTU	Ceramide (d18:1/16:0) levels	Inverse variance weighted	3	-0.252653	0.113066	2.54e-02	-0.474262	-0.0310435	0.776738	0.622344	0.969433	0.7767 (0.6223-0.9694)	1	0.759806
PrKyo6	finn-b-G6_CARPTU	Carpal tunnel syndrome || id:finn-b-G6_CARPTU	N2,n2-dimethylguanosine levels	Wald ratio	1	0.351254	0.157798	2.60e-02	0.0419701	0.660538	1.42085	1.04286	1.93583	1.4208 (1.0429-1.9358)	1	0.759806
QMRKNj	finn-b-G6_CARPTU	Carpal tunnel syndrome || id:finn-b-G6_CARPTU	Paraxanthine to linoleate (18:2n6) ratio	Inverse variance weighted	2	-0.276191	0.12215	2.38e-02	-0.515605	-0.0367781	0.758668	0.597139	0.96389	0.7587 (0.5971-0.9639)	1	0.759806
WNTJBs	finn-b-G6_CARPTU	Carpal tunnel syndrome || id:finn-b-G6_CARPTU	Glutarate (C5-DC) to salicylate ratio	Inverse variance weighted	2	-0.210935	0.0947758	2.60e-02	-0.396696	-0.0251745	0.809827	0.672539	0.97514	0.8098 (0.6725-0.9751)	1	0.759806
9Wm8DZ	finn-b-G6_CARPTU	Carpal tunnel syndrome || id:finn-b-G6_CARPTU	Dodecadienoate (12:2) levels	Inverse variance weighted	5	0.141978	0.064508	2.77e-02	0.0155422	0.268414	1.15255	1.01566	1.30789	1.1526 (1.0157-1.3079)	1	0.781833
0C8Spi	finn-b-G6_CARPTU	Carpal tunnel syndrome || id:finn-b-G6_CARPTU	1-lignoceroyl-GPC (24:0) levels	Inverse variance weighted	3	0.186112	0.0852969	2.91e-02	0.0189297	0.353293	1.20456	1.01911	1.42375	1.2046 (1.0191-1.4237)	1	0.7928
FUXMT1	finn-b-G6_CARPTU	Carpal tunnel syndrome || id:finn-b-G6_CARPTU	Carotene diol (3) levels	Inverse variance weighted	3	0.13865	0.0638338	2.99e-02	0.0135359	0.263764	1.14872	1.01363	1.30182	1.1487 (1.0136-1.3018)	1	0.7928
VPUtNs	finn-b-G6_CARPTU	Carpal tunnel syndrome || id:finn-b-G6_CARPTU	X-12731 levels	Inverse variance weighted	4	-0.151821	0.069661	2.93e-02	-0.288357	-0.0152854	0.859142	0.749494	0.984831	0.8591 (0.7495-0.9848)	1	0.7928
0KWaYX	finn-b-G6_CARPTU	Carpal tunnel syndrome || id:finn-b-G6_CARPTU	Salicylate to citrate ratio	Inverse variance weighted	3	0.175734	0.0876157	4.49e-02	0.00400711	0.347461	1.19212	1.00402	1.41547	1.1921 (1.004-1.4155)	1	0.813432
0oIwhF	finn-b-G6_CARPTU	Carpal tunnel syndrome || id:finn-b-G6_CARPTU	Alpha-hydroxycaproate levels	Inverse variance weighted	2	0.142438	0.0749194	5.73e-02	-0.00440349	0.28928	1.15308	0.995606	1.33547	1.1531 (0.9956-1.3355)	1	0.813432
1yDZmL	finn-b-G6_CARPTU	Carpal tunnel syndrome || id:finn-b-G6_CARPTU	Adenosine 5'-diphosphate (ADP) to glutamate ratio	Inverse variance weighted	4	-0.104773	0.0488893	3.21e-02	-0.200596	-0.0089503	0.900529	0.818243	0.99109	0.9005 (0.8182-0.9911)	1	0.813432
2jtoSR	finn-b-G6_CARPTU	Carpal tunnel syndrome || id:finn-b-G6_CARPTU	1-palmitoyl-2-docosahexaenoyl-gpc (16:0/22:6) levels	Inverse variance weighted	7	0.0977167	0.0510627	5.57e-02	-0.00236615	0.1978	1.10265	0.997637	1.21872	1.1027 (0.9976-1.2187)	1	0.813432
2uUdKe	finn-b-G6_CARPTU	Carpal tunnel syndrome || id:finn-b-G6_CARPTU	Alpha-ketoglutarate to ornithine ratio	Inverse variance weighted	2	-0.262944	0.132246	4.68e-02	-0.522147	-0.00374083	0.768785	0.593246	0.996266	0.7688 (0.5932-0.9963)	1	0.813432
3o1GRG	finn-b-G6_CARPTU	Carpal tunnel syndrome || id:finn-b-G6_CARPTU	Imidazole lactate levels	Inverse variance weighted	9	0.0496925	0.0251194	4.79e-02	0.00045855	0.0989265	1.05095	1.00046	1.10399	1.0509 (1.0005-1.104)	1	0.813432
5EjKRV	finn-b-G6_CARPTU	Carpal tunnel syndrome || id:finn-b-G6_CARPTU	Adenosine 5'-diphosphate (ADP) to gluconate ratio	Inverse variance weighted	3	0.171045	0.0859358	4.65e-02	0.00261066	0.339479	1.18654	1.00261	1.40422	1.1865 (1.0026-1.4042)	1	0.813432
5kJBgF	finn-b-G6_CARPTU	Carpal tunnel syndrome || id:finn-b-G6_CARPTU	Adenosine 5'-diphosphate (ADP) to choline ratio	Inverse variance weighted	3	0.165958	0.0846372	4.99e-02	6.8899e-05	0.331847	1.18052	1.00007	1.39354	1.1805 (1.0001-1.3935)	1	0.813432
7n3vXQ	finn-b-G6_CARPTU	Carpal tunnel syndrome || id:finn-b-G6_CARPTU	Linoleoyl-arachidonoyl-glycerol (18:2/20:4) [1] levels	Inverse variance weighted	3	0.0783935	0.0398906	4.94e-02	0.000207997	0.156579	1.08155	1.00021	1.1695	1.0815 (1.0002-1.1695)	1	0.813432
7SlxoR	finn-b-G6_CARPTU	Carpal tunnel syndrome || id:finn-b-G6_CARPTU	3-ureidopropionate levels	Wald ratio	1	0.228433	0.119807	5.66e-02	-0.00638973	0.463255	1.25663	0.993631	1.58924	1.2566 (0.9936-1.5892)	1	0.813432
8mBrnG	finn-b-G6_CARPTU	Carpal tunnel syndrome || id:finn-b-G6_CARPTU	Carnitine to acetylcarnitine (C2) ratio	Wald ratio	1	-0.404814	0.189704	3.28e-02	-0.776633	-0.0329949	0.667101	0.459952	0.967544	0.6671 (0.46-0.9675)	1	0.813432
AMTUDI	finn-b-G6_CARPTU	Carpal tunnel syndrome || id:finn-b-G6_CARPTU	3-methyl-2-oxobutyrate levels	Inverse variance weighted	4	0.186784	0.0946213	4.84e-02	0.00132583	0.372241	1.20537	1.00133	1.45098	1.2054 (1.0013-1.451)	1	0.813432
AqFH3s	finn-b-G6_CARPTU	Carpal tunnel syndrome || id:finn-b-G6_CARPTU	Cysteinylglycine to taurine ratio	Inverse variance weighted	2	-0.278615	0.136457	4.12e-02	-0.546071	-0.0111595	0.756831	0.579221	0.988902	0.7568 (0.5792-0.9889)	1	0.813432
BGQvUw	finn-b-G6_CARPTU	Carpal tunnel syndrome || id:finn-b-G6_CARPTU	Glucuronide of piperine metabolite C17H21NO3 (5) levels	Wald ratio	1	-0.171754	0.0815288	3.51e-02	-0.331551	-0.0119576	0.842186	0.71781	0.988114	0.8422 (0.7178-0.9881)	1	0.813432
BqUDDy	finn-b-G6_CARPTU	Carpal tunnel syndrome || id:finn-b-G6_CARPTU	2-ketocaprylate levels	Inverse variance weighted	8	0.109955	0.055776	4.87e-02	0.000633749	0.219276	1.11623	1.00063	1.24517	1.1162 (1.0006-1.2452)	1	0.813432
c0pTe0	finn-b-G6_CARPTU	Carpal tunnel syndrome || id:finn-b-G6_CARPTU	Xylose levels	Inverse variance weighted	3	-0.181541	0.0953745	5.70e-02	-0.368475	0.00539245	0.833984	0.691788	1.00541	0.834 (0.6918-1.0054)	1	0.813432
C1RgGc	finn-b-G6_CARPTU	Carpal tunnel syndrome || id:finn-b-G6_CARPTU	Allantoin levels	Inverse variance weighted	3	0.232274	0.113986	4.16e-02	0.00886045	0.455687	1.26146	1.0089	1.57726	1.2615 (1.0089-1.5773)	1	0.813432
CNsBWm	finn-b-G6_CARPTU	Carpal tunnel syndrome || id:finn-b-G6_CARPTU	Branched-chain, straight-chain, or cyclopropyl 10:1 fatty acid (1) levels	Inverse variance weighted	2	0.139345	0.0736885	5.86e-02	-0.00508435	0.283775	1.14952	0.994929	1.32813	1.1495 (0.9949-1.3281)	1	0.813432
E0rDTY	finn-b-G6_CARPTU	Carpal tunnel syndrome || id:finn-b-G6_CARPTU	Glycochenodeoxycholate levels	Inverse variance weighted	4	-0.182182	0.0916686	4.69e-02	-0.361852	-0.00251139	0.83345	0.696385	0.997492	0.8334 (0.6964-0.9975)	1	0.813432
FSOfv9	finn-b-G6_CARPTU	Carpal tunnel syndrome || id:finn-b-G6_CARPTU	X-12101 levels	Inverse variance weighted	8	0.129487	0.0628461	3.94e-02	0.00630848	0.252665	1.13824	1.00633	1.28745	1.1382 (1.0063-1.2875)	1	0.813432
G4RvwB	finn-b-G6_CARPTU	Carpal tunnel syndrome || id:finn-b-G6_CARPTU	1-stearoyl-2-arachidonoyl-GPI (18:0/20:4) levels	Inverse variance weighted	7	0.0804431	0.0403999	4.65e-02	0.00125942	0.159627	1.08377	1.00126	1.17307	1.0838 (1.0013-1.1731)	1	0.813432
gA128M	finn-b-G6_CARPTU	Carpal tunnel syndrome || id:finn-b-G6_CARPTU	Retinol (Vitamin A) to linoleoyl-arachidonoyl-glycerol (18:2 to 20:4) [1] ratio	Inverse variance weighted	5	-0.0801207	0.0421505	5.73e-02	-0.162736	0.0024942	0.923005	0.849816	1.0025	0.923 (0.8498-1.0025)	1	0.813432
hjwO44	finn-b-G6_CARPTU	Carpal tunnel syndrome || id:finn-b-G6_CARPTU	X-23739 levels	Inverse variance weighted	3	-0.222003	0.107364	3.87e-02	-0.432437	-0.0115688	0.800913	0.648926	0.988498	0.8009 (0.6489-0.9885)	1	0.813432
hPDhz4	finn-b-G6_CARPTU	Carpal tunnel syndrome || id:finn-b-G6_CARPTU	X-18913 levels	Inverse variance weighted	4	-0.214987	0.113128	5.74e-02	-0.436719	0.00674423	0.806552	0.646153	1.00677	0.8066 (0.6462-1.0068)	1	0.813432
HZhs8g	finn-b-G6_CARPTU	Carpal tunnel syndrome || id:finn-b-G6_CARPTU	X-18888 levels	Inverse variance weighted	4	0.182727	0.089571	4.13e-02	0.00716757	0.358286	1.20049	1.00719	1.43087	1.2005 (1.0072-1.4309)	1	0.813432
INqBcq	finn-b-G6_CARPTU	Carpal tunnel syndrome || id:finn-b-G6_CARPTU	Linoleoyl ethanolamide levels	Inverse variance weighted	4	-0.122319	0.0603387	4.26e-02	-0.240583	-0.00405533	0.884866	0.786169	0.995953	0.8849 (0.7862-0.996)	1	0.813432
IPZLP0	finn-b-G6_CARPTU	Carpal tunnel syndrome || id:finn-b-G6_CARPTU	X-11478 levels	Inverse variance weighted	7	-0.159616	0.0823903	5.27e-02	-0.321101	0.00186906	0.852471	0.72535	1.00187	0.8525 (0.7254-1.0019)	1	0.813432
irzmbm	finn-b-G6_CARPTU	Carpal tunnel syndrome || id:finn-b-G6_CARPTU	2,3-dihydroxyisovalerate levels	Wald ratio	1	-0.531611	0.254284	3.66e-02	-1.03001	-0.0332133	0.587658	0.357004	0.967332	0.5877 (0.357-0.9673)	1	0.813432
L0ZSMp	finn-b-G6_CARPTU	Carpal tunnel syndrome || id:finn-b-G6_CARPTU	3-methylglutarylcarnitine (2) levels	Inverse variance weighted	11	0.0591162	0.0312663	5.87e-02	-0.00216576	0.120398	1.0609	0.997837	1.12795	1.0609 (0.9978-1.1279)	1	0.813432
L9BSpT	finn-b-G6_CARPTU	Carpal tunnel syndrome || id:finn-b-G6_CARPTU	3-amino-2-piperidone levels	Inverse variance weighted	3	0.17719	0.0941919	6.00e-02	-0.00742651	0.361806	1.19386	0.992601	1.43592	1.1939 (0.9926-1.4359)	1	0.813432
LeD4pF	finn-b-G6_CARPTU	Carpal tunnel syndrome || id:finn-b-G6_CARPTU	Carnitine C4 levels	Inverse variance weighted	12	-0.0458999	0.0235161	5.10e-02	-0.0919915	0.000191745	0.955138	0.912113	1.00019	0.9551 (0.9121-1.0002)	1	0.813432
lKM9Au	finn-b-G6_CARPTU	Carpal tunnel syndrome || id:finn-b-G6_CARPTU	Palmitoylcarnitine levels (Metabolon platform)	Inverse variance weighted	4	0.113041	0.0601121	6.00e-02	-0.00477915	0.23086	1.11968	0.995232	1.25968	1.1197 (0.9952-1.2597)	1	0.813432
LmqIVr	finn-b-G6_CARPTU	Carpal tunnel syndrome || id:finn-b-G6_CARPTU	3-hydroxy-2-ethylpropionate levels	Inverse variance weighted	6	0.140194	0.0726941	5.38e-02	-0.00228636	0.282674	1.1505	0.997716	1.32667	1.1505 (0.9977-1.3267)	1	0.813432
lw6MPE	finn-b-G6_CARPTU	Carpal tunnel syndrome || id:finn-b-G6_CARPTU	X-11795 levels	Inverse variance weighted	3	-0.200526	0.101802	4.89e-02	-0.400057	-0.000994446	0.818301	0.670282	0.999006	0.8183 (0.6703-0.999)	1	0.813432
Mb4SKo	finn-b-G6_CARPTU	Carpal tunnel syndrome || id:finn-b-G6_CARPTU	Glyco-beta-muricholate levels	Inverse variance weighted	7	-0.0519865	0.026256	4.77e-02	-0.103448	-0.000524787	0.949342	0.901723	0.999475	0.9493 (0.9017-0.9995)	1	0.813432
MGp4GR	finn-b-G6_CARPTU	Carpal tunnel syndrome || id:finn-b-G6_CARPTU	X-25828 levels	Inverse variance weighted	11	0.172803	0.0815303	3.40e-02	0.0130033	0.332602	1.18863	1.01309	1.39459	1.1886 (1.0131-1.3946)	1	0.813432
O569C6	finn-b-G6_CARPTU	Carpal tunnel syndrome || id:finn-b-G6_CARPTU	Taurine levels	Wald ratio	1	-0.292234	0.155427	6.01e-02	-0.59687	0.0124017	0.746594	0.550532	1.01248	0.7466 (0.5505-1.0125)	1	0.813432
Q6lEe1	finn-b-G6_CARPTU	Carpal tunnel syndrome || id:finn-b-G6_CARPTU	Dodecanedioate levels	Inverse variance weighted	5	0.16088	0.0825801	5.14e-02	-0.000977357	0.322737	1.17454	0.999023	1.3809	1.1745 (0.999-1.3809)	1	0.813432
QmDCnl	finn-b-G6_CARPTU	Carpal tunnel syndrome || id:finn-b-G6_CARPTU	Indolin-2-one levels	Inverse variance weighted	2	-0.153246	0.0779534	4.93e-02	-0.306035	-0.000457436	0.857919	0.736361	0.999543	0.8579 (0.7364-0.9995)	1	0.813432
smgJKy	finn-b-G6_CARPTU	Carpal tunnel syndrome || id:finn-b-G6_CARPTU	Adenosine 5'-diphosphate (ADP) to arginine ratio	Inverse variance weighted	2	-0.130988	0.0655899	4.58e-02	-0.259544	-0.0024314	0.877229	0.771404	0.997572	0.8772 (0.7714-0.9976)	1	0.813432
sTUlnA	finn-b-G6_CARPTU	Carpal tunnel syndrome || id:finn-b-G6_CARPTU	N4-acetylcytidine levels	Inverse variance weighted	11	0.0688454	0.0332354	3.83e-02	0.00370412	0.133987	1.07127	1.00371	1.14338	1.0713 (1.0037-1.1434)	1	0.813432
TFGdLE	finn-b-G6_CARPTU	Carpal tunnel syndrome || id:finn-b-G6_CARPTU	Ethylmalonate levels	Inverse variance weighted	17	-0.0436749	0.021334	4.06e-02	-0.0854895	-0.00186035	0.957265	0.918063	0.998141	0.9573 (0.9181-0.9981)	1	0.813432
tfqzzb	finn-b-G6_CARPTU	Carpal tunnel syndrome || id:finn-b-G6_CARPTU	Urea levels	Inverse variance weighted	4	-0.345422	0.171538	4.40e-02	-0.681636	-0.00920739	0.707922	0.505789	0.990835	0.7079 (0.5058-0.9908)	1	0.813432
UKwNVR	finn-b-G6_CARPTU	Carpal tunnel syndrome || id:finn-b-G6_CARPTU	N2,N5-diacetylornithine levels	Inverse variance weighted	7	0.0582527	0.0284519	4.06e-02	0.00248693	0.114018	1.05998	1.00249	1.12077	1.06 (1.0025-1.1208)	1	0.813432
uPeku4	finn-b-G6_CARPTU	Carpal tunnel syndrome || id:finn-b-G6_CARPTU	Sulfate of piperine metabolite C16H19NO3 (3) levels	Inverse variance weighted	4	0.14815	0.0747231	4.74e-02	0.00169231	0.294607	1.15969	1.00169	1.3426	1.1597 (1.0017-1.3426)	1	0.813432
WUnnz2	finn-b-G6_CARPTU	Carpal tunnel syndrome || id:finn-b-G6_CARPTU	Malate levels	Inverse variance weighted	3	-0.129388	0.063031	4.01e-02	-0.252929	-0.00584718	0.878633	0.776523	0.99417	0.8786 (0.7765-0.9942)	1	0.813432
YF1qpz	finn-b-G6_CARPTU	Carpal tunnel syndrome || id:finn-b-G6_CARPTU	2-hydroxyarachidate levels	Inverse variance weighted	2	0.285841	0.146338	5.08e-02	-0.000981556	0.572663	1.33088	0.999019	1.77298	1.3309 (0.999-1.773)	1	0.813432
YKuqL9	finn-b-G6_CARPTU	Carpal tunnel syndrome || id:finn-b-G6_CARPTU	Adenosine 5'-diphosphate (ADP) to Adenosine 5'-monophosphate (AMP) ratio	Inverse variance weighted	5	0.128176	0.0674598	5.74e-02	-0.00404565	0.260397	1.13675	0.995963	1.29744	1.1368 (0.996-1.2974)	1	0.813432
z17Hyt	finn-b-G6_CARPTU	Carpal tunnel syndrome || id:finn-b-G6_CARPTU	X-25271 levels	Inverse variance weighted	5	-0.21786	0.111941	5.16e-02	-0.437264	0.00154367	0.804238	0.645801	1.00154	0.8042 (0.6458-1.0015)	1	0.813432
Z6tD7z	finn-b-G6_CARPTU	Carpal tunnel syndrome || id:finn-b-G6_CARPTU	Alpha-ketoglutarate to alanine ratio	Wald ratio	1	-0.24023	0.126825	5.82e-02	-0.488807	0.00834765	0.786447	0.613358	1.00838	0.7864 (0.6134-1.0084)	1	0.813432
oyj1dw	finn-b-G6_CARPTU	Carpal tunnel syndrome || id:finn-b-G6_CARPTU	X-19438 levels	Inverse variance weighted	4	0.169571	0.0904031	6.07e-02	-0.00761901	0.346761	1.1848	0.99241	1.41448	1.1848 (0.9924-1.4145)	1	0.813764
3QpWLK	finn-b-G6_CARPTU	Carpal tunnel syndrome || id:finn-b-G6_CARPTU	Glutamine conjugate of C6H10O2 (2) levels	Inverse variance weighted	2	0.293106	0.159761	6.66e-02	-0.0200264	0.606238	1.34058	0.980173	1.83352	1.3406 (0.9802-1.8335)	1	0.815722
Aj2Wnb	finn-b-G6_CARPTU	Carpal tunnel syndrome || id:finn-b-G6_CARPTU	X-17690 levels	Inverse variance weighted	5	0.150455	0.0834312	7.13e-02	-0.0130705	0.31398	1.16236	0.987014	1.36886	1.1624 (0.987-1.3689)	1	0.815722
CtReLb	finn-b-G6_CARPTU	Carpal tunnel syndrome || id:finn-b-G6_CARPTU	Phosphate to linoleoyl-arachidonoyl-glycerol (18:2 to 20:4) [1] ratio	Inverse variance weighted	4	-0.0772013	0.0419284	6.56e-02	-0.159381	0.00497845	0.925703	0.852671	1.00499	0.9257 (0.8527-1.005)	1	0.815722
DeHEZC	finn-b-G6_CARPTU	Carpal tunnel syndrome || id:finn-b-G6_CARPTU	Pyrraline levels	Wald ratio	1	-0.359952	0.199699	7.15e-02	-0.751362	0.0314588	0.69771	0.471724	1.03196	0.6977 (0.4717-1.032)	1	0.815722
DmE3f0	finn-b-G6_CARPTU	Carpal tunnel syndrome || id:finn-b-G6_CARPTU	Tauro-beta-muricholate levels	Inverse variance weighted	5	-0.0481947	0.0258009	6.18e-02	-0.0987645	0.00237514	0.952948	0.905956	1.00238	0.9529 (0.906-1.0024)	1	0.815722
e0oNuH	finn-b-G6_CARPTU	Carpal tunnel syndrome || id:finn-b-G6_CARPTU	X-17357 levels	Inverse variance weighted	9	0.0772283	0.04246	6.89e-02	-0.0059933	0.16045	1.08029	0.994025	1.17404	1.0803 (0.994-1.174)	1	0.815722
hD64Gv	finn-b-G6_CARPTU	Carpal tunnel syndrome || id:finn-b-G6_CARPTU	X-24728 levels	Inverse variance weighted	4	0.193812	0.105724	6.68e-02	-0.0134066	0.40103	1.21387	0.986683	1.49336	1.2139 (0.9867-1.4934)	1	0.815722
hTHJxN	finn-b-G6_CARPTU	Carpal tunnel syndrome || id:finn-b-G6_CARPTU	3-phosphoglycerate levels	Wald ratio	1	0.33739	0.185379	6.88e-02	-0.0259531	0.700733	1.40129	0.974381	2.01523	1.4013 (0.9744-2.0152)	1	0.815722
IIg0BD	finn-b-G6_CARPTU	Carpal tunnel syndrome || id:finn-b-G6_CARPTU	3-indoleglyoxylic acid levels	Inverse variance weighted	5	0.0805884	0.0437672	6.56e-02	-0.00519523	0.166372	1.08392	0.994818	1.18101	1.0839 (0.9948-1.181)	1	0.815722
KR1Cpr	finn-b-G6_CARPTU	Carpal tunnel syndrome || id:finn-b-G6_CARPTU	N-methyl-2-pyridone-5-carboxamide levels	Inverse variance weighted	2	0.227661	0.12619	7.12e-02	-0.0196719	0.474994	1.25566	0.98052	1.608	1.2557 (0.9805-1.608)	1	0.815722
Kt8pBo	finn-b-G6_CARPTU	Carpal tunnel syndrome || id:finn-b-G6_CARPTU	3-hydroxyisobutyrate to phosphate ratio	Inverse variance weighted	3	-0.212626	0.115847	6.64e-02	-0.439686	0.0144334	0.808458	0.644239	1.01454	0.8085 (0.6442-1.0145)	1	0.815722
MLS7Eo	finn-b-G6_CARPTU	Carpal tunnel syndrome || id:finn-b-G6_CARPTU	X-25217 levels	Inverse variance weighted	3	-0.147765	0.0794743	6.30e-02	-0.303534	0.00800498	0.862634	0.738205	1.00804	0.8626 (0.7382-1.008)	1	0.815722
ovgi2C	finn-b-G6_CARPTU	Carpal tunnel syndrome || id:finn-b-G6_CARPTU	X-24736 levels	Inverse variance weighted	9	-0.0506892	0.0279457	6.97e-02	-0.105463	0.00408428	0.950574	0.899908	1.00409	0.9506 (0.8999-1.0041)	1	0.815722
RDZVL1	finn-b-G6_CARPTU	Carpal tunnel syndrome || id:finn-b-G6_CARPTU	4-cholesten-3-one levels	Inverse variance weighted	4	0.178652	0.0979747	6.82e-02	-0.0133782	0.370682	1.1956	0.986711	1.44872	1.1956 (0.9867-1.4487)	1	0.815722
Ssnf6n	finn-b-G6_CARPTU	Carpal tunnel syndrome || id:finn-b-G6_CARPTU	2,3-dihydroxypyridine levels	Inverse variance weighted	9	-0.0384008	0.0208201	6.51e-02	-0.0792082	0.00240661	0.962327	0.923848	1.00241	0.9623 (0.9238-1.0024)	1	0.815722
uc8VHc	finn-b-G6_CARPTU	Carpal tunnel syndrome || id:finn-b-G6_CARPTU	Cholesterol to benzoate ratio	Inverse variance weighted	7	-0.0760362	0.0411044	6.43e-02	-0.156601	0.00452839	0.926783	0.855045	1.00454	0.9268 (0.855-1.0045)	1	0.815722
WF1Ko4	finn-b-G6_CARPTU	Carpal tunnel syndrome || id:finn-b-G6_CARPTU	Biliverdin levels	Inverse variance weighted	5	0.0543134	0.02991	6.94e-02	-0.00431012	0.112937	1.05582	0.995699	1.11956	1.0558 (0.9957-1.1196)	1	0.815722
wGMf5w	finn-b-G6_CARPTU	Carpal tunnel syndrome || id:finn-b-G6_CARPTU	2,6-dihydroxybenzoic acid levels	Inverse variance weighted	3	-0.145372	0.0787013	6.47e-02	-0.299626	0.00888283	0.864701	0.741095	1.00892	0.8647 (0.7411-1.0089)	1	0.815722
GXVWXt	finn-b-G6_CARPTU	Carpal tunnel syndrome || id:finn-b-G6_CARPTU	X-21441 levels	Inverse variance weighted	10	-0.0659716	0.0367144	7.24e-02	-0.137932	0.00598857	0.936157	0.871158	1.00601	0.9362 (0.8712-1.006)	1	0.819018
J0E620	finn-b-G6_CARPTU	Carpal tunnel syndrome || id:finn-b-G6_CARPTU	Phosphocholine levels	Inverse variance weighted	4	0.132157	0.0742691	7.52e-02	-0.0134102	0.277725	1.14129	0.986679	1.32012	1.1413 (0.9867-1.3201)	1	0.830862
MmxAni	finn-b-G6_CARPTU	Carpal tunnel syndrome || id:finn-b-G6_CARPTU	X-12707 levels	Inverse variance weighted	5	-0.0972205	0.0546424	7.52e-02	-0.20432	0.00987861	0.907356	0.815202	1.00993	0.9074 (0.8152-1.0099)	1	0.830862
xB0FKS	finn-b-G6_CARPTU	Carpal tunnel syndrome || id:finn-b-G6_CARPTU	Benzoate to oleoyl-linoleoyl-glycerol (18:1 to 18:2) [2] ratio	Inverse variance weighted	5	-0.178696	0.100136	7.43e-02	-0.374963	0.0175716	0.836361	0.687315	1.01773	0.8364 (0.6873-1.0177)	1	0.830862
LCNVP0	finn-b-G6_CARPTU	Carpal tunnel syndrome || id:finn-b-G6_CARPTU	Bilirubin (E,E) levels	Inverse variance weighted	6	0.0854392	0.0483177	7.70e-02	-0.00926342	0.180142	1.0892	0.990779	1.19739	1.0892 (0.9908-1.1974)	1	0.844098
gkmQ1m	finn-b-G6_CARPTU	Carpal tunnel syndrome || id:finn-b-G6_CARPTU	5-dodecenoate (12:1n7) levels	Inverse variance weighted	2	0.256168	0.145361	7.80e-02	-0.0287395	0.541076	1.29197	0.97167	1.71785	1.292 (0.9717-1.7179)	1	0.848396
EuPAeG	finn-b-G6_CARPTU	Carpal tunnel syndrome || id:finn-b-G6_CARPTU	X-12410 levels	Inverse variance weighted	4	0.0974185	0.0556862	8.02e-02	-0.0117264	0.206563	1.10232	0.988342	1.22945	1.1023 (0.9883-1.2294)	1	0.865483
1ML8wN	finn-b-G6_CARPTU	Carpal tunnel syndrome || id:finn-b-G6_CARPTU	4-allylphenol sulfate levels	Inverse variance weighted	3	-0.153916	0.08865	8.25e-02	-0.32767	0.0198379	0.857344	0.720601	1.02004	0.8573 (0.7206-1.02)	1	0.869972
IlC2cs	finn-b-G6_CARPTU	Carpal tunnel syndrome || id:finn-b-G6_CARPTU	Maleate levels	Inverse variance weighted	2	0.278058	0.159652	8.16e-02	-0.0348587	0.590976	1.32056	0.965742	1.80575	1.3206 (0.9657-1.8057)	1	0.869972
Vvjai1	finn-b-G6_CARPTU	Carpal tunnel syndrome || id:finn-b-G6_CARPTU	Androstenediol (3beta,17beta) monosulfate (1) levels	Inverse variance weighted	5	0.130524	0.0750284	8.19e-02	-0.0165317	0.27758	1.13943	0.983604	1.31993	1.1394 (0.9836-1.3199)	1	0.869972
6DWGFG	finn-b-G6_CARPTU	Carpal tunnel syndrome || id:finn-b-G6_CARPTU	1-arachidonoyl-gpc (20:4n6) levels	Inverse variance weighted	6	0.0487768	0.0282497	8.42e-02	-0.0065925	0.104146	1.04999	0.993429	1.10976	1.05 (0.9934-1.1098)	1	0.873466
Irz3Xp	finn-b-G6_CARPTU	Carpal tunnel syndrome || id:finn-b-G6_CARPTU	Prolylglycine levels	Inverse variance weighted	4	-0.194378	0.112765	8.48e-02	-0.415396	0.0266409	0.823347	0.660079	1.027	0.8233 (0.6601-1.027)	1	0.873466
Rq9S5m	finn-b-G6_CARPTU	Carpal tunnel syndrome || id:finn-b-G6_CARPTU	Methionine to methionine sulfoxide ratio	Inverse variance weighted	3	-0.191379	0.110703	8.39e-02	-0.408356	0.0255976	0.825819	0.664742	1.02593	0.8258 (0.6647-1.0259)	1	0.873466
3izEu8	finn-b-G6_CARPTU	Carpal tunnel syndrome || id:finn-b-G6_CARPTU	Butyrate/isobutyrate (4:0) levels	Inverse variance weighted	2	-0.191833	0.11327	9.03e-02	-0.413843	0.0301767	0.825445	0.661105	1.03064	0.8254 (0.6611-1.0306)	1	0.883801
A043wR	finn-b-G6_CARPTU	Carpal tunnel syndrome || id:finn-b-G6_CARPTU	X-22509 levels	Wald ratio	1	-0.291434	0.171328	8.89e-02	-0.627236	0.0443686	0.747192	0.534066	1.04537	0.7472 (0.5341-1.0454)	1	0.883801
Cy6Z2g	finn-b-G6_CARPTU	Carpal tunnel syndrome || id:finn-b-G6_CARPTU	1-palmitoleoyl-2-linolenoyl-GPC (16:1/18:3) levels	Inverse variance weighted	6	-0.0981242	0.0578138	8.97e-02	-0.211439	0.0151909	0.906536	0.809418	1.01531	0.9065 (0.8094-1.0153)	1	0.883801
CyjY9V	finn-b-G6_CARPTU	Carpal tunnel syndrome || id:finn-b-G6_CARPTU	5alpha-androstan-3alpha,17beta-diol monosulfate (2) levels	Inverse variance weighted	3	0.172494	0.101949	9.07e-02	-0.0273255	0.372314	1.18826	0.973044	1.45109	1.1883 (0.973-1.4511)	1	0.883801
DenTeU	finn-b-G6_CARPTU	Carpal tunnel syndrome || id:finn-b-G6_CARPTU	Androsterone glucuronide levels	Inverse variance weighted	12	0.0816769	0.0486518	9.32e-02	-0.0136805	0.177034	1.08511	0.986413	1.19367	1.0851 (0.9864-1.1937)	1	0.883801
fwiM5r	finn-b-G6_CARPTU	Carpal tunnel syndrome || id:finn-b-G6_CARPTU	5alpha-pregnan-3beta,20beta-diol monosulfate (1) levels	Inverse variance weighted	9	0.0799462	0.0473572	9.14e-02	-0.012874	0.172766	1.08323	0.987209	1.18859	1.0832 (0.9872-1.1886)	1	0.883801
JZRrYF	finn-b-G6_CARPTU	Carpal tunnel syndrome || id:finn-b-G6_CARPTU	Aspartate to asparagine ratio	Inverse variance weighted	5	0.12779	0.0761916	9.35e-02	-0.0215456	0.277126	1.13631	0.978685	1.31933	1.1363 (0.9787-1.3193)	1	0.883801
n59FRz	finn-b-G6_CARPTU	Carpal tunnel syndrome || id:finn-b-G6_CARPTU	3-indoxyl sulfate levels	Wald ratio	1	-0.332521	0.1956	8.91e-02	-0.715897	0.0508561	0.717114	0.488753	1.05217	0.7171 (0.4888-1.0522)	1	0.883801
n6ogqi	finn-b-G6_CARPTU	Carpal tunnel syndrome || id:finn-b-G6_CARPTU	(S)-a-amino-omega-caprolactam levels	Inverse variance weighted	5	0.143612	0.0851664	9.17e-02	-0.0233139	0.310538	1.15444	0.976956	1.36416	1.1544 (0.977-1.3642)	1	0.883801
NyXCMd	finn-b-G6_CARPTU	Carpal tunnel syndrome || id:finn-b-G6_CARPTU	Uridine to cytidine ratio	Inverse variance weighted	2	-0.183435	0.109314	9.33e-02	-0.39769	0.030821	0.832406	0.67187	1.0313	0.8324 (0.6719-1.0313)	1	0.883801
Pgg8Xv	finn-b-G6_CARPTU	Carpal tunnel syndrome || id:finn-b-G6_CARPTU	X-16124 levels	Inverse variance weighted	4	0.0751184	0.0443931	9.06e-02	-0.011892	0.162129	1.07801	0.988178	1.17601	1.078 (0.9882-1.176)	1	0.883801
RHGzVy	finn-b-G6_CARPTU	Carpal tunnel syndrome || id:finn-b-G6_CARPTU	Benzoate to linoleoyl-arachidonoyl-glycerol (18:2 to 20:4) [1] ratio	Inverse variance weighted	5	-0.0774409	0.0462533	9.41e-02	-0.168097	0.0132155	0.925482	0.845272	1.0133	0.9255 (0.8453-1.0133)	1	0.883801
ShsfjO	finn-b-G6_CARPTU	Carpal tunnel syndrome || id:finn-b-G6_CARPTU	1-dihomo-linolenylglycerol (20:3) levels	Inverse variance weighted	2	-0.2218	0.129447	8.66e-02	-0.475516	0.0319171	0.801076	0.621564	1.03243	0.8011 (0.6216-1.0324)	1	0.883801
6czoBH	finn-b-G6_CARPTU	Carpal tunnel syndrome || id:finn-b-G6_CARPTU	X-21821 levels	Inverse variance weighted	2	0.202714	0.121749	9.59e-02	-0.0359136	0.441343	1.22472	0.964724	1.55479	1.2247 (0.9647-1.5548)	1	0.889499
gWIf3W	finn-b-G6_CARPTU	Carpal tunnel syndrome || id:finn-b-G6_CARPTU	2-aminooctanoate levels	Inverse variance weighted	5	0.132089	0.0793464	9.60e-02	-0.0234302	0.287608	1.14121	0.976842	1.33323	1.1412 (0.9768-1.3332)	1	0.889499
ffglWb	finn-b-G6_CARPTU	Carpal tunnel syndrome || id:finn-b-G6_CARPTU	Gamma-glutamylglutamine levels	Inverse variance weighted	8	0.0849036	0.0512027	9.73e-02	-0.0154538	0.185261	1.08861	0.984665	1.20353	1.0886 (0.9847-1.2035)	1	0.895271
S10qOT	finn-b-G6_CARPTU	Carpal tunnel syndrome || id:finn-b-G6_CARPTU	2-aminobutyrate levels	Inverse variance weighted	4	-0.14767	0.0892176	9.79e-02	-0.322537	0.0271962	0.862715	0.724309	1.02757	0.8627 (0.7243-1.0276)	1	0.895271
nXE5Nh	finn-b-G6_CARPTU	Carpal tunnel syndrome || id:finn-b-G6_CARPTU	Mannose to S-methylcysteine ratio	Inverse variance weighted	3	-0.103309	0.0625759	9.88e-02	-0.225958	0.0193399	0.901848	0.797752	1.01953	0.9018 (0.7978-1.0195)	1	0.897208
CRlokZ	finn-b-G6_CARPTU	Carpal tunnel syndrome || id:finn-b-G6_CARPTU	N-acetyl-beta-alanine levels	Inverse variance weighted	5	-0.120711	0.0734604	1.00e-01	-0.264693	0.0232717	0.88629	0.767441	1.02354	0.8863 (0.7674-1.0235)	1	0.899802
Ud0mSl	finn-b-G6_CARPTU	Carpal tunnel syndrome || id:finn-b-G6_CARPTU	Gamma-glutamyltyrosine levels	Inverse variance weighted	5	0.13678	0.0831932	1.00e-01	-0.0262781	0.299839	1.14658	0.974064	1.34964	1.1466 (0.9741-1.3496)	1	0.899802
0AMT72	finn-b-G6_CARPTU	Carpal tunnel syndrome || id:finn-b-G6_CARPTU	Andro steroid monosulfate C19H28O6S (1) levels	Inverse variance weighted	7	-0.0537141	0.0334395	1.08e-01	-0.119255	0.0118273	0.947703	0.887581	1.0119	0.9477 (0.8876-1.0119)	1	0.911204
5Qi67g	finn-b-G6_CARPTU	Carpal tunnel syndrome || id:finn-b-G6_CARPTU	Ornithine to glutamate ratio	Wald ratio	1	-0.279821	0.172689	1.05e-01	-0.618292	0.0586505	0.755919	0.538864	1.0604	0.7559 (0.5389-1.0604)	1	0.911204
6CEfFm	finn-b-G6_CARPTU	Carpal tunnel syndrome || id:finn-b-G6_CARPTU	N-acetylneuraminate to N-acetylglucosamine to N-acetylgalactosamine ratio	Inverse variance weighted	7	0.0639977	0.0397858	1.08e-01	-0.0139826	0.141978	1.06609	0.986115	1.15255	1.0661 (0.9861-1.1526)	1	0.911204
CfEeE6	finn-b-G6_CARPTU	Carpal tunnel syndrome || id:finn-b-G6_CARPTU	X-18345 levels	Inverse variance weighted	3	0.0959232	0.060005	1.10e-01	-0.0216866	0.213533	1.10067	0.978547	1.23804	1.1007 (0.9785-1.238)	1	0.911204
hXRdcz	finn-b-G6_CARPTU	Carpal tunnel syndrome || id:finn-b-G6_CARPTU	X-21283 levels	Inverse variance weighted	3	-0.0568469	0.0353137	1.07e-01	-0.126062	0.0123679	0.944739	0.88156	1.01244	0.9447 (0.8816-1.0124)	1	0.911204
I8X6ZO	finn-b-G6_CARPTU	Carpal tunnel syndrome || id:finn-b-G6_CARPTU	Cholate to adenosine 5'-monophosphate (AMP) ratio	Inverse variance weighted	2	-0.0811344	0.0503887	1.07e-01	-0.179896	0.0176275	0.92207	0.835357	1.01778	0.9221 (0.8354-1.0178)	1	0.911204
IALlhC	finn-b-G6_CARPTU	Carpal tunnel syndrome || id:finn-b-G6_CARPTU	(2 or 3)-decenoate (10:1n7 or n8) levels	Inverse variance weighted	4	0.126793	0.0776644	1.03e-01	-0.0254292	0.279015	1.13518	0.974891	1.32183	1.1352 (0.9749-1.3218)	1	0.911204
Lu7mnD	finn-b-G6_CARPTU	Carpal tunnel syndrome || id:finn-b-G6_CARPTU	Cytidine to N-acetylglucosamine to N-acetylgalactosamine ratio	Inverse variance weighted	3	0.121273	0.07518	1.07e-01	-0.0260792	0.268626	1.12893	0.974258	1.30817	1.1289 (0.9743-1.3082)	1	0.911204
QOP1cR	finn-b-G6_CARPTU	Carpal tunnel syndrome || id:finn-b-G6_CARPTU	Thyroxine to taurocholate ratio	Inverse variance weighted	2	-0.177516	0.111451	1.11e-01	-0.395959	0.0409275	0.837348	0.673034	1.04178	0.8373 (0.673-1.0418)	1	0.911204
SL1uco	finn-b-G6_CARPTU	Carpal tunnel syndrome || id:finn-b-G6_CARPTU	Phosphate to oleoyl-linoleoyl-glycerol (18:1 to 18:2) [2] ratio	Inverse variance weighted	10	-0.0813481	0.0507265	1.09e-01	-0.180772	0.0180759	0.921873	0.834626	1.01824	0.9219 (0.8346-1.0182)	1	0.911204
swKfXS	finn-b-G6_CARPTU	Carpal tunnel syndrome || id:finn-b-G6_CARPTU	Stearoyl sphingomyelin (d18:1/18:0) levels	Inverse variance weighted	10	-0.0867343	0.0538668	1.07e-01	-0.192313	0.0188446	0.916921	0.825048	1.01902	0.9169 (0.825-1.019)	1	0.911204
tp8YL0	finn-b-G6_CARPTU	Carpal tunnel syndrome || id:finn-b-G6_CARPTU	Succinate to proline ratio	Inverse variance weighted	2	0.142466	0.0875035	1.03e-01	-0.0290408	0.313973	1.15311	0.971377	1.36885	1.1531 (0.9714-1.3689)	1	0.911204
uDPiCL	finn-b-G6_CARPTU	Carpal tunnel syndrome || id:finn-b-G6_CARPTU	Guaiacol sulfate levels	Inverse variance weighted	3	0.204235	0.128294	1.11e-01	-0.047222	0.455692	1.22659	0.953876	1.57726	1.2266 (0.9539-1.5773)	1	0.911204
vUoXnj	finn-b-G6_CARPTU	Carpal tunnel syndrome || id:finn-b-G6_CARPTU	2-hydroxy-4-(methylthio)butanoic acid levels	Inverse variance weighted	6	-0.0988495	0.0621129	1.12e-01	-0.220591	0.0228918	0.905879	0.802045	1.02316	0.9059 (0.802-1.0232)	1	0.911204
xbOoO2	finn-b-G6_CARPTU	Carpal tunnel syndrome || id:finn-b-G6_CARPTU	Cholesterol to linoleoyl-arachidonoyl-glycerol (18:2 to 20:4) [1] ratio	Inverse variance weighted	5	-0.0499863	0.0312994	1.10e-01	-0.111333	0.0113605	0.951242	0.894641	1.01143	0.9512 (0.8946-1.0114)	1	0.911204
YuxUXQ	finn-b-G6_CARPTU	Carpal tunnel syndrome || id:finn-b-G6_CARPTU	1-methylxanthine levels	Inverse variance weighted	6	-0.0529066	0.0333185	1.12e-01	-0.118211	0.0123977	0.948469	0.888509	1.01247	0.9485 (0.8885-1.0125)	1	0.912339
ythfcZ	finn-b-G6_CARPTU	Carpal tunnel syndrome || id:finn-b-G6_CARPTU	X-13684 levels	Inverse variance weighted	10	0.0673362	0.042605	1.14e-01	-0.0161695	0.150842	1.06966	0.98396	1.16281	1.0697 (0.984-1.1628)	1	0.920646
tM6qBY	finn-b-G6_CARPTU	Carpal tunnel syndrome || id:finn-b-G6_CARPTU	Succinimide levels	Wald ratio	1	0.180167	0.11453	1.16e-01	-0.0443117	0.404645	1.19742	0.956656	1.49877	1.1974 (0.9567-1.4988)	1	0.92356
yPlQOU	finn-b-G6_CARPTU	Carpal tunnel syndrome || id:finn-b-G6_CARPTU	X-23636 levels	Inverse variance weighted	2	0.188051	0.11954	1.16e-01	-0.0462463	0.422349	1.2069	0.954807	1.52554	1.2069 (0.9548-1.5255)	1	0.92356
Cx65aK	finn-b-G6_CARPTU	Carpal tunnel syndrome || id:finn-b-G6_CARPTU	1,2,3-benzenetriol sulfate (2) levels	Wald ratio	1	-0.28836	0.18505	1.19e-01	-0.651057	0.0743378	0.749492	0.521494	1.07717	0.7495 (0.5215-1.0772)	1	0.926374
fYBu9C	finn-b-G6_CARPTU	Carpal tunnel syndrome || id:finn-b-G6_CARPTU	2-hydroxyhippurate levels	Wald ratio	1	-0.286311	0.184221	1.20e-01	-0.647385	0.0747632	0.751029	0.523413	1.07763	0.751 (0.5234-1.0776)	1	0.926374
pFZFhE	finn-b-G6_CARPTU	Carpal tunnel syndrome || id:finn-b-G6_CARPTU	X-23641 levels	Inverse variance weighted	7	0.074706	0.0480781	1.20e-01	-0.0195271	0.168939	1.07757	0.980662	1.18405	1.0776 (0.9807-1.184)	1	0.926374
up3Wum	finn-b-G6_CARPTU	Carpal tunnel syndrome || id:finn-b-G6_CARPTU	Phosphate to N-acetylneuraminate ratio	Inverse variance weighted	3	0.171005	0.110058	1.20e-01	-0.044709	0.386719	1.1865	0.956276	1.47214	1.1865 (0.9563-1.4721)	1	0.926374
wWEUW9	finn-b-G6_CARPTU	Carpal tunnel syndrome || id:finn-b-G6_CARPTU	Spermidine to adenosine 5'-diphosphate (ADP) ratio	Inverse variance weighted	3	0.124522	0.0796939	1.18e-01	-0.0316777	0.280722	1.13261	0.968819	1.32409	1.1326 (0.9688-1.3241)	1	0.926374
XQBVT2	finn-b-G6_CARPTU	Carpal tunnel syndrome || id:finn-b-G6_CARPTU	3-hydroxypyridine sulfate levels	Inverse variance weighted	6	0.124698	0.0803641	1.21e-01	-0.032816	0.282211	1.13281	0.967717	1.32606	1.1328 (0.9677-1.3261)	1	0.926374
zctB2k	finn-b-G6_CARPTU	Carpal tunnel syndrome || id:finn-b-G6_CARPTU	Phosphate to glucose ratio	Inverse variance weighted	2	-0.221977	0.142551	1.19e-01	-0.501376	0.057423	0.800934	0.605697	1.0591	0.8009 (0.6057-1.0591)	1	0.926374
7xNPQO	finn-b-G6_CARPTU	Carpal tunnel syndrome || id:finn-b-G6_CARPTU	Glycochenodeoxycholate 3-sulfate levels	Inverse variance weighted	9	-0.0629739	0.0408764	1.23e-01	-0.143092	0.0171438	0.938968	0.866675	1.01729	0.939 (0.8667-1.0173)	1	0.94164
01chvy	finn-b-G6_CARPTU	Carpal tunnel syndrome || id:finn-b-G6_CARPTU	X-12730 levels	Inverse variance weighted	2	0.176068	0.120168	1.43e-01	-0.0594605	0.411596	1.19252	0.942273	1.50923	1.1925 (0.9423-1.5092)	1	0.944084
0FBXVU	finn-b-G6_CARPTU	Carpal tunnel syndrome || id:finn-b-G6_CARPTU	Mannose to glycerol ratio	Wald ratio	1	-0.118858	0.0987341	2.29e-01	-0.312377	0.0746606	0.887934	0.731706	1.07752	0.8879 (0.7317-1.0775)	1	0.944084
0iEjVq	finn-b-G6_CARPTU	Carpal tunnel syndrome || id:finn-b-G6_CARPTU	Succinoyltaurine levels	Inverse variance weighted	6	-0.0382682	0.031505	2.24e-01	-0.100018	0.0234816	0.962455	0.904821	1.02376	0.9625 (0.9048-1.0238)	1	0.944084
0LI0lv	finn-b-G6_CARPTU	Carpal tunnel syndrome || id:finn-b-G6_CARPTU	Gamma-glutamylthreonine levels	Wald ratio	1	-0.177638	0.147562	2.29e-01	-0.46686	0.111583	0.837245	0.626968	1.11805	0.8372 (0.627-1.118)	1	0.944084
191PwI	finn-b-G6_CARPTU	Carpal tunnel syndrome || id:finn-b-G6_CARPTU	N,N,N-trimethyl-5-aminovalerate levels	Inverse variance weighted	8	-0.0800415	0.055556	1.50e-01	-0.188931	0.0288482	0.923078	0.827843	1.02927	0.9231 (0.8278-1.0293)	1	0.944084
1XWkrr	finn-b-G6_CARPTU	Carpal tunnel syndrome || id:finn-b-G6_CARPTU	Bilirubin degradation product, C16H18N2O5 (2) levels	Inverse variance weighted	3	0.0450362	0.034417	1.91e-01	-0.0224211	0.112494	1.04607	0.977828	1.11907	1.0461 (0.9778-1.1191)	1	0.944084
20y6OM	finn-b-G6_CARPTU	Carpal tunnel syndrome || id:finn-b-G6_CARPTU	X-12117 levels	Inverse variance weighted	7	-0.0516145	0.0346937	1.37e-01	-0.119614	0.0163851	0.949695	0.887263	1.01652	0.9497 (0.8873-1.0165)	1	0.944084
2cTDbw	finn-b-G6_CARPTU	Carpal tunnel syndrome || id:finn-b-G6_CARPTU	Cortisone to 4-cholesten-3-one ratio	Inverse variance weighted	4	-0.237237	0.163166	1.46e-01	-0.557042	0.0825683	0.788804	0.572901	1.08607	0.7888 (0.5729-1.0861)	1	0.944084
2Xowmx	finn-b-G6_CARPTU	Carpal tunnel syndrome || id:finn-b-G6_CARPTU	3-(3-hydroxyphenyl)propionate sulfate levels	Wald ratio	1	0.212811	0.150568	1.58e-01	-0.0823026	0.507924	1.23715	0.920993	1.66184	1.2372 (0.921-1.6618)	1	0.944084
30hvY9	finn-b-G6_CARPTU	Carpal tunnel syndrome || id:finn-b-G6_CARPTU	Bilirubin (E,Z or Z,E) levels	Inverse variance weighted	2	0.0441052	0.0295273	1.35e-01	-0.0137683	0.101979	1.04509	0.986326	1.10736	1.0451 (0.9863-1.1074)	1	0.944084
3gMfMk	finn-b-G6_CARPTU	Carpal tunnel syndrome || id:finn-b-G6_CARPTU	Lignoceroylcarnitine (C24) levels	Inverse variance weighted	6	-0.0570867	0.0380966	1.34e-01	-0.131756	0.0175827	0.944512	0.876555	1.01774	0.9445 (0.8766-1.0177)	1	0.944084
3R5E3E	finn-b-G6_CARPTU	Carpal tunnel syndrome || id:finn-b-G6_CARPTU	Picolinate levels	Inverse variance weighted	6	0.0777045	0.0641851	2.26e-01	-0.0480982	0.203507	1.0808	0.95304	1.22569	1.0808 (0.953-1.2257)	1	0.944084
3TsGnc	finn-b-G6_CARPTU	Carpal tunnel syndrome || id:finn-b-G6_CARPTU	Homoarginine levels	Inverse variance weighted	7	0.0607235	0.0501604	2.26e-01	-0.0375908	0.159038	1.06261	0.963107	1.17238	1.0626 (0.9631-1.1724)	1	0.944084
3z00Yx	finn-b-G6_CARPTU	Carpal tunnel syndrome || id:finn-b-G6_CARPTU	Behenoylcarnitine (C22) levels	Inverse variance weighted	8	-0.0707091	0.0537485	1.88e-01	-0.176056	0.034638	0.931733	0.838571	1.03524	0.9317 (0.8386-1.0352)	1	0.944084
4elpuJ	finn-b-G6_CARPTU	Carpal tunnel syndrome || id:finn-b-G6_CARPTU	X-24337 levels	Inverse variance weighted	7	0.0532585	0.0437489	2.23e-01	-0.0324894	0.139006	1.0547	0.968033	1.14913	1.0547 (0.968-1.1491)	1	0.944084
4mMAbQ	finn-b-G6_CARPTU	Carpal tunnel syndrome || id:finn-b-G6_CARPTU	Plasma lactate levels	Inverse variance weighted	5	0.147992	0.109998	1.78e-01	-0.0676051	0.363589	1.1595	0.93463	1.43848	1.1595 (0.9346-1.4385)	1	0.944084
4OoEf2	finn-b-G6_CARPTU	Carpal tunnel syndrome || id:finn-b-G6_CARPTU	Phosphate to alanine ratio	Inverse variance weighted	2	-0.195677	0.146067	1.80e-01	-0.481968	0.0906147	0.822278	0.617567	1.09485	0.8223 (0.6176-1.0948)	1	0.944084
5r9ifI	finn-b-G6_CARPTU	Carpal tunnel syndrome || id:finn-b-G6_CARPTU	Adenosine 5'-monophosphate (AMP) to EDTA ratio	Wald ratio	1	-0.240157	0.196724	2.22e-01	-0.625737	0.145423	0.786504	0.534867	1.15653	0.7865 (0.5349-1.1565)	1	0.944084
7peq5z	finn-b-G6_CARPTU	Carpal tunnel syndrome || id:finn-b-G6_CARPTU	Pentose acid levels	Inverse variance weighted	4	0.128193	0.0962708	1.83e-01	-0.0604977	0.316884	1.13677	0.941296	1.37284	1.1368 (0.9413-1.3728)	1	0.944084
7ufhf0	finn-b-G6_CARPTU	Carpal tunnel syndrome || id:finn-b-G6_CARPTU	2s,3R-dihydroxybutyrate levels	Inverse variance weighted	3	-0.110279	0.0910151	2.26e-01	-0.288669	0.0681103	0.895584	0.74926	1.07048	0.8956 (0.7493-1.0705)	1	0.944084
7ufiBL	finn-b-G6_CARPTU	Carpal tunnel syndrome || id:finn-b-G6_CARPTU	Blood sugar levels	Inverse variance weighted	5	0.0423131	0.0320433	1.87e-01	-0.0204917	0.105118	1.04322	0.979717	1.11084	1.0432 (0.9797-1.1108)	1	0.944084
8aITyE	finn-b-G6_CARPTU	Carpal tunnel syndrome || id:finn-b-G6_CARPTU	X-23680 levels	Inverse variance weighted	6	-0.0630354	0.0488385	1.97e-01	-0.158759	0.0326881	0.93891	0.853202	1.03323	0.9389 (0.8532-1.0332)	1	0.944084
8i7qwB	finn-b-G6_CARPTU	Carpal tunnel syndrome || id:finn-b-G6_CARPTU	1-(1-enyl-stearoyl)-2-arachidonoyl-GPE (p-18:0/20:4) levels	Inverse variance weighted	3	0.0613413	0.0493326	2.14e-01	-0.0353505	0.158033	1.06326	0.965267	1.17121	1.0633 (0.9653-1.1712)	1	0.944084
8sSVTn	finn-b-G6_CARPTU	Carpal tunnel syndrome || id:finn-b-G6_CARPTU	3-hydroxydodecanedioate levels	Wald ratio	1	0.216228	0.142276	1.29e-01	-0.0626336	0.495089	1.24138	0.939288	1.64064	1.2414 (0.9393-1.6406)	1	0.944084
9g1ZC5	finn-b-G6_CARPTU	Carpal tunnel syndrome || id:finn-b-G6_CARPTU	N,N-dimethylalanine levels	Inverse variance weighted	9	0.0629635	0.0523568	2.29e-01	-0.0396559	0.165583	1.06499	0.96112	1.18008	1.065 (0.9611-1.1801)	1	0.944084
9kkUpQ	finn-b-G6_CARPTU	Carpal tunnel syndrome || id:finn-b-G6_CARPTU	Catechol sulfate levels	Inverse variance weighted	4	0.114172	0.089447	2.02e-01	-0.0611438	0.289488	1.12095	0.940688	1.33574	1.1209 (0.9407-1.3357)	1	0.944084
9mzOwg	finn-b-G6_CARPTU	Carpal tunnel syndrome || id:finn-b-G6_CARPTU	Deoxycarnitine levels	Inverse variance weighted	8	0.0552305	0.0387259	1.54e-01	-0.0206723	0.131133	1.05678	0.97954	1.14012	1.0568 (0.9795-1.1401)	1	0.944084
A3pQlE	finn-b-G6_CARPTU	Carpal tunnel syndrome || id:finn-b-G6_CARPTU	1-linoleoyl-gpc (18:2) levels	Inverse variance weighted	3	-0.107251	0.0804692	1.83e-01	-0.264971	0.0504682	0.8983	0.767228	1.05176	0.8983 (0.7672-1.0518)	1	0.944084
a5PVAJ	finn-b-G6_CARPTU	Carpal tunnel syndrome || id:finn-b-G6_CARPTU	Phosphate to glutamate ratio	Inverse variance weighted	3	-0.141322	0.109574	1.97e-01	-0.356087	0.0734429	0.86821	0.700412	1.07621	0.8682 (0.7004-1.0762)	1	0.944084
AeXw0o	finn-b-G6_CARPTU	Carpal tunnel syndrome || id:finn-b-G6_CARPTU	Nicotinamide levels	Inverse variance weighted	3	-0.171019	0.121939	1.61e-01	-0.41002	0.0679815	0.842805	0.663637	1.07035	0.8428 (0.6636-1.0703)	1	0.944084
Ahcpny	finn-b-G6_CARPTU	Carpal tunnel syndrome || id:finn-b-G6_CARPTU	X-11843 levels	Inverse variance weighted	4	-0.125663	0.0872358	1.50e-01	-0.296645	0.0453191	0.881912	0.743308	1.04636	0.8819 (0.7433-1.0464)	1	0.944084
AlPvX0	finn-b-G6_CARPTU	Carpal tunnel syndrome || id:finn-b-G6_CARPTU	3-hydroxy-3-methylglutarate levels	Wald ratio	1	-0.230559	0.176762	1.92e-01	-0.577011	0.115894	0.79409	0.561574	1.12288	0.7941 (0.5616-1.1229)	1	0.944084
AMh1be	finn-b-G6_CARPTU	Carpal tunnel syndrome || id:finn-b-G6_CARPTU	N-acetylmethionine levels	Inverse variance weighted	4	0.114947	0.0909967	2.07e-01	-0.0634064	0.293301	1.12181	0.938562	1.34085	1.1218 (0.9386-1.3408)	1	0.944084
Aq085x	finn-b-G6_CARPTU	Carpal tunnel syndrome || id:finn-b-G6_CARPTU	1-palmitoyl-2-arachidonoyl-gpc (16:0/20:4n6) levels	Inverse variance weighted	5	0.0345557	0.0261274	1.86e-01	-0.0166539	0.0857654	1.03516	0.983484	1.08955	1.0352 (0.9835-1.0896)	1	0.944084
aTRV3r	finn-b-G6_CARPTU	Carpal tunnel syndrome || id:finn-b-G6_CARPTU	5alpha-androstan-3beta,17alpha-diol disulfate levels	Inverse variance weighted	4	0.0928097	0.0712201	1.93e-01	-0.0467817	0.232401	1.09725	0.954296	1.26163	1.0973 (0.9543-1.2616)	1	0.944084
auKsOQ	finn-b-G6_CARPTU	Carpal tunnel syndrome || id:finn-b-G6_CARPTU	Glutamine levels	Inverse variance weighted	4	0.115269	0.0895129	1.98e-01	-0.0601767	0.290714	1.12217	0.941598	1.33738	1.1222 (0.9416-1.3374)	1	0.944084
b2w0l4	finn-b-G6_CARPTU	Carpal tunnel syndrome || id:finn-b-G6_CARPTU	Glutamate to cysteine ratio	Inverse variance weighted	3	0.131338	0.108132	2.25e-01	-0.0806	0.343276	1.14035	0.922563	1.40956	1.1404 (0.9226-1.4096)	1	0.944084
b8JkAF	finn-b-G6_CARPTU	Carpal tunnel syndrome || id:finn-b-G6_CARPTU	N-palmitoylglycine levels	Inverse variance weighted	3	-0.0560006	0.0378967	1.39e-01	-0.130278	0.0182769	0.945539	0.877851	1.01844	0.9455 (0.8779-1.0184)	1	0.944084
BJXrOH	finn-b-G6_CARPTU	Carpal tunnel syndrome || id:finn-b-G6_CARPTU	2-methoxyhydroquinone sulfate (1) levels	Inverse variance weighted	2	-0.210145	0.171596	2.21e-01	-0.546474	0.126184	0.810467	0.578988	1.13449	0.8105 (0.579-1.1345)	1	0.944084
BoxQ8H	finn-b-G6_CARPTU	Carpal tunnel syndrome || id:finn-b-G6_CARPTU	X-11444 levels	Inverse variance weighted	9	0.0576168	0.0439687	1.90e-01	-0.0285619	0.143795	1.05931	0.971842	1.15465	1.0593 (0.9718-1.1546)	1	0.944084
brzjm2	finn-b-G6_CARPTU	Carpal tunnel syndrome || id:finn-b-G6_CARPTU	X-12007 levels	Inverse variance weighted	2	-0.151212	0.100664	1.33e-01	-0.348514	0.0460905	0.859666	0.705736	1.04717	0.8597 (0.7057-1.0472)	1	0.944084
bSvRTf	finn-b-G6_CARPTU	Carpal tunnel syndrome || id:finn-b-G6_CARPTU	1-stearoyl-2-docosahexaenoyl-gpc (18:0/22:6) levels	Inverse variance weighted	9	0.0526653	0.0407918	1.97e-01	-0.0272866	0.132617	1.05408	0.973082	1.14181	1.0541 (0.9731-1.1418)	1	0.944084
cYLoyB	finn-b-G6_CARPTU	Carpal tunnel syndrome || id:finn-b-G6_CARPTU	N-carbamoylalanine levels	Wald ratio	1	-0.235819	0.174712	1.77e-01	-0.578255	0.106618	0.789924	0.560876	1.11251	0.7899 (0.5609-1.1125)	1	0.944084
d7hCv6	finn-b-G6_CARPTU	Carpal tunnel syndrome || id:finn-b-G6_CARPTU	Oleoyl-linoleoyl-glycerol (18:1 to 18:2) [2] to linoleoyl-arachidonoyl-glycerol (18:2 to 20:4) [2] ratio	Inverse variance weighted	7	-0.0368697	0.0303685	2.25e-01	-0.0963919	0.0226525	0.963802	0.908108	1.02291	0.9638 (0.9081-1.0229)	1	0.944084
Djhtog	finn-b-G6_CARPTU	Carpal tunnel syndrome || id:finn-b-G6_CARPTU	Cytidine to N-acetylneuraminate ratio	Inverse variance weighted	3	0.129744	0.0992855	1.91e-01	-0.0648553	0.324344	1.13854	0.937203	1.38312	1.1385 (0.9372-1.3831)	1	0.944084
DLFsmt	finn-b-G6_CARPTU	Carpal tunnel syndrome || id:finn-b-G6_CARPTU	1-linoleoyl-2-linolenoyl-GPC (18:2/18:3) levels	Inverse variance weighted	2	-0.0734062	0.0610593	2.29e-01	-0.193082	0.0462701	0.929223	0.824414	1.04736	0.9292 (0.8244-1.0474)	1	0.944084
DSEhyL	finn-b-G6_CARPTU	Carpal tunnel syndrome || id:finn-b-G6_CARPTU	Pregnenolone sulfate levels	Inverse variance weighted	11	0.0759287	0.0555088	1.71e-01	-0.0328686	0.184726	1.07889	0.967666	1.20289	1.0789 (0.9677-1.2029)	1	0.944084
e0f08o	finn-b-G6_CARPTU	Carpal tunnel syndrome || id:finn-b-G6_CARPTU	Sphingomyelin (d18:1/20:1, d18:2/20:0) levels	Inverse variance weighted	9	-0.0674327	0.0487732	1.67e-01	-0.163028	0.0281629	0.934791	0.849567	1.02856	0.9348 (0.8496-1.0286)	1	0.944084
eDyu4P	finn-b-G6_CARPTU	Carpal tunnel syndrome || id:finn-b-G6_CARPTU	N-acetyl-aspartyl-glutamate (naag) levels	Inverse variance weighted	5	-0.0453389	0.0327375	1.66e-01	-0.109504	0.0188265	0.955674	0.896278	1.019	0.9557 (0.8963-1.019)	1	0.944084
EibEAT	finn-b-G6_CARPTU	Carpal tunnel syndrome || id:finn-b-G6_CARPTU	Pro-hydroxy-pro levels	Inverse variance weighted	3	0.203692	0.165279	2.18e-01	-0.120255	0.527639	1.22592	0.886694	1.69493	1.2259 (0.8867-1.6949)	1	0.944084
emKYs3	finn-b-G6_CARPTU	Carpal tunnel syndrome || id:finn-b-G6_CARPTU	Aspartate to citrulline ratio	Inverse variance weighted	5	0.143788	0.114357	2.09e-01	-0.0803513	0.367927	1.15464	0.922792	1.44474	1.1546 (0.9228-1.4447)	1	0.944084
Emm2Nr	finn-b-G6_CARPTU	Carpal tunnel syndrome || id:finn-b-G6_CARPTU	1,2-dilinoleoyl-GPC (18:2/18:2) levels	Inverse variance weighted	3	-0.0712521	0.0587349	2.25e-01	-0.186372	0.0438684	0.931227	0.829964	1.04484	0.9312 (0.83-1.0448)	1	0.944084
ENBjQ4	finn-b-G6_CARPTU	Carpal tunnel syndrome || id:finn-b-G6_CARPTU	1-ribosyl-imidazoleacetate levels	Inverse variance weighted	7	-0.077072	0.0539999	1.54e-01	-0.182912	0.0287677	0.925823	0.832842	1.02919	0.9258 (0.8328-1.0292)	1	0.944084
enw3ww	finn-b-G6_CARPTU	Carpal tunnel syndrome || id:finn-b-G6_CARPTU	1-(1-enyl-palmitoyl)-GPC (p-16:0) levels	Inverse variance weighted	3	0.09518	0.0742593	2.00e-01	-0.0503683	0.240728	1.09986	0.950879	1.27218	1.0999 (0.9509-1.2722)	1	0.944084
EVtL6L	finn-b-G6_CARPTU	Carpal tunnel syndrome || id:finn-b-G6_CARPTU	X-24418 levels	Inverse variance weighted	6	0.0702782	0.0503463	1.63e-01	-0.0284006	0.168957	1.07281	0.971999	1.18407	1.0728 (0.972-1.1841)	1	0.944084
FMGF7W	finn-b-G6_CARPTU	Carpal tunnel syndrome || id:finn-b-G6_CARPTU	Taurine to glutamate ratio	Inverse variance weighted	2	-0.227577	0.174194	1.91e-01	-0.568997	0.113843	0.796461	0.566093	1.12058	0.7965 (0.5661-1.1206)	1	0.944084
g1OdWq	finn-b-G6_CARPTU	Carpal tunnel syndrome || id:finn-b-G6_CARPTU	Linoleoyl-arachidonoyl-glycerol (18:2/20:4) [2] levels	Inverse variance weighted	9	0.0437111	0.035483	2.18e-01	-0.0258356	0.113258	1.04468	0.974495	1.11992	1.0447 (0.9745-1.1199)	1	0.944084
G92wWq	finn-b-G6_CARPTU	Carpal tunnel syndrome || id:finn-b-G6_CARPTU	Succinate to acetoacetate ratio	Inverse variance weighted	3	0.165868	0.113746	1.45e-01	-0.0570742	0.38881	1.18042	0.944524	1.47522	1.1804 (0.9445-1.4752)	1	0.944084
g9PVtV	finn-b-G6_CARPTU	Carpal tunnel syndrome || id:finn-b-G6_CARPTU	Bilirubin degradation product, C17H18N2O4 (1) levels	Inverse variance weighted	8	0.0397152	0.0302959	1.90e-01	-0.0196648	0.0990953	1.04051	0.980527	1.10417	1.0405 (0.9805-1.1042)	1	0.944084
GkI9EK	finn-b-G6_CARPTU	Carpal tunnel syndrome || id:finn-b-G6_CARPTU	Phosphate to tryptophan ratio	Inverse variance weighted	2	-0.199032	0.136989	1.46e-01	-0.467531	0.0694658	0.819523	0.626548	1.07194	0.8195 (0.6265-1.0719)	1	0.944084
hifY2a	finn-b-G6_CARPTU	Carpal tunnel syndrome || id:finn-b-G6_CARPTU	1-palmitoyl-2-linoleoyl-gpc (16:0/18:2) levels	Inverse variance weighted	6	-0.063736	0.0518882	2.19e-01	-0.165437	0.0379649	0.938253	0.847523	1.03869	0.9383 (0.8475-1.0387)	1	0.944084
huZelT	finn-b-G6_CARPTU	Carpal tunnel syndrome || id:finn-b-G6_CARPTU	Sphingomyelin (d18:2/24:2) levels	Inverse variance weighted	2	-0.21971	0.145036	1.30e-01	-0.503981	0.0645613	0.802752	0.604121	1.06669	0.8028 (0.6041-1.0667)	1	0.944084
IjiLdh	finn-b-G6_CARPTU	Carpal tunnel syndrome || id:finn-b-G6_CARPTU	N-methyltaurine levels	Inverse variance weighted	5	0.103655	0.0778834	1.83e-01	-0.0489966	0.256307	1.10922	0.952184	1.29215	1.1092 (0.9522-1.2921)	1	0.944084
IXLTPL	finn-b-G6_CARPTU	Carpal tunnel syndrome || id:finn-b-G6_CARPTU	X-12013 levels	Inverse variance weighted	4	0.12812	0.0836892	1.26e-01	-0.0359103	0.292151	1.13669	0.964727	1.33931	1.1367 (0.9647-1.3393)	1	0.944084
JP2niM	finn-b-G6_CARPTU	Carpal tunnel syndrome || id:finn-b-G6_CARPTU	Adenosine 5'-diphosphate (ADP) to glycerate ratio	Wald ratio	1	0.273329	0.190107	1.51e-01	-0.099281	0.645938	1.31433	0.905488	1.90778	1.3143 (0.9055-1.9078)	1	0.944084
JXt341	finn-b-G6_CARPTU	Carpal tunnel syndrome || id:finn-b-G6_CARPTU	16a-hydroxy DHEA 3-sulfate levels	Inverse variance weighted	8	-0.0370659	0.0266394	1.64e-01	-0.0892791	0.0151474	0.963613	0.91459	1.01526	0.9636 (0.9146-1.0153)	1	0.944084
K1diMV	finn-b-G6_CARPTU	Carpal tunnel syndrome || id:finn-b-G6_CARPTU	X-12544 levels	Inverse variance weighted	3	0.199966	0.142034	1.59e-01	-0.0784197	0.478352	1.22136	0.924576	1.61341	1.2214 (0.9246-1.6134)	1	0.944084
K9ljTv	finn-b-G6_CARPTU	Carpal tunnel syndrome || id:finn-b-G6_CARPTU	Bilirubin degradation product, C17H18N2O4 (3) levels	Inverse variance weighted	5	0.0375183	0.0307246	2.22e-01	-0.0227019	0.0977385	1.03823	0.977554	1.10267	1.0382 (0.9776-1.1027)	1	0.944084
kaMDPb	finn-b-G6_CARPTU	Carpal tunnel syndrome || id:finn-b-G6_CARPTU	Cystine levels	Wald ratio	1	-0.559175	0.423245	1.86e-01	-1.38874	0.270386	0.57168	0.24939	1.31047	0.5717 (0.2494-1.3105)	1	0.944084
kdtb8b	finn-b-G6_CARPTU	Carpal tunnel syndrome || id:finn-b-G6_CARPTU	Margarate (17:0) levels	Inverse variance weighted	5	0.115484	0.086148	1.80e-01	-0.053366	0.284334	1.12242	0.948033	1.32888	1.1224 (0.948-1.3289)	1	0.944084
KNOB6d	finn-b-G6_CARPTU	Carpal tunnel syndrome || id:finn-b-G6_CARPTU	Beta-alanine levels	Inverse variance weighted	4	-0.105204	0.0712566	1.40e-01	-0.244867	0.0344586	0.900141	0.782809	1.03506	0.9001 (0.7828-1.0351)	1	0.944084
kP0ze8	finn-b-G6_CARPTU	Carpal tunnel syndrome || id:finn-b-G6_CARPTU	1-(1-enyl-palmitoyl)-2-linoleoyl-GPE (p-16:0/18:2) levels	Inverse variance weighted	4	-0.0788207	0.0628818	2.10e-01	-0.202069	0.0444276	0.924206	0.817039	1.04543	0.9242 (0.817-1.0454)	1	0.944084
KsmO4c	finn-b-G6_CARPTU	Carpal tunnel syndrome || id:finn-b-G6_CARPTU	Adenosine 5'-diphosphate (ADP) to mannose ratio	Inverse variance weighted	4	-0.0768371	0.0621316	2.16e-01	-0.198615	0.0449408	0.926041	0.819865	1.04597	0.926 (0.8199-1.046)	1	0.944084
KVmvWW	finn-b-G6_CARPTU	Carpal tunnel syndrome || id:finn-b-G6_CARPTU	Sphinganine-1-phosphate levels	Inverse variance weighted	3	-0.128532	0.0961512	1.81e-01	-0.316988	0.0599244	0.879385	0.728339	1.06176	0.8794 (0.7283-1.0618)	1	0.944084
kyvXTA	finn-b-G6_CARPTU	Carpal tunnel syndrome || id:finn-b-G6_CARPTU	Glutamate to alanine ratio	Inverse variance weighted	4	0.130655	0.0966194	1.76e-01	-0.0587194	0.320029	1.13957	0.942971	1.37717	1.1396 (0.943-1.3772)	1	0.944084
L9x9YD	finn-b-G6_CARPTU	Carpal tunnel syndrome || id:finn-b-G6_CARPTU	Arabonate/xylonate levels	Inverse variance weighted	6	0.121688	0.0800089	1.28e-01	-0.0351299	0.278505	1.1294	0.96548	1.32115	1.1294 (0.9655-1.3212)	1	0.944084
LjcXzB	finn-b-G6_CARPTU	Carpal tunnel syndrome || id:finn-b-G6_CARPTU	Pipecolate levels	Inverse variance weighted	4	0.0158246	0.0117112	1.77e-01	-0.00712928	0.0387786	1.01595	0.992896	1.03954	1.016 (0.9929-1.0395)	1	0.944084
LJuSiY	finn-b-G6_CARPTU	Carpal tunnel syndrome || id:finn-b-G6_CARPTU	Cortisol to taurocholate ratio	Wald ratio	1	-0.201877	0.138594	1.45e-01	-0.473521	0.0697677	0.817196	0.622806	1.07226	0.8172 (0.6228-1.0723)	1	0.944084
LXBKTK	finn-b-G6_CARPTU	Carpal tunnel syndrome || id:finn-b-G6_CARPTU	1-stearoyl-2-arachidonoyl-gpc (18:0/20:4) levels	Inverse variance weighted	9	0.0302071	0.0225644	1.81e-01	-0.0140191	0.0744334	1.03067	0.986079	1.07727	1.0307 (0.9861-1.0773)	1	0.944084
lZpcxN	finn-b-G6_CARPTU	Carpal tunnel syndrome || id:finn-b-G6_CARPTU	1-stearoyl-GPE (18:0) levels	Inverse variance weighted	12	0.0620177	0.048498	2.01e-01	-0.0330384	0.157074	1.06398	0.967501	1.17008	1.064 (0.9675-1.1701)	1	0.944084
MmUSMm	finn-b-G6_CARPTU	Carpal tunnel syndrome || id:finn-b-G6_CARPTU	4-acetylphenol sulfate levels	Inverse variance weighted	3	0.138757	0.101077	1.70e-01	-0.059354	0.336869	1.14885	0.942373	1.40056	1.1488 (0.9424-1.4006)	1	0.944084
MwPjQu	finn-b-G6_CARPTU	Carpal tunnel syndrome || id:finn-b-G6_CARPTU	12,13-DiHOME levels	Inverse variance weighted	2	0.181604	0.125081	1.47e-01	-0.0635546	0.426762	1.19914	0.938423	1.53229	1.1991 (0.9384-1.5323)	1	0.944084
N8Zfem	finn-b-G6_CARPTU	Carpal tunnel syndrome || id:finn-b-G6_CARPTU	X-23782 levels	Inverse variance weighted	5	0.133977	0.088955	1.32e-01	-0.0403746	0.308329	1.14337	0.96043	1.36115	1.1434 (0.9604-1.3611)	1	0.944084
nEUjkj	finn-b-G6_CARPTU	Carpal tunnel syndrome || id:finn-b-G6_CARPTU	Phosphate to cysteine ratio	Inverse variance weighted	4	0.106108	0.0838393	2.06e-01	-0.0582175	0.270433	1.11194	0.943445	1.31053	1.1119 (0.9434-1.3105)	1	0.944084
nEXhSJ	finn-b-G6_CARPTU	Carpal tunnel syndrome || id:finn-b-G6_CARPTU	3-hydroxydecanoate levels	Inverse variance weighted	2	0.10824	0.0731085	1.39e-01	-0.0350529	0.251533	1.11431	0.965554	1.28599	1.1143 (0.9656-1.286)	1	0.944084
niW21K	finn-b-G6_CARPTU	Carpal tunnel syndrome || id:finn-b-G6_CARPTU	Sphingomyelin (d18:2/14:0, d18:1/14:1) levels	Inverse variance weighted	2	0.190416	0.128669	1.39e-01	-0.0617744	0.442607	1.20975	0.940095	1.55676	1.2098 (0.9401-1.5568)	1	0.944084
nmKosm	finn-b-G6_CARPTU	Carpal tunnel syndrome || id:finn-b-G6_CARPTU	Alpha-ketobutyrate to 3-methyl-2-oxovalerate ratio	Inverse variance weighted	4	-0.110185	0.0898897	2.20e-01	-0.286369	0.0659986	0.895668	0.750985	1.06823	0.8957 (0.751-1.0682)	1	0.944084
NMMCYk	finn-b-G6_CARPTU	Carpal tunnel syndrome || id:finn-b-G6_CARPTU	Adenosine 5'-diphosphate (ADP) to flavin adenine dinucleotide (FAD) ratio	Inverse variance weighted	5	-0.093924	0.0659257	1.54e-01	-0.223138	0.0352903	0.910352	0.800004	1.03592	0.9104 (0.8-1.0359)	1	0.944084
NnOqKE	finn-b-G6_CARPTU	Carpal tunnel syndrome || id:finn-b-G6_CARPTU	Arachidoylcarnitine (C20) levels	Inverse variance weighted	7	-0.0693937	0.0562264	2.17e-01	-0.179597	0.04081	0.932959	0.835607	1.04165	0.933 (0.8356-1.0417)	1	0.944084
nOh5gG	finn-b-G6_CARPTU	Carpal tunnel syndrome || id:finn-b-G6_CARPTU	Carotene diol (1) levels	Inverse variance weighted	6	0.0825531	0.068183	2.26e-01	-0.0510855	0.216192	1.08606	0.950197	1.24134	1.0861 (0.9502-1.2413)	1	0.944084
NpfifP	finn-b-G6_CARPTU	Carpal tunnel syndrome || id:finn-b-G6_CARPTU	Lanthionine levels	Inverse variance weighted	2	-0.188886	0.147887	2.02e-01	-0.478745	0.100972	0.827881	0.619561	1.10625	0.8279 (0.6196-1.1062)	1	0.944084
O2kx0u	finn-b-G6_CARPTU	Carpal tunnel syndrome || id:finn-b-G6_CARPTU	2R,3R-dihydroxybutyrate levels	Inverse variance weighted	9	0.0579542	0.0404265	1.52e-01	-0.0212818	0.13719	1.05967	0.978943	1.14705	1.0597 (0.9789-1.147)	1	0.944084
o5A5YJ	finn-b-G6_CARPTU	Carpal tunnel syndrome || id:finn-b-G6_CARPTU	Sphingomyelin (d18:0/20:0, d16:0/22:0) levels	Inverse variance weighted	9	0.0504723	0.0376092	1.80e-01	-0.0232417	0.124186	1.05177	0.977026	1.13223	1.0518 (0.977-1.1322)	1	0.944084
OaYlF8	finn-b-G6_CARPTU	Carpal tunnel syndrome || id:finn-b-G6_CARPTU	Glycerol to sulfate ratio	Wald ratio	1	0.308682	0.223946	1.68e-01	-0.130252	0.747616	1.36163	0.877874	2.11196	1.3616 (0.8779-2.112)	1	0.944084
p4NaHr	finn-b-G6_CARPTU	Carpal tunnel syndrome || id:finn-b-G6_CARPTU	Glucuronide of piperine metabolite C17H21NO3 (4) levels	Inverse variance weighted	3	-0.10133	0.0796973	2.04e-01	-0.257537	0.0548766	0.903635	0.772953	1.05641	0.9036 (0.773-1.0564)	1	0.944084
p8WS2d	finn-b-G6_CARPTU	Carpal tunnel syndrome || id:finn-b-G6_CARPTU	3-hydroxyisobutyrate levels	Inverse variance weighted	2	-0.196002	0.138611	1.57e-01	-0.467679	0.0756749	0.82201	0.626454	1.07861	0.822 (0.6265-1.0786)	1	0.944084
pdAd9h	finn-b-G6_CARPTU	Carpal tunnel syndrome || id:finn-b-G6_CARPTU	Spermidine to N-acetylputrescine ratio	Inverse variance weighted	6	-0.0692853	0.0547733	2.06e-01	-0.176641	0.0380703	0.93306	0.838081	1.0388	0.9331 (0.8381-1.0388)	1	0.944084
pJQqLh	finn-b-G6_CARPTU	Carpal tunnel syndrome || id:finn-b-G6_CARPTU	X-12830 levels	Inverse variance weighted	4	0.126578	0.0955472	1.85e-01	-0.0606945	0.313851	1.13494	0.941111	1.36869	1.1349 (0.9411-1.3687)	1	0.944084
q6Z596	finn-b-G6_CARPTU	Carpal tunnel syndrome || id:finn-b-G6_CARPTU	Bilirubin degradation product, C17H18N2O4 (2) levels	Inverse variance weighted	5	0.0425415	0.0315395	1.77e-01	-0.0192759	0.104359	1.04346	0.980909	1.11	1.0435 (0.9809-1.11)	1	0.944084
QdbMxY	finn-b-G6_CARPTU	Carpal tunnel syndrome || id:finn-b-G6_CARPTU	Alpha-ketobutyrate to pyruvate ratio	Inverse variance weighted	5	0.100297	0.0741415	1.76e-01	-0.0450204	0.245614	1.1055	0.955978	1.27841	1.1055 (0.956-1.2784)	1	0.944084
QDTjR9	finn-b-G6_CARPTU	Carpal tunnel syndrome || id:finn-b-G6_CARPTU	X-26054 levels	Inverse variance weighted	6	-0.0428505	0.0320219	1.81e-01	-0.105614	0.0199125	0.958055	0.899772	1.02011	0.9581 (0.8998-1.0201)	1	0.944084
QxzVRB	finn-b-G6_CARPTU	Carpal tunnel syndrome || id:finn-b-G6_CARPTU	13-HODE + 9-HODE levels	Inverse variance weighted	2	0.155627	0.129395	2.29e-01	-0.0979865	0.40924	1.16839	0.906661	1.50567	1.1684 (0.9067-1.5057)	1	0.944084
R3sQ67	finn-b-G6_CARPTU	Carpal tunnel syndrome || id:finn-b-G6_CARPTU	Alpha-ketobutyrate to 4-methyl-2-oxopentanoate ratio	Inverse variance weighted	3	-0.134399	0.0969926	1.66e-01	-0.324504	0.0557066	0.874241	0.722886	1.05729	0.8742 (0.7229-1.0573)	1	0.944084
rEbkjI	finn-b-G6_CARPTU	Carpal tunnel syndrome || id:finn-b-G6_CARPTU	3-methoxycatechol sulfate (2) levels	Inverse variance weighted	4	0.139342	0.0956391	1.45e-01	-0.0481103	0.326795	1.14952	0.953029	1.38652	1.1495 (0.953-1.3865)	1	0.944084
Rg8Jg0	finn-b-G6_CARPTU	Carpal tunnel syndrome || id:finn-b-G6_CARPTU	Benzoate to linoleoyl-arachidonoyl-glycerol (18:2 to 20:4) [2] ratio	Inverse variance weighted	6	-0.0519316	0.0432353	2.30e-01	-0.136673	0.0328096	0.949394	0.872256	1.03335	0.9494 (0.8723-1.0334)	1	0.944084
RjuoWx	finn-b-G6_CARPTU	Carpal tunnel syndrome || id:finn-b-G6_CARPTU	Glycine conjugate of C10H14O2 (1) levels	Inverse variance weighted	6	-0.0801952	0.0584897	1.70e-01	-0.194835	0.0344445	0.922936	0.822971	1.03504	0.9229 (0.823-1.035)	1	0.944084
RmZEhi	finn-b-G6_CARPTU	Carpal tunnel syndrome || id:finn-b-G6_CARPTU	5-acetylamino-6-formylamino-3-methyluracil levels	Inverse variance weighted	6	0.0521284	0.0364049	1.52e-01	-0.0192252	0.123482	1.05351	0.980958	1.13143	1.0535 (0.981-1.1314)	1	0.944084
ry3EH1	finn-b-G6_CARPTU	Carpal tunnel syndrome || id:finn-b-G6_CARPTU	P-cresol glucuronide levels	Inverse variance weighted	3	-0.150146	0.109423	1.70e-01	-0.364615	0.0643236	0.860582	0.694464	1.06644	0.8606 (0.6945-1.0664)	1	0.944084
scEqgv	finn-b-G6_CARPTU	Carpal tunnel syndrome || id:finn-b-G6_CARPTU	Glutamine degradant levels	Inverse variance weighted	7	0.0696664	0.0498054	1.62e-01	-0.0279523	0.167285	1.07215	0.972435	1.18209	1.0722 (0.9724-1.1821)	1	0.944084
sdqsHH	finn-b-G6_CARPTU	Carpal tunnel syndrome || id:finn-b-G6_CARPTU	X-23644 levels	Inverse variance weighted	3	0.114898	0.0944416	2.24e-01	-0.070208	0.300003	1.12176	0.9322	1.34986	1.1218 (0.9322-1.3499)	1	0.944084
sFjiSx	finn-b-G6_CARPTU	Carpal tunnel syndrome || id:finn-b-G6_CARPTU	Mannose to mannitol to sorbitol ratio	Inverse variance weighted	5	-0.136453	0.0908071	1.33e-01	-0.314435	0.0415286	0.872447	0.730201	1.0424	0.8724 (0.7302-1.0424)	1	0.944084
sM2J8z	finn-b-G6_CARPTU	Carpal tunnel syndrome || id:finn-b-G6_CARPTU	3-phosphoglycerate to glycerate ratio	Inverse variance weighted	2	-0.202391	0.137468	1.41e-01	-0.471828	0.0670449	0.816775	0.623861	1.06934	0.8168 (0.6239-1.0693)	1	0.944084
SOQJYb	finn-b-G6_CARPTU	Carpal tunnel syndrome || id:finn-b-G6_CARPTU	Serine to alpha-tocopherol ratio	Inverse variance weighted	4	-0.102869	0.0747491	1.69e-01	-0.249377	0.0436393	0.902245	0.779286	1.04461	0.9022 (0.7793-1.0446)	1	0.944084
SPDJPz	finn-b-G6_CARPTU	Carpal tunnel syndrome || id:finn-b-G6_CARPTU	Mannonate levels	Inverse variance weighted	4	-0.0272884	0.0206071	1.85e-01	-0.0676782	0.0131014	0.973081	0.934561	1.01319	0.9731 (0.9346-1.0132)	1	0.944084
sSkUUD	finn-b-G6_CARPTU	Carpal tunnel syndrome || id:finn-b-G6_CARPTU	1-linoleoyl-2-arachidonoyl-GPC (18:2/20:4n6) levels	Inverse variance weighted	11	0.0436536	0.0352368	2.15e-01	-0.0254105	0.112718	1.04462	0.97491	1.11932	1.0446 (0.9749-1.1193)	1	0.944084
SyCSzz	finn-b-G6_CARPTU	Carpal tunnel syndrome || id:finn-b-G6_CARPTU	3-methoxycatechol sulfate (1) levels	Inverse variance weighted	2	-0.170502	0.124046	1.69e-01	-0.413631	0.0726276	0.843242	0.661245	1.07533	0.8432 (0.6612-1.0753)	1	0.944084
t9TDFg	finn-b-G6_CARPTU	Carpal tunnel syndrome || id:finn-b-G6_CARPTU	X-24812 levels	Inverse variance weighted	4	0.108182	0.0708156	1.27e-01	-0.030617	0.24698	1.11425	0.969847	1.28015	1.1142 (0.9698-1.2802)	1	0.944084
Tb53fX	finn-b-G6_CARPTU	Carpal tunnel syndrome || id:finn-b-G6_CARPTU	X-12306 levels	Inverse variance weighted	4	0.102385	0.0752584	1.74e-01	-0.0451216	0.249891	1.10781	0.955881	1.28389	1.1078 (0.9559-1.2839)	1	0.944084
tCbLNt	finn-b-G6_CARPTU	Carpal tunnel syndrome || id:finn-b-G6_CARPTU	Aspartate to N-acetylglucosamine to N-acetylgalactosamine ratio	Inverse variance weighted	3	0.0725306	0.05918	2.20e-01	-0.0434622	0.188523	1.07523	0.957469	1.20747	1.0752 (0.9575-1.2075)	1	0.944084
THgLIg	finn-b-G6_CARPTU	Carpal tunnel syndrome || id:finn-b-G6_CARPTU	Arachidonoylcholine levels	Inverse variance weighted	4	0.0757264	0.0606351	2.12e-01	-0.0431184	0.194571	1.07867	0.957798	1.21479	1.0787 (0.9578-1.2148)	1	0.944084
tHNp3A	finn-b-G6_CARPTU	Carpal tunnel syndrome || id:finn-b-G6_CARPTU	X-17685 levels	Inverse variance weighted	5	-0.129451	0.100961	2.00e-01	-0.327335	0.0684325	0.878577	0.720842	1.07083	0.8786 (0.7208-1.0708)	1	0.944084
tLfQSn	finn-b-G6_CARPTU	Carpal tunnel syndrome || id:finn-b-G6_CARPTU	Indoleacetate levels	Inverse variance weighted	6	-0.13364	0.0979144	1.72e-01	-0.325552	0.0582723	0.874905	0.722128	1.06	0.8749 (0.7221-1.06)	1	0.944084
tPBV9M	finn-b-G6_CARPTU	Carpal tunnel syndrome || id:finn-b-G6_CARPTU	8-methoxykynurenate levels	Inverse variance weighted	3	0.12436	0.0933376	1.83e-01	-0.0585812	0.307302	1.13242	0.943102	1.35975	1.1324 (0.9431-1.3598)	1	0.944084
tq2lOU	finn-b-G6_CARPTU	Carpal tunnel syndrome || id:finn-b-G6_CARPTU	Mannose to fructose ratio	Inverse variance weighted	3	-0.127623	0.091518	1.63e-01	-0.306998	0.0517526	0.880186	0.735652	1.05312	0.8802 (0.7357-1.0531)	1	0.944084
TqVL8f	finn-b-G6_CARPTU	Carpal tunnel syndrome || id:finn-b-G6_CARPTU	3-acetylphenol sulfate levels	Wald ratio	1	0.278726	0.22843	2.22e-01	-0.168996	0.726449	1.32145	0.844512	2.06772	1.3214 (0.8445-2.0677)	1	0.944084
traes8	finn-b-G6_CARPTU	Carpal tunnel syndrome || id:finn-b-G6_CARPTU	Imidazole propionate levels	Inverse variance weighted	6	0.0890785	0.0659096	1.77e-01	-0.0401043	0.218261	1.09317	0.960689	1.24391	1.0932 (0.9607-1.2439)	1	0.944084
TvpYPh	finn-b-G6_CARPTU	Carpal tunnel syndrome || id:finn-b-G6_CARPTU	Arachidonate (20:4n6) to paraxanthine ratio	Inverse variance weighted	4	0.0954163	0.0664334	1.51e-01	-0.0347932	0.225626	1.10012	0.965805	1.25311	1.1001 (0.9658-1.2531)	1	0.944084
U50SzN	finn-b-G6_CARPTU	Carpal tunnel syndrome || id:finn-b-G6_CARPTU	6-hydroxyindole sulfate levels	Inverse variance weighted	2	-0.165607	0.117814	1.60e-01	-0.396523	0.0653093	0.847379	0.672655	1.06749	0.8474 (0.6727-1.0675)	1	0.944084
U7POFy	finn-b-G6_CARPTU	Carpal tunnel syndrome || id:finn-b-G6_CARPTU	Nervonoylcarnitine (C24:1) levels	Inverse variance weighted	6	-0.0659042	0.0434695	1.29e-01	-0.151104	0.019296	0.936221	0.859758	1.01948	0.9362 (0.8598-1.0195)	1	0.944084
uSJCZe	finn-b-G6_CARPTU	Carpal tunnel syndrome || id:finn-b-G6_CARPTU	X-21467 levels	Inverse variance weighted	13	0.0308745	0.0252828	2.22e-01	-0.0186797	0.0804288	1.03136	0.981494	1.08375	1.0314 (0.9815-1.0838)	1	0.944084
UTyNPz	finn-b-G6_CARPTU	Carpal tunnel syndrome || id:finn-b-G6_CARPTU	DHEAS levels	Inverse variance weighted	6	0.0954377	0.068088	1.61e-01	-0.0380149	0.22889	1.10014	0.962699	1.2572	1.1001 (0.9627-1.2572)	1	0.944084
UU0sqK	finn-b-G6_CARPTU	Carpal tunnel syndrome || id:finn-b-G6_CARPTU	Palmitate (16:0) to myristate (14:0) ratio	Inverse variance weighted	2	0.18821	0.141059	1.82e-01	-0.0882655	0.464685	1.20709	0.915518	1.59151	1.2071 (0.9155-1.5915)	1	0.944084
v0y4DU	finn-b-G6_CARPTU	Carpal tunnel syndrome || id:finn-b-G6_CARPTU	4-acetamidobutanoate levels	Inverse variance weighted	2	0.0846884	0.06409	1.86e-01	-0.040928	0.210305	1.08838	0.959898	1.23405	1.0884 (0.9599-1.2341)	1	0.944084
v5k4pt	finn-b-G6_CARPTU	Carpal tunnel syndrome || id:finn-b-G6_CARPTU	Hydroxy-cmpf levels	Inverse variance weighted	3	-0.174798	0.137249	2.03e-01	-0.443805	0.0942091	0.839626	0.64159	1.09879	0.8396 (0.6416-1.0988)	1	0.944084
vLvdVQ	finn-b-G6_CARPTU	Carpal tunnel syndrome || id:finn-b-G6_CARPTU	2-hydroxyphenylacetate levels	Inverse variance weighted	4	-0.0767408	0.054617	1.60e-01	-0.18379	0.0303086	0.92613	0.83211	1.03077	0.9261 (0.8321-1.0308)	1	0.944084
vSEHJA	finn-b-G6_CARPTU	Carpal tunnel syndrome || id:finn-b-G6_CARPTU	Trans-4-hydroxyproline levels	Inverse variance weighted	6	0.111921	0.0767499	1.45e-01	-0.038509	0.26235	1.11842	0.962223	1.29998	1.1184 (0.9622-1.3)	1	0.944084
vT0LfN	finn-b-G6_CARPTU	Carpal tunnel syndrome || id:finn-b-G6_CARPTU	Phosphate to EDTA ratio	Inverse variance weighted	3	-0.167201	0.123417	1.75e-01	-0.409099	0.0746963	0.846029	0.664248	1.07756	0.846 (0.6642-1.0776)	1	0.944084
vu4nmH	finn-b-G6_CARPTU	Carpal tunnel syndrome || id:finn-b-G6_CARPTU	Beta-hydroxyisovalerate levels	Inverse variance weighted	9	-0.0556246	0.0454166	2.21e-01	-0.144641	0.0333919	0.945894	0.865333	1.03396	0.9459 (0.8653-1.034)	1	0.944084
vVNK8W	finn-b-G6_CARPTU	Carpal tunnel syndrome || id:finn-b-G6_CARPTU	Glucose to maltose ratio	Wald ratio	1	-0.240504	0.161701	1.37e-01	-0.557438	0.0764292	0.786231	0.572675	1.07943	0.7862 (0.5727-1.0794)	1	0.944084
wDMRNJ	finn-b-G6_CARPTU	Carpal tunnel syndrome || id:finn-b-G6_CARPTU	Carnitine C5:1 levels	Inverse variance weighted	6	-0.10445	0.069981	1.36e-01	-0.241612	0.0327131	0.90082	0.785361	1.03325	0.9008 (0.7854-1.0333)	1	0.944084
WoXctr	finn-b-G6_CARPTU	Carpal tunnel syndrome || id:finn-b-G6_CARPTU	5,6-dihydrouridine levels	Inverse variance weighted	8	0.0727627	0.0580622	2.10e-01	-0.0410392	0.186565	1.07548	0.959792	1.2051	1.0755 (0.9598-1.2051)	1	0.944084
wqc0AG	finn-b-G6_CARPTU	Carpal tunnel syndrome || id:finn-b-G6_CARPTU	Homostachydrine levels	Wald ratio	1	0.298256	0.240223	2.14e-01	-0.172582	0.769094	1.34751	0.84149	2.15781	1.3475 (0.8415-2.1578)	1	0.944084
wROWfa	finn-b-G6_CARPTU	Carpal tunnel syndrome || id:finn-b-G6_CARPTU	Glutamine conjugate of C7H12O2 levels	Wald ratio	1	-0.246645	0.184176	1.81e-01	-0.607629	0.11434	0.781418	0.544641	1.12113	0.7814 (0.5446-1.1211)	1	0.944084
wTFwrm	finn-b-G6_CARPTU	Carpal tunnel syndrome || id:finn-b-G6_CARPTU	3-ethylcatechol sulfate (1) levels	Wald ratio	1	-0.291611	0.218612	1.82e-01	-0.720092	0.136869	0.747059	0.486708	1.14668	0.7471 (0.4867-1.1467)	1	0.944084
XKB8iX	finn-b-G6_CARPTU	Carpal tunnel syndrome || id:finn-b-G6_CARPTU	Epiandrosterone sulfate levels	Inverse variance weighted	6	0.0334189	0.0232686	1.51e-01	-0.0121876	0.0790254	1.03398	0.987886	1.08223	1.034 (0.9879-1.0822)	1	0.944084
XLfi3e	finn-b-G6_CARPTU	Carpal tunnel syndrome || id:finn-b-G6_CARPTU	Glutamate to 5-oxoproline ratio	Inverse variance weighted	4	0.100674	0.0726221	1.66e-01	-0.0416655	0.243013	1.10592	0.959191	1.27509	1.1059 (0.9592-1.2751)	1	0.944084
XnYAr4	finn-b-G6_CARPTU	Carpal tunnel syndrome || id:finn-b-G6_CARPTU	Glucose-to-mannose ratio	Wald ratio	1	0.0667053	0.0554112	2.29e-01	-0.0419008	0.175311	1.06898	0.958965	1.19162	1.069 (0.959-1.1916)	1	0.944084
XwWhnS	finn-b-G6_CARPTU	Carpal tunnel syndrome || id:finn-b-G6_CARPTU	tryptophan to tyrosine ratio	Inverse variance weighted	6	0.124452	0.0850091	1.43e-01	-0.0421662	0.29107	1.13253	0.95871	1.33786	1.1325 (0.9587-1.3379)	1	0.944084
xxygkx	finn-b-G6_CARPTU	Carpal tunnel syndrome || id:finn-b-G6_CARPTU	Alpha-ketoglutarate to alpha-ketobutyrate ratio	Wald ratio	1	0.495822	0.324501	1.27e-01	-0.140201	1.13184	1.64185	0.869184	3.10137	1.6418 (0.8692-3.1014)	1	0.944084
yjCJjS	finn-b-G6_CARPTU	Carpal tunnel syndrome || id:finn-b-G6_CARPTU	1-arachidonoyl-GPE (20:4n6) levels	Inverse variance weighted	9	0.0363367	0.0301173	2.28e-01	-0.0226932	0.0953666	1.037	0.977562	1.10006	1.037 (0.9776-1.1001)	1	0.944084
ySZrAR	finn-b-G6_CARPTU	Carpal tunnel syndrome || id:finn-b-G6_CARPTU	Cholesterol to oleoyl-linoleoyl-glycerol (18:1 to 18:2) [2] ratio	Inverse variance weighted	9	-0.0867672	0.0716127	2.26e-01	-0.227128	0.0535937	0.916891	0.796819	1.05506	0.9169 (0.7968-1.0551)	1	0.944084
YvbkgO	finn-b-G6_CARPTU	Carpal tunnel syndrome || id:finn-b-G6_CARPTU	1-(1-enyl-palmitoyl)-2-palmitoleoyl-GPC (P-16:0/16:1) levels	Inverse variance weighted	10	-0.0673703	0.0482487	1.63e-01	-0.161938	0.0271971	0.934849	0.850494	1.02757	0.9348 (0.8505-1.0276)	1	0.944084
Yyo4Vr	finn-b-G6_CARPTU	Carpal tunnel syndrome || id:finn-b-G6_CARPTU	Phosphate to mannose ratio	Inverse variance weighted	2	0.0854092	0.0662841	1.98e-01	-0.0445076	0.215326	1.08916	0.956468	1.24027	1.0892 (0.9565-1.2403)	1	0.944084
zBvRil	finn-b-G6_CARPTU	Carpal tunnel syndrome || id:finn-b-G6_CARPTU	X-12216 levels	Inverse variance weighted	5	0.0994528	0.0698029	1.54e-01	-0.0373609	0.236266	1.10457	0.963328	1.26651	1.1046 (0.9633-1.2665)	1	0.944084
ZJcwCp	finn-b-G6_CARPTU	Carpal tunnel syndrome || id:finn-b-G6_CARPTU	1-palmitoyl-2-arachidonoyl-GPI (16:0/20:4) levels	Inverse variance weighted	5	0.0824814	0.0661418	2.12e-01	-0.0471566	0.212119	1.08598	0.953938	1.2363	1.086 (0.9539-1.2363)	1	0.944084
dBug9z	finn-b-G6_CARPTU	Carpal tunnel syndrome || id:finn-b-G6_CARPTU	Histidine levels	Inverse variance weighted	5	-0.0864914	0.0721819	2.31e-01	-0.227968	0.054985	0.917143	0.79615	1.05652	0.9171 (0.7961-1.0565)	1	0.945517
o50INz	finn-b-G6_CARPTU	Carpal tunnel syndrome || id:finn-b-G6_CARPTU	Deoxycholate levels	Inverse variance weighted	2	0.114051	0.0953026	2.31e-01	-0.0727425	0.300844	1.12081	0.92984	1.351	1.1208 (0.9298-1.351)	1	0.945517
33mgCR	finn-b-G6_CARPTU	Carpal tunnel syndrome || id:finn-b-G6_CARPTU	Flavin adenine dinucleotide (FAD) levels	Inverse variance weighted	4	0.0574192	0.0480696	2.32e-01	-0.0367972	0.151636	1.0591	0.963872	1.16374	1.0591 (0.9639-1.1637)	1	0.946256
X6yaJt	finn-b-G6_CARPTU	Carpal tunnel syndrome || id:finn-b-G6_CARPTU	1-myristoyl-2-palmitoyl-gpc (14:0/16:0) levels	Inverse variance weighted	2	-0.167105	0.140153	2.33e-01	-0.441806	0.107595	0.846111	0.642875	1.1136	0.8461 (0.6429-1.1136)	1	0.946971
OUDS44	finn-b-G6_CARPTU	Carpal tunnel syndrome || id:finn-b-G6_CARPTU	Phosphate to serine ratio	Inverse variance weighted	3	0.0675407	0.0568561	2.35e-01	-0.0438974	0.178979	1.06987	0.957052	1.196	1.0699 (0.9571-1.196)	1	0.948384
zORUXK	finn-b-G6_CARPTU	Carpal tunnel syndrome || id:finn-b-G6_CARPTU	3-hydroxyoleoylcarnitine levels	Inverse variance weighted	4	-0.0972794	0.0818131	2.34e-01	-0.257633	0.0630743	0.907302	0.772879	1.06511	0.9073 (0.7729-1.0651)	1	0.948384
CBajEK	finn-b-G6_CARPTU	Carpal tunnel syndrome || id:finn-b-G6_CARPTU	Adrenate (22:4n6) levels	Inverse variance weighted	2	0.0954919	0.0807491	2.37e-01	-0.0627762	0.25376	1.1002	0.939154	1.28886	1.1002 (0.9392-1.2889)	1	0.950516
DIF7qx	finn-b-G6_CARPTU	Carpal tunnel syndrome || id:finn-b-G6_CARPTU	Glucuronide of piperine metabolite C17H21NO3 (3) levels	Inverse variance weighted	2	-0.125321	0.106084	2.37e-01	-0.333247	0.0826042	0.882213	0.716593	1.08611	0.8822 (0.7166-1.0861)	1	0.950516
Fx5MKq	finn-b-G6_CARPTU	Carpal tunnel syndrome || id:finn-b-G6_CARPTU	Oleoyl ethanolamide levels	Inverse variance weighted	2	-0.0695085	0.0592699	2.41e-01	-0.185678	0.0466606	0.932852	0.830541	1.04777	0.9329 (0.8305-1.0478)	1	0.950516
IbAogH	finn-b-G6_CARPTU	Carpal tunnel syndrome || id:finn-b-G6_CARPTU	4-methyl-2-oxopentanoate to 3-methyl-2-oxobutyrate ratio	Inverse variance weighted	7	0.111049	0.0939881	2.37e-01	-0.0731679	0.295265	1.11745	0.929445	1.34348	1.1174 (0.9294-1.3435)	1	0.950516
l51jQ5	finn-b-G6_CARPTU	Carpal tunnel syndrome || id:finn-b-G6_CARPTU	Maltotriose levels	Inverse variance weighted	3	0.110521	0.0941907	2.41e-01	-0.0740926	0.295135	1.11686	0.928586	1.34331	1.1169 (0.9286-1.3433)	1	0.950516
QE4483	finn-b-G6_CARPTU	Carpal tunnel syndrome || id:finn-b-G6_CARPTU	Ornithine to phosphate ratio	Inverse variance weighted	3	0.135446	0.114895	2.38e-01	-0.089747	0.36064	1.14505	0.914162	1.43425	1.145 (0.9142-1.4342)	1	0.950516
RBRQhQ	finn-b-G6_CARPTU	Carpal tunnel syndrome || id:finn-b-G6_CARPTU	X-21286 levels	Inverse variance weighted	9	-0.0649465	0.0552731	2.40e-01	-0.173282	0.0433887	0.937118	0.840901	1.04434	0.9371 (0.8409-1.0443)	1	0.950516
ZASWNw	finn-b-G6_CARPTU	Carpal tunnel syndrome || id:finn-b-G6_CARPTU	X-21742 levels	Wald ratio	1	-0.184751	0.157458	2.41e-01	-0.493368	0.123867	0.831312	0.610567	1.13187	0.8313 (0.6106-1.1319)	1	0.950516
HXjq4I	finn-b-G6_CARPTU	Carpal tunnel syndrome || id:finn-b-G6_CARPTU	4-vinylphenol sulfate levels	Inverse variance weighted	3	0.14616	0.124837	2.42e-01	-0.0985207	0.390841	1.15738	0.906177	1.47822	1.1574 (0.9062-1.4782)	1	0.950774
jTPCMK	finn-b-G6_CARPTU	Carpal tunnel syndrome || id:finn-b-G6_CARPTU	Glycohyocholate levels	Inverse variance weighted	8	-0.071541	0.0611902	2.42e-01	-0.191474	0.0483919	0.930958	0.825741	1.04958	0.931 (0.8257-1.0496)	1	0.950774
9Y9dQ4	finn-b-G6_CARPTU	Carpal tunnel syndrome || id:finn-b-G6_CARPTU	Aconitate [cis or trans] levels	Inverse variance weighted	3	0.127105	0.109401	2.45e-01	-0.0873216	0.341531	1.13554	0.916382	1.4071	1.1355 (0.9164-1.4071)	1	0.951601
Ome2Me	finn-b-G6_CARPTU	Carpal tunnel syndrome || id:finn-b-G6_CARPTU	Ethyl beta-glucopyranoside levels	Wald ratio	1	0.046771	0.0401998	2.45e-01	-0.0320207	0.125563	1.04788	0.968487	1.13379	1.0479 (0.9685-1.1338)	1	0.951601
vUpndE	finn-b-G6_CARPTU	Carpal tunnel syndrome || id:finn-b-G6_CARPTU	Glycoursodeoxycholate levels	Wald ratio	1	0.112529	0.0965489	2.44e-01	-0.0767064	0.301765	1.11911	0.926162	1.35224	1.1191 (0.9262-1.3522)	1	0.951601
zIRKQB	finn-b-G6_CARPTU	Carpal tunnel syndrome || id:finn-b-G6_CARPTU	2'-deoxyuridine to cytidine ratio	Inverse variance weighted	3	-0.127306	0.1094	2.45e-01	-0.34173	0.0871178	0.880464	0.71054	1.09103	0.8805 (0.7105-1.091)	1	0.951601
tUmTu8	finn-b-G6_CARPTU	Carpal tunnel syndrome || id:finn-b-G6_CARPTU	Choline to taurocholate ratio	Inverse variance weighted	5	-0.0894906	0.0774192	2.48e-01	-0.241232	0.0622511	0.914397	0.785659	1.06423	0.9144 (0.7857-1.0642)	1	0.955563
zEJOHz	finn-b-G6_CARPTU	Carpal tunnel syndrome || id:finn-b-G6_CARPTU	Taurochenodeoxycholic acid 3-sulfate levels	Inverse variance weighted	10	-0.0471452	0.0407614	2.47e-01	-0.127038	0.0327472	0.953949	0.880701	1.03329	0.9539 (0.8807-1.0333)	1	0.955563
1WLYli	finn-b-G6_CARPTU	Carpal tunnel syndrome || id:finn-b-G6_CARPTU	Adenosine 5'-diphosphate (ADP) to tyrosine ratio	Inverse variance weighted	4	-0.0864613	0.0769546	2.61e-01	-0.237292	0.0643697	0.917171	0.788761	1.06649	0.9172 (0.7888-1.0665)	1	0.957452
21FQww	finn-b-G6_CARPTU	Carpal tunnel syndrome || id:finn-b-G6_CARPTU	Phytanate levels	Inverse variance weighted	4	0.102909	0.0920654	2.64e-01	-0.0775391	0.283357	1.10839	0.925391	1.32758	1.1084 (0.9254-1.3276)	1	0.957452
25z1jb	finn-b-G6_CARPTU	Carpal tunnel syndrome || id:finn-b-G6_CARPTU	1-myristoyl-2-arachidonoyl-GPC (14:0/20:4) levels	Inverse variance weighted	6	0.0385629	0.0362731	2.88e-01	-0.0325324	0.109658	1.03932	0.967991	1.1159	1.0393 (0.968-1.1159)	1	0.957452
303tlX	finn-b-G6_CARPTU	Carpal tunnel syndrome || id:finn-b-G6_CARPTU	Adenosine 5'-monophosphate (AMP) to asparagine ratio	Inverse variance weighted	3	0.113757	0.1031	2.70e-01	-0.0883183	0.315833	1.12048	0.915469	1.3714	1.1205 (0.9155-1.3714)	1	0.957452
38N9Qu	finn-b-G6_CARPTU	Carpal tunnel syndrome || id:finn-b-G6_CARPTU	4-acetylcatechol sulfate (1) levels	Wald ratio	1	0.2804	0.253226	2.68e-01	-0.215922	0.776723	1.32366	0.805798	2.17433	1.3237 (0.8058-2.1743)	1	0.957452
54dtKv	finn-b-G6_CARPTU	Carpal tunnel syndrome || id:finn-b-G6_CARPTU	1-(1-enyl-palmitoyl)-GPE (p-16:0) levels	Inverse variance weighted	4	-0.101453	0.0893498	2.56e-01	-0.276578	0.0736729	0.903524	0.758374	1.07645	0.9035 (0.7584-1.0765)	1	0.957452
5CXrxC	finn-b-G6_CARPTU	Carpal tunnel syndrome || id:finn-b-G6_CARPTU	Hydroxypalmitoyl sphingomyelin (d18:1/16:0(OH)) levels	Inverse variance weighted	8	-0.0454888	0.0440586	3.02e-01	-0.131844	0.0408661	0.95553	0.876478	1.04171	0.9555 (0.8765-1.0417)	1	0.957452
5ek2T4	finn-b-G6_CARPTU	Carpal tunnel syndrome || id:finn-b-G6_CARPTU	Proline to trans-4-hydroxyproline ratio	Inverse variance weighted	3	-0.0974397	0.0982107	3.21e-01	-0.289933	0.0950532	0.907157	0.748314	1.09972	0.9072 (0.7483-1.0997)	1	0.957452
5UCjgX	finn-b-G6_CARPTU	Carpal tunnel syndrome || id:finn-b-G6_CARPTU	Histidine betaine (hercynine) levels	Inverse variance weighted	4	0.0803545	0.0736227	2.75e-01	-0.063946	0.224655	1.08367	0.938056	1.25189	1.0837 (0.9381-1.2519)	1	0.957452
5v0TCp	finn-b-G6_CARPTU	Carpal tunnel syndrome || id:finn-b-G6_CARPTU	1-(1-enyl-palmitoyl)-2-linoleoyl-GPC (p-16:0/18:2) levels	Inverse variance weighted	2	-0.113686	0.113844	3.18e-01	-0.33682	0.109448	0.892538	0.714037	1.11566	0.8925 (0.714-1.1157)	1	0.957452
712791	finn-b-G6_CARPTU	Carpal tunnel syndrome || id:finn-b-G6_CARPTU	Docosapentaenoate n3 DPA; 22:5n3 levels	Inverse variance weighted	2	0.0990283	0.0902774	2.73e-01	-0.0779153	0.275972	1.1041	0.925043	1.31781	1.1041 (0.925-1.3178)	1	0.957452
7gRcKF	finn-b-G6_CARPTU	Carpal tunnel syndrome || id:finn-b-G6_CARPTU	Oleoyl-linoleoyl-glycerol (18:1/18:2) [2] levels	Inverse variance weighted	10	0.0537264	0.0516983	2.99e-01	-0.0476023	0.155055	1.0552	0.953513	1.16772	1.0552 (0.9535-1.1677)	1	0.957452
7lpVmC	finn-b-G6_CARPTU	Carpal tunnel syndrome || id:finn-b-G6_CARPTU	Stearidonate (18:4n3) levels	Inverse variance weighted	5	0.0771022	0.07765	3.21e-01	-0.0750919	0.229296	1.08015	0.927658	1.25771	1.0802 (0.9277-1.2577)	1	0.957452
7QISIu	finn-b-G6_CARPTU	Carpal tunnel syndrome || id:finn-b-G6_CARPTU	X-19299 levels	Wald ratio	1	-0.100528	0.0915377	2.72e-01	-0.279942	0.0788859	0.90436	0.755828	1.08208	0.9044 (0.7558-1.0821)	1	0.957452
92CacO	finn-b-G6_CARPTU	Carpal tunnel syndrome || id:finn-b-G6_CARPTU	Alpha-ketoglutarate to proline ratio	Inverse variance weighted	5	-0.0951985	0.0838278	2.56e-01	-0.259501	0.0691039	0.909192	0.771436	1.07155	0.9092 (0.7714-1.0715)	1	0.957452
a6AQvl	finn-b-G6_CARPTU	Carpal tunnel syndrome || id:finn-b-G6_CARPTU	Pyruvate to N-acetylneuraminate ratio	Inverse variance weighted	4	0.128669	0.119785	2.83e-01	-0.106109	0.363447	1.13731	0.899327	1.43828	1.1373 (0.8993-1.4383)	1	0.957452
A6n7k7	finn-b-G6_CARPTU	Carpal tunnel syndrome || id:finn-b-G6_CARPTU	Phosphate to citrate ratio	Inverse variance weighted	9	-0.073662	0.0717997	3.05e-01	-0.21439	0.0670655	0.928986	0.807034	1.06937	0.929 (0.807-1.0694)	1	0.957452
agEb4w	finn-b-G6_CARPTU	Carpal tunnel syndrome || id:finn-b-G6_CARPTU	Glycocholate levels	Inverse variance weighted	5	-0.0737898	0.072722	3.10e-01	-0.216325	0.0687454	0.928867	0.805474	1.07116	0.9289 (0.8055-1.0712)	1	0.957452
b6XP4W	finn-b-G6_CARPTU	Carpal tunnel syndrome || id:finn-b-G6_CARPTU	Hexadecanedioate (C16-DC) levels	Inverse variance weighted	9	0.0311141	0.0286609	2.78e-01	-0.0250613	0.0872895	1.0316	0.97525	1.09121	1.0316 (0.9753-1.0912)	1	0.957452
Br7u3m	finn-b-G6_CARPTU	Carpal tunnel syndrome || id:finn-b-G6_CARPTU	Sphingomyelin (d17:2/16:0, d18:2/15:0) levels	Inverse variance weighted	6	0.0740504	0.0721061	3.04e-01	-0.0672775	0.215378	1.07686	0.934936	1.24033	1.0769 (0.9349-1.2403)	1	0.957452
BtMNo9	finn-b-G6_CARPTU	Carpal tunnel syndrome || id:finn-b-G6_CARPTU	2-hydroxyglutarate levels	Inverse variance weighted	3	-0.108076	0.107575	3.15e-01	-0.318924	0.102771	0.897559	0.726931	1.10824	0.8976 (0.7269-1.1082)	1	0.957452
cBy12O	finn-b-G6_CARPTU	Carpal tunnel syndrome || id:finn-b-G6_CARPTU	Sphingomyelin (d18:1/25:0, d19:0/24:1, d20:1/23:0, d19:1/24:0) levels	Inverse variance weighted	7	0.0356406	0.0357863	3.19e-01	-0.0345005	0.105782	1.03628	0.966088	1.11158	1.0363 (0.9661-1.1116)	1	0.957452
cIZ28X	finn-b-G6_CARPTU	Carpal tunnel syndrome || id:finn-b-G6_CARPTU	X-12738 levels	Inverse variance weighted	2	0.161724	0.147723	2.74e-01	-0.127813	0.451261	1.17554	0.880018	1.57029	1.1755 (0.88-1.5703)	1	0.957452
clkIOZ	finn-b-G6_CARPTU	Carpal tunnel syndrome || id:finn-b-G6_CARPTU	Retinol (Vitamin A) to linoleoyl-arachidonoyl-glycerol (18:2 to 20:4) [2] ratio	Inverse variance weighted	5	-0.0504765	0.0438071	2.49e-01	-0.136339	0.0353854	0.950776	0.872547	1.03602	0.9508 (0.8725-1.036)	1	0.957452
dcGGC7	finn-b-G6_CARPTU	Carpal tunnel syndrome || id:finn-b-G6_CARPTU	Inosine 5'-monophosphate (IMP) levels	Inverse variance weighted	3	0.101585	0.0945666	2.83e-01	-0.0837652	0.286936	1.10692	0.919647	1.33234	1.1069 (0.9196-1.3323)	1	0.957452
DFyGZf	finn-b-G6_CARPTU	Carpal tunnel syndrome || id:finn-b-G6_CARPTU	Glycerol 3-phosphate levels	Inverse variance weighted	4	-0.108477	0.103717	2.96e-01	-0.311762	0.0948081	0.8972	0.732156	1.09945	0.8972 (0.7322-1.0994)	1	0.957452
DJo9o5	finn-b-G6_CARPTU	Carpal tunnel syndrome || id:finn-b-G6_CARPTU	1-palmitoleoylglycerol (16:1) levels	Inverse variance weighted	3	-0.0803651	0.0758463	2.89e-01	-0.229024	0.0682936	0.922779	0.79531	1.07068	0.9228 (0.7953-1.0707)	1	0.957452
DMpZgR	finn-b-G6_CARPTU	Carpal tunnel syndrome || id:finn-b-G6_CARPTU	Bilirubin degradation product, C16H18N2O5 (3) levels	Inverse variance weighted	5	0.0289842	0.0286315	3.11e-01	-0.0271335	0.0851019	1.02941	0.973231	1.08883	1.0294 (0.9732-1.0888)	1	0.957452
dOOgVE	finn-b-G6_CARPTU	Carpal tunnel syndrome || id:finn-b-G6_CARPTU	X-12283 levels	Inverse variance weighted	3	-0.193357	0.194342	3.20e-01	-0.574267	0.187554	0.824188	0.563118	1.20629	0.8242 (0.5631-1.2063)	1	0.957452
DvTl36	finn-b-G6_CARPTU	Carpal tunnel syndrome || id:finn-b-G6_CARPTU	1-stearoyl-GPG (18:0) levels	Inverse variance weighted	5	0.0949041	0.093254	3.09e-01	-0.0878738	0.277682	1.09955	0.915876	1.32007	1.0996 (0.9159-1.3201)	1	0.957452
DXgBEz	finn-b-G6_CARPTU	Carpal tunnel syndrome || id:finn-b-G6_CARPTU	1-stearoyl-2-arachidonoyl-GPE (18:0/20:4) levels	Inverse variance weighted	5	0.0336849	0.0327478	3.04e-01	-0.0305009	0.0978706	1.03426	0.96996	1.10282	1.0343 (0.97-1.1028)	1	0.957452
ejw4T9	finn-b-G6_CARPTU	Carpal tunnel syndrome || id:finn-b-G6_CARPTU	Gamma-glutamyltryptophan levels	Inverse variance weighted	6	0.10182	0.0968398	2.93e-01	-0.0879862	0.291626	1.10718	0.915773	1.3386	1.1072 (0.9158-1.3386)	1	0.957452
eOuIYJ	finn-b-G6_CARPTU	Carpal tunnel syndrome || id:finn-b-G6_CARPTU	Sphingomyelin (d18:1/22:1, d18:2/22:0, d16:1/24:1) levels	Inverse variance weighted	7	0.0764845	0.0676589	2.58e-01	-0.0561269	0.209096	1.07949	0.945419	1.23256	1.0795 (0.9454-1.2326)	1	0.957452
etZ7pl	finn-b-G6_CARPTU	Carpal tunnel syndrome || id:finn-b-G6_CARPTU	N-acetylvaline levels	Inverse variance weighted	5	0.138677	0.121852	2.55e-01	-0.100154	0.377508	1.14875	0.904698	1.45865	1.1488 (0.9047-1.4586)	1	0.957452
eWSbBe	finn-b-G6_CARPTU	Carpal tunnel syndrome || id:finn-b-G6_CARPTU	X-11381 levels	Inverse variance weighted	8	-0.0525933	0.0514946	3.07e-01	-0.153523	0.0483362	0.948766	0.857681	1.04952	0.9488 (0.8577-1.0495)	1	0.957452
F8UPn1	finn-b-G6_CARPTU	Carpal tunnel syndrome || id:finn-b-G6_CARPTU	Androstenediol (3beta,17beta) disulfate (2) levels	Inverse variance weighted	7	0.0627442	0.0628975	3.18e-01	-0.0605349	0.186023	1.06475	0.941261	1.20445	1.0648 (0.9413-1.2045)	1	0.957452
fEOIIQ	finn-b-G6_CARPTU	Carpal tunnel syndrome || id:finn-b-G6_CARPTU	N1-methyladenosine levels	Inverse variance weighted	4	-0.100593	0.0907626	2.68e-01	-0.278488	0.077302	0.904301	0.756928	1.08037	0.9043 (0.7569-1.0804)	1	0.957452
FPwB0r	finn-b-G6_CARPTU	Carpal tunnel syndrome || id:finn-b-G6_CARPTU	Palmitoyl-sphingosine-phosphoethanolamine (d18:1/16:0) levels	Inverse variance weighted	5	-0.0761545	0.0761148	3.17e-01	-0.22534	0.0730306	0.926673	0.798245	1.07576	0.9267 (0.7982-1.0758)	1	0.957452
gbSvoP	finn-b-G6_CARPTU	Carpal tunnel syndrome || id:finn-b-G6_CARPTU	N-acetylkynurenine (2) levels	Inverse variance weighted	7	-0.0309583	0.0312399	3.22e-01	-0.0921884	0.0302719	0.969516	0.911933	1.03073	0.9695 (0.9119-1.0307)	1	0.957452
geDpjT	finn-b-G6_CARPTU	Carpal tunnel syndrome || id:finn-b-G6_CARPTU	X-24970 levels	Wald ratio	1	0.242593	0.235458	3.03e-01	-0.218904	0.70409	1.27455	0.803399	2.02201	1.2745 (0.8034-2.022)	1	0.957452
gQLjxH	finn-b-G6_CARPTU	Carpal tunnel syndrome || id:finn-b-G6_CARPTU	Methionine to phosphate ratio	Inverse variance weighted	2	0.0915444	0.0912318	3.16e-01	-0.0872699	0.270359	1.09587	0.91643	1.31043	1.0959 (0.9164-1.3104)	1	0.957452
H9rfzG	finn-b-G6_CARPTU	Carpal tunnel syndrome || id:finn-b-G6_CARPTU	X-18922 levels	Inverse variance weighted	6	0.0611151	0.0591707	3.02e-01	-0.0548595	0.17709	1.06302	0.946618	1.19374	1.063 (0.9466-1.1937)	1	0.957452
hWgX0S	finn-b-G6_CARPTU	Carpal tunnel syndrome || id:finn-b-G6_CARPTU	X-22834 levels	Inverse variance weighted	4	0.0976934	0.086324	2.58e-01	-0.0715016	0.266888	1.10262	0.930995	1.30589	1.1026 (0.931-1.3059)	1	0.957452
HZYIA8	finn-b-G6_CARPTU	Carpal tunnel syndrome || id:finn-b-G6_CARPTU	Nisinate (24:6n3) levels	Inverse variance weighted	3	0.077838	0.0722259	2.81e-01	-0.0637248	0.219401	1.08095	0.938263	1.24533	1.0809 (0.9383-1.2453)	1	0.957452
IA3a7B	finn-b-G6_CARPTU	Carpal tunnel syndrome || id:finn-b-G6_CARPTU	Maltose to sucrose ratio	Wald ratio	1	0.192531	0.171703	2.62e-01	-0.144007	0.52907	1.21231	0.865881	1.69735	1.2123 (0.8659-1.6974)	1	0.957452
irobWZ	finn-b-G6_CARPTU	Carpal tunnel syndrome || id:finn-b-G6_CARPTU	4-acetaminophen sulfate levels	Inverse variance weighted	2	0.0913412	0.0909134	3.15e-01	-0.0868491	0.269532	1.09564	0.916815	1.30935	1.0956 (0.9168-1.3094)	1	0.957452
j0Qsgp	finn-b-G6_CARPTU	Carpal tunnel syndrome || id:finn-b-G6_CARPTU	3-hydroxyphenylacetoylglutamine levels	Wald ratio	1	-0.0777284	0.0697866	2.65e-01	-0.21451	0.0590533	0.925216	0.806937	1.06083	0.9252 (0.8069-1.0608)	1	0.957452
j2cpVb	finn-b-G6_CARPTU	Carpal tunnel syndrome || id:finn-b-G6_CARPTU	Glutamine conjugate of C6H10O2 (1) levels	Inverse variance weighted	2	-0.201842	0.17755	2.56e-01	-0.549841	0.146156	0.817224	0.577042	1.15738	0.8172 (0.577-1.1574)	1	0.957452
jri532	finn-b-G6_CARPTU	Carpal tunnel syndrome || id:finn-b-G6_CARPTU	X-24544 levels	Inverse variance weighted	8	0.0442505	0.0442065	3.17e-01	-0.0423943	0.130895	1.04524	0.958492	1.13985	1.0452 (0.9585-1.1398)	1	0.957452
k2jktv	finn-b-G6_CARPTU	Carpal tunnel syndrome || id:finn-b-G6_CARPTU	2'-o-methylcytidine levels	Inverse variance weighted	2	-0.0276227	0.0243081	2.56e-01	-0.0752665	0.0200211	0.972755	0.927496	1.02022	0.9728 (0.9275-1.0202)	1	0.957452
klLpEd	finn-b-G6_CARPTU	Carpal tunnel syndrome || id:finn-b-G6_CARPTU	Arachidonate (20:4n6) levels	Inverse variance weighted	2	0.0531342	0.046686	2.55e-01	-0.0383704	0.144639	1.05457	0.962356	1.15562	1.0546 (0.9624-1.1556)	1	0.957452
lofCon	finn-b-G6_CARPTU	Carpal tunnel syndrome || id:finn-b-G6_CARPTU	Bilirubin degradation product, C16H18N2O5 (4) levels	Inverse variance weighted	5	0.0332185	0.0309343	2.83e-01	-0.0274127	0.0938497	1.03378	0.97296	1.09839	1.0338 (0.973-1.0984)	1	0.957452
m4N4DQ	finn-b-G6_CARPTU	Carpal tunnel syndrome || id:finn-b-G6_CARPTU	1,2-dilinoleoyl-GPE (18:2/18:2) levels	Inverse variance weighted	3	-0.0571062	0.0552017	3.01e-01	-0.165301	0.0510891	0.944494	0.847638	1.05242	0.9445 (0.8476-1.0524)	1	0.957452
M5kE0V	finn-b-G6_CARPTU	Carpal tunnel syndrome || id:finn-b-G6_CARPTU	Citrate levels	Inverse variance weighted	4	-0.0998058	0.0985167	3.11e-01	-0.292898	0.093287	0.905013	0.746098	1.09778	0.905 (0.7461-1.0978)	1	0.957452
mC8NA2	finn-b-G6_CARPTU	Carpal tunnel syndrome || id:finn-b-G6_CARPTU	Hippurate levels	Inverse variance weighted	3	-0.102369	0.0992003	3.02e-01	-0.296801	0.0920639	0.902697	0.743192	1.09643	0.9027 (0.7432-1.0964)	1	0.957452
Mhu7yr	finn-b-G6_CARPTU	Carpal tunnel syndrome || id:finn-b-G6_CARPTU	4-methoxyphenol sulfate levels	Inverse variance weighted	4	0.103225	0.0931276	2.68e-01	-0.0793049	0.285755	1.10874	0.923758	1.33077	1.1087 (0.9238-1.3308)	1	0.957452
mL9scF	finn-b-G6_CARPTU	Carpal tunnel syndrome || id:finn-b-G6_CARPTU	3-aminoisobutyrate levels	Inverse variance weighted	4	0.0263777	0.0240193	2.72e-01	-0.0207002	0.0734555	1.02673	0.979513	1.07622	1.0267 (0.9795-1.0762)	1	0.957452
NWsSbt	finn-b-G6_CARPTU	Carpal tunnel syndrome || id:finn-b-G6_CARPTU	Phenylacetylglutamate levels	Inverse variance weighted	3	0.0799599	0.0697071	2.51e-01	-0.0566661	0.216586	1.08324	0.94491	1.24183	1.0832 (0.9449-1.2418)	1	0.957452
nxXJDh	finn-b-G6_CARPTU	Carpal tunnel syndrome || id:finn-b-G6_CARPTU	Androsterone glucuronide to etiocholanolone glucuronide ratio	Inverse variance weighted	11	0.0395145	0.0391505	3.13e-01	-0.0372206	0.11625	1.04031	0.963464	1.12328	1.0403 (0.9635-1.1233)	1	0.957452
OkcwRt	finn-b-G6_CARPTU	Carpal tunnel syndrome || id:finn-b-G6_CARPTU	Gamma-glutamyl-alpha-lysine levels	Inverse variance weighted	3	0.163216	0.148863	2.73e-01	-0.128556	0.454988	1.17729	0.879364	1.57615	1.1773 (0.8794-1.5762)	1	0.957452
omqYZa	finn-b-G6_CARPTU	Carpal tunnel syndrome || id:finn-b-G6_CARPTU	5-methylthioadenosine (MTA) to phosphate ratio	Inverse variance weighted	7	-0.0705188	0.0670165	2.93e-01	-0.201871	0.0608335	0.93191	0.8172	1.06272	0.9319 (0.8172-1.0627)	1	0.957452
otcsjY	finn-b-G6_CARPTU	Carpal tunnel syndrome || id:finn-b-G6_CARPTU	3-carboxy-4-methyl-5-propyl-2-furanpropanoate (cmpf) levels	Inverse variance weighted	3	-0.157775	0.150285	2.94e-01	-0.452334	0.136785	0.854042	0.636142	1.14658	0.854 (0.6361-1.1466)	1	0.957452
P34ws3	finn-b-G6_CARPTU	Carpal tunnel syndrome || id:finn-b-G6_CARPTU	1-oleoyl-2-docosahexaenoyl-GPC (18:1/22:6) levels	Inverse variance weighted	7	0.0632401	0.063103	3.16e-01	-0.0604417	0.186922	1.06528	0.941349	1.20553	1.0653 (0.9413-1.2055)	1	0.957452
PAGwJe	finn-b-G6_CARPTU	Carpal tunnel syndrome || id:finn-b-G6_CARPTU	N-acetylalliin levels	Inverse variance weighted	6	0.0573171	0.0519775	2.70e-01	-0.0445588	0.159193	1.05899	0.956419	1.17256	1.059 (0.9564-1.1726)	1	0.957452
pHYS7a	finn-b-G6_CARPTU	Carpal tunnel syndrome || id:finn-b-G6_CARPTU	1-oleoyl-GPI (18:1) levels	Inverse variance weighted	5	0.0784276	0.0779968	3.15e-01	-0.0744461	0.231301	1.08159	0.928258	1.26024	1.0816 (0.9283-1.2602)	1	0.957452
piSI8e	finn-b-G6_CARPTU	Carpal tunnel syndrome || id:finn-b-G6_CARPTU	S-allylcysteine levels	Inverse variance weighted	3	0.0998124	0.0894879	2.65e-01	-0.0755839	0.275209	1.10496	0.927202	1.31681	1.105 (0.9272-1.3168)	1	0.957452
qcwNUk	finn-b-G6_CARPTU	Carpal tunnel syndrome || id:finn-b-G6_CARPTU	Piperine levels	Inverse variance weighted	3	0.109789	0.110736	3.21e-01	-0.107253	0.326832	1.11604	0.898298	1.38657	1.116 (0.8983-1.3866)	1	0.957452
QI17jb	finn-b-G6_CARPTU	Carpal tunnel syndrome || id:finn-b-G6_CARPTU	Glutamate to glutamine ratio	Inverse variance weighted	3	0.105969	0.106064	3.18e-01	-0.101916	0.313854	1.11179	0.903105	1.36869	1.1118 (0.9031-1.3687)	1	0.957452
qI563y	finn-b-G6_CARPTU	Carpal tunnel syndrome || id:finn-b-G6_CARPTU	Carboxyethyl-gaba levels	Inverse variance weighted	3	-0.166544	0.167733	3.21e-01	-0.4953	0.162211	0.846585	0.609388	1.17611	0.8466 (0.6094-1.1761)	1	0.957452
qPuRDj	finn-b-G6_CARPTU	Carpal tunnel syndrome || id:finn-b-G6_CARPTU	Gamma-glutamylglutamate levels	Inverse variance weighted	5	0.11569	0.101475	2.54e-01	-0.0832016	0.314582	1.12265	0.920166	1.36969	1.1226 (0.9202-1.3697)	1	0.957452
QwjtQk	finn-b-G6_CARPTU	Carpal tunnel syndrome || id:finn-b-G6_CARPTU	7-alpha-hydroxy-3-oxo-4-cholestenoate (7-hoca) levels	Inverse variance weighted	4	0.0934197	0.0938495	3.20e-01	-0.0905252	0.277365	1.09792	0.913451	1.31965	1.0979 (0.9135-1.3196)	1	0.957452
qx9C5R	finn-b-G6_CARPTU	Carpal tunnel syndrome || id:finn-b-G6_CARPTU	3-phosphoglycerate to phosphate ratio	Wald ratio	1	0.227965	0.224546	3.10e-01	-0.212144	0.668075	1.25604	0.808848	1.95048	1.256 (0.8088-1.9505)	1	0.957452
qyn6MQ	finn-b-G6_CARPTU	Carpal tunnel syndrome || id:finn-b-G6_CARPTU	X-24588 levels	Inverse variance weighted	10	0.0573812	0.0563309	3.08e-01	-0.0530273	0.16779	1.05906	0.948354	1.18269	1.0591 (0.9484-1.1827)	1	0.957452
qzDoBC	finn-b-G6_CARPTU	Carpal tunnel syndrome || id:finn-b-G6_CARPTU	Lithocholate sulfate (1) levels	Inverse variance weighted	6	-0.0552414	0.0547291	3.13e-01	-0.16251	0.0520276	0.946257	0.850007	1.0534	0.9463 (0.85-1.0534)	1	0.957452
s5EQWN	finn-b-G6_CARPTU	Carpal tunnel syndrome || id:finn-b-G6_CARPTU	Phosphate to phosphoethanolamine ratio	Inverse variance weighted	4	0.113958	0.111015	3.05e-01	-0.103631	0.331547	1.12071	0.901558	1.39312	1.1207 (0.9016-1.3931)	1	0.957452
snWW2Z	finn-b-G6_CARPTU	Carpal tunnel syndrome || id:finn-b-G6_CARPTU	Fructose levels	Inverse variance weighted	3	-0.307059	0.269579	2.55e-01	-0.835435	0.221316	0.735607	0.433686	1.24772	0.7356 (0.4337-1.2477)	1	0.957452
Tabx5I	finn-b-G6_CARPTU	Carpal tunnel syndrome || id:finn-b-G6_CARPTU	N-acetyl-L-alanine levels	Inverse variance weighted	6	0.0794693	0.079549	3.18e-01	-0.0764468	0.235385	1.08271	0.926402	1.2654	1.0827 (0.9264-1.2654)	1	0.957452
tBnw9S	finn-b-G6_CARPTU	Carpal tunnel syndrome || id:finn-b-G6_CARPTU	1-palmitoyl-2-oleoyl-GPE (16:0/18:1) levels	Inverse variance weighted	10	0.0346767	0.0337944	3.05e-01	-0.0315603	0.100914	1.03528	0.968933	1.10618	1.0353 (0.9689-1.1062)	1	0.957452
Tjx3iM	finn-b-G6_CARPTU	Carpal tunnel syndrome || id:finn-b-G6_CARPTU	Uridine to pseudouridine ratio	Inverse variance weighted	3	0.114631	0.10556	2.78e-01	-0.0922674	0.321529	1.12146	0.911861	1.37923	1.1215 (0.9119-1.3792)	1	0.957452
TloSEJ	finn-b-G6_CARPTU	Carpal tunnel syndrome || id:finn-b-G6_CARPTU	Valine levels	Inverse variance weighted	4	0.124075	0.110585	2.62e-01	-0.0926715	0.340821	1.1321	0.911493	1.4061	1.1321 (0.9115-1.4061)	1	0.957452
tnhGvw	finn-b-G6_CARPTU	Carpal tunnel syndrome || id:finn-b-G6_CARPTU	Methylsuccinoylcarnitine levels	Inverse variance weighted	10	-0.0357534	0.035764	3.17e-01	-0.105851	0.034344	0.964878	0.899559	1.03494	0.9649 (0.8996-1.0349)	1	0.957452
UU251u	finn-b-G6_CARPTU	Carpal tunnel syndrome || id:finn-b-G6_CARPTU	Hydroxyasparagine levels	Inverse variance weighted	4	-0.120251	0.112628	2.86e-01	-0.341003	0.1005	0.886697	0.711057	1.10572	0.8867 (0.7111-1.1057)	1	0.957452
UVccWZ	finn-b-G6_CARPTU	Carpal tunnel syndrome || id:finn-b-G6_CARPTU	Adenosine 5'-diphosphate (ADP) to N-acetylglucosamine to N-acetylgalactosamine ratio	Inverse variance weighted	2	0.0941754	0.0917897	3.05e-01	-0.0857324	0.274083	1.09875	0.91784	1.31532	1.0988 (0.9178-1.3153)	1	0.957452
UZGeJR	finn-b-G6_CARPTU	Carpal tunnel syndrome || id:finn-b-G6_CARPTU	1-palmitoyl-GPE (16:0) levels	Inverse variance weighted	9	0.0496356	0.0483164	3.04e-01	-0.0450646	0.144336	1.05089	0.955936	1.15527	1.0509 (0.9559-1.1553)	1	0.957452
VaeeCy	finn-b-G6_CARPTU	Carpal tunnel syndrome || id:finn-b-G6_CARPTU	2-methylserine levels	Inverse variance weighted	4	-0.0874384	0.0849764	3.03e-01	-0.253992	0.0791154	0.916275	0.775698	1.08233	0.9163 (0.7757-1.0823)	1	0.957452
vnzZ0J	finn-b-G6_CARPTU	Carpal tunnel syndrome || id:finn-b-G6_CARPTU	Salicylate to taurocholate ratio	Inverse variance weighted	2	0.217925	0.210783	3.01e-01	-0.195209	0.631058	1.24349	0.822663	1.8796	1.2435 (0.8227-1.8796)	1	0.957452
vZhlWj	finn-b-G6_CARPTU	Carpal tunnel syndrome || id:finn-b-G6_CARPTU	Proline to glutamate ratio	Inverse variance weighted	4	-0.09642	0.0851187	2.57e-01	-0.263253	0.0704127	0.908083	0.768548	1.07295	0.9081 (0.7685-1.073)	1	0.957452
w1cZ7G	finn-b-G6_CARPTU	Carpal tunnel syndrome || id:finn-b-G6_CARPTU	Argininate levels	Inverse variance weighted	6	0.127834	0.117835	2.78e-01	-0.103123	0.358791	1.13636	0.902016	1.4316	1.1364 (0.902-1.4316)	1	0.957452
wBB1Is	finn-b-G6_CARPTU	Carpal tunnel syndrome || id:finn-b-G6_CARPTU	Umbelliferone sulfate levels	Inverse variance weighted	5	0.0612168	0.0599415	3.07e-01	-0.0562684	0.178702	1.06313	0.945285	1.19566	1.0631 (0.9453-1.1957)	1	0.957452
Whgebe	finn-b-G6_CARPTU	Carpal tunnel syndrome || id:finn-b-G6_CARPTU	Myo-inositol levels	Inverse variance weighted	7	0.139241	0.121989	2.54e-01	-0.0998577	0.378339	1.1494	0.904966	1.45986	1.1494 (0.905-1.4599)	1	0.957452
woEsaq	finn-b-G6_CARPTU	Carpal tunnel syndrome || id:finn-b-G6_CARPTU	S-methylmethionine levels	Wald ratio	1	0.166798	0.167319	3.19e-01	-0.161148	0.494743	1.18152	0.851166	1.64008	1.1815 (0.8512-1.6401)	1	0.957452
x0o3vx	finn-b-G6_CARPTU	Carpal tunnel syndrome || id:finn-b-G6_CARPTU	1-stearoyl-gpc (18:0) levels	Inverse variance weighted	9	0.0807357	0.0795381	3.10e-01	-0.075159	0.23663	1.08408	0.927596	1.26697	1.0841 (0.9276-1.267)	1	0.957452
X0xHXE	finn-b-G6_CARPTU	Carpal tunnel syndrome || id:finn-b-G6_CARPTU	5alpha-androstan-3alpha,17beta-diol monosulfate (1) levels	Inverse variance weighted	7	0.0221792	0.0197993	2.63e-01	-0.0166273	0.0609858	1.02243	0.98351	1.06288	1.0224 (0.9835-1.0629)	1	0.957452
XeZmAE	finn-b-G6_CARPTU	Carpal tunnel syndrome || id:finn-b-G6_CARPTU	Docosatrienoate (22:3n3) levels	Inverse variance weighted	4	-0.0718674	0.0693175	3.00e-01	-0.20773	0.0639949	0.930654	0.812427	1.06609	0.9307 (0.8124-1.0661)	1	0.957452
XsFNEY	finn-b-G6_CARPTU	Carpal tunnel syndrome || id:finn-b-G6_CARPTU	Sphingosine to phosphate ratio	Inverse variance weighted	4	-0.125416	0.116227	2.81e-01	-0.353221	0.102389	0.88213	0.702422	1.10781	0.8821 (0.7024-1.1078)	1	0.957452
xyj5Db	finn-b-G6_CARPTU	Carpal tunnel syndrome || id:finn-b-G6_CARPTU	Phosphate levels (UKB data field 30810)	Inverse variance weighted	5	-0.128137	0.11607	2.70e-01	-0.355635	0.0993616	0.879733	0.700729	1.10447	0.8797 (0.7007-1.1045)	1	0.957452
y8YuUJ	finn-b-G6_CARPTU	Carpal tunnel syndrome || id:finn-b-G6_CARPTU	Mannose levels	Inverse variance weighted	4	-0.0546721	0.0506656	2.81e-01	-0.153977	0.0446325	0.946796	0.857292	1.04564	0.9468 (0.8573-1.0456)	1	0.957452
YER6t6	finn-b-G6_CARPTU	Carpal tunnel syndrome || id:finn-b-G6_CARPTU	Salicylate to caprylate (8:0) ratio	Wald ratio	1	0.198542	0.197766	3.15e-01	-0.18908	0.586164	1.21962	0.82772	1.79708	1.2196 (0.8277-1.7971)	1	0.957452
YIoGSJ	finn-b-G6_CARPTU	Carpal tunnel syndrome || id:finn-b-G6_CARPTU	P-cresol sulfate levels	Wald ratio	1	-0.218032	0.19705	2.69e-01	-0.604249	0.168186	0.8041	0.546484	1.18316	0.8041 (0.5465-1.1832)	1	0.957452
yQBn1c	finn-b-G6_CARPTU	Carpal tunnel syndrome || id:finn-b-G6_CARPTU	Glutarate (C5-DC) to caprylate (8:0) ratio	Wald ratio	1	-0.219738	0.205318	2.85e-01	-0.622161	0.182685	0.802729	0.536783	1.20044	0.8027 (0.5368-1.2004)	1	0.957452
YTRo2x	finn-b-G6_CARPTU	Carpal tunnel syndrome || id:finn-b-G6_CARPTU	Tryptophan betaine levels	Inverse variance weighted	7	0.0619078	0.0560155	2.69e-01	-0.0478826	0.171698	1.06386	0.953246	1.18732	1.0639 (0.9532-1.1873)	1	0.957452
Z8CfOZ	finn-b-G6_CARPTU	Carpal tunnel syndrome || id:finn-b-G6_CARPTU	Trigonelline levels	Inverse variance weighted	3	-0.131787	0.130675	3.13e-01	-0.38791	0.124337	0.876528	0.678473	1.1324	0.8765 (0.6785-1.1324)	1	0.957452
zDo0G7	finn-b-G6_CARPTU	Carpal tunnel syndrome || id:finn-b-G6_CARPTU	Cholate to phosphate ratio	Wald ratio	1	-0.192213	0.183221	2.94e-01	-0.551327	0.1669	0.825131	0.576185	1.18164	0.8251 (0.5762-1.1816)	1	0.957452
znsdse	finn-b-G6_CARPTU	Carpal tunnel syndrome || id:finn-b-G6_CARPTU	N-acetylputrescine levels	Inverse variance weighted	6	0.0392051	0.0393573	3.19e-01	-0.0379352	0.116345	1.03998	0.962775	1.12338	1.04 (0.9628-1.1234)	1	0.957452
zRN361	finn-b-G6_CARPTU	Carpal tunnel syndrome || id:finn-b-G6_CARPTU	N-acetylglycine levels	Inverse variance weighted	7	-0.0406716	0.037834	2.82e-01	-0.114826	0.033483	0.960144	0.891521	1.03405	0.9601 (0.8915-1.034)	1	0.957452
ZWjyjn	finn-b-G6_CARPTU	Carpal tunnel syndrome || id:finn-b-G6_CARPTU	Branched chain 14:0 dicarboxylic acid levels	Inverse variance weighted	3	0.0960191	0.0917509	2.95e-01	-0.0838126	0.275851	1.10078	0.919604	1.31765	1.1008 (0.9196-1.3177)	1	0.957452
xjnZWL	finn-b-G6_CARPTU	Carpal tunnel syndrome || id:finn-b-G6_CARPTU	1-linolenoyl-GPC (18:3) levels	Inverse variance weighted	7	0.1053	0.106593	3.23e-01	-0.103622	0.314222	1.11104	0.901566	1.36919	1.111 (0.9016-1.3692)	1	0.959911
dFmnOZ	finn-b-G6_CARPTU	Carpal tunnel syndrome || id:finn-b-G6_CARPTU	Docosahexaenoate DHA; 22:6n3 levels	Inverse variance weighted	2	0.125735	0.12876	3.29e-01	-0.126635	0.378104	1.13398	0.881056	1.45951	1.134 (0.8811-1.4595)	1	0.962059
lOhfPC	finn-b-G6_CARPTU	Carpal tunnel syndrome || id:finn-b-G6_CARPTU	4-hydroxyhippurate levels	Wald ratio	1	0.57802	0.590694	3.28e-01	-0.57974	1.73578	1.78251	0.560044	5.67336	1.7825 (0.56-5.6734)	1	0.962059
oyiinu	finn-b-G6_CARPTU	Carpal tunnel syndrome || id:finn-b-G6_CARPTU	Quinolinate levels	Inverse variance weighted	6	0.0631122	0.0641079	3.25e-01	-0.0625394	0.188764	1.06515	0.939376	1.20776	1.0651 (0.9394-1.2078)	1	0.962059
PL7uQ9	finn-b-G6_CARPTU	Carpal tunnel syndrome || id:finn-b-G6_CARPTU	Cysteine levels	Wald ratio	1	0.193412	0.197306	3.27e-01	-0.193308	0.580131	1.21338	0.824228	1.78627	1.2134 (0.8242-1.7863)	1	0.962059
Vp16On	finn-b-G6_CARPTU	Carpal tunnel syndrome || id:finn-b-G6_CARPTU	1-palmitoyl-2-linoleoyl-GPE (16:0/18:2) levels	Inverse variance weighted	7	-0.0265533	0.0271726	3.28e-01	-0.0798116	0.026705	0.973796	0.92329	1.02706	0.9738 (0.9233-1.0271)	1	0.962059
yFlgOc	finn-b-G6_CARPTU	Carpal tunnel syndrome || id:finn-b-G6_CARPTU	Eicosapentaenoate (EPA; 20:5n3) levels	Inverse variance weighted	4	0.0615814	0.062711	3.26e-01	-0.0613322	0.184495	1.06352	0.940511	1.20261	1.0635 (0.9405-1.2026)	1	0.962059
ZSV8vN	finn-b-G6_CARPTU	Carpal tunnel syndrome || id:finn-b-G6_CARPTU	4-vinylguaiacol sulfate levels	Wald ratio	1	0.484635	0.493483	3.26e-01	-0.482591	1.45186	1.62358	0.617182	4.27105	1.6236 (0.6172-4.2711)	1	0.962059
2BLjjS	finn-b-G6_CARPTU	Carpal tunnel syndrome || id:finn-b-G6_CARPTU	X-12127 levels	Inverse variance weighted	2	-0.134942	0.139049	3.32e-01	-0.407478	0.137593	0.873766	0.665326	1.14751	0.8738 (0.6653-1.1475)	1	0.968784
jge2Ig	finn-b-G6_CARPTU	Carpal tunnel syndrome || id:finn-b-G6_CARPTU	X-12839 levels	Inverse variance weighted	5	-0.0730446	0.0756113	3.34e-01	-0.221243	0.0751536	0.929559	0.801522	1.07805	0.9296 (0.8015-1.078)	1	0.970711
vqO6Hz	finn-b-G6_CARPTU	Carpal tunnel syndrome || id:finn-b-G6_CARPTU	Cortisol to 4-cholesten-3-one ratio	Inverse variance weighted	3	-0.207026	0.214552	3.35e-01	-0.627547	0.213495	0.812998	0.5339	1.238	0.813 (0.5339-1.238)	1	0.970711
xqlhGt	finn-b-G6_CARPTU	Carpal tunnel syndrome || id:finn-b-G6_CARPTU	Docosatrienoate (22:3n6) levels	Inverse variance weighted	4	0.0593028	0.0614061	3.34e-01	-0.0610531	0.179659	1.0611	0.940773	1.19681	1.0611 (0.9408-1.1968)	1	0.970711
3OQT2j	finn-b-G6_CARPTU	Carpal tunnel syndrome || id:finn-b-G6_CARPTU	Eicosanedioate (C20-DC) levels	Inverse variance weighted	2	0.0874919	0.0918694	3.41e-01	-0.0925721	0.267556	1.09143	0.911583	1.30677	1.0914 (0.9116-1.3068)	1	0.973054
7t2hzw	finn-b-G6_CARPTU	Carpal tunnel syndrome || id:finn-b-G6_CARPTU	X-21353 levels	Inverse variance weighted	5	0.0154995	0.0162371	3.40e-01	-0.0163253	0.0473242	1.01562	0.983807	1.04846	1.0156 (0.9838-1.0485)	1	0.973054
81EcSw	finn-b-G6_CARPTU	Carpal tunnel syndrome || id:finn-b-G6_CARPTU	Plasma free asparagine levels	Inverse variance weighted	5	-0.0747757	0.078293	3.40e-01	-0.22823	0.0786786	0.927952	0.795941	1.08186	0.928 (0.7959-1.0819)	1	0.973054
Dtschk	finn-b-G6_CARPTU	Carpal tunnel syndrome || id:finn-b-G6_CARPTU	X-24241 levels	Inverse variance weighted	5	-0.0718528	0.0754647	3.41e-01	-0.219764	0.076058	0.930668	0.802708	1.07903	0.9307 (0.8027-1.079)	1	0.973054
duhNnV	finn-b-G6_CARPTU	Carpal tunnel syndrome || id:finn-b-G6_CARPTU	X-12729 levels	Inverse variance weighted	3	0.101236	0.105832	3.39e-01	-0.106195	0.308666	1.10654	0.89925	1.36161	1.1065 (0.8992-1.3616)	1	0.973054
gOU5CB	finn-b-G6_CARPTU	Carpal tunnel syndrome || id:finn-b-G6_CARPTU	Pyridoxate levels	Inverse variance weighted	2	-0.392888	0.412117	3.40e-01	-1.20064	0.414862	0.675105	0.301002	1.51416	0.6751 (0.301-1.5142)	1	0.973054
tbaaZe	finn-b-G6_CARPTU	Carpal tunnel syndrome || id:finn-b-G6_CARPTU	2-hydroxystearate levels	Inverse variance weighted	4	0.0910654	0.0952244	3.39e-01	-0.0955744	0.277705	1.09534	0.908851	1.3201	1.0953 (0.9089-1.3201)	1	0.973054
wGg82h	finn-b-G6_CARPTU	Carpal tunnel syndrome || id:finn-b-G6_CARPTU	1-stearoyl-GPI (18:0) levels	Inverse variance weighted	3	0.162779	0.169475	3.37e-01	-0.169392	0.49495	1.17678	0.844178	1.64042	1.1768 (0.8442-1.6404)	1	0.973054
0plknq	finn-b-G6_CARPTU	Carpal tunnel syndrome || id:finn-b-G6_CARPTU	Dihomo-linolenoyl-choline levels	Inverse variance weighted	3	-0.123064	0.153839	4.24e-01	-0.424589	0.17846	0.884207	0.654039	1.19538	0.8842 (0.654-1.1954)	1	0.975994
1NHepF	finn-b-G6_CARPTU	Carpal tunnel syndrome || id:finn-b-G6_CARPTU	Delta-CEHC levels	Wald ratio	1	-0.124712	0.155271	4.22e-01	-0.429042	0.179618	0.882751	0.651132	1.19676	0.8828 (0.6511-1.1968)	1	0.975994
2jxc5R	finn-b-G6_CARPTU	Carpal tunnel syndrome || id:finn-b-G6_CARPTU	1-palmitoyl-GPG (16:0) levels	Inverse variance weighted	5	0.0419484	0.0522548	4.22e-01	-0.060471	0.144368	1.04284	0.941321	1.15531	1.0428 (0.9413-1.1553)	1	0.975994
30WLcG	finn-b-G6_CARPTU	Carpal tunnel syndrome || id:finn-b-G6_CARPTU	(16 or 17)-methylstearate (a19:0 or i19:0) levels	Wald ratio	1	0.226582	0.250886	3.66e-01	-0.265155	0.718318	1.25431	0.767087	2.05098	1.2543 (0.7671-2.051)	1	0.975994
32rfdW	finn-b-G6_CARPTU	Carpal tunnel syndrome || id:finn-b-G6_CARPTU	Eicosenedioate (C20:1-DC) levels	Inverse variance weighted	10	0.0253044	0.0333745	4.48e-01	-0.0401096	0.0907184	1.02563	0.960684	1.09496	1.0256 (0.9607-1.095)	1	0.975994
37eOXN	finn-b-G6_CARPTU	Carpal tunnel syndrome || id:finn-b-G6_CARPTU	Cis 3,4-methyleneheptanoate levels	Inverse variance weighted	6	0.0548622	0.0766553	4.74e-01	-0.0953822	0.205107	1.0564	0.909025	1.22766	1.0564 (0.909-1.2277)	1	0.975994
3d24Md	finn-b-G6_CARPTU	Carpal tunnel syndrome || id:finn-b-G6_CARPTU	Phosphate to linoleoyl-arachidonoyl-glycerol (18:2 to 20:4) [2] ratio	Inverse variance weighted	8	-0.0397205	0.0432145	3.58e-01	-0.124421	0.0449799	0.961058	0.883008	1.04601	0.9611 (0.883-1.046)	1	0.975994
3dOckU	finn-b-G6_CARPTU	Carpal tunnel syndrome || id:finn-b-G6_CARPTU	Pregnenediol disulfate (C21H34O8S2) levels	Inverse variance weighted	10	-0.0254508	0.0351297	4.69e-01	-0.094305	0.0434034	0.97487	0.910005	1.04436	0.9749 (0.91-1.0444)	1	0.975994
3wGQfS	finn-b-G6_CARPTU	Carpal tunnel syndrome || id:finn-b-G6_CARPTU	Sphingomyelin (d18:2/24:1, d18:1/24:2) levels	Inverse variance weighted	5	-0.0861109	0.0984202	3.82e-01	-0.279014	0.106793	0.917492	0.756529	1.1127	0.9175 (0.7565-1.1127)	1	0.975994
43r5Ym	finn-b-G6_CARPTU	Carpal tunnel syndrome || id:finn-b-G6_CARPTU	X-25419 levels	Inverse variance weighted	3	0.0624973	0.087775	4.76e-01	-0.109542	0.234536	1.06449	0.896245	1.26432	1.0645 (0.8962-1.2643)	1	0.975994
4bfQcl	finn-b-G6_CARPTU	Carpal tunnel syndrome || id:finn-b-G6_CARPTU	X-24801 levels	Inverse variance weighted	13	0.0373279	0.0461307	4.18e-01	-0.0530883	0.127744	1.03803	0.948296	1.13626	1.038 (0.9483-1.1363)	1	0.975994
4YZ2Kw	finn-b-G6_CARPTU	Carpal tunnel syndrome || id:finn-b-G6_CARPTU	X-25957 levels	Inverse variance weighted	2	-0.10266	0.144375	4.77e-01	-0.385635	0.180315	0.902433	0.680018	1.19759	0.9024 (0.68-1.1976)	1	0.975994
59f9dS	finn-b-G6_CARPTU	Carpal tunnel syndrome || id:finn-b-G6_CARPTU	Stachydrine levels	Inverse variance weighted	2	-0.197256	0.218063	3.66e-01	-0.624659	0.230147	0.82098	0.535444	1.25879	0.821 (0.5354-1.2588)	1	0.975994
5qciKh	finn-b-G6_CARPTU	Carpal tunnel syndrome || id:finn-b-G6_CARPTU	Pregnenediol sulfate (C21H34O5S) levels	Inverse variance weighted	9	0.0884679	0.0985767	3.69e-01	-0.104742	0.281678	1.0925	0.900556	1.32535	1.0925 (0.9006-1.3254)	1	0.975994
5u3sGp	finn-b-G6_CARPTU	Carpal tunnel syndrome || id:finn-b-G6_CARPTU	5-acetylamino-6-amino-3-methyluracil levels	Inverse variance weighted	6	0.0578323	0.0658209	3.80e-01	-0.0711767	0.186841	1.05954	0.931297	1.20544	1.0595 (0.9313-1.2054)	1	0.975994
5VgDhq	finn-b-G6_CARPTU	Carpal tunnel syndrome || id:finn-b-G6_CARPTU	Carotenoid levels (cryptoxanthin)	Inverse variance weighted	4	-0.0761261	0.0945346	4.21e-01	-0.261414	0.109162	0.926699	0.769962	1.11534	0.9267 (0.77-1.1153)	1	0.975994
6RjzkT	finn-b-G6_CARPTU	Carpal tunnel syndrome || id:finn-b-G6_CARPTU	Cholesterol to taurocholate ratio	Wald ratio	1	-0.268328	0.286798	3.49e-01	-0.830451	0.293796	0.764657	0.435853	1.34151	0.7647 (0.4359-1.3415)	1	0.975994
6XFS1K	finn-b-G6_CARPTU	Carpal tunnel syndrome || id:finn-b-G6_CARPTU	Perfluorooctanoate (PFOA) levels	Inverse variance weighted	4	-0.0788687	0.0986273	4.24e-01	-0.272178	0.114441	0.924161	0.761719	1.12125	0.9242 (0.7617-1.1212)	1	0.975994
85gN5q	finn-b-G6_CARPTU	Carpal tunnel syndrome || id:finn-b-G6_CARPTU	1-linoleoylglycerol (18:2) levels	Wald ratio	1	-0.243012	0.335483	4.69e-01	-0.900558	0.414534	0.784262	0.406343	1.51367	0.7843 (0.4063-1.5137)	1	0.975994
8bPDWP	finn-b-G6_CARPTU	Carpal tunnel syndrome || id:finn-b-G6_CARPTU	N-acetylisoleucine levels	Wald ratio	1	-0.149685	0.205817	4.67e-01	-0.553086	0.253716	0.860979	0.575172	1.28881	0.861 (0.5752-1.2888)	1	0.975994
8SPCMx	finn-b-G6_CARPTU	Carpal tunnel syndrome || id:finn-b-G6_CARPTU	Phenylacetate levels	Inverse variance weighted	3	-0.122184	0.144958	3.99e-01	-0.406302	0.161933	0.884985	0.666109	1.17578	0.885 (0.6661-1.1758)	1	0.975994
9lu8HV	finn-b-G6_CARPTU	Carpal tunnel syndrome || id:finn-b-G6_CARPTU	2-piperidinone levels	Inverse variance weighted	3	-0.102053	0.121762	4.02e-01	-0.340708	0.136601	0.902981	0.711267	1.14637	0.903 (0.7113-1.1464)	1	0.975994
9ogtnh	finn-b-G6_CARPTU	Carpal tunnel syndrome || id:finn-b-G6_CARPTU	Stearoylcarnitine levels	Inverse variance weighted	7	-0.0463582	0.0545995	3.96e-01	-0.153373	0.0606569	0.9547	0.85781	1.06253	0.9547 (0.8578-1.0625)	1	0.975994
9ormcc	finn-b-G6_CARPTU	Carpal tunnel syndrome || id:finn-b-G6_CARPTU	Ethylparaben sulfate levels	Wald ratio	1	-0.297707	0.325175	3.60e-01	-0.93505	0.339636	0.742519	0.392566	1.40444	0.7425 (0.3926-1.4044)	1	0.975994
9vr6rp	finn-b-G6_CARPTU	Carpal tunnel syndrome || id:finn-b-G6_CARPTU	Adenosine 5'-monophosphate (AMP) to glutamine ratio	Inverse variance weighted	3	-0.176381	0.202652	3.84e-01	-0.573579	0.220817	0.838298	0.563505	1.24709	0.8383 (0.5635-1.2471)	1	0.975994
ABEdyR	finn-b-G6_CARPTU	Carpal tunnel syndrome || id:finn-b-G6_CARPTU	Histidine to asparagine ratio	Inverse variance weighted	4	0.0814421	0.0881137	3.55e-01	-0.0912608	0.254145	1.08485	0.91278	1.28936	1.0849 (0.9128-1.2894)	1	0.975994
acgK8b	finn-b-G6_CARPTU	Carpal tunnel syndrome || id:finn-b-G6_CARPTU	X-16964 levels	Wald ratio	1	-0.180764	0.193061	3.49e-01	-0.559165	0.197636	0.834632	0.571686	1.21852	0.8346 (0.5717-1.2185)	1	0.975994
aGGxgv	finn-b-G6_CARPTU	Carpal tunnel syndrome || id:finn-b-G6_CARPTU	N-acetylcitrulline levels	Inverse variance weighted	6	0.0320783	0.0368605	3.84e-01	-0.0401684	0.104325	1.0326	0.960628	1.10996	1.0326 (0.9606-1.11)	1	0.975994
anDyUW	finn-b-G6_CARPTU	Carpal tunnel syndrome || id:finn-b-G6_CARPTU	(N(1) + N(8))-acetylspermidine levels	Inverse variance weighted	10	0.0512436	0.0560139	3.60e-01	-0.0585438	0.161031	1.05258	0.943137	1.17472	1.0526 (0.9431-1.1747)	1	0.975994
Ans4h4	finn-b-G6_CARPTU	Carpal tunnel syndrome || id:finn-b-G6_CARPTU	X-25420 levels	Inverse variance weighted	2	0.0759706	0.0879086	3.87e-01	-0.0963303	0.248271	1.07893	0.908164	1.28181	1.0789 (0.9082-1.2818)	1	0.975994
bh8JDj	finn-b-G6_CARPTU	Carpal tunnel syndrome || id:finn-b-G6_CARPTU	4-ethylcatechol sulfate levels	Inverse variance weighted	4	0.0810786	0.105644	4.43e-01	-0.125983	0.288141	1.08446	0.88163	1.33394	1.0845 (0.8816-1.3339)	1	0.975994
Bifjfr	finn-b-G6_CARPTU	Carpal tunnel syndrome || id:finn-b-G6_CARPTU	Urate levels	Inverse variance weighted	10	0.066178	0.0724468	3.61e-01	-0.0758177	0.208174	1.06842	0.926985	1.23143	1.0684 (0.927-1.2314)	1	0.975994
blj8CR	finn-b-G6_CARPTU	Carpal tunnel syndrome || id:finn-b-G6_CARPTU	Phosphate to proline ratio	Wald ratio	1	0.0673564	0.0837002	4.21e-01	-0.0966961	0.231409	1.06968	0.907832	1.26037	1.0697 (0.9078-1.2604)	1	0.975994
bzC0ZY	finn-b-G6_CARPTU	Carpal tunnel syndrome || id:finn-b-G6_CARPTU	X-11852 levels	Inverse variance weighted	2	-0.150225	0.175603	3.92e-01	-0.494407	0.193956	0.860514	0.609933	1.21404	0.8605 (0.6099-1.214)	1	0.975994
CCIwg0	finn-b-G6_CARPTU	Carpal tunnel syndrome || id:finn-b-G6_CARPTU	1-palmitoyl-2-docosahexaenoyl-GPE (16:0/22:6) levels	Inverse variance weighted	7	0.0282648	0.0389252	4.68e-01	-0.0480287	0.104558	1.02867	0.953106	1.11022	1.0287 (0.9531-1.1102)	1	0.975994
cDTlis	finn-b-G6_CARPTU	Carpal tunnel syndrome || id:finn-b-G6_CARPTU	Succinylcarnitine levels	Inverse variance weighted	11	-0.0284061	0.0385606	4.61e-01	-0.103985	0.0471727	0.971994	0.901239	1.0483	0.972 (0.9012-1.0483)	1	0.975994
CFiiXO	finn-b-G6_CARPTU	Carpal tunnel syndrome || id:finn-b-G6_CARPTU	2-acetamidophenol sulfate levels	Wald ratio	1	0.143853	0.174016	4.08e-01	-0.197218	0.484923	1.15471	0.821012	1.62405	1.1547 (0.821-1.6241)	1	0.975994
CjvykP	finn-b-G6_CARPTU	Carpal tunnel syndrome || id:finn-b-G6_CARPTU	Adenosine 5'-diphosphate (ADP) to mannitol to sorbitol ratio	Inverse variance weighted	2	-0.0953194	0.10911	3.82e-01	-0.309175	0.118537	0.909083	0.734052	1.12585	0.9091 (0.7341-1.1258)	1	0.975994
CK0IZF	finn-b-G6_CARPTU	Carpal tunnel syndrome || id:finn-b-G6_CARPTU	X-12261 levels	Wald ratio	1	0.105772	0.136832	4.40e-01	-0.162419	0.373963	1.11157	0.850085	1.45348	1.1116 (0.8501-1.4535)	1	0.975994
cLebjB	finn-b-G6_CARPTU	Carpal tunnel syndrome || id:finn-b-G6_CARPTU	Arginine to ornithine ratio	Inverse variance weighted	7	-0.0525079	0.0646	4.16e-01	-0.179124	0.0741081	0.948847	0.836002	1.07692	0.9488 (0.836-1.0769)	1	0.975994
Cm4ai0	finn-b-G6_CARPTU	Carpal tunnel syndrome || id:finn-b-G6_CARPTU	3-methyl catechol sulfate (2) levels	Wald ratio	1	0.0965602	0.117923	4.13e-01	-0.134569	0.327689	1.10138	0.874093	1.38776	1.1014 (0.8741-1.3878)	1	0.975994
cngBO2	finn-b-G6_CARPTU	Carpal tunnel syndrome || id:finn-b-G6_CARPTU	1-oleoyl-GPC (18:1) levels	Wald ratio	1	-0.105337	0.12011	3.80e-01	-0.340752	0.130078	0.900021	0.711235	1.13892	0.9 (0.7112-1.1389)	1	0.975994
CODIGq	finn-b-G6_CARPTU	Carpal tunnel syndrome || id:finn-b-G6_CARPTU	5-hydroxylysine levels	Inverse variance weighted	5	0.0356131	0.0415608	3.92e-01	-0.0458461	0.117072	1.03625	0.955189	1.1242	1.0363 (0.9552-1.1242)	1	0.975994
COmVem	finn-b-G6_CARPTU	Carpal tunnel syndrome || id:finn-b-G6_CARPTU	3-hydroxyoctanoylcarnitine (2) levels	Inverse variance weighted	3	0.106574	0.11709	3.63e-01	-0.122922	0.336069	1.11246	0.884333	1.39944	1.1125 (0.8843-1.3994)	1	0.975994
cqadpI	finn-b-G6_CARPTU	Carpal tunnel syndrome || id:finn-b-G6_CARPTU	O-cresol sulfate levels	Wald ratio	1	-0.165199	0.190264	3.85e-01	-0.538116	0.207718	0.847725	0.583847	1.23087	0.8477 (0.5838-1.2309)	1	0.975994
CQxAZK	finn-b-G6_CARPTU	Carpal tunnel syndrome || id:finn-b-G6_CARPTU	X-11372 levels	Inverse variance weighted	4	-0.0857783	0.10262	4.03e-01	-0.286914	0.115358	0.917798	0.750576	1.12227	0.9178 (0.7506-1.1223)	1	0.975994
cTJiu2	finn-b-G6_CARPTU	Carpal tunnel syndrome || id:finn-b-G6_CARPTU	X-16397 levels	Inverse variance weighted	3	0.0804909	0.112486	4.74e-01	-0.139982	0.300964	1.08382	0.869374	1.35116	1.0838 (0.8694-1.3512)	1	0.975994
CuDBR3	finn-b-G6_CARPTU	Carpal tunnel syndrome || id:finn-b-G6_CARPTU	Sphingomyelin (d18:1/20:2, d18:2/20:1, d16:1/22:2) levels	Inverse variance weighted	4	-0.0820057	0.0888103	3.56e-01	-0.256074	0.0920626	0.921267	0.774085	1.09643	0.9213 (0.7741-1.0964)	1	0.975994
CvFCUh	finn-b-G6_CARPTU	Carpal tunnel syndrome || id:finn-b-G6_CARPTU	Spermidine to taurocholate ratio	Wald ratio	1	-0.137512	0.187065	4.62e-01	-0.504159	0.229136	0.871524	0.604013	1.25751	0.8715 (0.604-1.2575)	1	0.975994
cXwOBl	finn-b-G6_CARPTU	Carpal tunnel syndrome || id:finn-b-G6_CARPTU	Arachidonate (20:4n6) to caffeine ratio	Inverse variance weighted	6	-0.0976296	0.126383	4.40e-01	-0.345341	0.150082	0.906985	0.707979	1.16193	0.907 (0.708-1.1619)	1	0.975994
cZGKx5	finn-b-G6_CARPTU	Carpal tunnel syndrome || id:finn-b-G6_CARPTU	1-(1-enyl-palmitoyl)-2-oleoyl-gpc (p-16:0/18:1) levels	Inverse variance weighted	6	-0.0426868	0.0542879	4.32e-01	-0.149091	0.0637174	0.958211	0.861491	1.06579	0.9582 (0.8615-1.0658)	1	0.975994
dGBsBj	finn-b-G6_CARPTU	Carpal tunnel syndrome || id:finn-b-G6_CARPTU	Bilirubin (z,z) levels	Inverse variance weighted	5	0.0239545	0.0275918	3.85e-01	-0.0301255	0.0780345	1.02424	0.970324	1.08116	1.0242 (0.9703-1.0812)	1	0.975994
DhbLNT	finn-b-G6_CARPTU	Carpal tunnel syndrome || id:finn-b-G6_CARPTU	Phenylalanine to tyrosine ratio	Inverse variance weighted	2	-0.0676342	0.0947644	4.75e-01	-0.253372	0.118104	0.934602	0.776179	1.12536	0.9346 (0.7762-1.1254)	1	0.975994
DhJlQE	finn-b-G6_CARPTU	Carpal tunnel syndrome || id:finn-b-G6_CARPTU	Phenylpyruvate to citrate ratio	Inverse variance weighted	7	-0.0547851	0.0725519	4.50e-01	-0.196987	0.0874166	0.946689	0.821201	1.09135	0.9467 (0.8212-1.0914)	1	0.975994
dRKaAr	finn-b-G6_CARPTU	Carpal tunnel syndrome || id:finn-b-G6_CARPTU	Dimethyl sulfone levels	Inverse variance weighted	4	0.0659511	0.0877415	4.52e-01	-0.106022	0.237924	1.06817	0.899405	1.26861	1.0682 (0.8994-1.2686)	1	0.975994
duJ98R	finn-b-G6_CARPTU	Carpal tunnel syndrome || id:finn-b-G6_CARPTU	Suberate (C8-DC) levels	Wald ratio	1	-0.219483	0.279389	4.32e-01	-0.767085	0.328119	0.802934	0.464365	1.38835	0.8029 (0.4644-1.3884)	1	0.975994
dVVO9A	finn-b-G6_CARPTU	Carpal tunnel syndrome || id:finn-b-G6_CARPTU	Pregnenetriol disulfate levels	Inverse variance weighted	9	-0.0295475	0.0324283	3.62e-01	-0.0931071	0.034012	0.970885	0.911096	1.0346	0.9709 (0.9111-1.0346)	1	0.975994
DXXLNn	finn-b-G6_CARPTU	Carpal tunnel syndrome || id:finn-b-G6_CARPTU	Dodecenedioate (C12:1-DC) levels	Inverse variance weighted	5	0.0504172	0.062659	4.21e-01	-0.0723945	0.173229	1.05171	0.930164	1.18914	1.0517 (0.9302-1.1891)	1	0.975994
e8X3Ry	finn-b-G6_CARPTU	Carpal tunnel syndrome || id:finn-b-G6_CARPTU	X-12849 levels	Wald ratio	1	-0.155011	0.184537	4.01e-01	-0.516705	0.206682	0.856405	0.596483	1.22959	0.8564 (0.5965-1.2296)	1	0.975994
egiFw4	finn-b-G6_CARPTU	Carpal tunnel syndrome || id:finn-b-G6_CARPTU	Caffeine to paraxanthine ratio	Inverse variance weighted	6	0.0372061	0.0487141	4.45e-01	-0.0582736	0.132686	1.03791	0.943392	1.14189	1.0379 (0.9434-1.1419)	1	0.975994
EJfPCP	finn-b-G6_CARPTU	Carpal tunnel syndrome || id:finn-b-G6_CARPTU	Sphingomyelin (d18:1/21:0, d17:1/22:0, d16:1/23:0) levels	Inverse variance weighted	4	0.0456087	0.0501994	3.64e-01	-0.0527821	0.143999	1.04666	0.948587	1.15488	1.0467 (0.9486-1.1549)	1	0.975994
eM7EPM	finn-b-G6_CARPTU	Carpal tunnel syndrome || id:finn-b-G6_CARPTU	Sulfate of piperine metabolite C16H19NO3 (2) levels	Inverse variance weighted	3	0.0820669	0.107784	4.46e-01	-0.12919	0.293324	1.08553	0.878807	1.34088	1.0855 (0.8788-1.3409)	1	0.975994
eOjLBF	finn-b-G6_CARPTU	Carpal tunnel syndrome || id:finn-b-G6_CARPTU	X-18887 levels	Wald ratio	1	0.167751	0.182028	3.57e-01	-0.189023	0.524525	1.18264	0.827767	1.68966	1.1826 (0.8278-1.6897)	1	0.975994
ewz2ZU	finn-b-G6_CARPTU	Carpal tunnel syndrome || id:finn-b-G6_CARPTU	Phosphate to fructose ratio	Inverse variance weighted	3	-0.088142	0.109909	4.23e-01	-0.303563	0.127279	0.915631	0.738183	1.13573	0.9156 (0.7382-1.1357)	1	0.975994
fLTiE8	finn-b-G6_CARPTU	Carpal tunnel syndrome || id:finn-b-G6_CARPTU	Sulfate of piperine metabolite C18H21NO3 (3) levels	Inverse variance weighted	4	0.0705621	0.0861094	4.13e-01	-0.0982124	0.239337	1.07311	0.906456	1.27041	1.0731 (0.9065-1.2704)	1	0.975994
fmbSeZ	finn-b-G6_CARPTU	Carpal tunnel syndrome || id:finn-b-G6_CARPTU	Adenosine 5'-monophosphate (AMP) to aspartate ratio	Inverse variance weighted	7	-0.0758538	0.0848995	3.72e-01	-0.242257	0.0905492	0.926952	0.784855	1.09478	0.927 (0.7849-1.0948)	1	0.975994
fqhZoR	finn-b-G6_CARPTU	Carpal tunnel syndrome || id:finn-b-G6_CARPTU	Glucuronate to androsterone glucuronide ratio	Inverse variance weighted	7	-0.0460811	0.0493528	3.50e-01	-0.142813	0.0506503	0.954964	0.866917	1.05195	0.955 (0.8669-1.052)	1	0.975994
FsyCCA	finn-b-G6_CARPTU	Carpal tunnel syndrome || id:finn-b-G6_CARPTU	Vanillic alcohol sulfate levels	Inverse variance weighted	2	0.16839	0.191857	3.80e-01	-0.207649	0.544429	1.1834	0.812492	1.72362	1.1834 (0.8125-1.7236)	1	0.975994
fU6Qb4	finn-b-G6_CARPTU	Carpal tunnel syndrome || id:finn-b-G6_CARPTU	X-13695 levels	Inverse variance weighted	2	0.104543	0.137634	4.48e-01	-0.165219	0.374306	1.1102	0.847708	1.45398	1.1102 (0.8477-1.454)	1	0.975994
fW1qMS	finn-b-G6_CARPTU	Carpal tunnel syndrome || id:finn-b-G6_CARPTU	Tartarate levels	Wald ratio	1	0.0812776	0.114228	4.77e-01	-0.142609	0.305164	1.08467	0.867093	1.35685	1.0847 (0.8671-1.3568)	1	0.975994
g9ENHo	finn-b-G6_CARPTU	Carpal tunnel syndrome || id:finn-b-G6_CARPTU	Spermidine levels	Inverse variance weighted	4	0.0798794	0.0889705	3.69e-01	-0.0945028	0.254262	1.08316	0.909825	1.28951	1.0832 (0.9098-1.2895)	1	0.975994
gEMpML	finn-b-G6_CARPTU	Carpal tunnel syndrome || id:finn-b-G6_CARPTU	Hyocholate levels	Inverse variance weighted	2	-0.112454	0.14666	4.43e-01	-0.399907	0.174999	0.893639	0.670383	1.19124	0.8936 (0.6704-1.1912)	1	0.975994
gFTevW	finn-b-G6_CARPTU	Carpal tunnel syndrome || id:finn-b-G6_CARPTU	5-(galactosylhydroxy)-L-lysine levels	Inverse variance weighted	2	-0.0680802	0.0899683	4.49e-01	-0.244418	0.108258	0.934186	0.78316	1.11433	0.9342 (0.7832-1.1143)	1	0.975994
giZAEC	finn-b-G6_CARPTU	Carpal tunnel syndrome || id:finn-b-G6_CARPTU	4-hydroxyphenylacetate levels	Inverse variance weighted	4	-0.120634	0.133989	3.68e-01	-0.383252	0.141985	0.886358	0.681641	1.15256	0.8864 (0.6816-1.1526)	1	0.975994
gKFTjM	finn-b-G6_CARPTU	Carpal tunnel syndrome || id:finn-b-G6_CARPTU	Citrate to taurocholate ratio	Inverse variance weighted	4	-0.0656651	0.074152	3.76e-01	-0.211003	0.0796728	0.936444	0.809772	1.08293	0.9364 (0.8098-1.0829)	1	0.975994
gm8Ocg	finn-b-G6_CARPTU	Carpal tunnel syndrome || id:finn-b-G6_CARPTU	(2,4 or 2,5)-dimethylphenol sulfate levels	Inverse variance weighted	3	0.0644695	0.0894652	4.71e-01	-0.110882	0.239821	1.06659	0.895044	1.27102	1.0666 (0.895-1.271)	1	0.975994
GUr8UW	finn-b-G6_CARPTU	Carpal tunnel syndrome || id:finn-b-G6_CARPTU	Ursodeoxycholate levels	Inverse variance weighted	4	0.0772329	0.107045	4.71e-01	-0.132575	0.28704	1.08029	0.875838	1.33248	1.0803 (0.8758-1.3325)	1	0.975994
gwhzbz	finn-b-G6_CARPTU	Carpal tunnel syndrome || id:finn-b-G6_CARPTU	X-23974 levels	Inverse variance weighted	4	0.0801828	0.0919007	3.83e-01	-0.0999426	0.260308	1.08349	0.904889	1.29733	1.0835 (0.9049-1.2973)	1	0.975994
GXGX81	finn-b-G6_CARPTU	Carpal tunnel syndrome || id:finn-b-G6_CARPTU	1-(1-enyl-stearoyl)-GPE (p-18:0) levels	Inverse variance weighted	4	0.0693604	0.082097	3.98e-01	-0.0915497	0.23027	1.07182	0.912516	1.25894	1.0718 (0.9125-1.2589)	1	0.975994
GXlmUc	finn-b-G6_CARPTU	Carpal tunnel syndrome || id:finn-b-G6_CARPTU	3,5-dichloro-2,6-dihydroxybenzoic acid levels	Inverse variance weighted	4	0.0520013	0.071676	4.68e-01	-0.0884837	0.192486	1.05338	0.915318	1.21226	1.0534 (0.9153-1.2123)	1	0.975994
hAodSo	finn-b-G6_CARPTU	Carpal tunnel syndrome || id:finn-b-G6_CARPTU	Gamma-CEHC glucuronide levels	Inverse variance weighted	2	-0.0633926	0.0766174	4.08e-01	-0.213563	0.0867776	0.938575	0.807702	1.09065	0.9386 (0.8077-1.0907)	1	0.975994
haySqL	finn-b-G6_CARPTU	Carpal tunnel syndrome || id:finn-b-G6_CARPTU	Adenosine 5'-diphosphate (ADP) to valine ratio	Inverse variance weighted	5	0.0580658	0.061981	3.49e-01	-0.063417	0.179549	1.05978	0.938552	1.19668	1.0598 (0.9386-1.1967)	1	0.975994
hdoodv	finn-b-G6_CARPTU	Carpal tunnel syndrome || id:finn-b-G6_CARPTU	3-hydroxyisobutyrate to adenosine 5'-diphosphate (ADP) ratio	Wald ratio	1	0.0647822	0.079783	4.17e-01	-0.0915925	0.221157	1.06693	0.912477	1.24752	1.0669 (0.9125-1.2475)	1	0.975994
hg16na	finn-b-G6_CARPTU	Carpal tunnel syndrome || id:finn-b-G6_CARPTU	1-palmitoyl-2-oleoyl-gpc (16:0/18:1) levels	Inverse variance weighted	5	-0.0848147	0.101964	4.06e-01	-0.284665	0.115035	0.918682	0.752266	1.12191	0.9187 (0.7523-1.1219)	1	0.975994
HIEjjh	finn-b-G6_CARPTU	Carpal tunnel syndrome || id:finn-b-G6_CARPTU	Tetrahydrocortisol glucuronide levels	Inverse variance weighted	9	0.0489998	0.0571732	3.91e-01	-0.0630596	0.161059	1.05022	0.938887	1.17475	1.0502 (0.9389-1.1748)	1	0.975994
HNnS70	finn-b-G6_CARPTU	Carpal tunnel syndrome || id:finn-b-G6_CARPTU	N2-acetyl,N6-methyllysine levels	Inverse variance weighted	10	0.0103426	0.0141491	4.65e-01	-0.0173897	0.0380749	1.0104	0.982761	1.03881	1.0104 (0.9828-1.0388)	1	0.975994
hNy02m	finn-b-G6_CARPTU	Carpal tunnel syndrome || id:finn-b-G6_CARPTU	3-Hydroxybutyrate levels	Wald ratio	1	0.163819	0.172864	3.43e-01	-0.174995	0.502633	1.178	0.839461	1.65307	1.178 (0.8395-1.6531)	1	0.975994
HtsIlu	finn-b-G6_CARPTU	Carpal tunnel syndrome || id:finn-b-G6_CARPTU	X-12104 levels	Wald ratio	1	-0.152355	0.176054	3.87e-01	-0.497421	0.192712	0.858684	0.608097	1.21253	0.8587 (0.6081-1.2125)	1	0.975994
HVlBhe	finn-b-G6_CARPTU	Carpal tunnel syndrome || id:finn-b-G6_CARPTU	X-23648 levels	Inverse variance weighted	2	0.116738	0.134063	3.84e-01	-0.146026	0.379501	1.12382	0.864135	1.46156	1.1238 (0.8641-1.4616)	1	0.975994
hxc5cf	finn-b-G6_CARPTU	Carpal tunnel syndrome || id:finn-b-G6_CARPTU	Adenosine 5'-monophosphate (AMP) to leucine ratio	Inverse variance weighted	2	0.12094	0.147709	4.13e-01	-0.16857	0.41045	1.12856	0.844872	1.5075	1.1286 (0.8449-1.5075)	1	0.975994
hxV2A7	finn-b-G6_CARPTU	Carpal tunnel syndrome || id:finn-b-G6_CARPTU	3-methylcytidine levels	Inverse variance weighted	4	0.0259135	0.0355512	4.66e-01	-0.0437669	0.0955939	1.02625	0.957177	1.10031	1.0263 (0.9572-1.1003)	1	0.975994
hZwyQ3	finn-b-G6_CARPTU	Carpal tunnel syndrome || id:finn-b-G6_CARPTU	1-methyl-4-imidazoleacetate levels	Inverse variance weighted	4	0.0379279	0.0413179	3.59e-01	-0.0430551	0.118911	1.03866	0.957859	1.12627	1.0387 (0.9579-1.1263)	1	0.975994
iI4uD1	finn-b-G6_CARPTU	Carpal tunnel syndrome || id:finn-b-G6_CARPTU	Gamma-glutamylvaline levels	Inverse variance weighted	3	0.123171	0.158539	4.37e-01	-0.187565	0.433908	1.13108	0.828975	1.54328	1.1311 (0.829-1.5433)	1	0.975994
ijKnt7	finn-b-G6_CARPTU	Carpal tunnel syndrome || id:finn-b-G6_CARPTU	Cystathionine levels	Inverse variance weighted	3	-0.0812246	0.109306	4.57e-01	-0.295463	0.133014	0.921987	0.744187	1.14227	0.922 (0.7442-1.1423)	1	0.975994
IwIZrj	finn-b-G6_CARPTU	Carpal tunnel syndrome || id:finn-b-G6_CARPTU	3beta-hydroxy-5-cholestenoate levels	Inverse variance weighted	8	0.0382971	0.0404952	3.44e-01	-0.0410734	0.117668	1.03904	0.959759	1.12487	1.039 (0.9598-1.1249)	1	0.975994
J4pZAL	finn-b-G6_CARPTU	Carpal tunnel syndrome || id:finn-b-G6_CARPTU	Phenyllactate (PLA) levels in elite athletes	Inverse variance weighted	7	-0.0528001	0.0740299	4.76e-01	-0.197899	0.0922985	0.94857	0.820453	1.09669	0.9486 (0.8205-1.0967)	1	0.975994
j59i7p	finn-b-G6_CARPTU	Carpal tunnel syndrome || id:finn-b-G6_CARPTU	Acetoacetate levels	Inverse variance weighted	2	0.187914	0.263467	4.76e-01	-0.328482	0.70431	1.20673	0.720016	2.02245	1.2067 (0.72-2.0225)	1	0.975994
JadERg	finn-b-G6_CARPTU	Carpal tunnel syndrome || id:finn-b-G6_CARPTU	N6,n6,n6-trimethyllysine levels	Inverse variance weighted	3	0.0485752	0.0580092	4.02e-01	-0.0651229	0.162273	1.04977	0.936952	1.17618	1.0498 (0.937-1.1762)	1	0.975994
jAPYMp	finn-b-G6_CARPTU	Carpal tunnel syndrome || id:finn-b-G6_CARPTU	X-16935 levels	Inverse variance weighted	6	-0.0725293	0.0945402	4.43e-01	-0.257828	0.112769	0.930038	0.772728	1.11937	0.93 (0.7727-1.1194)	1	0.975994
JEibhp	finn-b-G6_CARPTU	Carpal tunnel syndrome || id:finn-b-G6_CARPTU	Phosphate to 5-oxoproline ratio	Inverse variance weighted	3	0.061333	0.0706533	3.85e-01	-0.0771475	0.199813	1.06325	0.925753	1.22117	1.0633 (0.9258-1.2212)	1	0.975994
jFjdWb	finn-b-G6_CARPTU	Carpal tunnel syndrome || id:finn-b-G6_CARPTU	Glycine to alanine ratio	Inverse variance weighted	4	-0.0305008	0.0334137	3.61e-01	-0.0959917	0.0349901	0.96996	0.908472	1.03561	0.97 (0.9085-1.0356)	1	0.975994
JghJXu	finn-b-G6_CARPTU	Carpal tunnel syndrome || id:finn-b-G6_CARPTU	Cholate to taurocholate ratio	Wald ratio	1	-0.22489	0.248528	3.66e-01	-0.712005	0.262226	0.798604	0.490659	1.29982	0.7986 (0.4907-1.2998)	1	0.975994
Jl3qhR	finn-b-G6_CARPTU	Carpal tunnel syndrome || id:finn-b-G6_CARPTU	Glucuronate to etiocholanolone glucuronide ratio	Inverse variance weighted	5	-0.0433684	0.0587153	4.60e-01	-0.15845	0.0717137	0.957559	0.853465	1.07435	0.9576 (0.8535-1.0743)	1	0.975994
jl5111	finn-b-G6_CARPTU	Carpal tunnel syndrome || id:finn-b-G6_CARPTU	1-methylnicotinamide levels	Inverse variance weighted	3	0.098023	0.107845	3.63e-01	-0.113354	0.3094	1.10299	0.892835	1.36261	1.103 (0.8928-1.3626)	1	0.975994
JozD2R	finn-b-G6_CARPTU	Carpal tunnel syndrome || id:finn-b-G6_CARPTU	X-13866 levels	Inverse variance weighted	5	-0.0890281	0.094472	3.46e-01	-0.274193	0.0961369	0.91482	0.760185	1.10091	0.9148 (0.7602-1.1009)	1	0.975994
jx2kXD	finn-b-G6_CARPTU	Carpal tunnel syndrome || id:finn-b-G6_CARPTU	N-palmitoyl-sphinganine (d18:0/16:0) levels	Inverse variance weighted	5	-0.0680351	0.0938166	4.68e-01	-0.251916	0.115845	0.934228	0.77731	1.12282	0.9342 (0.7773-1.1228)	1	0.975994
JXo9Jh	finn-b-G6_CARPTU	Carpal tunnel syndrome || id:finn-b-G6_CARPTU	Vanillic acid glycine levels	Inverse variance weighted	5	0.0532217	0.0636987	4.03e-01	-0.0716279	0.178071	1.05466	0.930877	1.19491	1.0547 (0.9309-1.1949)	1	0.975994
k32bC2	finn-b-G6_CARPTU	Carpal tunnel syndrome || id:finn-b-G6_CARPTU	1-(1-enyl-stearoyl)-2-oleoyl-GPE (p-18:0/18:1) levels	Inverse variance weighted	5	0.0576604	0.0717777	4.22e-01	-0.0830239	0.198345	1.05936	0.920329	1.21938	1.0594 (0.9203-1.2194)	1	0.975994
kD9B79	finn-b-G6_CARPTU	Carpal tunnel syndrome || id:finn-b-G6_CARPTU	Sphingosine levels	Inverse variance weighted	3	-0.111759	0.153922	4.68e-01	-0.413447	0.189929	0.894259	0.661366	1.20916	0.8943 (0.6614-1.2092)	1	0.975994
KdGOFD	finn-b-G6_CARPTU	Carpal tunnel syndrome || id:finn-b-G6_CARPTU	Palmitate (16:0) levels	Inverse variance weighted	3	0.0843113	0.104433	4.19e-01	-0.120377	0.289	1.08797	0.886586	1.33509	1.088 (0.8866-1.3351)	1	0.975994
KnarTL	finn-b-G6_CARPTU	Carpal tunnel syndrome || id:finn-b-G6_CARPTU	Alpha-ketoglutarate levels	Inverse variance weighted	2	-0.108093	0.13636	4.28e-01	-0.375359	0.159174	0.897544	0.687043	1.17254	0.8975 (0.687-1.1725)	1	0.975994
l1UxQr	finn-b-G6_CARPTU	Carpal tunnel syndrome || id:finn-b-G6_CARPTU	N-acetyl-L-glutamine levels	Inverse variance weighted	5	0.0283907	0.039395	4.71e-01	-0.0488235	0.105605	1.0288	0.952349	1.11138	1.0288 (0.9523-1.1114)	1	0.975994
L4dQQP	finn-b-G6_CARPTU	Carpal tunnel syndrome || id:finn-b-G6_CARPTU	N-acetylserine levels	Inverse variance weighted	5	-0.0778581	0.0971821	4.23e-01	-0.268335	0.112619	0.925096	0.764652	1.11921	0.9251 (0.7647-1.1192)	1	0.975994
lalNmr	finn-b-G6_CARPTU	Carpal tunnel syndrome || id:finn-b-G6_CARPTU	N-acetylarginine levels	Inverse variance weighted	8	0.0275798	0.0305554	3.67e-01	-0.0323088	0.0874685	1.02796	0.968208	1.09141	1.028 (0.9682-1.0914)	1	0.975994
LezrTZ	finn-b-G6_CARPTU	Carpal tunnel syndrome || id:finn-b-G6_CARPTU	Alpha-ketoglutaramate levels	Inverse variance weighted	2	0.0504994	0.0542779	3.52e-01	-0.0558853	0.156884	1.0518	0.945648	1.16986	1.0518 (0.9456-1.1699)	1	0.975994
LIK6TZ	finn-b-G6_CARPTU	Carpal tunnel syndrome || id:finn-b-G6_CARPTU	Docosapentaenoate (n6 DPA; 22:5n6) levels	Inverse variance weighted	2	-0.0698678	0.0899841	4.37e-01	-0.246237	0.106501	0.932517	0.781737	1.11238	0.9325 (0.7817-1.1124)	1	0.975994
lJOzdW	finn-b-G6_CARPTU	Carpal tunnel syndrome || id:finn-b-G6_CARPTU	X-24494 levels	Inverse variance weighted	5	0.0574403	0.0805578	4.76e-01	-0.100453	0.215334	1.05912	0.904428	1.24028	1.0591 (0.9044-1.2403)	1	0.975994
lVCJhC	finn-b-G6_CARPTU	Carpal tunnel syndrome || id:finn-b-G6_CARPTU	X-13723 levels	Inverse variance weighted	3	0.0742007	0.0952355	4.36e-01	-0.112461	0.260862	1.07702	0.893632	1.29805	1.077 (0.8936-1.298)	1	0.975994
lxuZ2q	finn-b-G6_CARPTU	Carpal tunnel syndrome || id:finn-b-G6_CARPTU	X-21355 levels	Inverse variance weighted	3	0.12477	0.134469	3.53e-01	-0.13879	0.38833	1.13289	0.870411	1.47452	1.1329 (0.8704-1.4745)	1	0.975994
MoVLUF	finn-b-G6_CARPTU	Carpal tunnel syndrome || id:finn-b-G6_CARPTU	1-oleoyl-GPE (18:1) levels	Inverse variance weighted	7	0.0555612	0.0659529	4.00e-01	-0.0737064	0.184829	1.05713	0.928944	1.20301	1.0571 (0.9289-1.203)	1	0.975994
MVKCnX	finn-b-G6_CARPTU	Carpal tunnel syndrome || id:finn-b-G6_CARPTU	Stearoylcholine levels	Inverse variance weighted	2	0.137263	0.151816	3.66e-01	-0.160296	0.434822	1.14713	0.851892	1.54469	1.1471 (0.8519-1.5447)	1	0.975994
nbVvYm	finn-b-G6_CARPTU	Carpal tunnel syndrome || id:finn-b-G6_CARPTU	Theobromine levels	Inverse variance weighted	5	-0.0823455	0.110358	4.56e-01	-0.298647	0.133956	0.920954	0.741822	1.14334	0.921 (0.7418-1.1433)	1	0.975994
nGC1Ws	finn-b-G6_CARPTU	Carpal tunnel syndrome || id:finn-b-G6_CARPTU	Adenosine 5'-diphosphate (ADP) to fructose ratio	Inverse variance weighted	3	0.0387428	0.0490878	4.30e-01	-0.0574693	0.134955	1.0395	0.944151	1.14449	1.0395 (0.9442-1.1445)	1	0.975994
NGF4Cc	finn-b-G6_CARPTU	Carpal tunnel syndrome || id:finn-b-G6_CARPTU	X-17328 levels	Inverse variance weighted	5	0.0560581	0.074021	4.49e-01	-0.089023	0.201139	1.05766	0.914825	1.22279	1.0577 (0.9148-1.2228)	1	0.975994
NiysZA	finn-b-G6_CARPTU	Carpal tunnel syndrome || id:finn-b-G6_CARPTU	Adenosine 3',5'-cyclic monophosphate (cAMP) to taurocholate ratio	Wald ratio	1	-0.135677	0.18457	4.62e-01	-0.497433	0.226079	0.873125	0.60809	1.25368	0.8731 (0.6081-1.2537)	1	0.975994
NjDk96	finn-b-G6_CARPTU	Carpal tunnel syndrome || id:finn-b-G6_CARPTU	Adenosine 5'-monophosphate (AMP) to glycine ratio	Inverse variance weighted	3	0.0499068	0.0567206	3.79e-01	-0.0612656	0.161079	1.05117	0.940573	1.17478	1.0512 (0.9406-1.1748)	1	0.975994
nLLnS8	finn-b-G6_CARPTU	Carpal tunnel syndrome || id:finn-b-G6_CARPTU	X-21312 levels	Inverse variance weighted	2	-0.0720352	0.0776468	3.54e-01	-0.224223	0.0801526	0.930498	0.799137	1.08345	0.9305 (0.7991-1.0835)	1	0.975994
nMfniQ	finn-b-G6_CARPTU	Carpal tunnel syndrome || id:finn-b-G6_CARPTU	Adenosine 5'-monophosphate (AMP) to proline ratio	Inverse variance weighted	2	0.104804	0.129957	4.20e-01	-0.149913	0.35952	1.11049	0.860783	1.43264	1.1105 (0.8608-1.4326)	1	0.975994
NQipLg	finn-b-G6_CARPTU	Carpal tunnel syndrome || id:finn-b-G6_CARPTU	Hexanoylglycine levels	Inverse variance weighted	5	-0.0420357	0.0553337	4.47e-01	-0.15049	0.0664184	0.958836	0.860286	1.06867	0.9588 (0.8603-1.0687)	1	0.975994
NtDUbR	finn-b-G6_CARPTU	Carpal tunnel syndrome || id:finn-b-G6_CARPTU	2-aminophenol sulfate levels	Inverse variance weighted	3	-0.0739621	0.0927724	4.25e-01	-0.255796	0.107872	0.928707	0.7743	1.1139	0.9287 (0.7743-1.1139)	1	0.975994
nvXtiH	finn-b-G6_CARPTU	Carpal tunnel syndrome || id:finn-b-G6_CARPTU	5alpha-androstan-3beta,17beta-diol disulfate levels	Inverse variance weighted	9	0.039197	0.0508014	4.40e-01	-0.0603738	0.138768	1.03998	0.941413	1.14886	1.04 (0.9414-1.1489)	1	0.975994
O5sua7	finn-b-G6_CARPTU	Carpal tunnel syndrome || id:finn-b-G6_CARPTU	Erythritol levels in elite athletes	Inverse variance weighted	4	-0.0462998	0.0576075	4.22e-01	-0.159211	0.066611	0.954756	0.852817	1.06888	0.9548 (0.8528-1.0689)	1	0.975994
OFBJxW	finn-b-G6_CARPTU	Carpal tunnel syndrome || id:finn-b-G6_CARPTU	X-23639 levels	Inverse variance weighted	8	-0.0611059	0.0683266	3.71e-01	-0.195026	0.0728142	0.940724	0.822813	1.07553	0.9407 (0.8228-1.0755)	1	0.975994
OHfZJY	finn-b-G6_CARPTU	Carpal tunnel syndrome || id:finn-b-G6_CARPTU	X-17676 levels	Inverse variance weighted	5	-0.0449074	0.0509376	3.78e-01	-0.144745	0.0549304	0.956086	0.865243	1.05647	0.9561 (0.8652-1.0565)	1	0.975994
OIy4FO	finn-b-G6_CARPTU	Carpal tunnel syndrome || id:finn-b-G6_CARPTU	1-stearoyl-2-docosahexaenoyl-GPE (18:0/22:6) levels	Inverse variance weighted	8	0.0327607	0.0421089	4.37e-01	-0.0497728	0.115294	1.0333	0.951446	1.1222	1.0333 (0.9514-1.1222)	1	0.975994
OsCx7K	finn-b-G6_CARPTU	Carpal tunnel syndrome || id:finn-b-G6_CARPTU	Sphingadienine levels	Wald ratio	1	0.091878	0.121279	4.49e-01	-0.145829	0.329585	1.09623	0.864306	1.39039	1.0962 (0.8643-1.3904)	1	0.975994
ouCVY9	finn-b-G6_CARPTU	Carpal tunnel syndrome || id:finn-b-G6_CARPTU	Cerotoylcarnitine (C26) levels	Inverse variance weighted	9	-0.0360394	0.0407177	3.76e-01	-0.115846	0.0437674	0.964602	0.890612	1.04474	0.9646 (0.8906-1.0447)	1	0.975994
ovusWE	finn-b-G6_CARPTU	Carpal tunnel syndrome || id:finn-b-G6_CARPTU	Gamma-tocopherol/beta-tocopherol levels	Inverse variance weighted	3	0.0871367	0.110968	4.32e-01	-0.13036	0.304633	1.09105	0.877779	1.35613	1.091 (0.8778-1.3561)	1	0.975994
p9BvuX	finn-b-G6_CARPTU	Carpal tunnel syndrome || id:finn-b-G6_CARPTU	Branched-chain, straight-chain, or cyclopropyl 12:1 fatty acid levels	Inverse variance weighted	4	0.0713645	0.0862235	4.08e-01	-0.0976335	0.240362	1.07397	0.906981	1.27171	1.074 (0.907-1.2717)	1	0.975994
ppIuHF	finn-b-G6_CARPTU	Carpal tunnel syndrome || id:finn-b-G6_CARPTU	Isoleucine to phosphate ratio	Inverse variance weighted	4	0.0768524	0.105401	4.66e-01	-0.129735	0.283439	1.07988	0.878329	1.32769	1.0799 (0.8783-1.3277)	1	0.975994
ppNT3A	finn-b-G6_CARPTU	Carpal tunnel syndrome || id:finn-b-G6_CARPTU	Theophylline to EDTA ratio	Wald ratio	1	-0.189514	0.253859	4.55e-01	-0.687078	0.30805	0.827361	0.503044	1.36077	0.8274 (0.503-1.3608)	1	0.975994
pS8P53	finn-b-G6_CARPTU	Carpal tunnel syndrome || id:finn-b-G6_CARPTU	2'-deoxyuridine levels	Inverse variance weighted	7	0.0360011	0.0487267	4.60e-01	-0.0595033	0.131505	1.03666	0.942232	1.14054	1.0367 (0.9422-1.1405)	1	0.975994
Pw7lAA	finn-b-G6_CARPTU	Carpal tunnel syndrome || id:finn-b-G6_CARPTU	X-25520 levels	Wald ratio	1	0.159956	0.184565	3.86e-01	-0.201791	0.521704	1.17346	0.817266	1.6849	1.1735 (0.8173-1.6849)	1	0.975994
pZSJ8M	finn-b-G6_CARPTU	Carpal tunnel syndrome || id:finn-b-G6_CARPTU	Kynurenine levels	Inverse variance weighted	6	-0.0388226	0.0531161	4.65e-01	-0.14293	0.0652849	0.961921	0.866815	1.06746	0.9619 (0.8668-1.0675)	1	0.975994
Qlr9I4	finn-b-G6_CARPTU	Carpal tunnel syndrome || id:finn-b-G6_CARPTU	3,4-dihydroxybutyrate levels	Inverse variance weighted	3	-0.104142	0.120762	3.88e-01	-0.340836	0.132551	0.901097	0.711176	1.14174	0.9011 (0.7112-1.1417)	1	0.975994
QQDuwY	finn-b-G6_CARPTU	Carpal tunnel syndrome || id:finn-b-G6_CARPTU	Cysteine to alanine ratio	Inverse variance weighted	4	-0.100936	0.120383	4.02e-01	-0.336887	0.135014	0.903991	0.71399	1.14455	0.904 (0.714-1.1446)	1	0.975994
R4P6Ie	finn-b-G6_CARPTU	Carpal tunnel syndrome || id:finn-b-G6_CARPTU	Caproate (6:0) levels	Inverse variance weighted	4	0.0643561	0.0890424	4.70e-01	-0.110167	0.238879	1.06647	0.895685	1.26983	1.0665 (0.8957-1.2698)	1	0.975994
RcJJHt	finn-b-G6_CARPTU	Carpal tunnel syndrome || id:finn-b-G6_CARPTU	Choline phosphate to choline ratio	Inverse variance weighted	4	0.0988568	0.116651	3.97e-01	-0.12978	0.327493	1.10391	0.878289	1.38749	1.1039 (0.8783-1.3875)	1	0.975994
rgfhVU	finn-b-G6_CARPTU	Carpal tunnel syndrome || id:finn-b-G6_CARPTU	Gamma-glutamylleucine levels	Inverse variance weighted	6	-0.0371323	0.0413019	3.69e-01	-0.118084	0.0438194	0.963549	0.888621	1.04479	0.9635 (0.8886-1.0448)	1	0.975994
RkGewl	finn-b-G6_CARPTU	Carpal tunnel syndrome || id:finn-b-G6_CARPTU	N-delta-acetylornithine levels	Inverse variance weighted	4	-0.0255593	0.0353536	4.70e-01	-0.0948525	0.0437338	0.974765	0.909507	1.0447	0.9748 (0.9095-1.0447)	1	0.975994
rllzDq	finn-b-G6_CARPTU	Carpal tunnel syndrome || id:finn-b-G6_CARPTU	Glucuronide of C10H18O2 (7) levels	Inverse variance weighted	4	-0.0603043	0.0809653	4.56e-01	-0.218996	0.0983877	0.941478	0.803325	1.10339	0.9415 (0.8033-1.1034)	1	0.975994
rQze8u	finn-b-G6_CARPTU	Carpal tunnel syndrome || id:finn-b-G6_CARPTU	Dihydroferulate levels	Inverse variance weighted	3	-0.0526677	0.0719579	4.64e-01	-0.193705	0.0883698	0.948695	0.823901	1.09239	0.9487 (0.8239-1.0924)	1	0.975994
rUy1YZ	finn-b-G6_CARPTU	Carpal tunnel syndrome || id:finn-b-G6_CARPTU	Palmitoleate (16:1n7) levels	Wald ratio	1	0.145932	0.18261	4.24e-01	-0.211984	0.503847	1.15712	0.808978	1.65508	1.1571 (0.809-1.6551)	1	0.975994
rWFxLt	finn-b-G6_CARPTU	Carpal tunnel syndrome || id:finn-b-G6_CARPTU	Oleoyl-linoleoyl-glycerol (18:1 to 18:2) [2] to linoleoyl-arachidonoyl-glycerol (18:2 to 20:4) [1] ratio	Inverse variance weighted	6	-0.0260711	0.0284448	3.59e-01	-0.0818229	0.0296806	0.974266	0.921435	1.03013	0.9743 (0.9214-1.0301)	1	0.975994
S9ll3r	finn-b-G6_CARPTU	Carpal tunnel syndrome || id:finn-b-G6_CARPTU	5-hydroxyindole sulfate levels	Inverse variance weighted	5	-0.0706404	0.0805007	3.80e-01	-0.228422	0.087141	0.931797	0.795789	1.09105	0.9318 (0.7958-1.0911)	1	0.975994
saB48D	finn-b-G6_CARPTU	Carpal tunnel syndrome || id:finn-b-G6_CARPTU	1-oleoyl-2-arachidonoyl-GPE (18:1/20:4) levels	Inverse variance weighted	10	0.0242223	0.0295816	4.13e-01	-0.0337576	0.0822023	1.02452	0.966806	1.08568	1.0245 (0.9668-1.0857)	1	0.975994
SfTLWg	finn-b-G6_CARPTU	Carpal tunnel syndrome || id:finn-b-G6_CARPTU	Trans-urocanate levels	Inverse variance weighted	5	0.0598194	0.0749051	4.25e-01	-0.0869946	0.206633	1.06164	0.916682	1.22953	1.0616 (0.9167-1.2295)	1	0.975994
sOgfpT	finn-b-G6_CARPTU	Carpal tunnel syndrome || id:finn-b-G6_CARPTU	X-12798 levels	Inverse variance weighted	5	0.0186058	0.025298	4.62e-01	-0.0309782	0.0681898	1.01878	0.969497	1.07057	1.0188 (0.9695-1.0706)	1	0.975994
sRGxC6	finn-b-G6_CARPTU	Carpal tunnel syndrome || id:finn-b-G6_CARPTU	Alpha-tocopherol to glycerol ratio	Inverse variance weighted	2	-0.152265	0.178698	3.94e-01	-0.502514	0.197983	0.85876	0.605008	1.21894	0.8588 (0.605-1.2189)	1	0.975994
szV3Z4	finn-b-G6_CARPTU	Carpal tunnel syndrome || id:finn-b-G6_CARPTU	4-hydroxyphenylacetoylcarnitine levels	Inverse variance weighted	3	-0.0548346	0.063861	3.91e-01	-0.180002	0.070333	0.946642	0.835268	1.07287	0.9466 (0.8353-1.0729)	1	0.975994
TCKH03	finn-b-G6_CARPTU	Carpal tunnel syndrome || id:finn-b-G6_CARPTU	7-methylxanthine levels	Inverse variance weighted	6	0.0660779	0.0906117	4.66e-01	-0.111521	0.243677	1.06831	0.894473	1.27593	1.0683 (0.8945-1.2759)	1	0.975994
TFnHJ2	finn-b-G6_CARPTU	Carpal tunnel syndrome || id:finn-b-G6_CARPTU	4-hydroxyphenylacetylglutamine levels	Inverse variance weighted	3	-0.0857104	0.100227	3.92e-01	-0.282155	0.110735	0.91786	0.754156	1.1171	0.9179 (0.7542-1.1171)	1	0.975994
tiN6Yj	finn-b-G6_CARPTU	Carpal tunnel syndrome || id:finn-b-G6_CARPTU	X-17010 levels	Inverse variance weighted	2	0.10158	0.112582	3.67e-01	-0.119082	0.322241	1.10692	0.887735	1.38022	1.1069 (0.8877-1.3802)	1	0.975994
Toghk8	finn-b-G6_CARPTU	Carpal tunnel syndrome || id:finn-b-G6_CARPTU	Cis-3,4-methyleneheptanoylglycine levels	Inverse variance weighted	6	-0.0255076	0.0352126	4.69e-01	-0.0945243	0.043509	0.974815	0.909806	1.04447	0.9748 (0.9098-1.0445)	1	0.975994
u1k5ki	finn-b-G6_CARPTU	Carpal tunnel syndrome || id:finn-b-G6_CARPTU	Sphingomyelin (d18:1/17:0, d17:1/18:0, d19:1/16:0) levels	Inverse variance weighted	7	-0.0500451	0.0637618	4.33e-01	-0.175018	0.074928	0.951187	0.839442	1.07781	0.9512 (0.8394-1.0778)	1	0.975994
uaDIW9	finn-b-G6_CARPTU	Carpal tunnel syndrome || id:finn-b-G6_CARPTU	Adenosine 5'-diphosphate (ADP) to oxalate (ethanedioate) ratio	Inverse variance weighted	2	0.101808	0.128683	4.29e-01	-0.15041	0.354026	1.10717	0.860355	1.42479	1.1072 (0.8604-1.4248)	1	0.975994
UkRp8U	finn-b-G6_CARPTU	Carpal tunnel syndrome || id:finn-b-G6_CARPTU	2-linoleoylglycerol (18:2) levels	Wald ratio	1	0.116912	0.158927	4.62e-01	-0.194586	0.42841	1.12402	0.823176	1.53481	1.124 (0.8232-1.5348)	1	0.975994
UwLRxH	finn-b-G6_CARPTU	Carpal tunnel syndrome || id:finn-b-G6_CARPTU	Cholesterol to cortisol ratio	Wald ratio	1	-0.114237	0.149075	4.43e-01	-0.406423	0.17795	0.892047	0.666028	1.19477	0.892 (0.666-1.1948)	1	0.975994
V9vE6i	finn-b-G6_CARPTU	Carpal tunnel syndrome || id:finn-b-G6_CARPTU	Bilirubin degradation product, C16H18N2O5 (1) levels	Inverse variance weighted	4	0.0212976	0.0293095	4.67e-01	-0.0361489	0.0787442	1.02153	0.964497	1.08193	1.0215 (0.9645-1.0819)	1	0.975994
VINCyo	finn-b-G6_CARPTU	Carpal tunnel syndrome || id:finn-b-G6_CARPTU	4-hydroxy-2-oxoglutaric acid levels	Inverse variance weighted	5	0.107165	0.11433	3.49e-01	-0.116923	0.331252	1.11312	0.889654	1.39271	1.1131 (0.8897-1.3927)	1	0.975994
vSMP8Y	finn-b-G6_CARPTU	Carpal tunnel syndrome || id:finn-b-G6_CARPTU	1-palmitoleoyl-GPC (16:1) levels	Inverse variance weighted	6	0.0519411	0.0728423	4.76e-01	-0.0908298	0.194712	1.05331	0.913173	1.21496	1.0533 (0.9132-1.215)	1	0.975994
vTfZdA	finn-b-G6_CARPTU	Carpal tunnel syndrome || id:finn-b-G6_CARPTU	X-25519 levels	Inverse variance weighted	4	0.0836149	0.110625	4.50e-01	-0.13321	0.300439	1.08721	0.875282	1.35045	1.0872 (0.8753-1.3505)	1	0.975994
VWDToW	finn-b-G6_CARPTU	Carpal tunnel syndrome || id:finn-b-G6_CARPTU	2-naphthol sulfate levels	Inverse variance weighted	2	-0.171553	0.233008	4.62e-01	-0.628249	0.285143	0.842356	0.533525	1.32995	0.8424 (0.5335-1.33)	1	0.975994
vzewcv	finn-b-G6_CARPTU	Carpal tunnel syndrome || id:finn-b-G6_CARPTU	X-12906 levels	Wald ratio	1	0.19478	0.246184	4.29e-01	-0.28774	0.677301	1.21504	0.749956	1.96856	1.215 (0.75-1.9686)	1	0.975994
wd2Aav	finn-b-G6_CARPTU	Carpal tunnel syndrome || id:finn-b-G6_CARPTU	Phosphate to threonine ratio	Inverse variance weighted	5	-0.0780068	0.107715	4.69e-01	-0.289129	0.133115	0.924958	0.748916	1.14238	0.925 (0.7489-1.1424)	1	0.975994
wDLXDb	finn-b-G6_CARPTU	Carpal tunnel syndrome || id:finn-b-G6_CARPTU	2'-o-methyluridine levels	Inverse variance weighted	4	-0.0195868	0.0265653	4.61e-01	-0.0716547	0.0324812	0.980604	0.930852	1.03301	0.9806 (0.9309-1.033)	1	0.975994
WLohh9	finn-b-G6_CARPTU	Carpal tunnel syndrome || id:finn-b-G6_CARPTU	5-hydroxy-2-methylpyridine sulfate levels	Inverse variance weighted	4	0.0615662	0.0734856	4.02e-01	-0.0824656	0.205598	1.0635	0.920843	1.22826	1.0635 (0.9208-1.2283)	1	0.975994
WM74qi	finn-b-G6_CARPTU	Carpal tunnel syndrome || id:finn-b-G6_CARPTU	X-21471 levels	Inverse variance weighted	8	-0.0279741	0.0353835	4.29e-01	-0.0973258	0.0413776	0.972414	0.90726	1.04225	0.9724 (0.9073-1.0422)	1	0.975994
WMmUq0	finn-b-G6_CARPTU	Carpal tunnel syndrome || id:finn-b-G6_CARPTU	Lignoceroyl sphingomyelin (d18:1/24:0) levels	Inverse variance weighted	6	-0.0722669	0.0802043	3.68e-01	-0.229467	0.0849335	0.930283	0.794957	1.08864	0.9303 (0.795-1.0886)	1	0.975994
xAfrFV	finn-b-G6_CARPTU	Carpal tunnel syndrome || id:finn-b-G6_CARPTU	Adenosine 5'-diphosphate (ADP) to cytidine ratio	Inverse variance weighted	2	-0.0666312	0.0910888	4.64e-01	-0.245165	0.111903	0.93554	0.782575	1.1184	0.9355 (0.7826-1.1184)	1	0.975994
xNvbnb	finn-b-G6_CARPTU	Carpal tunnel syndrome || id:finn-b-G6_CARPTU	5alpha-pregnan-3beta,20alpha-diol monosulfate (2) levels	Inverse variance weighted	8	0.0621128	0.0722721	3.90e-01	-0.0795405	0.203766	1.06408	0.923541	1.22601	1.0641 (0.9235-1.226)	1	0.975994
xYXkG7	finn-b-G6_CARPTU	Carpal tunnel syndrome || id:finn-b-G6_CARPTU	Adenosine 5'-monophosphate (AMP) to histidine ratio	Wald ratio	1	-0.170556	0.211269	4.19e-01	-0.584643	0.243532	0.843196	0.557305	1.27575	0.8432 (0.5573-1.2757)	1	0.975994
yeIkqL	finn-b-G6_CARPTU	Carpal tunnel syndrome || id:finn-b-G6_CARPTU	Pyruvate levels	Inverse variance weighted	2	-0.132922	0.146885	3.65e-01	-0.420817	0.154972	0.875533	0.65651	1.16763	0.8755 (0.6565-1.1676)	1	0.975994
yJVXOB	finn-b-G6_CARPTU	Carpal tunnel syndrome || id:finn-b-G6_CARPTU	Citramalate levels	Inverse variance weighted	2	-0.103164	0.132799	4.37e-01	-0.36345	0.157122	0.901979	0.695274	1.17014	0.902 (0.6953-1.1701)	1	0.975994
YKaMwR	finn-b-G6_CARPTU	Carpal tunnel syndrome || id:finn-b-G6_CARPTU	N-acetylproline levels	Wald ratio	1	-0.154577	0.192794	4.23e-01	-0.532453	0.223298	0.856777	0.587163	1.25019	0.8568 (0.5872-1.2502)	1	0.975994
YkaRXp	finn-b-G6_CARPTU	Carpal tunnel syndrome || id:finn-b-G6_CARPTU	Indole-3-carboxylate levels	Wald ratio	1	0.0986241	0.120174	4.12e-01	-0.136917	0.334165	1.10365	0.872043	1.39677	1.1037 (0.872-1.3968)	1	0.975994
zafAJg	finn-b-G6_CARPTU	Carpal tunnel syndrome || id:finn-b-G6_CARPTU	N-methylproline levels	Wald ratio	1	0.170715	0.194804	3.81e-01	-0.211101	0.552532	1.18615	0.809693	1.73765	1.1862 (0.8097-1.7376)	1	0.975994
zlFzUy	finn-b-G6_CARPTU	Carpal tunnel syndrome || id:finn-b-G6_CARPTU	Alanine to pyruvate ratio	Inverse variance weighted	2	0.206585	0.233232	3.76e-01	-0.250551	0.66372	1.22947	0.778372	1.942	1.2295 (0.7784-1.942)	1	0.975994
ZnIZ9Q	finn-b-G6_CARPTU	Carpal tunnel syndrome || id:finn-b-G6_CARPTU	Paraxanthine levels in elite athletes	Inverse variance weighted	4	-0.073745	0.0926227	4.26e-01	-0.255285	0.107795	0.928909	0.774695	1.11382	0.9289 (0.7747-1.1138)	1	0.975994
zoV4l0	finn-b-G6_CARPTU	Carpal tunnel syndrome || id:finn-b-G6_CARPTU	Carotene diol (2) levels	Inverse variance weighted	5	0.0545316	0.0636372	3.91e-01	-0.0701973	0.179261	1.05605	0.93221	1.19633	1.056 (0.9322-1.1963)	1	0.975994
zTffgE	finn-b-G6_CARPTU	Carpal tunnel syndrome || id:finn-b-G6_CARPTU	N-palmitoyl-sphingadienine (d18:2/16:0) levels	Inverse variance weighted	3	-0.103056	0.111013	3.53e-01	-0.320641	0.114528	0.902076	0.725684	1.12134	0.9021 (0.7257-1.1213)	1	0.975994
Q5TFjG	finn-b-G6_CARPTU	Carpal tunnel syndrome || id:finn-b-G6_CARPTU	1-(1-enyl-palmitoyl)-2-arachidonoyl-gpc (p-16:0/20:4) levels	Inverse variance weighted	7	0.0196434	0.0277124	4.78e-01	-0.034673	0.0739598	1.01984	0.965921	1.07676	1.0198 (0.9659-1.0768)	1	0.977386
x08qys	finn-b-G6_CARPTU	Carpal tunnel syndrome || id:finn-b-G6_CARPTU	Theophylline levels	Inverse variance weighted	3	0.0668764	0.0948558	4.81e-01	-0.119041	0.252794	1.06916	0.887772	1.28762	1.0692 (0.8878-1.2876)	1	0.980755
LPdnZr	finn-b-G6_CARPTU	Carpal tunnel syndrome || id:finn-b-G6_CARPTU	2-hydroxyhippurate (salicylurate) levels	Wald ratio	1	-0.226338	0.321554	4.82e-01	-0.856583	0.403907	0.797449	0.42461	1.49767	0.7974 (0.4246-1.4977)	1	0.980759
6tbtxW	finn-b-G6_CARPTU	Carpal tunnel syndrome || id:finn-b-G6_CARPTU	Cis-4-decenoate (10:1n6) levels	Inverse variance weighted	5	0.0323998	0.0461602	4.83e-01	-0.0580742	0.122874	1.03293	0.94358	1.13074	1.0329 (0.9436-1.1307)	1	0.981836
mYvrtt	finn-b-G6_CARPTU	Carpal tunnel syndrome || id:finn-b-G6_CARPTU	Glucuronide of C12H22O4 (1) levels	Inverse variance weighted	3	-0.0617766	0.0883008	4.84e-01	-0.234846	0.111293	0.940093	0.790692	1.11772	0.9401 (0.7907-1.1177)	1	0.983287
b6KTjL	finn-b-G6_CARPTU	Carpal tunnel syndrome || id:finn-b-G6_CARPTU	N-acetylthreonine levels	Inverse variance weighted	6	-0.0773663	0.111014	4.86e-01	-0.294954	0.140222	0.925551	0.744566	1.15053	0.9256 (0.7446-1.1505)	1	0.983836
JsI2FG	finn-b-G6_CARPTU	Carpal tunnel syndrome || id:finn-b-G6_CARPTU	Glycerate levels	Inverse variance weighted	4	-0.0626741	0.0898806	4.86e-01	-0.23884	0.113492	0.93925	0.787541	1.12018	0.9392 (0.7875-1.1202)	1	0.983836
cqNWxR	finn-b-G6_CARPTU	Carpal tunnel syndrome || id:finn-b-G6_CARPTU	Erucate (22:1n9) levels	Inverse variance weighted	2	0.0850203	0.122651	4.88e-01	-0.155375	0.325416	1.08874	0.856094	1.38461	1.0887 (0.8561-1.3846)	1	0.984221
kj3ofW	finn-b-G6_CARPTU	Carpal tunnel syndrome || id:finn-b-G6_CARPTU	X-24811 levels	Inverse variance weighted	4	0.0594262	0.0855705	4.87e-01	-0.108292	0.227144	1.06123	0.897366	1.25501	1.0612 (0.8974-1.255)	1	0.984221
rlQGLC	finn-b-G6_CARPTU	Carpal tunnel syndrome || id:finn-b-G6_CARPTU	Glycolithocholate to glycolithocholate sulfate ratio	Inverse variance weighted	4	0.0372125	0.053624	4.88e-01	-0.0678905	0.142315	1.03791	0.934363	1.15294	1.0379 (0.9344-1.1529)	1	0.984221
eJp8n7	finn-b-G6_CARPTU	Carpal tunnel syndrome || id:finn-b-G6_CARPTU	X-25790 levels	Wald ratio	1	0.089255	0.129493	4.91e-01	-0.164551	0.343061	1.09336	0.848274	1.40925	1.0934 (0.8483-1.4093)	1	0.987052
p6kVJ4	finn-b-G6_CARPTU	Carpal tunnel syndrome || id:finn-b-G6_CARPTU	Hydroxy-N6,N6,N6-trimethyllysine levels	Inverse variance weighted	3	0.120167	0.174488	4.91e-01	-0.22183	0.462163	1.12768	0.801051	1.5875	1.1277 (0.8011-1.5875)	1	0.987052
nnPX3E	finn-b-G6_CARPTU	Carpal tunnel syndrome || id:finn-b-G6_CARPTU	X-15728 levels	Inverse variance weighted	2	-0.16677	0.243279	4.93e-01	-0.643597	0.310057	0.846394	0.525399	1.3635	0.8464 (0.5254-1.3635)	1	0.989629
gSUrBD	finn-b-G6_CARPTU	Carpal tunnel syndrome || id:finn-b-G6_CARPTU	Isovalerylcarnitine (C5) levels	Inverse variance weighted	5	-0.036459	0.0533803	4.95e-01	-0.141084	0.0681663	0.964198	0.868416	1.07054	0.9642 (0.8684-1.0705)	1	0.991361
1xUFca	finn-b-G6_CARPTU	Carpal tunnel syndrome || id:finn-b-G6_CARPTU	Beta-citrylglutamate levels	Inverse variance weighted	5	0.0201293	0.0323508	5.34e-01	-0.0432783	0.0835369	1.02033	0.957645	1.08713	1.0203 (0.9576-1.0871)	1	0.99234
2sv7Yq	finn-b-G6_CARPTU	Carpal tunnel syndrome || id:finn-b-G6_CARPTU	Ceramide (d18:1/17:0, d17:1/18:0) levels	Inverse variance weighted	4	0.052179	0.0830459	5.30e-01	-0.110591	0.214949	1.05356	0.895305	1.2398	1.0536 (0.8953-1.2398)	1	0.99234
36GgK9	finn-b-G6_CARPTU	Carpal tunnel syndrome || id:finn-b-G6_CARPTU	Gulonate levels	Inverse variance weighted	3	0.10832	0.171842	5.28e-01	-0.228491	0.44513	1.1144	0.795733	1.56069	1.1144 (0.7957-1.5607)	1	0.99234
4SbG7v	finn-b-G6_CARPTU	Carpal tunnel syndrome || id:finn-b-G6_CARPTU	4-guanidinobutanoate levels	Inverse variance weighted	4	-0.0259774	0.0397483	5.13e-01	-0.103884	0.0519292	0.974357	0.90133	1.0533	0.9744 (0.9013-1.0533)	1	0.99234
5PFt77	finn-b-G6_CARPTU	Carpal tunnel syndrome || id:finn-b-G6_CARPTU	Serine to alpha-ketobutyrate ratio	Inverse variance weighted	4	-0.0533552	0.0864034	5.37e-01	-0.222706	0.115995	0.948043	0.80035	1.12299	0.948 (0.8004-1.123)	1	0.99234
5x25LC	finn-b-G6_CARPTU	Carpal tunnel syndrome || id:finn-b-G6_CARPTU	X-18779 levels	Inverse variance weighted	2	-0.0970034	0.147941	5.12e-01	-0.386967	0.19296	0.907553	0.679114	1.21283	0.9076 (0.6791-1.2128)	1	0.99234
6fFTls	finn-b-G6_CARPTU	Carpal tunnel syndrome || id:finn-b-G6_CARPTU	X-24295 levels	Inverse variance weighted	3	0.0648165	0.102501	5.27e-01	-0.136086	0.265719	1.06696	0.872768	1.30437	1.067 (0.8728-1.3044)	1	0.99234
6ozWLP	finn-b-G6_CARPTU	Carpal tunnel syndrome || id:finn-b-G6_CARPTU	Etiocholanolone glucuronide levels	Inverse variance weighted	7	0.0262931	0.0403952	5.15e-01	-0.0528815	0.105468	1.02664	0.948492	1.11123	1.0266 (0.9485-1.1112)	1	0.99234
6sWqSw	finn-b-G6_CARPTU	Carpal tunnel syndrome || id:finn-b-G6_CARPTU	X-17438 levels	Inverse variance weighted	3	-0.0552344	0.0883589	5.32e-01	-0.228418	0.117949	0.946263	0.795792	1.12519	0.9463 (0.7958-1.1252)	1	0.99234
6XLzEU	finn-b-G6_CARPTU	Carpal tunnel syndrome || id:finn-b-G6_CARPTU	Serine to pyruvate ratio	Inverse variance weighted	6	-0.0411202	0.0636265	5.18e-01	-0.165828	0.0835878	0.959714	0.847192	1.08718	0.9597 (0.8472-1.0872)	1	0.99234
7jK2JA	finn-b-G6_CARPTU	Carpal tunnel syndrome || id:finn-b-G6_CARPTU	Dihomo-linolenate (20:3n3 or n6) levels	Inverse variance weighted	2	-0.0712565	0.115677	5.38e-01	-0.297984	0.155471	0.931223	0.742313	1.16821	0.9312 (0.7423-1.1682)	1	0.99234
9fi7R6	finn-b-G6_CARPTU	Carpal tunnel syndrome || id:finn-b-G6_CARPTU	4-methylcatechol sulfate levels	Inverse variance weighted	5	-0.0916755	0.147463	5.34e-01	-0.380703	0.197352	0.912401	0.683381	1.21817	0.9124 (0.6834-1.2182)	1	0.99234
aGyfWq	finn-b-G6_CARPTU	Carpal tunnel syndrome || id:finn-b-G6_CARPTU	Aspartate to citrate ratio	Inverse variance weighted	4	0.0616162	0.0938562	5.12e-01	-0.122342	0.245574	1.06355	0.884846	1.27836	1.0636 (0.8848-1.2784)	1	0.99234
ayw0FV	finn-b-G6_CARPTU	Carpal tunnel syndrome || id:finn-b-G6_CARPTU	Androstenediol (3alpha, 17alpha) monosulfate (3) levels	Inverse variance weighted	10	0.0169427	0.0251872	5.01e-01	-0.0324242	0.0663095	1.01709	0.968096	1.06856	1.0171 (0.9681-1.0686)	1	0.99234
cGUgUK	finn-b-G6_CARPTU	Carpal tunnel syndrome || id:finn-b-G6_CARPTU	Glycosyl-N-stearoyl-sphingosine (d18:1/18:0) levels	Inverse variance weighted	7	0.0349062	0.0533254	5.13e-01	-0.0696116	0.139424	1.03552	0.932756	1.14961	1.0355 (0.9328-1.1496)	1	0.99234
CJsDrs	finn-b-G6_CARPTU	Carpal tunnel syndrome || id:finn-b-G6_CARPTU	X-17335 levels	Wald ratio	1	0.112783	0.172202	5.13e-01	-0.224734	0.4503	1.11939	0.798729	1.56878	1.1194 (0.7987-1.5688)	1	0.99234
CmUQP9	finn-b-G6_CARPTU	Carpal tunnel syndrome || id:finn-b-G6_CARPTU	3-methyl-2-oxovalerate to 4-methyl-2-oxopentanoate ratio	Wald ratio	1	-0.0684473	0.100821	4.97e-01	-0.266057	0.129162	0.933843	0.766396	1.13787	0.9338 (0.7664-1.1379)	1	0.99234
Cstcnu	finn-b-G6_CARPTU	Carpal tunnel syndrome || id:finn-b-G6_CARPTU	Adenosine 5'-diphosphate (ADP) to 5-oxoproline ratio	Inverse variance weighted	4	0.0418277	0.0652536	5.22e-01	-0.0860695	0.169725	1.04271	0.91753	1.18498	1.0427 (0.9175-1.185)	1	0.99234
EdkJOw	finn-b-G6_CARPTU	Carpal tunnel syndrome || id:finn-b-G6_CARPTU	Phosphate to urate ratio	Inverse variance weighted	6	-0.0525433	0.0846005	5.35e-01	-0.21836	0.113274	0.948813	0.803836	1.11994	0.9488 (0.8038-1.1199)	1	0.99234
EiJfVz	finn-b-G6_CARPTU	Carpal tunnel syndrome || id:finn-b-G6_CARPTU	1-palmitoyl-2-linoleoyl-GPI (16:0/18:2) levels	Inverse variance weighted	4	0.0372999	0.0605752	5.38e-01	-0.0814275	0.156027	1.038	0.9218	1.16886	1.038 (0.9218-1.1689)	1	0.99234
Equm1w	finn-b-G6_CARPTU	Carpal tunnel syndrome || id:finn-b-G6_CARPTU	Anthranilate levels	Inverse variance weighted	4	0.0654855	0.0994651	5.10e-01	-0.129466	0.260437	1.06768	0.878564	1.2975	1.0677 (0.8786-1.2975)	1	0.99234
EYX5H4	finn-b-G6_CARPTU	Carpal tunnel syndrome || id:finn-b-G6_CARPTU	Gluconate levels	Inverse variance weighted	4	-0.0733186	0.119013	5.38e-01	-0.306584	0.159947	0.929305	0.735957	1.17345	0.9293 (0.736-1.1734)	1	0.99234
eZ0ps2	finn-b-G6_CARPTU	Carpal tunnel syndrome || id:finn-b-G6_CARPTU	Glycine conjugate of C10H12O2 levels	Inverse variance weighted	2	0.112741	0.182381	5.36e-01	-0.244726	0.470207	1.11934	0.782919	1.60033	1.1193 (0.7829-1.6003)	1	0.99234
FgzUSx	finn-b-G6_CARPTU	Carpal tunnel syndrome || id:finn-b-G6_CARPTU	5alpha-androstan-3alpha,17beta-diol disulfate levels	Inverse variance weighted	10	0.0291613	0.0455121	5.22e-01	-0.0600423	0.118365	1.02959	0.941725	1.12565	1.0296 (0.9417-1.1257)	1	0.99234
FS4kSa	finn-b-G6_CARPTU	Carpal tunnel syndrome || id:finn-b-G6_CARPTU	Glucose to mannitol to sorbitol ratio	Inverse variance weighted	3	-0.112273	0.177279	5.27e-01	-0.45974	0.235195	0.8938	0.631448	1.26516	0.8938 (0.6314-1.2652)	1	0.99234
ftDQHh	finn-b-G6_CARPTU	Carpal tunnel syndrome || id:finn-b-G6_CARPTU	5-dodecenoylcarnitine (C12:1) levels	Inverse variance weighted	2	0.0859467	0.131813	5.14e-01	-0.172406	0.344299	1.08975	0.841637	1.411	1.0897 (0.8416-1.411)	1	0.99234
GoTkGS	finn-b-G6_CARPTU	Carpal tunnel syndrome || id:finn-b-G6_CARPTU	Alpha-tocopherol to sulfate ratio	Wald ratio	1	-0.107685	0.168005	5.22e-01	-0.436974	0.221604	0.89791	0.645988	1.24808	0.8979 (0.646-1.2481)	1	0.99234
I6xZiB	finn-b-G6_CARPTU	Carpal tunnel syndrome || id:finn-b-G6_CARPTU	Salicyluric glucuronide levels	Wald ratio	1	0.105135	0.160747	5.13e-01	-0.209929	0.420199	1.11086	0.810642	1.52226	1.1109 (0.8106-1.5223)	1	0.99234
IK4gS5	finn-b-G6_CARPTU	Carpal tunnel syndrome || id:finn-b-G6_CARPTU	Spermidine to choline ratio	Inverse variance weighted	3	0.0745068	0.112346	5.07e-01	-0.145692	0.294706	1.07735	0.864424	1.34273	1.0774 (0.8644-1.3427)	1	0.99234
ipTYBm	finn-b-G6_CARPTU	Carpal tunnel syndrome || id:finn-b-G6_CARPTU	X-18921 levels	Inverse variance weighted	6	0.028425	0.0435924	5.14e-01	-0.0570161	0.113866	1.02883	0.944579	1.1206	1.0288 (0.9446-1.1206)	1	0.99234
jtlXMh	finn-b-G6_CARPTU	Carpal tunnel syndrome || id:finn-b-G6_CARPTU	Adenosine 5'-diphosphate (ADP) to glycine ratio	Inverse variance weighted	2	0.0399306	0.0622596	5.21e-01	-0.0820981	0.161959	1.04074	0.921182	1.17581	1.0407 (0.9212-1.1758)	1	0.99234
kTjYNF	finn-b-G6_CARPTU	Carpal tunnel syndrome || id:finn-b-G6_CARPTU	X-12680 levels	Inverse variance weighted	3	0.0668664	0.108411	5.37e-01	-0.145619	0.279352	1.06915	0.864487	1.32227	1.0692 (0.8645-1.3223)	1	0.99234
lGn3zH	finn-b-G6_CARPTU	Carpal tunnel syndrome || id:finn-b-G6_CARPTU	Choline levels	Inverse variance weighted	5	-0.0517636	0.0792523	5.14e-01	-0.207098	0.103571	0.949553	0.81294	1.10912	0.9496 (0.8129-1.1091)	1	0.99234
lLSxhT	finn-b-G6_CARPTU	Carpal tunnel syndrome || id:finn-b-G6_CARPTU	Sphingosine 1-phosphate levels	Wald ratio	1	-0.104657	0.156986	5.05e-01	-0.412349	0.203035	0.900633	0.662093	1.22512	0.9006 (0.6621-1.2251)	1	0.99234
md3746	finn-b-G6_CARPTU	Carpal tunnel syndrome || id:finn-b-G6_CARPTU	Linolenoylcarnitine (C18:3) levels	Inverse variance weighted	4	0.0522444	0.0791647	5.09e-01	-0.102918	0.207407	1.05363	0.902201	1.23048	1.0536 (0.9022-1.2305)	1	0.99234
Nb1Hcf	finn-b-G6_CARPTU	Carpal tunnel syndrome || id:finn-b-G6_CARPTU	Ethyl alpha-glucopyranoside levels	Inverse variance weighted	4	0.052623	0.0773862	4.97e-01	-0.099054	0.2043	1.05403	0.905694	1.22667	1.054 (0.9057-1.2267)	1	0.99234
nkMCJR	finn-b-G6_CARPTU	Carpal tunnel syndrome || id:finn-b-G6_CARPTU	Succinate to trans-4-hydroxyproline ratio	Wald ratio	1	-0.106688	0.158525	5.01e-01	-0.417398	0.204022	0.898806	0.658759	1.22632	0.8988 (0.6588-1.2263)	1	0.99234
pBUJrG	finn-b-G6_CARPTU	Carpal tunnel syndrome || id:finn-b-G6_CARPTU	Dopamine 4-sulfate levels	Inverse variance weighted	3	-0.0498836	0.0806323	5.36e-01	-0.207923	0.108156	0.95134	0.81227	1.11422	0.9513 (0.8123-1.1142)	1	0.99234
PD6WzZ	finn-b-G6_CARPTU	Carpal tunnel syndrome || id:finn-b-G6_CARPTU	Sebacate (C10-DC) levels	Inverse variance weighted	2	0.0903465	0.14447	5.32e-01	-0.192815	0.373508	1.09455	0.824635	1.45282	1.0946 (0.8246-1.4528)	1	0.99234
qg8trX	finn-b-G6_CARPTU	Carpal tunnel syndrome || id:finn-b-G6_CARPTU	Propionylglycine levels	Inverse variance weighted	6	-0.025032	0.0398906	5.30e-01	-0.103218	0.0531537	0.975279	0.901931	1.05459	0.9753 (0.9019-1.0546)	1	0.99234
qYNATa	finn-b-G6_CARPTU	Carpal tunnel syndrome || id:finn-b-G6_CARPTU	Dopamine 4-sulfate to dopamine 3-O-sulfate ratio	Inverse variance weighted	4	-0.066868	0.101717	5.11e-01	-0.266233	0.132497	0.935319	0.76626	1.14168	0.9353 (0.7663-1.1417)	1	0.99234
RBbCGS	finn-b-G6_CARPTU	Carpal tunnel syndrome || id:finn-b-G6_CARPTU	X-12411 levels	Inverse variance weighted	4	0.0324444	0.0511322	5.26e-01	-0.0677747	0.132663	1.03298	0.934471	1.14187	1.033 (0.9345-1.1419)	1	0.99234
RKPOS9	finn-b-G6_CARPTU	Carpal tunnel syndrome || id:finn-b-G6_CARPTU	Sphingomyelin (d18:2/18:1) levels	Wald ratio	1	-0.11401	0.180154	5.27e-01	-0.467111	0.239091	0.892249	0.62681	1.27009	0.8922 (0.6268-1.2701)	1	0.99234
sa4k9T	finn-b-G6_CARPTU	Carpal tunnel syndrome || id:finn-b-G6_CARPTU	1-stearoyl-2-linoleoyl-GPE (18:0/18:2) levels	Inverse variance weighted	7	-0.0200419	0.0321946	5.34e-01	-0.0831434	0.0430595	0.980158	0.920219	1.044	0.9802 (0.9202-1.044)	1	0.99234
tPBH1u	finn-b-G6_CARPTU	Carpal tunnel syndrome || id:finn-b-G6_CARPTU	1-arachidonylglycerol (20:4) levels	Inverse variance weighted	3	0.0401137	0.0622074	5.19e-01	-0.0818127	0.16204	1.04093	0.921445	1.17591	1.0409 (0.9214-1.1759)	1	0.99234
tPqoC6	finn-b-G6_CARPTU	Carpal tunnel syndrome || id:finn-b-G6_CARPTU	2-hydroxy-3-methylvalerate levels	Inverse variance weighted	5	-0.0577438	0.0938118	5.38e-01	-0.241615	0.126127	0.943892	0.785359	1.13443	0.9439 (0.7854-1.1344)	1	0.99234
U8K3UZ	finn-b-G6_CARPTU	Carpal tunnel syndrome || id:finn-b-G6_CARPTU	X-16580 levels	Inverse variance weighted	3	-0.0799723	0.128036	5.32e-01	-0.330923	0.170978	0.923142	0.718261	1.18646	0.9231 (0.7183-1.1865)	1	0.99234
UkQJwB	finn-b-G6_CARPTU	Carpal tunnel syndrome || id:finn-b-G6_CARPTU	Deoxycholic acid 12-sulfate levels	Inverse variance weighted	5	0.0251564	0.0380022	5.08e-01	-0.0493279	0.0996408	1.02548	0.951869	1.10477	1.0255 (0.9519-1.1048)	1	0.99234
uMYF5U	finn-b-G6_CARPTU	Carpal tunnel syndrome || id:finn-b-G6_CARPTU	Adenosine 5'-monophosphate (AMP) to urate ratio	Inverse variance weighted	3	-0.0751846	0.112461	5.04e-01	-0.295607	0.145238	0.927572	0.744079	1.15632	0.9276 (0.7441-1.1563)	1	0.99234
UN0NjH	finn-b-G6_CARPTU	Carpal tunnel syndrome || id:finn-b-G6_CARPTU	Alanine to asparagine ratio	Inverse variance weighted	8	0.045066	0.0681134	5.08e-01	-0.0884363	0.178568	1.0461	0.915361	1.1955	1.0461 (0.9154-1.1955)	1	0.99234
vcdsNI	finn-b-G6_CARPTU	Carpal tunnel syndrome || id:finn-b-G6_CARPTU	3-hydroxylaurate levels	Inverse variance weighted	2	-0.106554	0.161814	5.10e-01	-0.423709	0.210601	0.898926	0.654614	1.23442	0.8989 (0.6546-1.2344)	1	0.99234
Vt2iSj	finn-b-G6_CARPTU	Carpal tunnel syndrome || id:finn-b-G6_CARPTU	Citrulline to dimethylarginine (SDMA + ADMA) ratio	Inverse variance weighted	8	0.0467229	0.0749927	5.33e-01	-0.100263	0.193709	1.04783	0.9046	1.21374	1.0478 (0.9046-1.2137)	1	0.99234
vt9NMV	finn-b-G6_CARPTU	Carpal tunnel syndrome || id:finn-b-G6_CARPTU	3-hydroxyhexanoylcarnitine (1) levels	Inverse variance weighted	3	0.0505952	0.0776718	5.15e-01	-0.101642	0.202832	1.0519	0.903353	1.22487	1.0519 (0.9034-1.2249)	1	0.99234
WV8FR2	finn-b-G6_CARPTU	Carpal tunnel syndrome || id:finn-b-G6_CARPTU	Stearate (18:0) levels	Wald ratio	1	0.112121	0.177765	5.28e-01	-0.236298	0.46054	1.11865	0.789546	1.58493	1.1186 (0.7895-1.5849)	1	0.99234
xdbyRC	finn-b-G6_CARPTU	Carpal tunnel syndrome || id:finn-b-G6_CARPTU	Alpha-ketoglutarate to pyruvate ratio	Inverse variance weighted	3	-0.0663105	0.103718	5.23e-01	-0.269597	0.136976	0.93584	0.763687	1.1468	0.9358 (0.7637-1.1468)	1	0.99234
XEIxAc	finn-b-G6_CARPTU	Carpal tunnel syndrome || id:finn-b-G6_CARPTU	Methyl-4-hydroxybenzoate sulfate levels	Inverse variance weighted	6	-0.0534505	0.0833195	5.21e-01	-0.216757	0.109856	0.947953	0.805126	1.11612	0.948 (0.8051-1.1161)	1	0.99234
XpApGO	finn-b-G6_CARPTU	Carpal tunnel syndrome || id:finn-b-G6_CARPTU	Caffeine levels	Inverse variance weighted	4	0.0537405	0.085544	5.30e-01	-0.113926	0.221407	1.05521	0.892324	1.24783	1.0552 (0.8923-1.2478)	1	0.99234
YZvvCa	finn-b-G6_CARPTU	Carpal tunnel syndrome || id:finn-b-G6_CARPTU	5-hydroxyhexanoate levels	Inverse variance weighted	4	-0.0640688	0.0953305	5.02e-01	-0.250917	0.122779	0.93794	0.778087	1.13063	0.9379 (0.7781-1.1306)	1	0.99234
ZeLh8t	finn-b-G6_CARPTU	Carpal tunnel syndrome || id:finn-b-G6_CARPTU	Pyridoxal levels	Inverse variance weighted	7	-0.0515038	0.0811735	5.26e-01	-0.210604	0.107596	0.9498	0.810095	1.1136	0.9498 (0.8101-1.1136)	1	0.99234
ZPTRjm	finn-b-G6_CARPTU	Carpal tunnel syndrome || id:finn-b-G6_CARPTU	3-bromo-5-chloro-2,6-dihydroxybenzoic acid levels	Wald ratio	1	0.0499832	0.0800292	5.32e-01	-0.106874	0.20684	1.05125	0.898639	1.22979	1.0513 (0.8986-1.2298)	1	0.99234
NsEsvx	finn-b-G6_CARPTU	Carpal tunnel syndrome || id:finn-b-G6_CARPTU	Sphingomyelin (d18:2/23:0, d18:1/23:1, d17:1/24:1) levels	Inverse variance weighted	2	0.0747373	0.122515	5.42e-01	-0.165392	0.314866	1.0776	0.847562	1.37008	1.0776 (0.8476-1.3701)	1	0.995062
qfRDPi	finn-b-G6_CARPTU	Carpal tunnel syndrome || id:finn-b-G6_CARPTU	Adenosine 5'-monophosphate (AMP) to serine ratio	Inverse variance weighted	3	0.0665913	0.109034	5.41e-01	-0.147115	0.280298	1.06886	0.863195	1.32352	1.0689 (0.8632-1.3235)	1	0.995062
z3ZMsD	finn-b-G6_CARPTU	Carpal tunnel syndrome || id:finn-b-G6_CARPTU	N-acetyl leucine levels	Wald ratio	1	-0.114379	0.186941	5.41e-01	-0.480784	0.252027	0.89192	0.618299	1.28663	0.8919 (0.6183-1.2866)	1	0.995062
7agEDA	finn-b-G6_CARPTU	Carpal tunnel syndrome || id:finn-b-G6_CARPTU	Methionine sulfoxide levels	Inverse variance weighted	6	0.0550154	0.0905779	5.44e-01	-0.122517	0.232548	1.05656	0.884691	1.26181	1.0566 (0.8847-1.2618)	1	0.995634
Z8Hb1C	finn-b-G6_CARPTU	Carpal tunnel syndrome || id:finn-b-G6_CARPTU	2-methoxyhydroquinone sulfate (2) levels	Inverse variance weighted	3	-0.0869292	0.143103	5.44e-01	-0.367412	0.193554	0.916742	0.692524	1.21355	0.9167 (0.6925-1.2136)	1	0.995634
xvAABS	finn-b-G6_CARPTU	Carpal tunnel syndrome || id:finn-b-G6_CARPTU	Spermidine to histidine ratio	Inverse variance weighted	3	0.0330761	0.0546022	5.45e-01	-0.0739443	0.140096	1.03363	0.928723	1.15038	1.0336 (0.9287-1.1504)	1	0.99628
0aFqW2	finn-b-G6_CARPTU	Carpal tunnel syndrome || id:finn-b-G6_CARPTU	Phenylacetylcarnitine levels	Inverse variance weighted	5	-0.0315257	0.0752321	6.75e-01	-0.178981	0.115929	0.968966	0.836122	1.12292	0.969 (0.8361-1.1229)	1	0.997109
0BNcT5	finn-b-G6_CARPTU	Carpal tunnel syndrome || id:finn-b-G6_CARPTU	1-(1-enyl-palmitoyl)-2-oleoyl-GPE (p-16:0/18:1) levels	Inverse variance weighted	5	-0.0264598	0.0843362	7.54e-01	-0.191759	0.138839	0.973887	0.825506	1.14894	0.9739 (0.8255-1.1489)	1	0.997109
0ozoDr	finn-b-G6_CARPTU	Carpal tunnel syndrome || id:finn-b-G6_CARPTU	3-(3-amino-3-carboxypropyl)uridine levels	Inverse variance weighted	3	-0.0458502	0.0985311	6.42e-01	-0.238971	0.147271	0.955185	0.787438	1.15867	0.9552 (0.7874-1.1587)	1	0.997109
1gqBj3	finn-b-G6_CARPTU	Carpal tunnel syndrome || id:finn-b-G6_CARPTU	1,3-dimethylurate levels	Inverse variance weighted	4	-0.0533856	0.116131	6.46e-01	-0.281001	0.17423	0.948014	0.755027	1.19033	0.948 (0.755-1.1903)	1	0.997109
1kpdFq	finn-b-G6_CARPTU	Carpal tunnel syndrome || id:finn-b-G6_CARPTU	Arachidonate (20:4n6) to linoleate (18:2n6) ratio	Inverse variance weighted	3	0.0377583	0.0765315	6.22e-01	-0.112244	0.18776	1.03848	0.893827	1.20654	1.0385 (0.8938-1.2065)	1	0.997109
2mR9gx	finn-b-G6_CARPTU	Carpal tunnel syndrome || id:finn-b-G6_CARPTU	X-15503 levels	Inverse variance weighted	5	-0.0246994	0.0602007	6.82e-01	-0.142693	0.0932939	0.975603	0.86702	1.09778	0.9756 (0.867-1.0978)	1	0.997109
2y8K0Y	finn-b-G6_CARPTU	Carpal tunnel syndrome || id:finn-b-G6_CARPTU	Bilirubin (Z,Z) to etiocholanolone glucuronide ratio	Inverse variance weighted	9	-0.0156374	0.0390416	6.89e-01	-0.0921589	0.0608841	0.984484	0.91196	1.06278	0.9845 (0.912-1.0628)	1	0.997109
34YcS8	finn-b-G6_CARPTU	Carpal tunnel syndrome || id:finn-b-G6_CARPTU	Adenosine 5'-monophosphate (AMP) to methionine ratio	Wald ratio	1	-0.102356	0.188485	5.87e-01	-0.471787	0.267075	0.902708	0.623886	1.30614	0.9027 (0.6239-1.3061)	1	0.997109
36w3Ez	finn-b-G6_CARPTU	Carpal tunnel syndrome || id:finn-b-G6_CARPTU	3-hydroxypyridine glucuronide levels	Inverse variance weighted	3	-0.0267062	0.0771783	7.29e-01	-0.177976	0.124563	0.973647	0.836963	1.13265	0.9736 (0.837-1.1327)	1	0.997109
3b0FjP	finn-b-G6_CARPTU	Carpal tunnel syndrome || id:finn-b-G6_CARPTU	X-26111 levels	Inverse variance weighted	7	0.0201189	0.0429574	6.40e-01	-0.0640777	0.104315	1.02032	0.937932	1.10995	1.0203 (0.9379-1.11)	1	0.997109
3hhGVH	finn-b-G6_CARPTU	Carpal tunnel syndrome || id:finn-b-G6_CARPTU	Phenylalanine levels	Inverse variance weighted	4	-0.0298976	0.0748789	6.90e-01	-0.17666	0.116865	0.970545	0.838064	1.12397	0.9705 (0.8381-1.124)	1	0.997109
3XZMTn	finn-b-G6_CARPTU	Carpal tunnel syndrome || id:finn-b-G6_CARPTU	Retinol (Vitamin A) to oleoyl-linoleoyl-glycerol (18:1 to 18:2) [2] ratio	Inverse variance weighted	11	-0.0285564	0.0499482	5.68e-01	-0.126455	0.0693421	0.971847	0.881214	1.0718	0.9718 (0.8812-1.0718)	1	0.997109
4cendX	finn-b-G6_CARPTU	Carpal tunnel syndrome || id:finn-b-G6_CARPTU	3-hydroxy-2-methylpyridine sulfate levels	Wald ratio	1	0.0509973	0.166463	7.59e-01	-0.27527	0.377265	1.05232	0.759367	1.45829	1.0523 (0.7594-1.4583)	1	0.997109
4UtgzE	finn-b-G6_CARPTU	Carpal tunnel syndrome || id:finn-b-G6_CARPTU	Adenosine 5'-diphosphate (ADP) to choline phosphate ratio	Inverse variance weighted	3	-0.0428885	0.0827324	6.04e-01	-0.205044	0.119267	0.958018	0.814611	1.12667	0.958 (0.8146-1.1267)	1	0.997109
4xTtjN	finn-b-G6_CARPTU	Carpal tunnel syndrome || id:finn-b-G6_CARPTU	X-11850 levels	Wald ratio	1	0.0440246	0.130117	7.35e-01	-0.211005	0.299054	1.04501	0.80977	1.34858	1.045 (0.8098-1.3486)	1	0.997109
539BMG	finn-b-G6_CARPTU	Carpal tunnel syndrome || id:finn-b-G6_CARPTU	X-24344 levels	Wald ratio	1	0.0542806	0.159649	7.34e-01	-0.258631	0.367192	1.05578	0.772108	1.44368	1.0558 (0.7721-1.4437)	1	0.997109
58Xt0w	finn-b-G6_CARPTU	Carpal tunnel syndrome || id:finn-b-G6_CARPTU	Indolelactate levels	Inverse variance weighted	3	-0.0458153	0.0900177	6.11e-01	-0.22225	0.130619	0.955218	0.800715	1.13953	0.9552 (0.8007-1.1395)	1	0.997109
5KunHn	finn-b-G6_CARPTU	Carpal tunnel syndrome || id:finn-b-G6_CARPTU	X-25810 levels	Inverse variance weighted	7	-0.0292743	0.060866	6.31e-01	-0.148572	0.0900232	0.97115	0.861938	1.0942	0.9712 (0.8619-1.0942)	1	0.997109
5mCnST	finn-b-G6_CARPTU	Carpal tunnel syndrome || id:finn-b-G6_CARPTU	Vanillylmandelate (VMA) levels	Inverse variance weighted	10	0.0248912	0.0535509	6.42e-01	-0.0800686	0.129851	1.0252	0.923053	1.13866	1.0252 (0.9231-1.1387)	1	0.997109
5QgAIl	finn-b-G6_CARPTU	Carpal tunnel syndrome || id:finn-b-G6_CARPTU	X-24456 levels	Inverse variance weighted	4	-0.0691879	0.121878	5.70e-01	-0.308068	0.169692	0.933151	0.734865	1.18494	0.9332 (0.7349-1.1849)	1	0.997109
5RgBF8	finn-b-G6_CARPTU	Carpal tunnel syndrome || id:finn-b-G6_CARPTU	Bilirubin degradation product, C17H20N2O5 (2) levels	Inverse variance weighted	2	0.0176011	0.0387672	6.50e-01	-0.0583827	0.0935849	1.01776	0.943289	1.0981	1.0178 (0.9433-1.0981)	1	0.997109
5yIqeJ	finn-b-G6_CARPTU	Carpal tunnel syndrome || id:finn-b-G6_CARPTU	Glycerol to carnitine ratio	Inverse variance weighted	4	0.04287	0.102637	6.76e-01	-0.158298	0.244038	1.0438	0.853596	1.27639	1.0438 (0.8536-1.2764)	1	0.997109
65I44z	finn-b-G6_CARPTU	Carpal tunnel syndrome || id:finn-b-G6_CARPTU	Glycosyl ceramide (d18:1/20:0, d16:1/22:0) levels	Inverse variance weighted	7	0.0218779	0.047674	6.46e-01	-0.0715632	0.115319	1.02212	0.930937	1.12223	1.0221 (0.9309-1.1222)	1	0.997109
66b9OU	finn-b-G6_CARPTU	Carpal tunnel syndrome || id:finn-b-G6_CARPTU	Aspartate to glutamate ratio	Inverse variance weighted	3	-0.0280819	0.0949388	7.67e-01	-0.214162	0.157998	0.972309	0.807218	1.17116	0.9723 (0.8072-1.1712)	1	0.997109
6rhPeZ	finn-b-G6_CARPTU	Carpal tunnel syndrome || id:finn-b-G6_CARPTU	Tartronate (hydroxymalonate) levels	Inverse variance weighted	3	-0.0228297	0.0417742	5.85e-01	-0.104707	0.0590478	0.977429	0.900588	1.06083	0.9774 (0.9006-1.0608)	1	0.997109
77tCdg	finn-b-G6_CARPTU	Carpal tunnel syndrome || id:finn-b-G6_CARPTU	Fructosyllysine levels	Inverse variance weighted	3	-0.052911	0.103305	6.09e-01	-0.255388	0.149567	0.948464	0.774616	1.16133	0.9485 (0.7746-1.1613)	1	0.997109
7itVSu	finn-b-G6_CARPTU	Carpal tunnel syndrome || id:finn-b-G6_CARPTU	Alpha-ketobutyrate levels	Wald ratio	1	-0.079092	0.19081	6.79e-01	-0.453079	0.294895	0.923955	0.635668	1.34298	0.924 (0.6357-1.343)	1	0.997109
7Iwtkz	finn-b-G6_CARPTU	Carpal tunnel syndrome || id:finn-b-G6_CARPTU	4-hydroxycoumarin levels	Inverse variance weighted	6	-0.0442896	0.0856283	6.05e-01	-0.212121	0.123542	0.956677	0.808867	1.1315	0.9567 (0.8089-1.1315)	1	0.997109
7RoiLw	finn-b-G6_CARPTU	Carpal tunnel syndrome || id:finn-b-G6_CARPTU	X-12844 levels	Inverse variance weighted	7	0.0219509	0.0454597	6.29e-01	-0.0671502	0.111052	1.02219	0.935055	1.11745	1.0222 (0.9351-1.1175)	1	0.997109
7uYp8l	finn-b-G6_CARPTU	Carpal tunnel syndrome || id:finn-b-G6_CARPTU	Bilirubin (Z,Z) to androsterone glucuronide ratio	Inverse variance weighted	12	-0.0115207	0.0270537	6.70e-01	-0.064546	0.0415045	0.988545	0.937493	1.04238	0.9885 (0.9375-1.0424)	1	0.997109
7zklpy	finn-b-G6_CARPTU	Carpal tunnel syndrome || id:finn-b-G6_CARPTU	Pseudouridine levels	Inverse variance weighted	4	0.0577676	0.0978396	5.55e-01	-0.133998	0.249533	1.05947	0.874592	1.28343	1.0595 (0.8746-1.2834)	1	0.997109
857moG	finn-b-G6_CARPTU	Carpal tunnel syndrome || id:finn-b-G6_CARPTU	Serine to threonine ratio	Inverse variance weighted	5	-0.0203031	0.0401829	6.13e-01	-0.0990615	0.0584553	0.979902	0.905687	1.0602	0.9799 (0.9057-1.0602)	1	0.997109
8CpxNO	finn-b-G6_CARPTU	Carpal tunnel syndrome || id:finn-b-G6_CARPTU	Arabitol/xylitol levels	Inverse variance weighted	4	-0.0591122	0.11257	6.00e-01	-0.27975	0.161526	0.942601	0.755973	1.1753	0.9426 (0.756-1.1753)	1	0.997109
8Hmd9p	finn-b-G6_CARPTU	Carpal tunnel syndrome || id:finn-b-G6_CARPTU	Adenosine 5'-diphosphate (ADP) to sulfate ratio	Wald ratio	1	-0.0671916	0.166643	6.87e-01	-0.393812	0.259428	0.935016	0.674481	1.29619	0.935 (0.6745-1.2962)	1	0.997109
8iP4Va	finn-b-G6_CARPTU	Carpal tunnel syndrome || id:finn-b-G6_CARPTU	Glycerol to palmitoylcarnitine (C16) ratio	Inverse variance weighted	5	0.0418563	0.0876048	6.33e-01	-0.129849	0.213562	1.04274	0.878228	1.23808	1.0427 (0.8782-1.2381)	1	0.997109
8kJcnH	finn-b-G6_CARPTU	Carpal tunnel syndrome || id:finn-b-G6_CARPTU	Adenosine 5'-monophosphate (AMP) to N-palmitoyl-sphingosine (d18:1 to 16:0) ratio	Inverse variance weighted	3	0.0305355	0.0841089	7.17e-01	-0.134318	0.195389	1.03101	0.874312	1.21578	1.031 (0.8743-1.2158)	1	0.997109
8RywFF	finn-b-G6_CARPTU	Carpal tunnel syndrome || id:finn-b-G6_CARPTU	Bilirubin (Z,Z) to taurocholate ratio	Inverse variance weighted	5	-0.0295403	0.0659693	6.54e-01	-0.15884	0.0997594	0.970892	0.853133	1.10491	0.9709 (0.8531-1.1049)	1	0.997109
9qozCj	finn-b-G6_CARPTU	Carpal tunnel syndrome || id:finn-b-G6_CARPTU	1-palmitoyl-2-palmitoleoyl-gpc (16:0/16:1) levels	Inverse variance weighted	2	-0.0633219	0.209196	7.62e-01	-0.473347	0.346703	0.938641	0.622914	1.4144	0.9386 (0.6229-1.4144)	1	0.997109
9rCzRH	finn-b-G6_CARPTU	Carpal tunnel syndrome || id:finn-b-G6_CARPTU	N-acetylneuraminate levels	Inverse variance weighted	8	-0.0418459	0.0767046	5.85e-01	-0.192187	0.108495	0.959018	0.825153	1.1146	0.959 (0.8252-1.1146)	1	0.997109
9YW1fv	finn-b-G6_CARPTU	Carpal tunnel syndrome || id:finn-b-G6_CARPTU	Oleoylcarnitine levels	Inverse variance weighted	2	0.0268367	0.0828746	7.46e-01	-0.135598	0.189271	1.0272	0.873194	1.20837	1.0272 (0.8732-1.2084)	1	0.997109
aamqVj	finn-b-G6_CARPTU	Carpal tunnel syndrome || id:finn-b-G6_CARPTU	Plasma free proline levels	Inverse variance weighted	3	0.0572358	0.115372	6.20e-01	-0.168893	0.283365	1.05891	0.844599	1.32759	1.0589 (0.8446-1.3276)	1	0.997109
alvFuP	finn-b-G6_CARPTU	Carpal tunnel syndrome || id:finn-b-G6_CARPTU	2-stearoyl-GPE (18:0) levels	Inverse variance weighted	6	-0.0327231	0.0826034	6.92e-01	-0.194626	0.12918	0.967806	0.823143	1.13789	0.9678 (0.8231-1.1379)	1	0.997109
aRC0fc	finn-b-G6_CARPTU	Carpal tunnel syndrome || id:finn-b-G6_CARPTU	1-(1-enyl-stearoyl)-2-linoleoyl-GPE (p-18:0/18:2) levels	Inverse variance weighted	6	0.0205384	0.0565691	7.17e-01	-0.0903369	0.131414	1.02075	0.913623	1.14044	1.0208 (0.9136-1.1404)	1	0.997109
AUjVpU	finn-b-G6_CARPTU	Carpal tunnel syndrome || id:finn-b-G6_CARPTU	3-methoxytyramine sulfate levels	Inverse variance weighted	3	-0.0340076	0.104302	7.44e-01	-0.238439	0.170423	0.966564	0.787857	1.18581	0.9666 (0.7879-1.1858)	1	0.997109
B4X7CP	finn-b-G6_CARPTU	Carpal tunnel syndrome || id:finn-b-G6_CARPTU	Pantothenate levels	Inverse variance weighted	7	0.010999	0.0222213	6.21e-01	-0.0325547	0.0545527	1.01106	0.967969	1.05607	1.0111 (0.968-1.0561)	1	0.997109
b7ApgC	finn-b-G6_CARPTU	Carpal tunnel syndrome || id:finn-b-G6_CARPTU	Arginine levels	Inverse variance weighted	6	0.0352314	0.0754368	6.40e-01	-0.112625	0.183087	1.03586	0.893486	1.20092	1.0359 (0.8935-1.2009)	1	0.997109
B8CvCV	finn-b-G6_CARPTU	Carpal tunnel syndrome || id:finn-b-G6_CARPTU	Glycodeoxycholate 3-sulfate levels	Inverse variance weighted	10	0.00580938	0.0197134	7.68e-01	-0.0328288	0.0444476	1.00583	0.967704	1.04545	1.0058 (0.9677-1.0455)	1	0.997109
bCKUO1	finn-b-G6_CARPTU	Carpal tunnel syndrome || id:finn-b-G6_CARPTU	Orotate levels	Inverse variance weighted	7	-0.0152339	0.0266311	5.67e-01	-0.0674309	0.0369631	0.984882	0.934792	1.03765	0.9849 (0.9348-1.0377)	1	0.997109
bjStZ4	finn-b-G6_CARPTU	Carpal tunnel syndrome || id:finn-b-G6_CARPTU	Creatine to carnitine ratio	Inverse variance weighted	8	0.0262011	0.0566873	6.44e-01	-0.084906	0.137308	1.02655	0.918599	1.14718	1.0265 (0.9186-1.1472)	1	0.997109
bQlv9L	finn-b-G6_CARPTU	Carpal tunnel syndrome || id:finn-b-G6_CARPTU	Glutarate (C5-DC) levels	Inverse variance weighted	3	-0.0648742	0.12482	6.03e-01	-0.309521	0.179773	0.937185	0.733798	1.19695	0.9372 (0.7338-1.1969)	1	0.997109
BQxyje	finn-b-G6_CARPTU	Carpal tunnel syndrome || id:finn-b-G6_CARPTU	X-12714 levels	Inverse variance weighted	3	0.0278833	0.0639921	6.63e-01	-0.0975412	0.153308	1.02828	0.907065	1.16568	1.0283 (0.9071-1.1657)	1	0.997109
bRYHJ0	finn-b-G6_CARPTU	Carpal tunnel syndrome || id:finn-b-G6_CARPTU	Caprylate (8:0) levels	Inverse variance weighted	3	-0.0382914	0.102381	7.08e-01	-0.238959	0.162376	0.962432	0.787447	1.1763	0.9624 (0.7874-1.1763)	1	0.997109
bv4TkV	finn-b-G6_CARPTU	Carpal tunnel syndrome || id:finn-b-G6_CARPTU	1-(1-enyl-oleoyl)-GPE (p-18:1) levels	Wald ratio	1	-0.0239825	0.0488606	6.24e-01	-0.119749	0.0717843	0.976303	0.887143	1.07442	0.9763 (0.8871-1.0744)	1	0.997109
bVmrSF	finn-b-G6_CARPTU	Carpal tunnel syndrome || id:finn-b-G6_CARPTU	C-glycosyltryptophan levels	Inverse variance weighted	6	-0.0367494	0.0781515	6.38e-01	-0.189926	0.116427	0.963918	0.82702	1.12348	0.9639 (0.827-1.1235)	1	0.997109
bVOuh9	finn-b-G6_CARPTU	Carpal tunnel syndrome || id:finn-b-G6_CARPTU	Fructose to sucrose ratio	Inverse variance weighted	2	0.0757106	0.15829	6.32e-01	-0.234537	0.385959	1.07865	0.790937	1.47102	1.0787 (0.7909-1.471)	1	0.997109
bXAyAk	finn-b-G6_CARPTU	Carpal tunnel syndrome || id:finn-b-G6_CARPTU	N-acetylglutamate levels	Inverse variance weighted	4	0.0335868	0.0888626	7.05e-01	-0.140584	0.207758	1.03416	0.868851	1.23091	1.0342 (0.8689-1.2309)	1	0.997109
BxVorR	finn-b-G6_CARPTU	Carpal tunnel syndrome || id:finn-b-G6_CARPTU	X-12193 levels	Inverse variance weighted	2	0.116974	0.230119	6.11e-01	-0.334059	0.568008	1.12409	0.716012	1.76475	1.1241 (0.716-1.7647)	1	0.997109
c1NMdO	finn-b-G6_CARPTU	Carpal tunnel syndrome || id:finn-b-G6_CARPTU	X-11470 levels	Inverse variance weighted	8	0.0287911	0.0519445	5.79e-01	-0.0730202	0.130602	1.02921	0.929582	1.13951	1.0292 (0.9296-1.1395)	1	0.997109
cBIZmh	finn-b-G6_CARPTU	Carpal tunnel syndrome || id:finn-b-G6_CARPTU	Ascorbic acid 3-sulfate levels	Inverse variance weighted	5	-0.035195	0.0851605	6.79e-01	-0.20211	0.13172	0.965417	0.817005	1.14079	0.9654 (0.817-1.1408)	1	0.997109
cbjKkC	finn-b-G6_CARPTU	Carpal tunnel syndrome || id:finn-b-G6_CARPTU	1-stearoyl-2-linoleoyl-GPI (18:0/18:2) levels	Inverse variance weighted	8	0.0171193	0.0418536	6.83e-01	-0.0649138	0.0991524	1.01727	0.937148	1.10423	1.0173 (0.9371-1.1042)	1	0.997109
CE6xd7	finn-b-G6_CARPTU	Carpal tunnel syndrome || id:finn-b-G6_CARPTU	Arachidonoylcarnitine (C20:4) levels	Inverse variance weighted	14	0.0135865	0.0243006	5.76e-01	-0.0340426	0.0612156	1.01368	0.96653	1.06313	1.0137 (0.9665-1.0631)	1	0.997109
CeckY5	finn-b-G6_CARPTU	Carpal tunnel syndrome || id:finn-b-G6_CARPTU	Glycosyl-N-tricosanoyl-sphingadienine (d18:2/23:0) levels	Inverse variance weighted	3	0.058165	0.182405	7.50e-01	-0.299349	0.415679	1.05989	0.741301	1.5154	1.0599 (0.7413-1.5154)	1	0.997109
cEGOjr	finn-b-G6_CARPTU	Carpal tunnel syndrome || id:finn-b-G6_CARPTU	Gamma-glutamylalanine levels	Inverse variance weighted	5	0.0334358	0.0856545	6.96e-01	-0.134447	0.201319	1.034	0.874199	1.22301	1.034 (0.8742-1.223)	1	0.997109
cfJOJ0	finn-b-G6_CARPTU	Carpal tunnel syndrome || id:finn-b-G6_CARPTU	N-alpha-acetylornithine levels	Inverse variance weighted	5	0.0229695	0.0564763	6.84e-01	-0.0877241	0.133663	1.02324	0.916014	1.14301	1.0232 (0.916-1.143)	1	0.997109
CxVRek	finn-b-G6_CARPTU	Carpal tunnel syndrome || id:finn-b-G6_CARPTU	Spermidine to pyruvate ratio	Inverse variance weighted	3	0.0290441	0.0977855	7.66e-01	-0.162616	0.220704	1.02947	0.849918	1.24695	1.0295 (0.8499-1.247)	1	0.997109
Cys8Xf	finn-b-G6_CARPTU	Carpal tunnel syndrome || id:finn-b-G6_CARPTU	N6-carbamoylthreonyladenosine levels	Inverse variance weighted	3	-0.0576667	0.117297	6.23e-01	-0.287569	0.172236	0.943964	0.750085	1.18796	0.944 (0.7501-1.188)	1	0.997109
CYX2K1	finn-b-G6_CARPTU	Carpal tunnel syndrome || id:finn-b-G6_CARPTU	Glycerol to mannitol to sorbitol ratio	Inverse variance weighted	5	-0.0351146	0.0923337	7.04e-01	-0.216089	0.145859	0.965495	0.805664	1.15703	0.9655 (0.8057-1.157)	1	0.997109
CZ2MG4	finn-b-G6_CARPTU	Carpal tunnel syndrome || id:finn-b-G6_CARPTU	Kynurenate levels	Inverse variance weighted	6	-0.0232725	0.0445968	6.02e-01	-0.110682	0.0641372	0.976996	0.895223	1.06624	0.977 (0.8952-1.0662)	1	0.997109
D5K3vU	finn-b-G6_CARPTU	Carpal tunnel syndrome || id:finn-b-G6_CARPTU	Carnitine to propionylcarnitine (C3) ratio	Inverse variance weighted	4	-0.0242453	0.0788417	7.58e-01	-0.178775	0.130284	0.976046	0.836294	1.13915	0.976 (0.8363-1.1392)	1	0.997109
DAWhzr	finn-b-G6_CARPTU	Carpal tunnel syndrome || id:finn-b-G6_CARPTU	Bilirubin (Z,Z) to glucuronate ratio	Inverse variance weighted	5	0.0142281	0.032809	6.65e-01	-0.0500775	0.0785336	1.01433	0.951156	1.0817	1.0143 (0.9512-1.0817)	1	0.997109
dD7VZJ	finn-b-G6_CARPTU	Carpal tunnel syndrome || id:finn-b-G6_CARPTU	Tetradecanedioate (C14-DC) levels	Inverse variance weighted	5	0.0130871	0.0304824	6.68e-01	-0.0466583	0.0728326	1.01317	0.954413	1.07555	1.0132 (0.9544-1.0756)	1	0.997109
deid2w	finn-b-G6_CARPTU	Carpal tunnel syndrome || id:finn-b-G6_CARPTU	Phenylpyruvate to 4-hydroxyphenylpyruvate ratio	Inverse variance weighted	3	0.0284008	0.08013	7.23e-01	-0.128654	0.185456	1.02881	0.879278	1.20377	1.0288 (0.8793-1.2038)	1	0.997109
Dj1M8P	finn-b-G6_CARPTU	Carpal tunnel syndrome || id:finn-b-G6_CARPTU	phosphate to asparagine ratio	Inverse variance weighted	5	-0.0603319	0.106018	5.69e-01	-0.268128	0.147464	0.941452	0.76481	1.15889	0.9415 (0.7648-1.1589)	1	0.997109
djE1ux	finn-b-G6_CARPTU	Carpal tunnel syndrome || id:finn-b-G6_CARPTU	Isoursodeoxycholate levels	Inverse variance weighted	2	0.0841515	0.226103	7.10e-01	-0.359011	0.527314	1.08779	0.698367	1.69438	1.0878 (0.6984-1.6944)	1	0.997109
DsxUvc	finn-b-G6_CARPTU	Carpal tunnel syndrome || id:finn-b-G6_CARPTU	Perfluorooctanesulfonate (PFOS) levels	Wald ratio	1	0.114091	0.195389	5.59e-01	-0.268871	0.497052	1.12085	0.764242	1.64387	1.1209 (0.7642-1.6439)	1	0.997109
DVl4D2	finn-b-G6_CARPTU	Carpal tunnel syndrome || id:finn-b-G6_CARPTU	2-butenoylglycine levels	Inverse variance weighted	6	0.026782	0.0544516	6.23e-01	-0.0799432	0.133507	1.02714	0.923169	1.14283	1.0271 (0.9232-1.1428)	1	0.997109
dYRU2H	finn-b-G6_CARPTU	Carpal tunnel syndrome || id:finn-b-G6_CARPTU	Phosphate to N-palmitoyl-sphingosine (d18:1 to 16:0) ratio	Inverse variance weighted	4	-0.0529662	0.10211	6.04e-01	-0.253101	0.147169	0.948412	0.776389	1.15855	0.9484 (0.7764-1.1585)	1	0.997109
E27FOJ	finn-b-G6_CARPTU	Carpal tunnel syndrome || id:finn-b-G6_CARPTU	Spermidine to (N(1) + N(8))-acetylspermidine ratio	Inverse variance weighted	4	-0.0551078	0.171387	7.48e-01	-0.391026	0.280811	0.946383	0.676362	1.3242	0.9464 (0.6764-1.3242)	1	0.997109
E9mXSJ	finn-b-G6_CARPTU	Carpal tunnel syndrome || id:finn-b-G6_CARPTU	X-17346 levels	Inverse variance weighted	2	0.0418132	0.0805487	6.04e-01	-0.116062	0.199689	1.0427	0.89042	1.22102	1.0427 (0.8904-1.221)	1	0.997109
e9YJm6	finn-b-G6_CARPTU	Carpal tunnel syndrome || id:finn-b-G6_CARPTU	1-(1-enyl-palmitoyl)-2-arachidonoyl-GPE (p-16:0/20:4) levels	Inverse variance weighted	3	-0.0719061	0.148437	6.28e-01	-0.362843	0.219031	0.930618	0.695695	1.24487	0.9306 (0.6957-1.2449)	1	0.997109
EaGpRK	finn-b-G6_CARPTU	Carpal tunnel syndrome || id:finn-b-G6_CARPTU	Pimeloylcarnitine/3-methyladipoylcarnitine (C7-DC) levels	Inverse variance weighted	6	0.0217629	0.0528432	6.80e-01	-0.0818098	0.125336	1.022	0.921447	1.13353	1.022 (0.9214-1.1335)	1	0.997109
ECt7SI	finn-b-G6_CARPTU	Carpal tunnel syndrome || id:finn-b-G6_CARPTU	Glutarylcarnitine (c5-dc) levels	Inverse variance weighted	17	-0.0132925	0.0277587	6.32e-01	-0.0676995	0.0411146	0.986795	0.934541	1.04197	0.9868 (0.9345-1.042)	1	0.997109
eDTlP3	finn-b-G6_CARPTU	Carpal tunnel syndrome || id:finn-b-G6_CARPTU	Sphingomyelin (d18:1/18:1, d18:2/18:0) levels	Inverse variance weighted	6	-0.0285593	0.0615197	6.42e-01	-0.149138	0.0920192	0.971845	0.86145	1.09639	0.9718 (0.8615-1.0964)	1	0.997109
EgOteh	finn-b-G6_CARPTU	Carpal tunnel syndrome || id:finn-b-G6_CARPTU	Glucose to fructose ratio	Wald ratio	1	0.0560719	0.169654	7.41e-01	-0.276449	0.388593	1.05767	0.758472	1.4749	1.0577 (0.7585-1.4749)	1	0.997109
ePGcTu	finn-b-G6_CARPTU	Carpal tunnel syndrome || id:finn-b-G6_CARPTU	Adenosine 5'-monophosphate (AMP) to isoleucine ratio	Wald ratio	1	0.11089	0.195688	5.71e-01	-0.272658	0.494438	1.11727	0.761353	1.63958	1.1173 (0.7614-1.6396)	1	0.997109
EPKzKd	finn-b-G6_CARPTU	Carpal tunnel syndrome || id:finn-b-G6_CARPTU	Hypotaurine to taurine ratio	Inverse variance weighted	5	0.0413916	0.0986819	6.75e-01	-0.152025	0.234808	1.04226	0.858967	1.26467	1.0423 (0.859-1.2647)	1	0.997109
ETWBgG	finn-b-G6_CARPTU	Carpal tunnel syndrome || id:finn-b-G6_CARPTU	X-24757 levels	Inverse variance weighted	3	-0.0504028	0.0849493	5.53e-01	-0.216903	0.116098	0.950846	0.805008	1.12311	0.9508 (0.805-1.1231)	1	0.997109
eUpaon	finn-b-G6_CARPTU	Carpal tunnel syndrome || id:finn-b-G6_CARPTU	Glycosyl-N-palmitoyl-sphingosine (d18:1/16:0) levels	Inverse variance weighted	5	0.0179249	0.0557918	7.48e-01	-0.0914269	0.127277	1.01809	0.912628	1.13573	1.0181 (0.9126-1.1357)	1	0.997109
EWMCO5	finn-b-G6_CARPTU	Carpal tunnel syndrome || id:finn-b-G6_CARPTU	Phenol glucuronide levels	Inverse variance weighted	2	-0.0190998	0.0449413	6.71e-01	-0.107185	0.0689852	0.981081	0.89836	1.07142	0.9811 (0.8984-1.0714)	1	0.997109
exptWd	finn-b-G6_CARPTU	Carpal tunnel syndrome || id:finn-b-G6_CARPTU	Carnitine to ergothioneine ratio	Inverse variance weighted	4	-0.0166001	0.0550126	7.63e-01	-0.124425	0.0912246	0.983537	0.883005	1.09552	0.9835 (0.883-1.0955)	1	0.997109
EytbrH	finn-b-G6_CARPTU	Carpal tunnel syndrome || id:finn-b-G6_CARPTU	X-25172 levels	Wald ratio	1	-0.101601	0.172414	5.56e-01	-0.439532	0.23633	0.90339	0.644338	1.26659	0.9034 (0.6443-1.2666)	1	0.997109
f0AKdg	finn-b-G6_CARPTU	Carpal tunnel syndrome || id:finn-b-G6_CARPTU	Cholic acid glucuronide levels	Inverse variance weighted	4	0.0131586	0.0393463	7.38e-01	-0.0639601	0.0902773	1.01325	0.938042	1.09448	1.0132 (0.938-1.0945)	1	0.997109
fCcZo3	finn-b-G6_CARPTU	Carpal tunnel syndrome || id:finn-b-G6_CARPTU	N-methylhydroxyproline levels	Inverse variance weighted	2	-0.0961841	0.161544	5.52e-01	-0.412811	0.220443	0.908297	0.661787	1.24663	0.9083 (0.6618-1.2466)	1	0.997109
FG5BIC	finn-b-G6_CARPTU	Carpal tunnel syndrome || id:finn-b-G6_CARPTU	X-21845 levels	Wald ratio	1	0.0523607	0.135416	6.99e-01	-0.213054	0.317776	1.05376	0.808112	1.37407	1.0538 (0.8081-1.3741)	1	0.997109
FGKPEh	finn-b-G6_CARPTU	Carpal tunnel syndrome || id:finn-b-G6_CARPTU	Laurylcarnitine levels	Inverse variance weighted	2	0.0628697	0.157157	6.89e-01	-0.245158	0.370897	1.06489	0.782581	1.44903	1.0649 (0.7826-1.449)	1	0.997109
fKVnVX	finn-b-G6_CARPTU	Carpal tunnel syndrome || id:finn-b-G6_CARPTU	N-acetyl-3-methylhistidine levels	Inverse variance weighted	4	-0.0295704	0.0738959	6.89e-01	-0.174406	0.115266	0.970863	0.839955	1.12217	0.9709 (0.84-1.1222)	1	0.997109
Fsthyk	finn-b-G6_CARPTU	Carpal tunnel syndrome || id:finn-b-G6_CARPTU	Adenosine 5'-diphosphate (ADP) to uridine ratio	Inverse variance weighted	2	0.0490595	0.105988	6.43e-01	-0.158677	0.256796	1.05028	0.853272	1.29278	1.0503 (0.8533-1.2928)	1	0.997109
ftqM6w	finn-b-G6_CARPTU	Carpal tunnel syndrome || id:finn-b-G6_CARPTU	Phenol sulfate levels	Inverse variance weighted	3	0.0632603	0.116444	5.87e-01	-0.16497	0.291491	1.0653	0.847919	1.33842	1.0653 (0.8479-1.3384)	1	0.997109
FzdHV9	finn-b-G6_CARPTU	Carpal tunnel syndrome || id:finn-b-G6_CARPTU	Mannose to trans-4-hydroxyproline ratio	Inverse variance weighted	3	-0.0601096	0.116407	6.06e-01	-0.288267	0.168047	0.941661	0.749562	1.18299	0.9417 (0.7496-1.183)	1	0.997109
g1kOan	finn-b-G6_CARPTU	Carpal tunnel syndrome || id:finn-b-G6_CARPTU	X-17367 levels	Inverse variance weighted	5	-0.0167777	0.0530239	7.52e-01	-0.120705	0.0871491	0.983362	0.886296	1.09106	0.9834 (0.8863-1.0911)	1	0.997109
G7xj7h	finn-b-G6_CARPTU	Carpal tunnel syndrome || id:finn-b-G6_CARPTU	X-12462 levels	Wald ratio	1	0.0772733	0.186952	6.79e-01	-0.289152	0.443698	1.08034	0.748899	1.55846	1.0803 (0.7489-1.5585)	1	0.997109
g8XGJe	finn-b-G6_CARPTU	Carpal tunnel syndrome || id:finn-b-G6_CARPTU	Tyrosine to pyruvate ratio	Inverse variance weighted	2	0.122213	0.286386	6.70e-01	-0.439103	0.68353	1.13	0.644614	1.98086	1.13 (0.6446-1.9809)	1	0.997109
gAv2bJ	finn-b-G6_CARPTU	Carpal tunnel syndrome || id:finn-b-G6_CARPTU	X-21796 levels	Inverse variance weighted	5	0.0377854	0.063666	5.53e-01	-0.0869999	0.162571	1.03851	0.916677	1.17653	1.0385 (0.9167-1.1765)	1	0.997109
gb7H2Z	finn-b-G6_CARPTU	Carpal tunnel syndrome || id:finn-b-G6_CARPTU	Nonanoylcarnitine (C9) levels	Inverse variance weighted	7	0.0137353	0.041512	7.41e-01	-0.0676284	0.0950989	1.01383	0.934608	1.09977	1.0138 (0.9346-1.0998)	1	0.997109
GDROsS	finn-b-G6_CARPTU	Carpal tunnel syndrome || id:finn-b-G6_CARPTU	Creatine levels	Inverse variance weighted	4	0.0463012	0.0887169	6.02e-01	-0.127584	0.220186	1.04739	0.88022	1.24631	1.0474 (0.8802-1.2463)	1	0.997109
ggv5l0	finn-b-G6_CARPTU	Carpal tunnel syndrome || id:finn-b-G6_CARPTU	2,4-di-tert-butylphenol levels	Inverse variance weighted	2	-0.0623167	0.11437	5.86e-01	-0.286481	0.161848	0.939585	0.750901	1.17568	0.9396 (0.7509-1.1757)	1	0.997109
gi5Zfq	finn-b-G6_CARPTU	Carpal tunnel syndrome || id:finn-b-G6_CARPTU	2-oxoarginine levels	Inverse variance weighted	3	0.0959477	0.243303	6.93e-01	-0.380926	0.572821	1.1007	0.683228	1.77326	1.1007 (0.6832-1.7733)	1	0.997109
gopU7r	finn-b-G6_CARPTU	Carpal tunnel syndrome || id:finn-b-G6_CARPTU	X-21607 levels	Inverse variance weighted	4	0.0125021	0.0369128	7.35e-01	-0.0598469	0.0848512	1.01258	0.941909	1.08856	1.0126 (0.9419-1.0886)	1	0.997109
GPd8fv	finn-b-G6_CARPTU	Carpal tunnel syndrome || id:finn-b-G6_CARPTU	Alpha-ketobutyrate to 3-methyl-2-oxobutyrate ratio	Inverse variance weighted	3	-0.0386355	0.100846	7.02e-01	-0.236293	0.159022	0.962101	0.789549	1.17236	0.9621 (0.7895-1.1724)	1	0.997109
gsrjDc	finn-b-G6_CARPTU	Carpal tunnel syndrome || id:finn-b-G6_CARPTU	5-oxoproline levels	Inverse variance weighted	3	-0.0156625	0.0464113	7.36e-01	-0.106629	0.0753036	0.98446	0.898859	1.07821	0.9845 (0.8989-1.0782)	1	0.997109
h2oXZL	finn-b-G6_CARPTU	Carpal tunnel syndrome || id:finn-b-G6_CARPTU	Oleoylcholine levels	Inverse variance weighted	3	0.0292493	0.0933356	7.54e-01	-0.153688	0.212187	1.02968	0.857539	1.23638	1.0297 (0.8575-1.2364)	1	0.997109
H5qHxN	finn-b-G6_CARPTU	Carpal tunnel syndrome || id:finn-b-G6_CARPTU	Ergothioneine levels	Inverse variance weighted	2	0.0387162	0.0716977	5.89e-01	-0.101811	0.179244	1.03948	0.9032	1.19631	1.0395 (0.9032-1.1963)	1	0.997109
HanvxV	finn-b-G6_CARPTU	Carpal tunnel syndrome || id:finn-b-G6_CARPTU	Betaine levels	Inverse variance weighted	8	-0.0158241	0.0377732	6.75e-01	-0.0898596	0.0582113	0.9843	0.914059	1.05994	0.9843 (0.9141-1.0599)	1	0.997109
HbQnw7	finn-b-G6_CARPTU	Carpal tunnel syndrome || id:finn-b-G6_CARPTU	3-methyladipate levels	Inverse variance weighted	5	-0.0324538	0.0844261	7.01e-01	-0.197929	0.133021	0.968067	0.820428	1.14227	0.9681 (0.8204-1.1423)	1	0.997109
hCZGBO	finn-b-G6_CARPTU	Carpal tunnel syndrome || id:finn-b-G6_CARPTU	Adenosine 5'-monophosphate (AMP) to tryptophan ratio	Inverse variance weighted	3	-0.0707902	0.138182	6.08e-01	-0.341627	0.200047	0.931657	0.710613	1.22146	0.9317 (0.7106-1.2215)	1	0.997109
hDyMgw	finn-b-G6_CARPTU	Carpal tunnel syndrome || id:finn-b-G6_CARPTU	3-methoxytyrosine levels	Inverse variance weighted	12	0.0181046	0.0447312	6.86e-01	-0.0695685	0.105778	1.01827	0.932796	1.11157	1.0183 (0.9328-1.1116)	1	0.997109
heibOd	finn-b-G6_CARPTU	Carpal tunnel syndrome || id:finn-b-G6_CARPTU	N-acetyltyrosine levels	Inverse variance weighted	5	-0.019629	0.0424655	6.44e-01	-0.102861	0.0636033	0.980562	0.902252	1.06567	0.9806 (0.9023-1.0657)	1	0.997109
HHqjNg	finn-b-G6_CARPTU	Carpal tunnel syndrome || id:finn-b-G6_CARPTU	21-hydroxypregnenolone disulfate levels	Inverse variance weighted	14	0.0190872	0.0385495	6.21e-01	-0.0564699	0.0946442	1.01927	0.945095	1.09927	1.0193 (0.9451-1.0993)	1	0.997109
hJmu3A	finn-b-G6_CARPTU	Carpal tunnel syndrome || id:finn-b-G6_CARPTU	Myristate (14:0) levels	Wald ratio	1	0.0463065	0.149887	7.57e-01	-0.247471	0.340084	1.0474	0.780773	1.40507	1.0474 (0.7808-1.4051)	1	0.997109
hk8dA9	finn-b-G6_CARPTU	Carpal tunnel syndrome || id:finn-b-G6_CARPTU	Histidine to phosphate ratio	Inverse variance weighted	7	0.0251072	0.0708305	7.23e-01	-0.113721	0.163935	1.02543	0.892507	1.17814	1.0254 (0.8925-1.1781)	1	0.997109
hMQPkh	finn-b-G6_CARPTU	Carpal tunnel syndrome || id:finn-b-G6_CARPTU	Thymol sulfate levels	Inverse variance weighted	5	-0.0249753	0.0736866	7.35e-01	-0.169401	0.11945	0.975334	0.84417	1.12688	0.9753 (0.8442-1.1269)	1	0.997109
HQHZeM	finn-b-G6_CARPTU	Carpal tunnel syndrome || id:finn-b-G6_CARPTU	Leucine to phosphate ratio	Wald ratio	1	-0.0794823	0.176731	6.53e-01	-0.425876	0.266911	0.923594	0.653198	1.30592	0.9236 (0.6532-1.3059)	1	0.997109
HWmQQQ	finn-b-G6_CARPTU	Carpal tunnel syndrome || id:finn-b-G6_CARPTU	Cysteine s-sulfate levels	Inverse variance weighted	3	-0.0494494	0.126543	6.96e-01	-0.297474	0.198575	0.951753	0.742692	1.21966	0.9518 (0.7427-1.2197)	1	0.997109
HYUPMz	finn-b-G6_CARPTU	Carpal tunnel syndrome || id:finn-b-G6_CARPTU	Phenylacetylglutamine levels	Wald ratio	1	-0.0949608	0.193159	6.23e-01	-0.473552	0.283631	0.909409	0.622786	1.32794	0.9094 (0.6228-1.3279)	1	0.997109
hzEOuS	finn-b-G6_CARPTU	Carpal tunnel syndrome || id:finn-b-G6_CARPTU	X-17325 levels	Inverse variance weighted	2	-0.036604	0.0741994	6.22e-01	-0.182035	0.108827	0.964058	0.833572	1.11497	0.9641 (0.8336-1.115)	1	0.997109
I3gtET	finn-b-G6_CARPTU	Carpal tunnel syndrome || id:finn-b-G6_CARPTU	Adenosine 5'-monophosphate (AMP) to palmitate (16:0) ratio	Inverse variance weighted	2	-0.0460137	0.15236	7.63e-01	-0.344639	0.252611	0.955029	0.708476	1.28738	0.955 (0.7085-1.2874)	1	0.997109
i5Pzbd	finn-b-G6_CARPTU	Carpal tunnel syndrome || id:finn-b-G6_CARPTU	Caffeine to theobromine ratio	Inverse variance weighted	4	-0.0363486	0.095344	7.03e-01	-0.223223	0.150526	0.964304	0.799937	1.16245	0.9643 (0.7999-1.1624)	1	0.997109
i8pSRm	finn-b-G6_CARPTU	Carpal tunnel syndrome || id:finn-b-G6_CARPTU	Glucose to N-palmitoyl-sphinganine (d18:0 to 16:0) ratio	Inverse variance weighted	4	0.0644691	0.148167	6.63e-01	-0.225939	0.354877	1.06659	0.797767	1.42601	1.0666 (0.7978-1.426)	1	0.997109
iF9qLw	finn-b-G6_CARPTU	Carpal tunnel syndrome || id:finn-b-G6_CARPTU	Adenosine 5'-monophosphate (AMP) to glutamate ratio	Inverse variance weighted	4	-0.0595893	0.156221	7.03e-01	-0.365782	0.246603	0.942151	0.693654	1.27967	0.9422 (0.6937-1.2797)	1	0.997109
IGYC3A	finn-b-G6_CARPTU	Carpal tunnel syndrome || id:finn-b-G6_CARPTU	Adenosine 5'-diphosphate (ADP) levels	Inverse variance weighted	2	0.0368316	0.12397	7.66e-01	-0.20615	0.279813	1.03752	0.813711	1.32288	1.0375 (0.8137-1.3229)	1	0.997109
InPsMj	finn-b-G6_CARPTU	Carpal tunnel syndrome || id:finn-b-G6_CARPTU	Citrate to oxalate (ethanedioate) ratio	Inverse variance weighted	3	-0.0754024	0.126462	5.51e-01	-0.323267	0.172462	0.92737	0.72378	1.18823	0.9274 (0.7238-1.1882)	1	0.997109
Ioj0Ow	finn-b-G6_CARPTU	Carpal tunnel syndrome || id:finn-b-G6_CARPTU	N-oleoyltaurine levels	Inverse variance weighted	6	-0.0251178	0.0499224	6.15e-01	-0.122966	0.07273	0.975195	0.884294	1.07544	0.9752 (0.8843-1.0754)	1	0.997109
IT8uJj	finn-b-G6_CARPTU	Carpal tunnel syndrome || id:finn-b-G6_CARPTU	Isobutyrylcarnitine (c4) levels	Inverse variance weighted	7	-0.025388	0.0666453	7.03e-01	-0.156013	0.105237	0.974932	0.855548	1.11097	0.9749 (0.8555-1.111)	1	0.997109
IvR56v	finn-b-G6_CARPTU	Carpal tunnel syndrome || id:finn-b-G6_CARPTU	X-14939 levels	Inverse variance weighted	5	0.0270552	0.0866414	7.55e-01	-0.142762	0.196872	1.02742	0.86696	1.21759	1.0274 (0.867-1.2176)	1	0.997109
IvT3Gs	finn-b-G6_CARPTU	Carpal tunnel syndrome || id:finn-b-G6_CARPTU	Maltose levels in coronary artery disease	Inverse variance weighted	4	-0.11557	0.195625	5.55e-01	-0.498994	0.267854	0.890858	0.607141	1.30716	0.8909 (0.6071-1.3072)	1	0.997109
J3z8cS	finn-b-G6_CARPTU	Carpal tunnel syndrome || id:finn-b-G6_CARPTU	Spermidine to phosphate ratio	Inverse variance weighted	4	-0.0293901	0.0781036	7.07e-01	-0.182473	0.123693	0.971038	0.833207	1.13167	0.971 (0.8332-1.1317)	1	0.997109
JEG6DY	finn-b-G6_CARPTU	Carpal tunnel syndrome || id:finn-b-G6_CARPTU	N6,N6-dimethyllysine levels	Inverse variance weighted	9	0.00909516	0.0273614	7.40e-01	-0.0445332	0.0627236	1.00914	0.956444	1.06473	1.0091 (0.9564-1.0647)	1	0.997109
jemh1I	finn-b-G6_CARPTU	Carpal tunnel syndrome || id:finn-b-G6_CARPTU	10-nonadecenoate (19:1n9) levels	Inverse variance weighted	2	0.0688291	0.131077	6.00e-01	-0.188082	0.32574	1.07125	0.828547	1.38506	1.0713 (0.8285-1.3851)	1	0.997109
jEuxcQ	finn-b-G6_CARPTU	Carpal tunnel syndrome || id:finn-b-G6_CARPTU	X-12812 levels	Wald ratio	1	0.0669332	0.170076	6.94e-01	-0.266416	0.400282	1.06922	0.76612	1.49225	1.0692 (0.7661-1.4922)	1	0.997109
jjn7YB	finn-b-G6_CARPTU	Carpal tunnel syndrome || id:finn-b-G6_CARPTU	Ferulic acid 4-sulfate levels	Inverse variance weighted	6	-0.0226761	0.0430571	5.98e-01	-0.107068	0.0617157	0.977579	0.898465	1.06366	0.9776 (0.8985-1.0637)	1	0.997109
jKAyjZ	finn-b-G6_CARPTU	Carpal tunnel syndrome || id:finn-b-G6_CARPTU	2-hydroxybutyrate/2-hydroxyisobutyrate levels	Inverse variance weighted	4	-0.0357237	0.0900909	6.92e-01	-0.212302	0.140854	0.964907	0.808721	1.15126	0.9649 (0.8087-1.1513)	1	0.997109
jLkRP3	finn-b-G6_CARPTU	Carpal tunnel syndrome || id:finn-b-G6_CARPTU	3-methylglutaconate levels	Inverse variance weighted	5	0.0250815	0.0545575	6.46e-01	-0.0818513	0.132014	1.0254	0.921409	1.14112	1.0254 (0.9214-1.1411)	1	0.997109
jNXZ3q	finn-b-G6_CARPTU	Carpal tunnel syndrome || id:finn-b-G6_CARPTU	Sulfate of piperine metabolite C18H21NO3 (1) levels	Wald ratio	1	0.096466	0.165205	5.59e-01	-0.227336	0.420268	1.10127	0.796653	1.52237	1.1013 (0.7967-1.5224)	1	0.997109
JQ7Hzl	finn-b-G6_CARPTU	Carpal tunnel syndrome || id:finn-b-G6_CARPTU	Trans-2-hexenoylglycine levels	Inverse variance weighted	2	-0.0284561	0.0576296	6.21e-01	-0.14141	0.084498	0.971945	0.868133	1.08817	0.9719 (0.8681-1.0882)	1	0.997109
JQvbr5	finn-b-G6_CARPTU	Carpal tunnel syndrome || id:finn-b-G6_CARPTU	Alpha-ketoglutarate to kynurenine ratio	Inverse variance weighted	8	-0.0256553	0.0530168	6.28e-01	-0.129568	0.0782577	0.974671	0.878475	1.0814	0.9747 (0.8785-1.0814)	1	0.997109
js9ufM	finn-b-G6_CARPTU	Carpal tunnel syndrome || id:finn-b-G6_CARPTU	Alpha-ketoglutarate to trans-4-hydroxyproline ratio	Inverse variance weighted	6	-0.040854	0.101592	6.88e-01	-0.239975	0.158267	0.959969	0.786648	1.17148	0.96 (0.7866-1.1715)	1	0.997109
jUsqa8	finn-b-G6_CARPTU	Carpal tunnel syndrome || id:finn-b-G6_CARPTU	6-oxopiperidine-2-carboxylate levels	Inverse variance weighted	4	-0.0330149	0.0990244	7.39e-01	-0.227103	0.161073	0.967524	0.796839	1.17477	0.9675 (0.7968-1.1748)	1	0.997109
JvTCiz	finn-b-G6_CARPTU	Carpal tunnel syndrome || id:finn-b-G6_CARPTU	Isoleucine levels	Inverse variance weighted	2	0.154759	0.277149	5.77e-01	-0.388452	0.69797	1.16738	0.678106	2.00967	1.1674 (0.6781-2.0097)	1	0.997109
JWeKWx	finn-b-G6_CARPTU	Carpal tunnel syndrome || id:finn-b-G6_CARPTU	Glycerophosphorylcholine (GPC) levels	Inverse variance weighted	3	-0.0637881	0.135611	6.38e-01	-0.329586	0.20201	0.938204	0.719221	1.22386	0.9382 (0.7192-1.2239)	1	0.997109
jzoVrS	finn-b-G6_CARPTU	Carpal tunnel syndrome || id:finn-b-G6_CARPTU	Propyl 4-hydroxybenzoate sulfate levels	Wald ratio	1	-0.309826	0.545635	5.70e-01	-1.37927	0.759619	0.733575	0.251762	2.13746	0.7336 (0.2518-2.1375)	1	0.997109
k3bCYF	finn-b-G6_CARPTU	Carpal tunnel syndrome || id:finn-b-G6_CARPTU	4-methylguaiacol sulfate levels	Inverse variance weighted	8	-0.0218738	0.0425975	6.08e-01	-0.105365	0.0616174	0.978364	0.899996	1.06356	0.9784 (0.9-1.0636)	1	0.997109
KE4ZpH	finn-b-G6_CARPTU	Carpal tunnel syndrome || id:finn-b-G6_CARPTU	Adenosine 5'-monophosphate (AMP) to cysteine ratio	Wald ratio	1	0.0526614	0.172918	7.61e-01	-0.286258	0.39158	1.05407	0.751069	1.47932	1.0541 (0.7511-1.4793)	1	0.997109
kEn2WP	finn-b-G6_CARPTU	Carpal tunnel syndrome || id:finn-b-G6_CARPTU	3-methylhistidine levels	Inverse variance weighted	2	0.230194	0.413756	5.78e-01	-0.580768	1.04116	1.25884	0.559468	2.83249	1.2588 (0.5595-2.8325)	1	0.997109
kgEGtp	finn-b-G6_CARPTU	Carpal tunnel syndrome || id:finn-b-G6_CARPTU	N-oleoylserine levels	Inverse variance weighted	4	-0.0289352	0.0778112	7.10e-01	-0.181445	0.123575	0.971479	0.834064	1.13153	0.9715 (0.8341-1.1315)	1	0.997109
Kgrg0W	finn-b-G6_CARPTU	Carpal tunnel syndrome || id:finn-b-G6_CARPTU	Pentadecanoate (15:0) levels	Inverse variance weighted	2	0.0686716	0.130418	5.99e-01	-0.186947	0.324291	1.07108	0.829487	1.38305	1.0711 (0.8295-1.383)	1	0.997109
KklJYB	finn-b-G6_CARPTU	Carpal tunnel syndrome || id:finn-b-G6_CARPTU	X-12407 levels	Wald ratio	1	0.10396	0.24656	6.73e-01	-0.379298	0.587218	1.10956	0.684342	1.79898	1.1096 (0.6843-1.799)	1	0.997109
KLmJ3H	finn-b-G6_CARPTU	Carpal tunnel syndrome || id:finn-b-G6_CARPTU	Aspartate levels	Inverse variance weighted	6	0.0595506	0.112954	5.98e-01	-0.161838	0.28094	1.06136	0.850579	1.32437	1.0614 (0.8506-1.3244)	1	0.997109
KqdGqd	finn-b-G6_CARPTU	Carpal tunnel syndrome || id:finn-b-G6_CARPTU	Palmitoleoylcarnitine (C16:1) levels	Inverse variance weighted	4	-0.046029	0.101655	6.51e-01	-0.245272	0.153214	0.955014	0.782491	1.16557	0.955 (0.7825-1.1656)	1	0.997109
kRYmyz	finn-b-G6_CARPTU	Carpal tunnel syndrome || id:finn-b-G6_CARPTU	1-linoleoyl-GPE (18:2) levels	Inverse variance weighted	9	-0.0205072	0.0420295	6.26e-01	-0.102885	0.0618706	0.979702	0.902231	1.06382	0.9797 (0.9022-1.0638)	1	0.997109
KvrVnv	finn-b-G6_CARPTU	Carpal tunnel syndrome || id:finn-b-G6_CARPTU	X-15461 levels	Inverse variance weighted	7	-0.0430234	0.117022	7.13e-01	-0.272386	0.186339	0.957889	0.76156	1.20483	0.9579 (0.7616-1.2048)	1	0.997109
KWP7Xt	finn-b-G6_CARPTU	Carpal tunnel syndrome || id:finn-b-G6_CARPTU	3-methyl catechol sulfate (1) levels	Inverse variance weighted	4	-0.038843	0.131058	7.67e-01	-0.295717	0.218032	0.961902	0.743998	1.24363	0.9619 (0.744-1.2436)	1	0.997109
Kz2aAM	finn-b-G6_CARPTU	Carpal tunnel syndrome || id:finn-b-G6_CARPTU	X-23276 levels	Inverse variance weighted	3	-0.0220467	0.0745763	7.68e-01	-0.168216	0.124123	0.978195	0.845171	1.13215	0.9782 (0.8452-1.1322)	1	0.997109
kzUdaq	finn-b-G6_CARPTU	Carpal tunnel syndrome || id:finn-b-G6_CARPTU	Furaneol sulfate levels	Inverse variance weighted	4	0.0285138	0.0514997	5.80e-01	-0.0724255	0.129453	1.02892	0.930135	1.13821	1.0289 (0.9301-1.1382)	1	0.997109
l0wfXx	finn-b-G6_CARPTU	Carpal tunnel syndrome || id:finn-b-G6_CARPTU	Hypotaurine levels	Inverse variance weighted	9	-0.0443204	0.0877998	6.14e-01	-0.216408	0.127767	0.956647	0.805407	1.13629	0.9566 (0.8054-1.1363)	1	0.997109
L2Pyhw	finn-b-G6_CARPTU	Carpal tunnel syndrome || id:finn-b-G6_CARPTU	X-22162 levels	Inverse variance weighted	10	-0.0160545	0.0355026	6.51e-01	-0.0856396	0.0535305	0.984074	0.917925	1.05499	0.9841 (0.9179-1.055)	1	0.997109
L4DHLv	finn-b-G6_CARPTU	Carpal tunnel syndrome || id:finn-b-G6_CARPTU	3-(4-hydroxyphenyl)lactate levels	Inverse variance weighted	4	0.0356298	0.115782	7.58e-01	-0.191304	0.262563	1.03627	0.825882	1.30026	1.0363 (0.8259-1.3003)	1	0.997109
Lgau1V	finn-b-G6_CARPTU	Carpal tunnel syndrome || id:finn-b-G6_CARPTU	Gamma-glutamylcitrulline levels	Inverse variance weighted	8	0.0344683	0.0797284	6.66e-01	-0.121799	0.190736	1.03507	0.885326	1.21014	1.0351 (0.8853-1.2101)	1	0.997109
LiLZ4I	finn-b-G6_CARPTU	Carpal tunnel syndrome || id:finn-b-G6_CARPTU	5alpha-pregnan-diol disulfate levels	Inverse variance weighted	4	0.0223727	0.0631129	7.23e-01	-0.101329	0.146074	1.02262	0.903636	1.15728	1.0226 (0.9036-1.1573)	1	0.997109
LjdpTv	finn-b-G6_CARPTU	Carpal tunnel syndrome || id:finn-b-G6_CARPTU	X-25109 levels	Inverse variance weighted	3	0.0205694	0.0694266	7.67e-01	-0.115507	0.156646	1.02078	0.890915	1.16958	1.0208 (0.8909-1.1696)	1	0.997109
LMCRBq	finn-b-G6_CARPTU	Carpal tunnel syndrome || id:finn-b-G6_CARPTU	Tetradecadienoate (14:2) levels	Inverse variance weighted	2	0.0439099	0.12939	7.34e-01	-0.209694	0.297513	1.04489	0.810833	1.34651	1.0449 (0.8108-1.3465)	1	0.997109
lPtbSm	finn-b-G6_CARPTU	Carpal tunnel syndrome || id:finn-b-G6_CARPTU	Lysine levels	Inverse variance weighted	10	0.0311374	0.0602642	6.05e-01	-0.0869804	0.149255	1.03163	0.916695	1.16097	1.0316 (0.9167-1.161)	1	0.997109
lTuWmL	finn-b-G6_CARPTU	Carpal tunnel syndrome || id:finn-b-G6_CARPTU	X-22520 levels	Inverse variance weighted	6	0.0307475	0.0715046	6.67e-01	-0.109401	0.170897	1.03123	0.89637	1.18637	1.0312 (0.8964-1.1864)	1	0.997109
lwc6fK	finn-b-G6_CARPTU	Carpal tunnel syndrome || id:finn-b-G6_CARPTU	1-palmitoyl-GPI (16:0) levels	Inverse variance weighted	3	0.0493373	0.0850166	5.62e-01	-0.117295	0.21597	1.05057	0.889323	1.24107	1.0506 (0.8893-1.2411)	1	0.997109
LwP5fF	finn-b-G6_CARPTU	Carpal tunnel syndrome || id:finn-b-G6_CARPTU	Dimethylglycine levels	Inverse variance weighted	5	0.0147344	0.0396305	7.10e-01	-0.0629414	0.0924102	1.01484	0.938999	1.09681	1.0148 (0.939-1.0968)	1	0.997109
lzSaJD	finn-b-G6_CARPTU	Carpal tunnel syndrome || id:finn-b-G6_CARPTU	Beta-hydroxyisovaleroylcarnitine levels	Inverse variance weighted	4	-0.022391	0.0506742	6.59e-01	-0.121713	0.0769305	0.977858	0.885403	1.07997	0.9779 (0.8854-1.08)	1	0.997109
m56qyd	finn-b-G6_CARPTU	Carpal tunnel syndrome || id:finn-b-G6_CARPTU	Dihomo-linoleoylcarnitine (C20:2) levels	Inverse variance weighted	9	0.0120912	0.0399269	7.62e-01	-0.0661655	0.0903479	1.01216	0.935976	1.09456	1.0122 (0.936-1.0946)	1	0.997109
m6ipYE	finn-b-G6_CARPTU	Carpal tunnel syndrome || id:finn-b-G6_CARPTU	X-24795 levels	Inverse variance weighted	2	0.0300016	0.0882009	7.34e-01	-0.142872	0.202875	1.03046	0.866865	1.22492	1.0305 (0.8669-1.2249)	1	0.997109
Mvm9pN	finn-b-G6_CARPTU	Carpal tunnel syndrome || id:finn-b-G6_CARPTU	Ceramide (d18:1/14:0, d16:1/16:0) levels	Inverse variance weighted	7	0.0248108	0.0660769	7.07e-01	-0.1047	0.154322	1.02512	0.900595	1.16687	1.0251 (0.9006-1.1669)	1	0.997109
mwWMbI	finn-b-G6_CARPTU	Carpal tunnel syndrome || id:finn-b-G6_CARPTU	Oleate/vaccenate (18:1) levels	Inverse variance weighted	3	-0.0623773	0.176644	7.24e-01	-0.4086	0.283846	0.939528	0.66458	1.32823	0.9395 (0.6646-1.3282)	1	0.997109
n9cWNI	finn-b-G6_CARPTU	Carpal tunnel syndrome || id:finn-b-G6_CARPTU	Glutamate levels	Inverse variance weighted	4	0.0538598	0.104701	6.07e-01	-0.151355	0.259074	1.05534	0.859543	1.29573	1.0553 (0.8595-1.2957)	1	0.997109
NAdGNw	finn-b-G6_CARPTU	Carpal tunnel syndrome || id:finn-b-G6_CARPTU	2,3-dihydroxy-5-methylthio-4-pentenoate (dmtpa) levels	Inverse variance weighted	8	0.0242144	0.0640446	7.05e-01	-0.101313	0.149742	1.02451	0.90365	1.16153	1.0245 (0.9037-1.1615)	1	0.997109
nbCYxz	finn-b-G6_CARPTU	Carpal tunnel syndrome || id:finn-b-G6_CARPTU	Phenylpyruvate levels	Inverse variance weighted	6	-0.0237963	0.0683201	7.28e-01	-0.157704	0.110111	0.976485	0.854103	1.1164	0.9765 (0.8541-1.1164)	1	0.997109
NLY9Ih	finn-b-G6_CARPTU	Carpal tunnel syndrome || id:finn-b-G6_CARPTU	Linoleate (18:2n6) levels	Inverse variance weighted	4	-0.0584318	0.119305	6.24e-01	-0.29227	0.175407	0.943243	0.746567	1.19173	0.9432 (0.7466-1.1917)	1	0.997109
nusqg1	finn-b-G6_CARPTU	Carpal tunnel syndrome || id:finn-b-G6_CARPTU	X-23587 levels	Wald ratio	1	0.0382504	0.128412	7.66e-01	-0.213437	0.289938	1.03899	0.807803	1.33634	1.039 (0.8078-1.3363)	1	0.997109
Nv5m6M	finn-b-G6_CARPTU	Carpal tunnel syndrome || id:finn-b-G6_CARPTU	Behenoyl sphingomyelin (d18:1/22:0) levels	Inverse variance weighted	3	-0.0511646	0.105721	6.28e-01	-0.258379	0.156049	0.950122	0.772303	1.16888	0.9501 (0.7723-1.1689)	1	0.997109
O0V5K6	finn-b-G6_CARPTU	Carpal tunnel syndrome || id:finn-b-G6_CARPTU	Iminodiacetate (IDA) levels	Inverse variance weighted	11	-0.051466	0.146169	7.25e-01	-0.337957	0.235025	0.949836	0.713226	1.26494	0.9498 (0.7132-1.2649)	1	0.997109
O3AsRP	finn-b-G6_CARPTU	Carpal tunnel syndrome || id:finn-b-G6_CARPTU	Tryptophan to pyruvate ratio	Inverse variance weighted	3	0.0370519	0.108705	7.33e-01	-0.176011	0.250114	1.03775	0.838609	1.28417	1.0377 (0.8386-1.2842)	1	0.997109
o7ku3L	finn-b-G6_CARPTU	Carpal tunnel syndrome || id:finn-b-G6_CARPTU	Adenosine 3',5'-cyclic monophosphate (camp) levels	Inverse variance weighted	6	-0.0367857	0.0620647	5.53e-01	-0.158433	0.0848611	0.963883	0.853481	1.08857	0.9639 (0.8535-1.0886)	1	0.997109
OHpPbm	finn-b-G6_CARPTU	Carpal tunnel syndrome || id:finn-b-G6_CARPTU	Spermidine to carnitine ratio	Inverse variance weighted	6	0.0239441	0.0629665	7.04e-01	-0.0994703	0.147359	1.02423	0.905317	1.15877	1.0242 (0.9053-1.1588)	1	0.997109
oLNBCc	finn-b-G6_CARPTU	Carpal tunnel syndrome || id:finn-b-G6_CARPTU	Hexanoylglutamine levels	Inverse variance weighted	5	-0.0174683	0.0356692	6.24e-01	-0.08738	0.0524434	0.982683	0.916329	1.05384	0.9827 (0.9163-1.0538)	1	0.997109
OnOnfz	finn-b-G6_CARPTU	Carpal tunnel syndrome || id:finn-b-G6_CARPTU	X-11847 levels	Inverse variance weighted	3	-0.0470809	0.127088	7.11e-01	-0.296173	0.202011	0.95401	0.743659	1.22386	0.954 (0.7437-1.2239)	1	0.997109
OuGlBs	finn-b-G6_CARPTU	Carpal tunnel syndrome || id:finn-b-G6_CARPTU	X-24947 levels	Inverse variance weighted	9	0.0100106	0.0296339	7.36e-01	-0.0480718	0.068093	1.01006	0.953065	1.07046	1.0101 (0.9531-1.0705)	1	0.997109
p1mX4E	finn-b-G6_CARPTU	Carpal tunnel syndrome || id:finn-b-G6_CARPTU	3-hydroxyoctanoate levels	Inverse variance weighted	3	0.0501577	0.131812	7.04e-01	-0.208194	0.30851	1.05144	0.812049	1.36139	1.0514 (0.812-1.3614)	1	0.997109
p7ufRA	finn-b-G6_CARPTU	Carpal tunnel syndrome || id:finn-b-G6_CARPTU	Adenosine 5'-diphosphate (ADP) to phosphoethanolamine ratio	Inverse variance weighted	3	0.0439401	0.0794257	5.80e-01	-0.111734	0.199614	1.04492	0.894282	1.22093	1.0449 (0.8943-1.2209)	1	0.997109
padCsm	finn-b-G6_CARPTU	Carpal tunnel syndrome || id:finn-b-G6_CARPTU	X-13844 levels	Wald ratio	1	0.0886844	0.179766	6.22e-01	-0.263656	0.441025	1.09274	0.768238	1.5543	1.0927 (0.7682-1.5543)	1	0.997109
PcLfjv	finn-b-G6_CARPTU	Carpal tunnel syndrome || id:finn-b-G6_CARPTU	N2-acetyl,N6,N6-dimethyllysine levels	Inverse variance weighted	7	0.0108566	0.0190179	5.68e-01	-0.0264184	0.0481315	1.01092	0.973927	1.04931	1.0109 (0.9739-1.0493)	1	0.997109
phrADg	finn-b-G6_CARPTU	Carpal tunnel syndrome || id:finn-b-G6_CARPTU	Myristoleate (14:1n5) levels	Inverse variance weighted	3	0.0660156	0.117232	5.73e-01	-0.163759	0.29579	1.06824	0.848947	1.34419	1.0682 (0.8489-1.3442)	1	0.997109
pNSCFA	finn-b-G6_CARPTU	Carpal tunnel syndrome || id:finn-b-G6_CARPTU	Sphingomyelin (d18:1/14:0, d16:1/16:0) levels	Inverse variance weighted	3	0.0257454	0.0570247	6.52e-01	-0.086023	0.137514	1.02608	0.917573	1.14742	1.0261 (0.9176-1.1474)	1	0.997109
pp4vRC	finn-b-G6_CARPTU	Carpal tunnel syndrome || id:finn-b-G6_CARPTU	3-phenylpropionate hydrocinnamate levels	Inverse variance weighted	9	0.0273381	0.0746556	7.14e-01	-0.118987	0.173663	1.02772	0.887819	1.18965	1.0277 (0.8878-1.1897)	1	0.997109
prKukk	finn-b-G6_CARPTU	Carpal tunnel syndrome || id:finn-b-G6_CARPTU	X-21736 levels	Inverse variance weighted	8	-0.0217135	0.0698571	7.56e-01	-0.158633	0.115206	0.978521	0.853309	1.12211	0.9785 (0.8533-1.1221)	1	0.997109
pZ8d5y	finn-b-G6_CARPTU	Carpal tunnel syndrome || id:finn-b-G6_CARPTU	3-hydroxysebacate levels	Inverse variance weighted	4	0.0375941	0.0779087	6.29e-01	-0.115107	0.190295	1.03831	0.891271	1.20961	1.0383 (0.8913-1.2096)	1	0.997109
qC6Jl9	finn-b-G6_CARPTU	Carpal tunnel syndrome || id:finn-b-G6_CARPTU	X-16087 levels	Inverse variance weighted	7	0.0152603	0.044129	7.29e-01	-0.0712325	0.101753	1.01538	0.931245	1.10711	1.0154 (0.9312-1.1071)	1	0.997109
QdK5Iy	finn-b-G6_CARPTU	Carpal tunnel syndrome || id:finn-b-G6_CARPTU	Glycine to serine ratio	Inverse variance weighted	5	-0.0170174	0.0322859	5.98e-01	-0.0802979	0.046263	0.983127	0.922841	1.04735	0.9831 (0.9228-1.0473)	1	0.997109
QdY1eF	finn-b-G6_CARPTU	Carpal tunnel syndrome || id:finn-b-G6_CARPTU	Adenosine 5'-monophosphate (AMP) to tyrosine ratio	Wald ratio	1	0.0660601	0.181561	7.16e-01	-0.2898	0.42192	1.06829	0.748413	1.52489	1.0683 (0.7484-1.5249)	1	0.997109
qHJSo9	finn-b-G6_CARPTU	Carpal tunnel syndrome || id:finn-b-G6_CARPTU	Carnitine to palmitoylcarnitine (C16) ratio	Inverse variance weighted	6	0.022648	0.0641645	7.24e-01	-0.103114	0.14841	1.02291	0.902024	1.15999	1.0229 (0.902-1.16)	1	0.997109
qjWpuq	finn-b-G6_CARPTU	Carpal tunnel syndrome || id:finn-b-G6_CARPTU	Heptenedioate (C7:1-DC) levels	Inverse variance weighted	4	0.0328508	0.0928916	7.24e-01	-0.149217	0.214918	1.0334	0.861382	1.23976	1.0334 (0.8614-1.2398)	1	0.997109
qksUpd	finn-b-G6_CARPTU	Carpal tunnel syndrome || id:finn-b-G6_CARPTU	Dibutyl sulfosuccinate levels	Inverse variance weighted	4	0.0279786	0.0939608	7.66e-01	-0.156185	0.212142	1.02837	0.855401	1.23632	1.0284 (0.8554-1.2363)	1	0.997109
Ql5mOg	finn-b-G6_CARPTU	Carpal tunnel syndrome || id:finn-b-G6_CARPTU	X-23780 levels	Inverse variance weighted	6	0.0293215	0.0558443	6.00e-01	-0.0801333	0.138776	1.02976	0.922993	1.14887	1.0298 (0.923-1.1489)	1	0.997109
QLY3v2	finn-b-G6_CARPTU	Carpal tunnel syndrome || id:finn-b-G6_CARPTU	1-palmitoyl-2-arachidonoyl-GPE (16:0/20:4) levels	Inverse variance weighted	7	0.0169639	0.0298045	5.69e-01	-0.0414529	0.0753807	1.01711	0.959394	1.07829	1.0171 (0.9594-1.0783)	1	0.997109
Qp0nek	finn-b-G6_CARPTU	Carpal tunnel syndrome || id:finn-b-G6_CARPTU	N-lactoyl phenylalanine levels	Wald ratio	1	0.0848758	0.286063	7.67e-01	-0.475807	0.645559	1.08858	0.621383	1.90705	1.0886 (0.6214-1.9071)	1	0.997109
QUgAlk	finn-b-G6_CARPTU	Carpal tunnel syndrome || id:finn-b-G6_CARPTU	Methylsuccinate levels	Inverse variance weighted	2	-0.0324734	0.100076	7.46e-01	-0.228623	0.163676	0.968048	0.795629	1.17783	0.968 (0.7956-1.1778)	1	0.997109
R0Ot02	finn-b-G6_CARPTU	Carpal tunnel syndrome || id:finn-b-G6_CARPTU	Cholesterol levels	Wald ratio	1	-0.066476	0.181201	7.14e-01	-0.42163	0.288678	0.935685	0.655977	1.33466	0.9357 (0.656-1.3347)	1	0.997109
R6tfv0	finn-b-G6_CARPTU	Carpal tunnel syndrome || id:finn-b-G6_CARPTU	Arachidate (20:0) levels	Wald ratio	1	0.0792736	0.204637	6.98e-01	-0.321814	0.480361	1.0825	0.724833	1.61666	1.0825 (0.7248-1.6167)	1	0.997109
RDaH2n	finn-b-G6_CARPTU	Carpal tunnel syndrome || id:finn-b-G6_CARPTU	Glycerophosphoethanolamine levels	Inverse variance weighted	2	0.0692554	0.120553	5.66e-01	-0.167029	0.30554	1.07171	0.846175	1.35736	1.0717 (0.8462-1.3574)	1	0.997109
RdUdUG	finn-b-G6_CARPTU	Carpal tunnel syndrome || id:finn-b-G6_CARPTU	X-11632 levels	Inverse variance weighted	6	-0.0434745	0.0741743	5.58e-01	-0.188856	0.101907	0.957457	0.827906	1.10728	0.9575 (0.8279-1.1073)	1	0.997109
remjjV	finn-b-G6_CARPTU	Carpal tunnel syndrome || id:finn-b-G6_CARPTU	Arachidonate (20:4n6) to oleate to vaccenate (18:1) ratio	Inverse variance weighted	3	0.0179135	0.0503515	7.22e-01	-0.0807754	0.116602	1.01807	0.922401	1.12367	1.0181 (0.9224-1.1237)	1	0.997109
RIAy7F	finn-b-G6_CARPTU	Carpal tunnel syndrome || id:finn-b-G6_CARPTU	9,10-DiHOME levels	Inverse variance weighted	3	-0.0496807	0.154898	7.48e-01	-0.35328	0.253919	0.951533	0.70238	1.28907	0.9515 (0.7024-1.2891)	1	0.997109
rj5IaV	finn-b-G6_CARPTU	Carpal tunnel syndrome || id:finn-b-G6_CARPTU	Sphingomyelin (d18:2/23:1) levels	Inverse variance weighted	5	0.048839	0.0939609	6.03e-01	-0.135324	0.233002	1.05005	0.873433	1.26238	1.0501 (0.8734-1.2624)	1	0.997109
RjXbDe	finn-b-G6_CARPTU	Carpal tunnel syndrome || id:finn-b-G6_CARPTU	Androstenediol (3beta,17beta) monosulfate (2) levels	Inverse variance weighted	5	0.0428257	0.0805523	5.95e-01	-0.115057	0.200708	1.04376	0.891316	1.22227	1.0438 (0.8913-1.2223)	1	0.997109
rtI5L6	finn-b-G6_CARPTU	Carpal tunnel syndrome || id:finn-b-G6_CARPTU	N-palmitoyl-sphingosine (d18:1 to 16:0) to N-palmitoyl-sphinganine (d18:0 to 16:0) ratio	Inverse variance weighted	6	0.0323349	0.0623635	6.04e-01	-0.0898976	0.154567	1.03286	0.914025	1.16715	1.0329 (0.914-1.1672)	1	0.997109
rtmA4Z	finn-b-G6_CARPTU	Carpal tunnel syndrome || id:finn-b-G6_CARPTU	Adenosine 5'-diphosphate (ADP) to glycerol ratio	Inverse variance weighted	4	-0.0360637	0.0613079	5.56e-01	-0.156227	0.0840997	0.964579	0.855365	1.08774	0.9646 (0.8554-1.0877)	1	0.997109
rzczQV	finn-b-G6_CARPTU	Carpal tunnel syndrome || id:finn-b-G6_CARPTU	Glycosyl-N-behenoyl-sphingadienine (d18:2/22:0) levels	Inverse variance weighted	5	0.0231607	0.0637456	7.16e-01	-0.101781	0.148102	1.02343	0.903228	1.15963	1.0234 (0.9032-1.1596)	1	0.997109
rzDD0q	finn-b-G6_CARPTU	Carpal tunnel syndrome || id:finn-b-G6_CARPTU	Carnitine levels	Inverse variance weighted	8	0.0197756	0.0374941	5.98e-01	-0.0537128	0.0932641	1.01997	0.947704	1.09775	1.02 (0.9477-1.0978)	1	0.997109
s9BbxR	finn-b-G6_CARPTU	Carpal tunnel syndrome || id:finn-b-G6_CARPTU	N-acetyl-1-methylhistidine levels	Inverse variance weighted	13	-0.00785898	0.0224887	7.27e-01	-0.0519369	0.0362189	0.992172	0.949389	1.03688	0.9922 (0.9494-1.0369)	1	0.997109
scVhLo	finn-b-G6_CARPTU	Carpal tunnel syndrome || id:finn-b-G6_CARPTU	Threonine to alpha-ketobutyrate ratio	Inverse variance weighted	4	0.0368095	0.0933769	6.93e-01	-0.146209	0.219828	1.0375	0.863977	1.24586	1.0375 (0.864-1.2459)	1	0.997109
SD6WBL	finn-b-G6_CARPTU	Carpal tunnel syndrome || id:finn-b-G6_CARPTU	Ribitol levels	Inverse variance weighted	4	-0.0202831	0.0374558	5.88e-01	-0.0936965	0.0531303	0.979921	0.910559	1.05457	0.9799 (0.9106-1.0546)	1	0.997109
SRpCFN	finn-b-G6_CARPTU	Carpal tunnel syndrome || id:finn-b-G6_CARPTU	Glutamine to alanine ratio	Inverse variance weighted	6	0.0546342	0.114518	6.33e-01	-0.169821	0.279089	1.05615	0.843816	1.32192	1.0562 (0.8438-1.3219)	1	0.997109
svWUtO	finn-b-G6_CARPTU	Carpal tunnel syndrome || id:finn-b-G6_CARPTU	N-acetylasparagine levels	Inverse variance weighted	5	0.0190825	0.032487	5.57e-01	-0.0445921	0.0827571	1.01927	0.956388	1.08628	1.0193 (0.9564-1.0863)	1	0.997109
SwAMZi	finn-b-G6_CARPTU	Carpal tunnel syndrome || id:finn-b-G6_CARPTU	Arachidonate (20:4n6) to pyruvate ratio	Inverse variance weighted	2	0.0318206	0.0732894	6.64e-01	-0.111827	0.175468	1.03233	0.894199	1.1918	1.0323 (0.8942-1.1918)	1	0.997109
sY8THp	finn-b-G6_CARPTU	Carpal tunnel syndrome || id:finn-b-G6_CARPTU	2-o-methylascorbic acid levels	Inverse variance weighted	3	0.0588515	0.105351	5.76e-01	-0.147636	0.265339	1.06062	0.862745	1.30387	1.0606 (0.8627-1.3039)	1	0.997109
SyXiT8	finn-b-G6_CARPTU	Carpal tunnel syndrome || id:finn-b-G6_CARPTU	Hydroquinone sulfate levels	Wald ratio	1	-0.0973797	0.191778	6.12e-01	-0.473265	0.278506	0.907211	0.622965	1.32115	0.9072 (0.623-1.3212)	1	0.997109
T34G2J	finn-b-G6_CARPTU	Carpal tunnel syndrome || id:finn-b-G6_CARPTU	Sphingomyelin (d18:2/16:0, d18:1/16:1) levels	Inverse variance weighted	3	0.0361441	0.120122	7.63e-01	-0.199295	0.271583	1.03681	0.819308	1.31204	1.0368 (0.8193-1.312)	1	0.997109
T7Xpo5	finn-b-G6_CARPTU	Carpal tunnel syndrome || id:finn-b-G6_CARPTU	Dihydroorotate levels	Inverse variance weighted	10	0.0184494	0.0364905	6.13e-01	-0.0530721	0.0899708	1.01862	0.948312	1.09414	1.0186 (0.9483-1.0941)	1	0.997109
tBVn3H	finn-b-G6_CARPTU	Carpal tunnel syndrome || id:finn-b-G6_CARPTU	Sphingomyelin (d17:1/16:0, d18:1/15:0, d16:1/17:0) levels	Inverse variance weighted	4	0.0321799	0.073698	6.62e-01	-0.112268	0.176628	1.0327	0.893804	1.19319	1.0327 (0.8938-1.1932)	1	0.997109
TdSHBL	finn-b-G6_CARPTU	Carpal tunnel syndrome || id:finn-b-G6_CARPTU	Phosphate to sulfate ratio	Inverse variance weighted	4	-0.0648111	0.143953	6.53e-01	-0.346959	0.217337	0.937244	0.706834	1.24276	0.9372 (0.7068-1.2428)	1	0.997109
tEv2Ty	finn-b-G6_CARPTU	Carpal tunnel syndrome || id:finn-b-G6_CARPTU	X-26109 levels	Inverse variance weighted	8	-0.0110241	0.0226936	6.27e-01	-0.0555035	0.0334553	0.989036	0.946009	1.03402	0.989 (0.946-1.034)	1	0.997109
TgKo7g	finn-b-G6_CARPTU	Carpal tunnel syndrome || id:finn-b-G6_CARPTU	Taurochenodeoxycholate levels	Inverse variance weighted	4	-0.0501674	0.0910602	5.82e-01	-0.228645	0.128311	0.95107	0.795611	1.13691	0.9511 (0.7956-1.1369)	1	0.997109
THpmJI	finn-b-G6_CARPTU	Carpal tunnel syndrome || id:finn-b-G6_CARPTU	Phosphate to tyrosine ratio	Inverse variance weighted	4	0.0420209	0.118581	7.23e-01	-0.190398	0.27444	1.04292	0.82663	1.31579	1.0429 (0.8266-1.3158)	1	0.997109
tieM0L	finn-b-G6_CARPTU	Carpal tunnel syndrome || id:finn-b-G6_CARPTU	N,n,n-trimethyl-alanylproline betaine (tmap) levels	Inverse variance weighted	4	-0.0407051	0.111555	7.15e-01	-0.259353	0.177943	0.960112	0.77155	1.19476	0.9601 (0.7716-1.1948)	1	0.997109
tIQrTl	finn-b-G6_CARPTU	Carpal tunnel syndrome || id:finn-b-G6_CARPTU	1-palmitoyl-2-dihomo-linolenoyl-GPC (16:0/20:3n3 or 6) levels	Inverse variance weighted	3	-0.0267194	0.0540487	6.21e-01	-0.132655	0.0792161	0.973634	0.875767	1.08244	0.9736 (0.8758-1.0824)	1	0.997109
TP9sQa	finn-b-G6_CARPTU	Carpal tunnel syndrome || id:finn-b-G6_CARPTU	Adenosine 5'-diphosphate (ADP) to 2'-deoxyuridine ratio	Inverse variance weighted	2	0.0459628	0.0959783	6.32e-01	-0.142155	0.23408	1.04704	0.867487	1.26375	1.047 (0.8675-1.2637)	1	0.997109
tqG5Hw	finn-b-G6_CARPTU	Carpal tunnel syndrome || id:finn-b-G6_CARPTU	7-methylguanine levels	Inverse variance weighted	4	0.057745	0.0997262	5.63e-01	-0.137718	0.253208	1.05944	0.871344	1.28815	1.0594 (0.8713-1.2882)	1	0.997109
tsG7uw	finn-b-G6_CARPTU	Carpal tunnel syndrome || id:finn-b-G6_CARPTU	Adenosine 5'-diphosphate (ADP) to citrate ratio	Inverse variance weighted	2	-0.0391051	0.0964261	6.85e-01	-0.2281	0.14989	0.96165	0.796044	1.16171	0.9616 (0.796-1.1617)	1	0.997109
ttgey5	finn-b-G6_CARPTU	Carpal tunnel syndrome || id:finn-b-G6_CARPTU	Metabolonic lactone sulfate levels	Inverse variance weighted	11	-0.0086007	0.0214894	6.89e-01	-0.0507199	0.0335185	0.991436	0.950545	1.03409	0.9914 (0.9505-1.0341)	1	0.997109
tTk9vf	finn-b-G6_CARPTU	Carpal tunnel syndrome || id:finn-b-G6_CARPTU	Theophylline to theobromine ratio	Inverse variance weighted	2	0.087551	0.201755	6.64e-01	-0.30789	0.482992	1.0915	0.734996	1.62092	1.0915 (0.735-1.6209)	1	0.997109
TxDEfv	finn-b-G6_CARPTU	Carpal tunnel syndrome || id:finn-b-G6_CARPTU	4-hydroxyphenylpyruvate levels	Inverse variance weighted	4	0.0270617	0.0739485	7.14e-01	-0.117877	0.172001	1.02743	0.888805	1.18768	1.0274 (0.8888-1.1877)	1	0.997109
Tyb7a9	finn-b-G6_CARPTU	Carpal tunnel syndrome || id:finn-b-G6_CARPTU	N-stearoyl-sphingadienine (d18:2/18:0) levels	Inverse variance weighted	2	-0.0550262	0.109262	6.15e-01	-0.26918	0.159127	0.94646	0.764006	1.17249	0.9465 (0.764-1.1725)	1	0.997109
tYY7Z7	finn-b-G6_CARPTU	Carpal tunnel syndrome || id:finn-b-G6_CARPTU	Methionine levels	Inverse variance weighted	4	-0.0416106	0.0969671	6.68e-01	-0.231666	0.148445	0.959243	0.793211	1.16003	0.9592 (0.7932-1.16)	1	0.997109
U5VCEs	finn-b-G6_CARPTU	Carpal tunnel syndrome || id:finn-b-G6_CARPTU	Xanthurenate levels	Inverse variance weighted	6	0.022937	0.0608	7.06e-01	-0.0962309	0.142105	1.0232	0.908254	1.1527	1.0232 (0.9083-1.1527)	1	0.997109
u6XgdJ	finn-b-G6_CARPTU	Carpal tunnel syndrome || id:finn-b-G6_CARPTU	Taurocholate to oxalate (ethanedioate) ratio	Inverse variance weighted	2	-0.0472452	0.11083	6.70e-01	-0.264471	0.169981	0.953853	0.767612	1.18528	0.9539 (0.7676-1.1853)	1	0.997109
UeqM04	finn-b-G6_CARPTU	Carpal tunnel syndrome || id:finn-b-G6_CARPTU	X-21834 levels	Inverse variance weighted	2	-0.0790096	0.213249	7.11e-01	-0.496977	0.338958	0.924031	0.608367	1.40348	0.924 (0.6084-1.4035)	1	0.997109
UmfPNp	finn-b-G6_CARPTU	Carpal tunnel syndrome || id:finn-b-G6_CARPTU	Nonadecanoate (19:0) levels	Inverse variance weighted	2	0.17192	0.286411	5.48e-01	-0.389446	0.733287	1.18758	0.677432	2.08191	1.1876 (0.6774-2.0819)	1	0.997109
UNrRmO	finn-b-G6_CARPTU	Carpal tunnel syndrome || id:finn-b-G6_CARPTU	1-stearoyl-2-oleoyl-GPS (18:0/18:1) levels	Inverse variance weighted	2	0.0578185	0.105784	5.85e-01	-0.149518	0.265155	1.05952	0.861123	1.30363	1.0595 (0.8611-1.3036)	1	0.997109
v104MS	finn-b-G6_CARPTU	Carpal tunnel syndrome || id:finn-b-G6_CARPTU	Cortisone levels	Wald ratio	1	0.17389	0.357775	6.27e-01	-0.527348	0.875129	1.18993	0.590168	2.39918	1.1899 (0.5902-2.3992)	1	0.997109
v81fsQ	finn-b-G6_CARPTU	Carpal tunnel syndrome || id:finn-b-G6_CARPTU	Fructose to maltose ratio	Inverse variance weighted	3	-0.0572686	0.0978164	5.58e-01	-0.248989	0.134452	0.94434	0.779589	1.14391	0.9443 (0.7796-1.1439)	1	0.997109
VAgjWW	finn-b-G6_CARPTU	Carpal tunnel syndrome || id:finn-b-G6_CARPTU	2-hydroxyoctanoate levels	Inverse variance weighted	5	-0.0437081	0.0974267	6.54e-01	-0.234665	0.147248	0.957233	0.790836	1.15864	0.9572 (0.7908-1.1586)	1	0.997109
vEyoc2	finn-b-G6_CARPTU	Carpal tunnel syndrome || id:finn-b-G6_CARPTU	Levulinoylcarnitine levels	Inverse variance weighted	6	-0.0267786	0.0651058	6.81e-01	-0.154386	0.100829	0.973577	0.856941	1.10609	0.9736 (0.8569-1.1061)	1	0.997109
vgxjad	finn-b-G6_CARPTU	Carpal tunnel syndrome || id:finn-b-G6_CARPTU	Cholate levels	Inverse variance weighted	2	-0.0787583	0.173886	6.51e-01	-0.419575	0.262059	0.924263	0.657326	1.2996	0.9243 (0.6573-1.2996)	1	0.997109
VJqdEp	finn-b-G6_CARPTU	Carpal tunnel syndrome || id:finn-b-G6_CARPTU	Alanine levels	Inverse variance weighted	2	-0.0472252	0.140915	7.38e-01	-0.323418	0.228967	0.953873	0.723672	1.2573	0.9539 (0.7237-1.2573)	1	0.997109
vnRMH1	finn-b-G6_CARPTU	Carpal tunnel syndrome || id:finn-b-G6_CARPTU	Arginine to phosphate ratio	Inverse variance weighted	5	0.0512299	0.0992233	6.06e-01	-0.143248	0.245708	1.05256	0.866539	1.27853	1.0526 (0.8665-1.2785)	1	0.997109
VOndTM	finn-b-G6_CARPTU	Carpal tunnel syndrome || id:finn-b-G6_CARPTU	6-bromotryptophan levels	Inverse variance weighted	5	0.0454165	0.0803466	5.72e-01	-0.112063	0.202896	1.04646	0.893988	1.22494	1.0465 (0.894-1.2249)	1	0.997109
VrL4j2	finn-b-G6_CARPTU	Carpal tunnel syndrome || id:finn-b-G6_CARPTU	X-15523 levels	Inverse variance weighted	23	0.0023771	0.00647373	7.13e-01	-0.0103114	0.0150656	1.00238	0.989742	1.01518	1.0024 (0.9897-1.0152)	1	0.997109
vuJXfZ	finn-b-G6_CARPTU	Carpal tunnel syndrome || id:finn-b-G6_CARPTU	Erythronate levels	Inverse variance weighted	7	-0.0266326	0.0611231	6.63e-01	-0.146434	0.0931687	0.973719	0.863783	1.09765	0.9737 (0.8638-1.0976)	1	0.997109
W2aIdT	finn-b-G6_CARPTU	Carpal tunnel syndrome || id:finn-b-G6_CARPTU	3-hydroxyhexanoate levels	Inverse variance weighted	3	0.03138	0.0898729	7.27e-01	-0.144771	0.207531	1.03188	0.865221	1.23064	1.0319 (0.8652-1.2306)	1	0.997109
W6mzLO	finn-b-G6_CARPTU	Carpal tunnel syndrome || id:finn-b-G6_CARPTU	Caffeine to theophylline ratio	Inverse variance weighted	6	-0.05482	0.104991	6.02e-01	-0.260603	0.150963	0.946656	0.770587	1.16295	0.9467 (0.7706-1.163)	1	0.997109
wbM73s	finn-b-G6_CARPTU	Carpal tunnel syndrome || id:finn-b-G6_CARPTU	S-1-pyrroline-5-carboxylate levels	Inverse variance weighted	3	0.0298549	0.0959111	7.56e-01	-0.158131	0.217841	1.0303	0.853738	1.24339	1.0303 (0.8537-1.2434)	1	0.997109
wGQerg	finn-b-G6_CARPTU	Carpal tunnel syndrome || id:finn-b-G6_CARPTU	Adenosine 5'-monophosphate (AMP) to valine ratio	Wald ratio	1	0.137305	0.228055	5.47e-01	-0.309682	0.584293	1.14718	0.73368	1.79372	1.1472 (0.7337-1.7937)	1	0.997109
wjCL4a	finn-b-G6_CARPTU	Carpal tunnel syndrome || id:finn-b-G6_CARPTU	1,2-dipalmitoyl-gpc (16:0/16:0) levels	Inverse variance weighted	6	0.0184679	0.0459001	6.87e-01	-0.0714963	0.108432	1.01864	0.931	1.11453	1.0186 (0.931-1.1145)	1	0.997109
wpoY3Y	finn-b-G6_CARPTU	Carpal tunnel syndrome || id:finn-b-G6_CARPTU	Cholate to adenosine 3',5'-cyclic monophosphate (cAMP) ratio	Inverse variance weighted	2	-0.0603177	0.124446	6.28e-01	-0.304231	0.183596	0.941465	0.73769	1.20153	0.9415 (0.7377-1.2015)	1	0.997109
wQeOfa	finn-b-G6_CARPTU	Carpal tunnel syndrome || id:finn-b-G6_CARPTU	Salicylate to oxalate (ethanedioate) ratio	Inverse variance weighted	2	0.0719831	0.150472	6.32e-01	-0.222942	0.366908	1.07464	0.800161	1.44327	1.0746 (0.8002-1.4433)	1	0.997109
WQoAz9	finn-b-G6_CARPTU	Carpal tunnel syndrome || id:finn-b-G6_CARPTU	Cysteine to 5-oxoproline ratio	Inverse variance weighted	4	0.0196814	0.058416	7.36e-01	-0.094814	0.134177	1.01988	0.909542	1.1436	1.0199 (0.9095-1.1436)	1	0.997109
WR0Fe1	finn-b-G6_CARPTU	Carpal tunnel syndrome || id:finn-b-G6_CARPTU	Glycosyl-N-(2-hydroxynervonoyl)-sphingosine (d18:1/24:1(2OH)) levels	Inverse variance weighted	11	-0.0444234	0.078907	5.73e-01	-0.199081	0.110234	0.956549	0.819483	1.11654	0.9565 (0.8195-1.1165)	1	0.997109
WSCxqy	finn-b-G6_CARPTU	Carpal tunnel syndrome || id:finn-b-G6_CARPTU	X-17351 levels	Inverse variance weighted	5	-0.0473318	0.0866291	5.85e-01	-0.217125	0.122461	0.953771	0.80483	1.13028	0.9538 (0.8048-1.1303)	1	0.997109
wVZoqI	finn-b-G6_CARPTU	Carpal tunnel syndrome || id:finn-b-G6_CARPTU	Androstenediol (3beta,17beta) disulfate (1) levels	Inverse variance weighted	6	-0.0190939	0.0613867	7.56e-01	-0.139412	0.101224	0.981087	0.86987	1.10652	0.9811 (0.8699-1.1065)	1	0.997109
X9hClA	finn-b-G6_CARPTU	Carpal tunnel syndrome || id:finn-b-G6_CARPTU	X-11483 levels	Inverse variance weighted	4	0.047779	0.0870947	5.83e-01	-0.122927	0.218485	1.04894	0.884328	1.24419	1.0489 (0.8843-1.2442)	1	0.997109
XFeUEY	finn-b-G6_CARPTU	Carpal tunnel syndrome || id:finn-b-G6_CARPTU	Ximenoylcarnitine (C26:1) levels	Inverse variance weighted	7	0.0239665	0.0420313	5.69e-01	-0.0584149	0.106348	1.02426	0.943258	1.11221	1.0243 (0.9433-1.1122)	1	0.997109
XItMJq	finn-b-G6_CARPTU	Carpal tunnel syndrome || id:finn-b-G6_CARPTU	Adenosine 5'-monophosphate (AMP) to inosine 5'-monophosphate (IMP) ratio	Inverse variance weighted	4	-0.0267846	0.0702562	7.03e-01	-0.164487	0.110917	0.973571	0.848329	1.1173	0.9736 (0.8483-1.1173)	1	0.997109
xPJre6	finn-b-G6_CARPTU	Carpal tunnel syndrome || id:finn-b-G6_CARPTU	Cholesterol to linoleoyl-arachidonoyl-glycerol (18:2 to 20:4) [2] ratio	Inverse variance weighted	4	-0.0302243	0.0578997	6.02e-01	-0.143708	0.0832592	0.970228	0.866141	1.08682	0.9702 (0.8661-1.0868)	1	0.997109
xSxv7y	finn-b-G6_CARPTU	Carpal tunnel syndrome || id:finn-b-G6_CARPTU	X-23655 levels	Wald ratio	1	0.0514368	0.167898	7.59e-01	-0.277642	0.380516	1.05278	0.757568	1.46304	1.0528 (0.7576-1.463)	1	0.997109
XU2R1W	finn-b-G6_CARPTU	Carpal tunnel syndrome || id:finn-b-G6_CARPTU	X-14056 levels	Wald ratio	1	0.0727279	0.203898	7.21e-01	-0.326912	0.472368	1.07544	0.721147	1.60379	1.0754 (0.7211-1.6038)	1	0.997109
XunQch	finn-b-G6_CARPTU	Carpal tunnel syndrome || id:finn-b-G6_CARPTU	4-methyl-2-oxopentanoate levels	Inverse variance weighted	3	0.0525318	0.118382	6.57e-01	-0.179497	0.284561	1.05394	0.83569	1.32918	1.0539 (0.8357-1.3292)	1	0.997109
xURRQ9	finn-b-G6_CARPTU	Carpal tunnel syndrome || id:finn-b-G6_CARPTU	Carnitine C18:2 levels	Inverse variance weighted	7	0.0196829	0.0469243	6.75e-01	-0.0722887	0.111655	1.01988	0.930262	1.11813	1.0199 (0.9303-1.1181)	1	0.997109
xusQfR	finn-b-G6_CARPTU	Carpal tunnel syndrome || id:finn-b-G6_CARPTU	Alpha-hydroxyisocaproate levels	Inverse variance weighted	6	-0.0401337	0.0889901	6.52e-01	-0.214554	0.134287	0.960661	0.806901	1.14372	0.9607 (0.8069-1.1437)	1	0.997109
xuXuus	finn-b-G6_CARPTU	Carpal tunnel syndrome || id:finn-b-G6_CARPTU	X-07765 levels	Inverse variance weighted	2	-0.0362431	0.0809707	6.54e-01	-0.194946	0.12246	0.964406	0.822879	1.13027	0.9644 (0.8229-1.1303)	1	0.997109
xWRYl6	finn-b-G6_CARPTU	Carpal tunnel syndrome || id:finn-b-G6_CARPTU	1H-indole-7-acetic acid levels	Inverse variance weighted	2	0.0195964	0.0338131	5.62e-01	-0.0466772	0.08587	1.01979	0.954395	1.08966	1.0198 (0.9544-1.0897)	1	0.997109
Y8mrpB	finn-b-G6_CARPTU	Carpal tunnel syndrome || id:finn-b-G6_CARPTU	Octanoylcarnitine (c8) levels	Inverse variance weighted	6	-0.01255	0.0360802	7.28e-01	-0.0832673	0.0581673	0.987528	0.920105	1.05989	0.9875 (0.9201-1.0599)	1	0.997109
Y9mpUj	finn-b-G6_CARPTU	Carpal tunnel syndrome || id:finn-b-G6_CARPTU	Vanillactate levels	Inverse variance weighted	6	-0.0352878	0.0921485	7.02e-01	-0.215899	0.145323	0.965328	0.805817	1.15641	0.9653 (0.8058-1.1564)	1	0.997109
y9ocVO	finn-b-G6_CARPTU	Carpal tunnel syndrome || id:finn-b-G6_CARPTU	Aspartate to phosphate ratio	Inverse variance weighted	5	-0.054211	0.138083	6.95e-01	-0.324854	0.216431	0.947232	0.722633	1.24164	0.9472 (0.7226-1.2416)	1	0.997109
yfe9P6	finn-b-G6_CARPTU	Carpal tunnel syndrome || id:finn-b-G6_CARPTU	X-18901 levels	Inverse variance weighted	3	-0.0411153	0.105825	6.98e-01	-0.248533	0.166303	0.959719	0.779944	1.18093	0.9597 (0.7799-1.1809)	1	0.997109
YHLf9A	finn-b-G6_CARPTU	Carpal tunnel syndrome || id:finn-b-G6_CARPTU	Sphinganine levels	Inverse variance weighted	4	0.0589331	0.100547	5.58e-01	-0.13814	0.256006	1.0607	0.870977	1.29176	1.0607 (0.871-1.2918)	1	0.997109
YlhX3k	finn-b-G6_CARPTU	Carpal tunnel syndrome || id:finn-b-G6_CARPTU	3-hydroxymyristate levels	Inverse variance weighted	4	-0.0125672	0.0357418	7.25e-01	-0.0826211	0.0574867	0.987511	0.9207	1.05917	0.9875 (0.9207-1.0592)	1	0.997109
ymSsB8	finn-b-G6_CARPTU	Carpal tunnel syndrome || id:finn-b-G6_CARPTU	Thioproline levels	Inverse variance weighted	6	0.0393084	0.0762033	6.06e-01	-0.11005	0.188667	1.04009	0.895789	1.20764	1.0401 (0.8958-1.2076)	1	0.997109
yMSu0d	finn-b-G6_CARPTU	Carpal tunnel syndrome || id:finn-b-G6_CARPTU	X-21733 levels	Inverse variance weighted	7	-0.0399214	0.0863227	6.44e-01	-0.209114	0.129271	0.960865	0.811303	1.138	0.9609 (0.8113-1.138)	1	0.997109
yRKp0A	finn-b-G6_CARPTU	Carpal tunnel syndrome || id:finn-b-G6_CARPTU	Picolinoylglycine levels	Inverse variance weighted	3	0.0354736	0.119947	7.67e-01	-0.199622	0.27057	1.03611	0.81904	1.31071	1.0361 (0.819-1.3107)	1	0.997109
YsibVb	finn-b-G6_CARPTU	Carpal tunnel syndrome || id:finn-b-G6_CARPTU	X-12740 levels	Wald ratio	1	0.0993778	0.204779	6.27e-01	-0.301988	0.500744	1.10448	0.739347	1.64995	1.1045 (0.7393-1.6499)	1	0.997109
yxEo8N	finn-b-G6_CARPTU	Carpal tunnel syndrome || id:finn-b-G6_CARPTU	Tyrosine levels	Inverse variance weighted	4	0.0251842	0.0622575	6.86e-01	-0.0968405	0.147209	1.0255	0.907701	1.1586	1.0255 (0.9077-1.1586)	1	0.997109
yZPUIO	finn-b-G6_CARPTU	Carpal tunnel syndrome || id:finn-b-G6_CARPTU	X-24951 levels	Inverse variance weighted	2	-0.0952032	0.179509	5.96e-01	-0.447041	0.256635	0.909188	0.639517	1.29257	0.9092 (0.6395-1.2926)	1	0.997109
Z2p8c3	finn-b-G6_CARPTU	Carpal tunnel syndrome || id:finn-b-G6_CARPTU	Phosphate to acetoacetate ratio	Inverse variance weighted	2	-0.0396613	0.0851695	6.41e-01	-0.206594	0.127271	0.961115	0.81335	1.13572	0.9611 (0.8134-1.1357)	1	0.997109
Z3RZBn	finn-b-G6_CARPTU	Carpal tunnel syndrome || id:finn-b-G6_CARPTU	Cinnamoylglycine levels	Inverse variance weighted	5	-0.0452446	0.0971763	6.42e-01	-0.23571	0.145221	0.955764	0.79001	1.1563	0.9558 (0.79-1.1563)	1	0.997109
z5tWDu	finn-b-G6_CARPTU	Carpal tunnel syndrome || id:finn-b-G6_CARPTU	Alpha-ketoglutarate to aspartate ratio	Inverse variance weighted	4	-0.0270495	0.0873783	7.57e-01	-0.198311	0.144212	0.973313	0.820115	1.15513	0.9733 (0.8201-1.1551)	1	0.997109
zaIE8q	finn-b-G6_CARPTU	Carpal tunnel syndrome || id:finn-b-G6_CARPTU	Glutamate to kynurenine ratio	Inverse variance weighted	5	0.0501071	0.11102	6.52e-01	-0.167491	0.267705	1.05138	0.845784	1.30696	1.0514 (0.8458-1.307)	1	0.997109
ZhSzZh	finn-b-G6_CARPTU	Carpal tunnel syndrome || id:finn-b-G6_CARPTU	(S)-3-hydroxybutyrylcarnitine levels	Inverse variance weighted	4	0.0379583	0.0672307	5.72e-01	-0.0938139	0.169731	1.03869	0.910452	1.18499	1.0387 (0.9105-1.185)	1	0.997109
Ziydkj	finn-b-G6_CARPTU	Carpal tunnel syndrome || id:finn-b-G6_CARPTU	Salicylate levels	Inverse variance weighted	2	0.0529495	0.155516	7.33e-01	-0.251861	0.35776	1.05438	0.777353	1.43012	1.0544 (0.7774-1.4301)	1	0.997109
zjjAJl	finn-b-G6_CARPTU	Carpal tunnel syndrome || id:finn-b-G6_CARPTU	Threonine levels	Inverse variance weighted	6	-0.0203826	0.0632025	7.47e-01	-0.14426	0.103494	0.979824	0.865663	1.10904	0.9798 (0.8657-1.109)	1	0.997109
ZkoggJ	finn-b-G6_CARPTU	Carpal tunnel syndrome || id:finn-b-G6_CARPTU	Margaroylcarnitine (C17) levels	Inverse variance weighted	2	-0.0667461	0.114359	5.59e-01	-0.290889	0.157397	0.935433	0.747599	1.17046	0.9354 (0.7476-1.1705)	1	0.997109
ZL9EiW	finn-b-G6_CARPTU	Carpal tunnel syndrome || id:finn-b-G6_CARPTU	S-adenosylhomocysteine (SAH) to leucine ratio	Inverse variance weighted	2	0.0394146	0.0796528	6.21e-01	-0.116705	0.195534	1.0402	0.889848	1.21596	1.0402 (0.8898-1.216)	1	0.997109
zPkuAv	finn-b-G6_CARPTU	Carpal tunnel syndrome || id:finn-b-G6_CARPTU	S-methylcysteine levels	Inverse variance weighted	3	0.0206228	0.0636701	7.46e-01	-0.104171	0.145416	1.02084	0.901072	1.15652	1.0208 (0.9011-1.1565)	1	0.997109
ZXHy8F	finn-b-G6_CARPTU	Carpal tunnel syndrome || id:finn-b-G6_CARPTU	Histidine to trans-urocanate ratio	Inverse variance weighted	3	-0.0241376	0.0512701	6.38e-01	-0.124627	0.0763519	0.976151	0.882826	1.07934	0.9762 (0.8828-1.0793)	1	0.997109
ZxOGJC	finn-b-G6_CARPTU	Carpal tunnel syndrome || id:finn-b-G6_CARPTU	Trimethylamine n-oxide levels	Wald ratio	1	0.0820065	0.191349	6.68e-01	-0.293037	0.45705	1.08546	0.745995	1.57941	1.0855 (0.746-1.5794)	1	0.997109
3WmR2F	finn-b-G6_CARPTU	Carpal tunnel syndrome || id:finn-b-G6_CARPTU	Oxalate (ethanedioate) levels	Inverse variance weighted	2	-0.0344118	0.117806	7.70e-01	-0.265311	0.196488	0.966174	0.766967	1.21712	0.9662 (0.767-1.2171)	1	0.997799
rgjRCS	finn-b-G6_CARPTU	Carpal tunnel syndrome || id:finn-b-G6_CARPTU	S-adenosylhomocysteine (SAH) levels	Inverse variance weighted	5	0.0173372	0.0591934	7.70e-01	-0.0986818	0.133356	1.01749	0.906031	1.14266	1.0175 (0.906-1.1427)	1	0.997799
0e1iYF	finn-b-G6_CARPTU	Carpal tunnel syndrome || id:finn-b-G6_CARPTU	Docosahexaenoylcholine levels	Wald ratio	1	-0.0170419	0.20226	9.33e-01	-0.413472	0.379388	0.983103	0.66135	1.46139	0.9831 (0.6614-1.4614)	1	0.99935
0iizTO	finn-b-G6_CARPTU	Carpal tunnel syndrome || id:finn-b-G6_CARPTU	3-methyl-2-oxovalerate levels	Inverse variance weighted	4	-0.0224507	0.101365	8.25e-01	-0.221127	0.176226	0.977799	0.801615	1.19271	0.9778 (0.8016-1.1927)	1	0.99935
0M4Zng	finn-b-G6_CARPTU	Carpal tunnel syndrome || id:finn-b-G6_CARPTU	X-11787 levels	Inverse variance weighted	7	-0.000465603	0.0322831	9.88e-01	-0.0637405	0.0628093	0.999535	0.938248	1.06482	0.9995 (0.9382-1.0648)	1	0.99935
1Q3T5G	finn-b-G6_CARPTU	Carpal tunnel syndrome || id:finn-b-G6_CARPTU	X-21310 levels	Inverse variance weighted	2	0.000216824	0.266359	9.99e-01	-0.521847	0.522281	1.00022	0.593423	1.68587	1.0002 (0.5934-1.6859)	1	0.99935
1WJOci	finn-b-G6_CARPTU	Carpal tunnel syndrome || id:finn-b-G6_CARPTU	N-lactoyl tyrosine levels	Wald ratio	1	-0.0123197	0.19383	9.49e-01	-0.392227	0.367588	0.987756	0.675551	1.44425	0.9878 (0.6756-1.4442)	1	0.99935
1yUOCA	finn-b-G6_CARPTU	Carpal tunnel syndrome || id:finn-b-G6_CARPTU	O-sulfo-l-tyrosine levels	Inverse variance weighted	6	0.00813296	0.060719	8.93e-01	-0.110876	0.127142	1.00817	0.89505	1.13558	1.0082 (0.895-1.1356)	1	0.99935
1YvHfI	finn-b-G6_CARPTU	Carpal tunnel syndrome || id:finn-b-G6_CARPTU	Tridecenedioate (C13:1-DC) levels	Inverse variance weighted	5	-0.023061	0.0900959	7.98e-01	-0.199649	0.153527	0.977203	0.819018	1.16594	0.9772 (0.819-1.1659)	1	0.99935
1Z9sji	finn-b-G6_CARPTU	Carpal tunnel syndrome || id:finn-b-G6_CARPTU	Dimethylarginine (sdma + adma) levels	Inverse variance weighted	3	0.0125951	0.0820838	8.78e-01	-0.148289	0.173479	1.01267	0.862182	1.18944	1.0127 (0.8622-1.1894)	1	0.99935
2DG9qb	finn-b-G6_CARPTU	Carpal tunnel syndrome || id:finn-b-G6_CARPTU	N-stearoyl-sphinganine (d18:0/18:0) levels	Inverse variance weighted	2	-0.0123903	0.105355	9.06e-01	-0.218887	0.194106	0.987686	0.803413	1.21423	0.9877 (0.8034-1.2142)	1	0.99935
2hYu2l	finn-b-G6_CARPTU	Carpal tunnel syndrome || id:finn-b-G6_CARPTU	3-(3-hydroxyphenyl)propionate levels	Wald ratio	1	0.0175188	0.190622	9.27e-01	-0.356099	0.391137	1.01767	0.700403	1.47866	1.0177 (0.7004-1.4787)	1	0.99935
2TlrjE	finn-b-G6_CARPTU	Carpal tunnel syndrome || id:finn-b-G6_CARPTU	Sarcosine levels	Inverse variance weighted	2	0.0108236	0.148723	9.42e-01	-0.280673	0.302321	1.01088	0.755275	1.35299	1.0109 (0.7553-1.353)	1	0.99935
2w2jno	finn-b-G6_CARPTU	Carpal tunnel syndrome || id:finn-b-G6_CARPTU	2-hydroxypalmitate levels	Wald ratio	1	-0.0187812	0.183393	9.18e-01	-0.378232	0.340669	0.981394	0.685072	1.40589	0.9814 (0.6851-1.4059)	1	0.99935
2w9Gpi	finn-b-G6_CARPTU	Carpal tunnel syndrome || id:finn-b-G6_CARPTU	4-oxo-retinoic acid levels	Inverse variance weighted	2	0.026387	0.105435	8.02e-01	-0.180267	0.233041	1.02674	0.835048	1.26243	1.0267 (0.835-1.2624)	1	0.99935
2Y11CR	finn-b-G6_CARPTU	Carpal tunnel syndrome || id:finn-b-G6_CARPTU	Gamma-CEHC levels	Inverse variance weighted	6	0.0135771	0.0495385	7.84e-01	-0.0835184	0.110672	1.01367	0.919874	1.11703	1.0137 (0.9199-1.117)	1	0.99935
35qRfn	finn-b-G6_CARPTU	Carpal tunnel syndrome || id:finn-b-G6_CARPTU	Docosahexaenoylcarnitine (C22:6) levels	Inverse variance weighted	9	0.0105987	0.0694024	8.79e-01	-0.12543	0.146627	1.01066	0.882118	1.15792	1.0107 (0.8821-1.1579)	1	0.99935
39iPxx	finn-b-G6_CARPTU	Carpal tunnel syndrome || id:finn-b-G6_CARPTU	Methyl glucopyranoside (alpha + beta) levels	Inverse variance weighted	3	0.00447731	0.052352	9.32e-01	-0.0981327	0.107087	1.00449	0.906529	1.11303	1.0045 (0.9065-1.113)	1	0.99935
3Do4Ku	finn-b-G6_CARPTU	Carpal tunnel syndrome || id:finn-b-G6_CARPTU	Uridine to 2'-deoxyuridine ratio	Inverse variance weighted	3	-0.0328537	0.116082	7.77e-01	-0.260375	0.194668	0.96768	0.770762	1.21491	0.9677 (0.7708-1.2149)	1	0.99935
3lLqZg	finn-b-G6_CARPTU	Carpal tunnel syndrome || id:finn-b-G6_CARPTU	Adipoylcarnitine (C6-DC) levels	Inverse variance weighted	4	0.0123016	0.061173	8.41e-01	-0.107598	0.132201	1.01238	0.897989	1.14134	1.0124 (0.898-1.1413)	1	0.99935
3UKXx3	finn-b-G6_CARPTU	Carpal tunnel syndrome || id:finn-b-G6_CARPTU	4-hydroxychlorothalonil levels	Inverse variance weighted	5	-0.00765789	0.0448718	8.64e-01	-0.0956066	0.0802909	0.992371	0.908821	1.0836	0.9924 (0.9088-1.0836)	1	0.99935
3X3xPg	finn-b-G6_CARPTU	Carpal tunnel syndrome || id:finn-b-G6_CARPTU	Glucose to N-stearoyl-sphingosine (d18:1 to 18:0) ratio	Inverse variance weighted	6	-0.00115477	0.0615436	9.85e-01	-0.12178	0.119471	0.998846	0.885343	1.1269	0.9988 (0.8853-1.1269)	1	0.99935
48gXPw	finn-b-G6_CARPTU	Carpal tunnel syndrome || id:finn-b-G6_CARPTU	5-hydroxymethyl-2-furoylcarnitine levels	Inverse variance weighted	3	-0.000923596	0.0919933	9.92e-01	-0.18123	0.179383	0.999077	0.834243	1.19648	0.9991 (0.8342-1.1965)	1	0.99935
49f1Am	finn-b-G6_CARPTU	Carpal tunnel syndrome || id:finn-b-G6_CARPTU	N1-methylinosine levels	Inverse variance weighted	3	0.0228828	0.118859	8.47e-01	-0.210081	0.255847	1.02315	0.810519	1.29155	1.0231 (0.8105-1.2916)	1	0.99935
4ot4jr	finn-b-G6_CARPTU	Carpal tunnel syndrome || id:finn-b-G6_CARPTU	Glycolithocholate sulfate levels	Inverse variance weighted	3	-0.00384815	0.075204	9.59e-01	-0.151248	0.143552	0.996159	0.859635	1.15437	0.9962 (0.8596-1.1544)	1	0.99935
5BZGgs	finn-b-G6_CARPTU	Carpal tunnel syndrome || id:finn-b-G6_CARPTU	Glycine to phosphate ratio	Inverse variance weighted	5	-0.00686561	0.0285097	8.10e-01	-0.0627446	0.0490134	0.993158	0.939183	1.05023	0.9932 (0.9392-1.0502)	1	0.99935
5E1fLB	finn-b-G6_CARPTU	Carpal tunnel syndrome || id:finn-b-G6_CARPTU	Gamma-glutamylmethionine levels	Inverse variance weighted	3	-0.0186596	0.15717	9.05e-01	-0.326713	0.289394	0.981513	0.721291	1.33562	0.9815 (0.7213-1.3356)	1	0.99935
5uKGZ3	finn-b-G6_CARPTU	Carpal tunnel syndrome || id:finn-b-G6_CARPTU	X-10458 levels	Inverse variance weighted	4	-0.00612017	0.0624337	9.22e-01	-0.12849	0.11625	0.993899	0.879422	1.12328	0.9939 (0.8794-1.1233)	1	0.99935
60jSbv	finn-b-G6_CARPTU	Carpal tunnel syndrome || id:finn-b-G6_CARPTU	1,3,7-trimethylurate levels	Inverse variance weighted	6	-0.0103886	0.0730056	8.87e-01	-0.15348	0.132702	0.989665	0.857718	1.14191	0.9897 (0.8577-1.1419)	1	0.99935
6Gsd52	finn-b-G6_CARPTU	Carpal tunnel syndrome || id:finn-b-G6_CARPTU	Thyroxine levels	Inverse variance weighted	3	0.00587964	0.098341	9.52e-01	-0.186869	0.198628	1.0059	0.829553	1.21973	1.0059 (0.8296-1.2197)	1	0.99935
6N1DoO	finn-b-G6_CARPTU	Carpal tunnel syndrome || id:finn-b-G6_CARPTU	X-24546 levels	Inverse variance weighted	7	-0.0049252	0.0387298	8.99e-01	-0.0808355	0.0709851	0.995087	0.922345	1.07357	0.9951 (0.9223-1.0736)	1	0.99935
6qi6If	finn-b-G6_CARPTU	Carpal tunnel syndrome || id:finn-b-G6_CARPTU	Phenylalanine to phosphate ratio	Inverse variance weighted	4	-0.0062296	0.0913465	9.46e-01	-0.185269	0.17281	0.99379	0.830881	1.18864	0.9938 (0.8309-1.1886)	1	0.99935
6SIOjR	finn-b-G6_CARPTU	Carpal tunnel syndrome || id:finn-b-G6_CARPTU	Dopamine 3-o-sulfate levels	Inverse variance weighted	3	0.0144546	0.106636	8.92e-01	-0.194553	0.223462	1.01456	0.823203	1.2504	1.0146 (0.8232-1.2504)	1	0.99935
6U0Tzu	finn-b-G6_CARPTU	Carpal tunnel syndrome || id:finn-b-G6_CARPTU	Cytidine levels	Inverse variance weighted	3	-0.0113621	0.148162	9.39e-01	-0.301759	0.279035	0.988702	0.739516	1.32185	0.9887 (0.7395-1.3219)	1	0.99935
713B5v	finn-b-G6_CARPTU	Carpal tunnel syndrome || id:finn-b-G6_CARPTU	2-aminoheptanoate levels	Inverse variance weighted	3	-0.0158496	0.102416	8.77e-01	-0.216586	0.184887	0.984275	0.805263	1.20308	0.9843 (0.8053-1.2031)	1	0.99935
77gtLi	finn-b-G6_CARPTU	Carpal tunnel syndrome || id:finn-b-G6_CARPTU	1,7-dimethyluric acid levels	Inverse variance weighted	3	0.0109104	0.101083	9.14e-01	-0.187213	0.209034	1.01097	0.829267	1.23249	1.011 (0.8293-1.2325)	1	0.99935
7Azc0o	finn-b-G6_CARPTU	Carpal tunnel syndrome || id:finn-b-G6_CARPTU	Creatinine levels	Inverse variance weighted	2	0.0116106	0.141908	9.35e-01	-0.266528	0.28975	1.01168	0.766034	1.33609	1.0117 (0.766-1.3361)	1	0.99935
7BG34n	finn-b-G6_CARPTU	Carpal tunnel syndrome || id:finn-b-G6_CARPTU	Citrulline to phosphate ratio	Inverse variance weighted	7	0.0144787	0.102035	8.87e-01	-0.18551	0.214467	1.01458	0.830681	1.2392	1.0146 (0.8307-1.2392)	1	0.99935
7dWRlr	finn-b-G6_CARPTU	Carpal tunnel syndrome || id:finn-b-G6_CARPTU	Formiminoglutamate levels	Inverse variance weighted	7	-0.0138764	0.0701449	8.43e-01	-0.15136	0.123608	0.986219	0.859538	1.13157	0.9862 (0.8595-1.1316)	1	0.99935
7fCKMj	finn-b-G6_CARPTU	Carpal tunnel syndrome || id:finn-b-G6_CARPTU	X-11849 levels	Inverse variance weighted	2	-0.0324307	0.116331	7.80e-01	-0.260439	0.195577	0.96809	0.770713	1.21601	0.9681 (0.7707-1.216)	1	0.99935
7FOfPP	finn-b-G6_CARPTU	Carpal tunnel syndrome || id:finn-b-G6_CARPTU	N-formylanthranilic acid levels	Inverse variance weighted	6	0.0130928	0.0624177	8.34e-01	-0.109246	0.135431	1.01318	0.89651	1.14503	1.0132 (0.8965-1.145)	1	0.99935
7jiJMa	finn-b-G6_CARPTU	Carpal tunnel syndrome || id:finn-b-G6_CARPTU	Ornithine levels	Inverse variance weighted	5	0.0239232	0.085318	7.79e-01	-0.1433	0.191147	1.02421	0.866494	1.21064	1.0242 (0.8665-1.2106)	1	0.99935
7pPllI	finn-b-G6_CARPTU	Carpal tunnel syndrome || id:finn-b-G6_CARPTU	Alpha-hydroxyisovalerate levels	Inverse variance weighted	5	0.00753134	0.0473333	8.74e-01	-0.0852419	0.100305	1.00756	0.91829	1.10551	1.0076 (0.9183-1.1055)	1	0.99935
7wP3oG	finn-b-G6_CARPTU	Carpal tunnel syndrome || id:finn-b-G6_CARPTU	1-stearoyl-2-oleoyl-GPE (18:0/18:1) levels	Inverse variance weighted	7	-0.0064529	0.048051	8.93e-01	-0.100633	0.087727	0.993568	0.904265	1.09169	0.9936 (0.9043-1.0917)	1	0.99935
81rPWZ	finn-b-G6_CARPTU	Carpal tunnel syndrome || id:finn-b-G6_CARPTU	X-15486 levels	Inverse variance weighted	2	0.0171425	0.0757829	8.21e-01	-0.131392	0.165677	1.01729	0.876874	1.18019	1.0173 (0.8769-1.1802)	1	0.99935
85yxkN	finn-b-G6_CARPTU	Carpal tunnel syndrome || id:finn-b-G6_CARPTU	Serotonin levels	Inverse variance weighted	3	-0.0203869	0.0774968	7.92e-01	-0.172281	0.131507	0.979819	0.841743	1.14055	0.9798 (0.8417-1.1405)	1	0.99935
88RD04	finn-b-G6_CARPTU	Carpal tunnel syndrome || id:finn-b-G6_CARPTU	Taurocholenate sulfate levels	Inverse variance weighted	14	-0.00306762	0.0275445	9.11e-01	-0.0570547	0.0509195	0.996937	0.944542	1.05224	0.9969 (0.9445-1.0522)	1	0.99935
8fooLG	finn-b-G6_CARPTU	Carpal tunnel syndrome || id:finn-b-G6_CARPTU	Bilirubin degradation product, C17H20N2O5 (1) levels	Inverse variance weighted	4	-0.00183727	0.0397004	9.63e-01	-0.0796501	0.0759755	0.998164	0.923439	1.07894	0.9982 (0.9234-1.0789)	1	0.99935
8mCxHa	finn-b-G6_CARPTU	Carpal tunnel syndrome || id:finn-b-G6_CARPTU	N-acetylphenylalanine levels	Inverse variance weighted	5	-0.0142809	0.0493254	7.72e-01	-0.110959	0.0823968	0.985821	0.894976	1.08589	0.9858 (0.895-1.0859)	1	0.99935
8OztaW	finn-b-G6_CARPTU	Carpal tunnel syndrome || id:finn-b-G6_CARPTU	Phosphate to 2'-deoxyuridine ratio	Inverse variance weighted	7	0.0100728	0.0491213	8.38e-01	-0.0862049	0.106351	1.01012	0.917406	1.11221	1.0101 (0.9174-1.1122)	1	0.99935
8RKkMj	finn-b-G6_CARPTU	Carpal tunnel syndrome || id:finn-b-G6_CARPTU	Glycosyl ceramide (d18:1/23:1, d17:1/24:1) levels	Inverse variance weighted	5	0.00496153	0.0785224	9.50e-01	-0.148942	0.158865	1.00497	0.861619	1.17218	1.005 (0.8616-1.1722)	1	0.99935
99GE5W	finn-b-G6_CARPTU	Carpal tunnel syndrome || id:finn-b-G6_CARPTU	N-acetylputrescine to (N(1) + N(8))-acetylspermidine ratio	Inverse variance weighted	7	0.0139311	0.0504006	7.82e-01	-0.084854	0.112716	1.01403	0.918646	1.11931	1.014 (0.9186-1.1193)	1	0.99935
9QUCNl	finn-b-G6_CARPTU	Carpal tunnel syndrome || id:finn-b-G6_CARPTU	Chiro-inositol levels	Wald ratio	1	-0.0275215	0.13302	8.36e-01	-0.288241	0.233199	0.972854	0.749581	1.26263	0.9729 (0.7496-1.2626)	1	0.99935
A2vjCU	finn-b-G6_CARPTU	Carpal tunnel syndrome || id:finn-b-G6_CARPTU	Octadecanedioylcarnitine (C18-DC) levels	Inverse variance weighted	6	-0.00738629	0.0284313	7.95e-01	-0.0631117	0.0483392	0.992641	0.938839	1.04953	0.9926 (0.9388-1.0495)	1	0.99935
a4JpYD	finn-b-G6_CARPTU	Carpal tunnel syndrome || id:finn-b-G6_CARPTU	Citrate to 4-hydroxyphenylpyruvate ratio	Inverse variance weighted	3	-0.000275678	0.0863922	9.97e-01	-0.169604	0.169053	0.999724	0.843999	1.18418	0.9997 (0.844-1.1842)	1	0.99935
a9qloT	finn-b-G6_CARPTU	Carpal tunnel syndrome || id:finn-b-G6_CARPTU	Adenosine 5'-monophosphate (AMP) to threonine ratio	Wald ratio	1	0.0356313	0.218242	8.70e-01	-0.392123	0.463386	1.03627	0.675621	1.58945	1.0363 (0.6756-1.5894)	1	0.99935
AFakev	finn-b-G6_CARPTU	Carpal tunnel syndrome || id:finn-b-G6_CARPTU	Citrulline levels	Inverse variance weighted	4	0.0368696	0.129612	7.76e-01	-0.217171	0.29091	1.03756	0.804793	1.33764	1.0376 (0.8048-1.3376)	1	0.99935
AHK6WC	finn-b-G6_CARPTU	Carpal tunnel syndrome || id:finn-b-G6_CARPTU	Dihydroferulic acid sulfate levels	Inverse variance weighted	5	0.00283836	0.0459423	9.51e-01	-0.0872086	0.0928853	1.00284	0.916486	1.09734	1.0028 (0.9165-1.0973)	1	0.99935
Am3ylo	finn-b-G6_CARPTU	Carpal tunnel syndrome || id:finn-b-G6_CARPTU	X-21285 levels	Inverse variance weighted	6	-9.46533e-05	0.0612069	9.99e-01	-0.12006	0.119871	0.999905	0.886867	1.12735	0.9999 (0.8869-1.1274)	1	0.99935
AoQiro	finn-b-G6_CARPTU	Carpal tunnel syndrome || id:finn-b-G6_CARPTU	X-12701 levels	Inverse variance weighted	2	-0.0262782	0.104223	8.01e-01	-0.230556	0.178	0.974064	0.794092	1.19482	0.9741 (0.7941-1.1948)	1	0.99935
AP0wmC	finn-b-G6_CARPTU	Carpal tunnel syndrome || id:finn-b-G6_CARPTU	Isovalerylglycine levels	Inverse variance weighted	5	0.00631924	0.0563706	9.11e-01	-0.104167	0.116806	1.00634	0.901075	1.1239	1.0063 (0.9011-1.1239)	1	0.99935
aVmcY5	finn-b-G6_CARPTU	Carpal tunnel syndrome || id:finn-b-G6_CARPTU	1-stearoyl-2-oleoyl-GPI (18:0/18:1) levels	Inverse variance weighted	7	0.0117445	0.0472142	8.04e-01	-0.0807954	0.104284	1.01181	0.922382	1.10992	1.0118 (0.9224-1.1099)	1	0.99935
AwFiib	finn-b-G6_CARPTU	Carpal tunnel syndrome || id:finn-b-G6_CARPTU	1-oleoyl-2-linoleoyl-GPE (18:1/18:2) levels	Inverse variance weighted	7	-0.00188085	0.0294976	9.49e-01	-0.0596962	0.0559345	0.998121	0.942051	1.05753	0.9981 (0.9421-1.0575)	1	0.99935
az2N2S	finn-b-G6_CARPTU	Carpal tunnel syndrome || id:finn-b-G6_CARPTU	Malonylcarnitine levels	Inverse variance weighted	3	0.0101552	0.0794314	8.98e-01	-0.14553	0.165841	1.01021	0.864564	1.18039	1.0102 (0.8646-1.1804)	1	0.99935
b1yduO	finn-b-G6_CARPTU	Carpal tunnel syndrome || id:finn-b-G6_CARPTU	Glucose to N-palmitoyl-sphingosine (d18:1 to 16:0) ratio	Inverse variance weighted	2	-0.0512832	0.188678	7.86e-01	-0.421092	0.318526	0.95001	0.65633	1.3751	0.95 (0.6563-1.3751)	1	0.99935
b2TF83	finn-b-G6_CARPTU	Carpal tunnel syndrome || id:finn-b-G6_CARPTU	Palmitoylcholine levels	Inverse variance weighted	3	-0.0241417	0.132317	8.55e-01	-0.283482	0.235199	0.976147	0.753156	1.26516	0.9761 (0.7532-1.2652)	1	0.99935
b8u0KC	finn-b-G6_CARPTU	Carpal tunnel syndrome || id:finn-b-G6_CARPTU	Phosphate to valine ratio	Inverse variance weighted	3	0.015713	0.14501	9.14e-01	-0.268508	0.299933	1.01584	0.76452	1.34977	1.0158 (0.7645-1.3498)	1	0.99935
bn2BwA	finn-b-G6_CARPTU	Carpal tunnel syndrome || id:finn-b-G6_CARPTU	Adenosine 5'-diphosphate (ADP) to creatine ratio	Inverse variance weighted	3	-0.0106556	0.0779336	8.91e-01	-0.163405	0.142094	0.989401	0.849247	1.15269	0.9894 (0.8492-1.1527)	1	0.99935
bNuK59	finn-b-G6_CARPTU	Carpal tunnel syndrome || id:finn-b-G6_CARPTU	X-23654 levels	Inverse variance weighted	8	-0.00478841	0.0498558	9.23e-01	-0.102506	0.0929289	0.995223	0.902573	1.09738	0.9952 (0.9026-1.0974)	1	0.99935
BPCun1	finn-b-G6_CARPTU	Carpal tunnel syndrome || id:finn-b-G6_CARPTU	N-acetylleucine levels	Inverse variance weighted	4	0.000261599	0.0300064	9.93e-01	-0.058551	0.0590742	1.00026	0.94313	1.06085	1.0003 (0.9431-1.0609)	1	0.99935
BRMZU8	finn-b-G6_CARPTU	Carpal tunnel syndrome || id:finn-b-G6_CARPTU	Eicosenoylcarnitine (C20:1) levels	Inverse variance weighted	8	0.0145354	0.0603059	8.10e-01	-0.103664	0.132735	1.01464	0.901528	1.14195	1.0146 (0.9015-1.1419)	1	0.99935
BTjDuC	finn-b-G6_CARPTU	Carpal tunnel syndrome || id:finn-b-G6_CARPTU	Threonine to pyruvate ratio	Inverse variance weighted	5	-0.0246205	0.110127	8.23e-01	-0.240469	0.191228	0.97568	0.786259	1.21074	0.9757 (0.7863-1.2107)	1	0.99935
C0Ml6C	finn-b-G6_CARPTU	Carpal tunnel syndrome || id:finn-b-G6_CARPTU	Hexanoylcarnitine levels (Biocrates platform)	Inverse variance weighted	7	0.0012272	0.0350075	9.72e-01	-0.0673874	0.0698418	1.00123	0.934833	1.07234	1.0012 (0.9348-1.0723)	1	0.99935
c1qgvm	finn-b-G6_CARPTU	Carpal tunnel syndrome || id:finn-b-G6_CARPTU	Pristanate levels	Inverse variance weighted	2	0.02246	0.125851	8.58e-01	-0.224208	0.269128	1.02271	0.799149	1.30882	1.0227 (0.7991-1.3088)	1	0.99935
cJdHaW	finn-b-G6_CARPTU	Carpal tunnel syndrome || id:finn-b-G6_CARPTU	Taurine to cysteine ratio	Wald ratio	1	-0.0403702	0.191758	8.33e-01	-0.416217	0.335476	0.960434	0.659537	1.39861	0.9604 (0.6595-1.3986)	1	0.99935
clZWkH	finn-b-G6_CARPTU	Carpal tunnel syndrome || id:finn-b-G6_CARPTU	9-hydroxystearate levels	Inverse variance weighted	5	-0.0091413	0.0941045	9.23e-01	-0.193586	0.175304	0.9909	0.823999	1.19161	0.9909 (0.824-1.1916)	1	0.99935
CM49cH	finn-b-G6_CARPTU	Carpal tunnel syndrome || id:finn-b-G6_CARPTU	Citrulline to ornithine ratio	Inverse variance weighted	5	-0.000618826	0.0975034	9.95e-01	-0.191725	0.190488	0.999381	0.825533	1.20984	0.9994 (0.8255-1.2098)	1	0.99935
cm5RZ4	finn-b-G6_CARPTU	Carpal tunnel syndrome || id:finn-b-G6_CARPTU	Indoleacetylglutamine levels	Inverse variance weighted	7	0.00875241	0.0579579	8.80e-01	-0.104845	0.12235	1.00879	0.900464	1.13015	1.0088 (0.9005-1.1301)	1	0.99935
cQGu2q	finn-b-G6_CARPTU	Carpal tunnel syndrome || id:finn-b-G6_CARPTU	Glycerol to glycerol 3-phosphate ratio	Inverse variance weighted	3	-0.00549494	0.104365	9.58e-01	-0.210051	0.199061	0.99452	0.810543	1.22026	0.9945 (0.8105-1.2203)	1	0.99935
cQIXD5	finn-b-G6_CARPTU	Carpal tunnel syndrome || id:finn-b-G6_CARPTU	X-21752 levels	Inverse variance weighted	2	0.00542184	0.190648	9.77e-01	-0.368248	0.379092	1.00544	0.691945	1.46096	1.0054 (0.6919-1.461)	1	0.99935
cQRDvR	finn-b-G6_CARPTU	Carpal tunnel syndrome || id:finn-b-G6_CARPTU	4-allylcatechol sulfate levels	Inverse variance weighted	3	-0.00068764	0.0951004	9.94e-01	-0.187084	0.185709	0.999313	0.829374	1.20407	0.9993 (0.8294-1.2041)	1	0.99935
d01syX	finn-b-G6_CARPTU	Carpal tunnel syndrome || id:finn-b-G6_CARPTU	X-17146 levels	Inverse variance weighted	2	0.0179062	0.119392	8.81e-01	-0.216103	0.251915	1.01807	0.805652	1.28649	1.0181 (0.8057-1.2865)	1	0.99935
d0yDC6	finn-b-G6_CARPTU	Carpal tunnel syndrome || id:finn-b-G6_CARPTU	Hexadecadienoate (16:2n6) levels	Wald ratio	1	0.0213564	0.245994	9.31e-01	-0.460791	0.503504	1.02159	0.630784	1.65451	1.0216 (0.6308-1.6545)	1	0.99935
D1WdFI	finn-b-G6_CARPTU	Carpal tunnel syndrome || id:finn-b-G6_CARPTU	Linoleoylcholine levels	Inverse variance weighted	3	0.0237665	0.212551	9.11e-01	-0.392833	0.440366	1.02405	0.675142	1.55328	1.0241 (0.6751-1.5533)	1	0.99935
D5AbRs	finn-b-G6_CARPTU	Carpal tunnel syndrome || id:finn-b-G6_CARPTU	Sphingomyelin (d17:1/14:0, d16:1/15:0) levels	Inverse variance weighted	2	0.0193314	0.0948678	8.39e-01	-0.166609	0.205272	1.01952	0.84653	1.22786	1.0195 (0.8465-1.2279)	1	0.99935
DD4K7x	finn-b-G6_CARPTU	Carpal tunnel syndrome || id:finn-b-G6_CARPTU	1-methyl-5-imidazoleacetate levels	Inverse variance weighted	4	0.000945845	0.136373	9.94e-01	-0.266345	0.268237	1.00095	0.766175	1.30766	1.0009 (0.7662-1.3077)	1	0.99935
dG7gca	finn-b-G6_CARPTU	Carpal tunnel syndrome || id:finn-b-G6_CARPTU	Palmitoyl sphingomyelin (d18:1/16:0) levels	Inverse variance weighted	9	-0.00881886	0.0583768	8.80e-01	-0.123237	0.1056	0.99122	0.884054	1.11138	0.9912 (0.8841-1.1114)	1	0.99935
dieg7I	finn-b-G6_CARPTU	Carpal tunnel syndrome || id:finn-b-G6_CARPTU	X-18935 levels	Inverse variance weighted	2	0.0438809	0.196833	8.24e-01	-0.341911	0.429673	1.04486	0.710411	1.53675	1.0449 (0.7104-1.5368)	1	0.99935
DkR70q	finn-b-G6_CARPTU	Carpal tunnel syndrome || id:finn-b-G6_CARPTU	Hexadecenedioate (C16:1-DC) levels	Inverse variance weighted	6	-0.000521912	0.0274718	9.85e-01	-0.0543667	0.0533229	0.999478	0.947085	1.05477	0.9995 (0.9471-1.0548)	1	0.99935
doLrY5	finn-b-G6_CARPTU	Carpal tunnel syndrome || id:finn-b-G6_CARPTU	Pyruvate to 3-methyl-2-oxobutyrate ratio	Wald ratio	1	0.00937071	0.128634	9.42e-01	-0.242753	0.261494	1.00941	0.784466	1.29887	1.0094 (0.7845-1.2989)	1	0.99935
doRdQs	finn-b-G6_CARPTU	Carpal tunnel syndrome || id:finn-b-G6_CARPTU	X-19141 levels	Inverse variance weighted	8	-0.0044486	0.0374956	9.06e-01	-0.07794	0.0690428	0.995561	0.92502	1.07148	0.9956 (0.925-1.0715)	1	0.99935
dPvID1	finn-b-G6_CARPTU	Carpal tunnel syndrome || id:finn-b-G6_CARPTU	3-methylxanthine levels	Inverse variance weighted	6	0.0162388	0.109877	8.83e-01	-0.19912	0.231598	1.01637	0.819451	1.26061	1.0164 (0.8195-1.2606)	1	0.99935
DRCDer	finn-b-G6_CARPTU	Carpal tunnel syndrome || id:finn-b-G6_CARPTU	5-methylthioadenosine (mta) levels	Inverse variance weighted	4	0.000861896	0.074845	9.91e-01	-0.145834	0.147558	1.00086	0.864301	1.159	1.0009 (0.8643-1.159)	1	0.99935
DzD36k	finn-b-G6_CARPTU	Carpal tunnel syndrome || id:finn-b-G6_CARPTU	X-21442 levels	Inverse variance weighted	4	-0.018694	0.123719	8.80e-01	-0.261184	0.223795	0.98148	0.77014	1.25082	0.9815 (0.7701-1.2508)	1	0.99935
e3Urkw	finn-b-G6_CARPTU	Carpal tunnel syndrome || id:finn-b-G6_CARPTU	X-24585 levels	Inverse variance weighted	4	-0.0334138	0.124061	7.88e-01	-0.276574	0.209746	0.967138	0.758378	1.23336	0.9671 (0.7584-1.2334)	1	0.99935
ebHd8u	finn-b-G6_CARPTU	Carpal tunnel syndrome || id:finn-b-G6_CARPTU	Phosphoethanolamine levels	Inverse variance weighted	4	-0.0116064	0.108055	9.14e-01	-0.223394	0.200181	0.988461	0.7998	1.22162	0.9885 (0.7998-1.2216)	1	0.99935
eeZStm	finn-b-G6_CARPTU	Carpal tunnel syndrome || id:finn-b-G6_CARPTU	Caprate (10:0) levels	Inverse variance weighted	2	-0.0288805	0.116866	8.05e-01	-0.257938	0.200177	0.971533	0.772643	1.22162	0.9715 (0.7726-1.2216)	1	0.99935
EFgmRc	finn-b-G6_CARPTU	Carpal tunnel syndrome || id:finn-b-G6_CARPTU	4-methylhexanoylglutamine levels	Wald ratio	1	-0.0326736	0.14283	8.19e-01	-0.312621	0.247274	0.967854	0.731527	1.28053	0.9679 (0.7315-1.2805)	1	0.99935
egYeWN	finn-b-G6_CARPTU	Carpal tunnel syndrome || id:finn-b-G6_CARPTU	Glycochenodeoxycholate glucuronide (1) levels	Inverse variance weighted	7	0.00909388	0.0386642	8.14e-01	-0.066688	0.0848758	1.00914	0.935487	1.08858	1.0091 (0.9355-1.0886)	1	0.99935
eI5gwd	finn-b-G6_CARPTU	Carpal tunnel syndrome || id:finn-b-G6_CARPTU	3,7-dimethylurate levels	Inverse variance weighted	4	0.00951291	0.0939301	9.19e-01	-0.17459	0.193616	1.00956	0.839801	1.21363	1.0096 (0.8398-1.2136)	1	0.99935
EK2y23	finn-b-G6_CARPTU	Carpal tunnel syndrome || id:finn-b-G6_CARPTU	Adenosine 5'-monophosphate (AMP) to flavin adenine dinucleotide (FAD) ratio	Inverse variance weighted	3	-0.0198015	0.128032	8.77e-01	-0.270744	0.231141	0.980393	0.762812	1.26004	0.9804 (0.7628-1.26)	1	0.99935
eOWvxU	finn-b-G6_CARPTU	Carpal tunnel syndrome || id:finn-b-G6_CARPTU	Glutamate to pyruvate ratio	Inverse variance weighted	2	-0.0139363	0.342934	9.68e-01	-0.686086	0.658214	0.98616	0.503543	1.93134	0.9862 (0.5035-1.9313)	1	0.99935
eQGrK1	finn-b-G6_CARPTU	Carpal tunnel syndrome || id:finn-b-G6_CARPTU	Adenosine 5'-monophosphate (AMP) to acetoacetate ratio	Inverse variance weighted	2	-0.0124401	0.106728	9.07e-01	-0.221628	0.196747	0.987637	0.801214	1.21744	0.9876 (0.8012-1.2174)	1	0.99935
erCxw9	finn-b-G6_CARPTU	Carpal tunnel syndrome || id:finn-b-G6_CARPTU	Adenosine 5'-monophosphate (AMP) to phenylalanine ratio	Inverse variance weighted	4	-0.000502766	0.106152	9.96e-01	-0.208561	0.207555	0.999497	0.811752	1.23067	0.9995 (0.8118-1.2307)	1	0.99935
esqELn	finn-b-G6_CARPTU	Carpal tunnel syndrome || id:finn-b-G6_CARPTU	Glycocholate glucuronide (1) levels	Inverse variance weighted	3	-0.00504893	0.0858718	9.53e-01	-0.173358	0.16326	0.994964	0.840837	1.17734	0.995 (0.8408-1.1773)	1	0.99935
eztMP6	finn-b-G6_CARPTU	Carpal tunnel syndrome || id:finn-b-G6_CARPTU	11beta-hydroxyetiocholanolone glucuronide levels	Inverse variance weighted	2	0.0157448	0.133574	9.06e-01	-0.24606	0.27755	1.01587	0.781875	1.31989	1.0159 (0.7819-1.3199)	1	0.99935
f0ykEh	finn-b-G6_CARPTU	Carpal tunnel syndrome || id:finn-b-G6_CARPTU	Inosine to theophylline ratio	Wald ratio	1	0.0252445	0.143893	8.61e-01	-0.256787	0.307275	1.02557	0.773533	1.35972	1.0256 (0.7735-1.3597)	1	0.99935
F13zWe	finn-b-G6_CARPTU	Carpal tunnel syndrome || id:finn-b-G6_CARPTU	Carnitine C14:1 levels	Inverse variance weighted	3	-0.0151383	0.122984	9.02e-01	-0.256187	0.225911	0.984976	0.773997	1.25346	0.985 (0.774-1.2535)	1	0.99935
fB31oA	finn-b-G6_CARPTU	Carpal tunnel syndrome || id:finn-b-G6_CARPTU	Alpha-ketoglutarate to glutamate ratio	Inverse variance weighted	3	0.0382526	0.140731	7.86e-01	-0.23758	0.314085	1.03899	0.788534	1.36901	1.039 (0.7885-1.369)	1	0.99935
FCJJvD	finn-b-G6_CARPTU	Carpal tunnel syndrome || id:finn-b-G6_CARPTU	Isovalerate (i5:0) levels	Inverse variance weighted	2	0.0398408	0.171634	8.16e-01	-0.296562	0.376243	1.04065	0.74337	1.4568	1.0406 (0.7434-1.4568)	1	0.99935
fdXfhH	finn-b-G6_CARPTU	Carpal tunnel syndrome || id:finn-b-G6_CARPTU	Dihydrocaffeate sulfate (2) levels	Inverse variance weighted	2	0.000758047	0.0872312	9.93e-01	-0.170215	0.171731	1.00076	0.843483	1.18736	1.0008 (0.8435-1.1874)	1	0.99935
fhvfzR	finn-b-G6_CARPTU	Carpal tunnel syndrome || id:finn-b-G6_CARPTU	5-oxoproline to citrate ratio	Inverse variance weighted	4	-0.0155335	0.0586251	7.91e-01	-0.130439	0.0993716	0.984587	0.87771	1.10448	0.9846 (0.8777-1.1045)	1	0.99935
FixvEg	finn-b-G6_CARPTU	Carpal tunnel syndrome || id:finn-b-G6_CARPTU	N-succinyl-phenylalanine levels	Inverse variance weighted	4	-0.000560497	0.0353186	9.87e-01	-0.0697849	0.0686639	0.99944	0.932594	1.07108	0.9994 (0.9326-1.0711)	1	0.99935
FpvjMN	finn-b-G6_CARPTU	Carpal tunnel syndrome || id:finn-b-G6_CARPTU	1-palmitoyl-GPC (16:0) levels	Inverse variance weighted	3	0.0638815	0.245104	7.94e-01	-0.416522	0.544285	1.06597	0.659336	1.72338	1.066 (0.6593-1.7234)	1	0.99935
ft7iCo	finn-b-G6_CARPTU	Carpal tunnel syndrome || id:finn-b-G6_CARPTU	Inosine to EDTA ratio	Inverse variance weighted	2	0.00897337	0.284284	9.75e-01	-0.548224	0.56617	1.00901	0.577976	1.76151	1.009 (0.578-1.7615)	1	0.99935
FYG21H	finn-b-G6_CARPTU	Carpal tunnel syndrome || id:finn-b-G6_CARPTU	N6-methyllysine levels	Inverse variance weighted	11	-0.00547217	0.0284336	8.47e-01	-0.061202	0.0502576	0.994543	0.940633	1.05154	0.9945 (0.9406-1.0515)	1	0.99935
G3TcbC	finn-b-G6_CARPTU	Carpal tunnel syndrome || id:finn-b-G6_CARPTU	Adenosine 5'-diphosphate (ADP) to ornithine ratio	Inverse variance weighted	3	-0.0168987	0.0729769	8.17e-01	-0.159933	0.126136	0.983243	0.8522	1.13444	0.9832 (0.8522-1.1344)	1	0.99935
G44QIp	finn-b-G6_CARPTU	Carpal tunnel syndrome || id:finn-b-G6_CARPTU	Deoxycholic acid glucuronide levels	Inverse variance weighted	8	0.00966744	0.0503834	8.48e-01	-0.089084	0.108419	1.00971	0.914769	1.11451	1.0097 (0.9148-1.1145)	1	0.99935
g5WpEx	finn-b-G6_CARPTU	Carpal tunnel syndrome || id:finn-b-G6_CARPTU	Octadecenedioate (C18:1-DC) levels	Inverse variance weighted	6	0.00371093	0.0334539	9.12e-01	-0.0618586	0.0692805	1.00372	0.940016	1.07174	1.0037 (0.94-1.0717)	1	0.99935
GE7HpX	finn-b-G6_CARPTU	Carpal tunnel syndrome || id:finn-b-G6_CARPTU	Alpha-ketoglutarate to succinate ratio	Inverse variance weighted	3	0.0355191	0.133769	7.91e-01	-0.226669	0.297707	1.03616	0.797185	1.34677	1.0362 (0.7972-1.3468)	1	0.99935
Gicv2x	finn-b-G6_CARPTU	Carpal tunnel syndrome || id:finn-b-G6_CARPTU	Cis-3,4-methyleneheptanoylcarnitine levels	Inverse variance weighted	3	0.0070951	0.0759238	9.26e-01	-0.141716	0.155906	1.00712	0.867868	1.16872	1.0071 (0.8679-1.1687)	1	0.99935
gJPniu	finn-b-G6_CARPTU	Carpal tunnel syndrome || id:finn-b-G6_CARPTU	Aspartate to mannose ratio	Inverse variance weighted	8	-0.00549416	0.0713279	9.39e-01	-0.145297	0.134309	0.994521	0.864766	1.14375	0.9945 (0.8648-1.1437)	1	0.99935
gnyPL7	finn-b-G6_CARPTU	Carpal tunnel syndrome || id:finn-b-G6_CARPTU	N-acetyl-2-aminooctanoate levels	Inverse variance weighted	9	0.00686908	0.0285356	8.10e-01	-0.0490608	0.0627989	1.00689	0.952123	1.06481	1.0069 (0.9521-1.0648)	1	0.99935
gQmNzO	finn-b-G6_CARPTU	Carpal tunnel syndrome || id:finn-b-G6_CARPTU	N-palmitoyl-heptadecasphingosine (d17:1/16:0) levels	Inverse variance weighted	4	-0.0152408	0.0641801	8.12e-01	-0.141034	0.110552	0.984875	0.86846	1.11689	0.9849 (0.8685-1.1169)	1	0.99935
gqpcYF	finn-b-G6_CARPTU	Carpal tunnel syndrome || id:finn-b-G6_CARPTU	Caffeine to linoleate (18:2n6) ratio	Inverse variance weighted	5	0.00863563	0.0684762	9.00e-01	-0.125578	0.142849	1.00867	0.881987	1.15356	1.0087 (0.882-1.1536)	1	0.99935
GSiXNz	finn-b-G6_CARPTU	Carpal tunnel syndrome || id:finn-b-G6_CARPTU	Gamma-glutamylhistidine levels	Inverse variance weighted	5	0.0044596	0.084289	9.58e-01	-0.160747	0.169666	1.00447	0.851508	1.18491	1.0045 (0.8515-1.1849)	1	0.99935
GVmq3g	finn-b-G6_CARPTU	Carpal tunnel syndrome || id:finn-b-G6_CARPTU	Adenosine 5'-diphosphate (ADP) to EDTA ratio	Inverse variance weighted	2	0.000194705	0.091695	9.98e-01	-0.179527	0.179917	1.00019	0.835665	1.19712	1.0002 (0.8357-1.1971)	1	0.99935
GXIPbF	finn-b-G6_CARPTU	Carpal tunnel syndrome || id:finn-b-G6_CARPTU	X-17654 levels	Inverse variance weighted	7	-0.00687814	0.0471727	8.84e-01	-0.0993366	0.0855803	0.993145	0.905438	1.08935	0.9931 (0.9054-1.0893)	1	0.99935
gYteZn	finn-b-G6_CARPTU	Carpal tunnel syndrome || id:finn-b-G6_CARPTU	Phosphate to uridine ratio	Inverse variance weighted	6	-0.0119355	0.0919081	8.97e-01	-0.192075	0.168204	0.988135	0.825245	1.18318	0.9881 (0.8252-1.1832)	1	0.99935
gZtOez	finn-b-G6_CARPTU	Carpal tunnel syndrome || id:finn-b-G6_CARPTU	Adenosine 5'-diphosphate (ADP) to aspartate ratio	Inverse variance weighted	2	0.0248578	0.0973023	7.98e-01	-0.165855	0.21557	1.02517	0.847169	1.24057	1.0252 (0.8472-1.2406)	1	0.99935
GzX0Ll	finn-b-G6_CARPTU	Carpal tunnel syndrome || id:finn-b-G6_CARPTU	Decadienedioic acid (C10:2-DC) levels	Inverse variance weighted	8	0.00165691	0.0246218	9.46e-01	-0.0466018	0.0499157	1.00166	0.954467	1.05118	1.0017 (0.9545-1.0512)	1	0.99935
H2qnKB	finn-b-G6_CARPTU	Carpal tunnel syndrome || id:finn-b-G6_CARPTU	Dihomo-linolenoylcarnitine (C20:3n3 or 6) levels	Inverse variance weighted	10	-0.00159917	0.0301796	9.58e-01	-0.0607512	0.0575529	0.998402	0.941057	1.05924	0.9984 (0.9411-1.0592)	1	0.99935
HbIp6J	finn-b-G6_CARPTU	Carpal tunnel syndrome || id:finn-b-G6_CARPTU	X-12026 levels	Inverse variance weighted	8	0.00183411	0.101249	9.86e-01	-0.196614	0.200282	1.00184	0.821508	1.22175	1.0018 (0.8215-1.2217)	1	0.99935
HdoBGO	finn-b-G6_CARPTU	Carpal tunnel syndrome || id:finn-b-G6_CARPTU	X-21258 levels	Inverse variance weighted	2	0.00925932	0.155521	9.53e-01	-0.295562	0.314081	1.0093	0.744113	1.369	1.0093 (0.7441-1.369)	1	0.99935
hHdd2G	finn-b-G6_CARPTU	Carpal tunnel syndrome || id:finn-b-G6_CARPTU	Adenosine 5'-diphosphate (ADP) to glutamine ratio	Wald ratio	1	0.0155712	0.123921	9.00e-01	-0.227313	0.258455	1.01569	0.796671	1.29493	1.0157 (0.7967-1.2949)	1	0.99935
hi8FKy	finn-b-G6_CARPTU	Carpal tunnel syndrome || id:finn-b-G6_CARPTU	Leucine levels	Wald ratio	1	-0.0155992	0.221508	9.44e-01	-0.449755	0.418557	0.984522	0.637784	1.51977	0.9845 (0.6378-1.5198)	1	0.99935
HLDCbh	finn-b-G6_CARPTU	Carpal tunnel syndrome || id:finn-b-G6_CARPTU	Cytosine levels	Inverse variance weighted	4	0.0143713	0.116039	9.01e-01	-0.213065	0.241807	1.01448	0.808104	1.27355	1.0145 (0.8081-1.2735)	1	0.99935
HoSk1E	finn-b-G6_CARPTU	Carpal tunnel syndrome || id:finn-b-G6_CARPTU	X-13007 levels	Inverse variance weighted	4	0.017238	0.0740409	8.16e-01	-0.127882	0.162358	1.01739	0.879957	1.17628	1.0174 (0.88-1.1763)	1	0.99935
hXFlZm	finn-b-G6_CARPTU	Carpal tunnel syndrome || id:finn-b-G6_CARPTU	Leucine to N-palmitoyl-sphingosine (d18:1 to 16:0) ratio	Wald ratio	1	0.0378505	0.199021	8.49e-01	-0.35223	0.427931	1.03858	0.703119	1.53408	1.0386 (0.7031-1.5341)	1	0.99935
HZxe52	finn-b-G6_CARPTU	Carpal tunnel syndrome || id:finn-b-G6_CARPTU	2,2'-Methylenebis(6-tert-butyl-p-cresol) levels	Inverse variance weighted	2	0.0316231	0.223494	8.87e-01	-0.406426	0.469672	1.03213	0.666027	1.59947	1.0321 (0.666-1.5995)	1	0.99935
i2q5Se	finn-b-G6_CARPTU	Carpal tunnel syndrome || id:finn-b-G6_CARPTU	X-12851 levels	Inverse variance weighted	4	-0.0316553	0.167996	8.51e-01	-0.360927	0.297617	0.968841	0.69703	1.34665	0.9688 (0.697-1.3466)	1	0.99935
i5x36S	finn-b-G6_CARPTU	Carpal tunnel syndrome || id:finn-b-G6_CARPTU	Quinate levels	Inverse variance weighted	3	0.0170652	0.0964425	8.60e-01	-0.171962	0.206093	1.01721	0.842011	1.22887	1.0172 (0.842-1.2289)	1	0.99935
I8IVU9	finn-b-G6_CARPTU	Carpal tunnel syndrome || id:finn-b-G6_CARPTU	Octadecadienedioate (C18:2-DC) levels	Inverse variance weighted	8	0.00235066	0.0262206	9.29e-01	-0.0490417	0.0537431	1.00235	0.952141	1.05521	1.0024 (0.9521-1.0552)	1	0.99935
IAlUxc	finn-b-G6_CARPTU	Carpal tunnel syndrome || id:finn-b-G6_CARPTU	Arginine to citrulline ratio	Inverse variance weighted	12	0.000751942	0.0554814	9.89e-01	-0.107992	0.109496	1.00075	0.897635	1.11572	1.0008 (0.8976-1.1157)	1	0.99935
iBPg84	finn-b-G6_CARPTU	Carpal tunnel syndrome || id:finn-b-G6_CARPTU	X-23997 levels	Inverse variance weighted	3	-0.0266109	0.0955812	7.81e-01	-0.21395	0.160728	0.97374	0.807389	1.17437	0.9737 (0.8074-1.1744)	1	0.99935
If4rdG	finn-b-G6_CARPTU	Carpal tunnel syndrome || id:finn-b-G6_CARPTU	Palmitoyl dihydrosphingomyelin (d18:0/16:0) levels	Inverse variance weighted	9	0.0135815	0.0564949	8.10e-01	-0.0971485	0.124312	1.01367	0.907421	1.13237	1.0137 (0.9074-1.1324)	1	0.99935
igSu32	finn-b-G6_CARPTU	Carpal tunnel syndrome || id:finn-b-G6_CARPTU	2-palmitoleoyl-GPC (16:1) levels	Inverse variance weighted	2	-0.0355691	0.19729	8.57e-01	-0.422258	0.35112	0.965056	0.655565	1.42066	0.9651 (0.6556-1.4207)	1	0.99935
isQgLt	finn-b-G6_CARPTU	Carpal tunnel syndrome || id:finn-b-G6_CARPTU	Succinate levels	Wald ratio	1	-0.000901384	0.328329	9.98e-01	-0.644427	0.642624	0.999099	0.524964	1.90146	0.9991 (0.525-1.9015)	1	0.99935
IXgTlv	finn-b-G6_CARPTU	Carpal tunnel syndrome || id:finn-b-G6_CARPTU	1-stearoyl-2-oleoyl-gpc (18:0/18:1) levels	Inverse variance weighted	5	0.0180548	0.0763145	8.13e-01	-0.131522	0.167631	1.01822	0.87676	1.1825	1.0182 (0.8768-1.1825)	1	0.99935
IZVibc	finn-b-G6_CARPTU	Carpal tunnel syndrome || id:finn-b-G6_CARPTU	Phosphoethanolamine to choline ratio	Inverse variance weighted	2	0.0288587	0.121889	8.13e-01	-0.210045	0.267762	1.02928	0.810548	1.30704	1.0293 (0.8105-1.307)	1	0.99935
JbDPu5	finn-b-G6_CARPTU	Carpal tunnel syndrome || id:finn-b-G6_CARPTU	X-21383 levels	Inverse variance weighted	5	0.00593248	0.0917372	9.48e-01	-0.173872	0.185737	1.00595	0.840404	1.20411	1.006 (0.8404-1.2041)	1	0.99935
jdDSSU	finn-b-G6_CARPTU	Carpal tunnel syndrome || id:finn-b-G6_CARPTU	Methyl vanillate sulfate levels	Wald ratio	1	-0.00574698	0.148601	9.69e-01	-0.297004	0.28551	0.994269	0.743041	1.33044	0.9943 (0.743-1.3304)	1	0.99935
jeNeJL	finn-b-G6_CARPTU	Carpal tunnel syndrome || id:finn-b-G6_CARPTU	1-stearoyl-2-linoleoyl-gpc (18:0/18:2) levels	Inverse variance weighted	7	-0.000490818	0.0668757	9.94e-01	-0.131567	0.130586	0.999509	0.87672	1.1395	0.9995 (0.8767-1.1395)	1	0.99935
JilTlq	finn-b-G6_CARPTU	Carpal tunnel syndrome || id:finn-b-G6_CARPTU	N-lactoyl isoleucine levels	Inverse variance weighted	7	-0.0289485	0.101086	7.75e-01	-0.227077	0.16918	0.971466	0.796859	1.18433	0.9715 (0.7969-1.1843)	1	0.99935
Jn3fAP	finn-b-G6_CARPTU	Carpal tunnel syndrome || id:finn-b-G6_CARPTU	Sphingomyelin (d18:2/21:0, d16:2/23:0) levels	Inverse variance weighted	7	-0.00806588	0.0685921	9.06e-01	-0.142506	0.126375	0.991967	0.867182	1.13471	0.992 (0.8672-1.1347)	1	0.99935
jNWHs0	finn-b-G6_CARPTU	Carpal tunnel syndrome || id:finn-b-G6_CARPTU	Adenosine 5'-diphosphate (ADP) to pantothenate ratio	Inverse variance weighted	4	0.00998385	0.0426679	8.15e-01	-0.0736453	0.093613	1.01003	0.929001	1.09813	1.01 (0.929-1.0981)	1	0.99935
jPVDoP	finn-b-G6_CARPTU	Carpal tunnel syndrome || id:finn-b-G6_CARPTU	X-22776 levels	Inverse variance weighted	3	0.0207189	0.155481	8.94e-01	-0.284025	0.325462	1.02094	0.752748	1.38467	1.0209 (0.7527-1.3847)	1	0.99935
jZtdWg	finn-b-G6_CARPTU	Carpal tunnel syndrome || id:finn-b-G6_CARPTU	N-palmitoyl-sphingosine (d18:1 to 16:0) to N-stearoyl-sphingosine (d18:1 to 18:0) ratio	Inverse variance weighted	8	-0.0118263	0.0456181	7.95e-01	-0.101238	0.0775851	0.988243	0.903718	1.08067	0.9882 (0.9037-1.0807)	1	0.99935
K3sw9B	finn-b-G6_CARPTU	Carpal tunnel syndrome || id:finn-b-G6_CARPTU	Linolenate [alpha or gamma; (18:3n3 or 6)] levels	Inverse variance weighted	3	-0.0224367	0.139927	8.73e-01	-0.296694	0.251821	0.977813	0.743271	1.28637	0.9778 (0.7433-1.2864)	1	0.99935
k8pcK6	finn-b-G6_CARPTU	Carpal tunnel syndrome || id:finn-b-G6_CARPTU	N-acetylglucosaminylasparagine levels	Inverse variance weighted	8	-0.0140498	0.0661571	8.32e-01	-0.143718	0.115618	0.986048	0.866132	1.12257	0.986 (0.8661-1.1226)	1	0.99935
Kecscr	finn-b-G6_CARPTU	Carpal tunnel syndrome || id:finn-b-G6_CARPTU	3-hydroxyoctanoylcarnitine (1) levels	Inverse variance weighted	4	-0.0115991	0.109688	9.16e-01	-0.226588	0.20339	0.988468	0.797249	1.22555	0.9885 (0.7972-1.2255)	1	0.99935
KmHGNT	finn-b-G6_CARPTU	Carpal tunnel syndrome || id:finn-b-G6_CARPTU	Phosphate to glycerol ratio	Wald ratio	1	-0.05006	0.221964	8.22e-01	-0.48511	0.38499	0.951172	0.61563	1.4696	0.9512 (0.6156-1.4696)	1	0.99935
kMLWyS	finn-b-G6_CARPTU	Carpal tunnel syndrome || id:finn-b-G6_CARPTU	Glycocholenate sulfate levels	Inverse variance weighted	12	0.00209512	0.0241194	9.31e-01	-0.0451789	0.0493691	1.0021	0.955826	1.05061	1.0021 (0.9558-1.0506)	1	0.99935
kNSNiO	finn-b-G6_CARPTU	Carpal tunnel syndrome || id:finn-b-G6_CARPTU	1-linoleoyl-GPI (18:2) levels	Inverse variance weighted	7	0.00934936	0.0485145	8.47e-01	-0.0857391	0.104438	1.00939	0.917834	1.11009	1.0094 (0.9178-1.1101)	1	0.99935
KQOI2A	finn-b-G6_CARPTU	Carpal tunnel syndrome || id:finn-b-G6_CARPTU	Acisoga levels	Inverse variance weighted	8	-0.0102011	0.0578103	8.60e-01	-0.123509	0.103107	0.989851	0.883813	1.10861	0.9899 (0.8838-1.1086)	1	0.99935
L92kCy	finn-b-G6_CARPTU	Carpal tunnel syndrome || id:finn-b-G6_CARPTU	Indoleacetoylcarnitine levels	Inverse variance weighted	11	0.00774164	0.0523903	8.83e-01	-0.0949434	0.110427	1.00777	0.909424	1.11675	1.0078 (0.9094-1.1168)	1	0.99935
l9TDpD	finn-b-G6_CARPTU	Carpal tunnel syndrome || id:finn-b-G6_CARPTU	1-methylhistidine levels	Inverse variance weighted	7	-0.00935856	0.0639584	8.84e-01	-0.134717	0.116	0.990685	0.873963	1.123	0.9907 (0.874-1.123)	1	0.99935
LaNf9N	finn-b-G6_CARPTU	Carpal tunnel syndrome || id:finn-b-G6_CARPTU	X-24978 levels	Inverse variance weighted	5	-0.00863177	0.0580375	8.82e-01	-0.122385	0.105122	0.991405	0.884807	1.11085	0.9914 (0.8848-1.1108)	1	0.99935
LBKW2G	finn-b-G6_CARPTU	Carpal tunnel syndrome || id:finn-b-G6_CARPTU	Tetradecadienedioate (C14:2-DC) levels	Inverse variance weighted	5	-0.00167201	0.0515152	9.74e-01	-0.102642	0.0992977	0.998329	0.90245	1.1044	0.9983 (0.9025-1.1044)	1	0.99935
LbwlHt	finn-b-G6_CARPTU	Carpal tunnel syndrome || id:finn-b-G6_CARPTU	X-24328 levels	Inverse variance weighted	9	-0.00853091	0.0593415	8.86e-01	-0.12484	0.107778	0.991505	0.882638	1.1138	0.9915 (0.8826-1.1138)	1	0.99935
lCGdnW	finn-b-G6_CARPTU	Carpal tunnel syndrome || id:finn-b-G6_CARPTU	Hypotaurine to cysteine ratio	Inverse variance weighted	10	-0.0164796	0.0670323	8.06e-01	-0.147863	0.114904	0.983655	0.862549	1.12177	0.9837 (0.8625-1.1218)	1	0.99935
LcHTnw	finn-b-G6_CARPTU	Carpal tunnel syndrome || id:finn-b-G6_CARPTU	(R)-3-hydroxybutyrylcarnitine levels	Inverse variance weighted	5	0.034078	0.138887	8.06e-01	-0.23814	0.306296	1.03467	0.788093	1.35838	1.0347 (0.7881-1.3584)	1	0.99935
lcpMHd	finn-b-G6_CARPTU	Carpal tunnel syndrome || id:finn-b-G6_CARPTU	Campesterol levels	Inverse variance weighted	4	-0.000563235	0.0418025	9.89e-01	-0.0824961	0.0813696	0.999437	0.920815	1.08477	0.9994 (0.9208-1.0848)	1	0.99935
LDG20l	finn-b-G6_CARPTU	Carpal tunnel syndrome || id:finn-b-G6_CARPTU	Trans 3,4-methyleneheptanoate levels	Inverse variance weighted	3	0.0292608	0.10355	7.78e-01	-0.173698	0.232219	1.02969	0.840551	1.2614	1.0297 (0.8406-1.2614)	1	0.99935
LF7mXM	finn-b-G6_CARPTU	Carpal tunnel syndrome || id:finn-b-G6_CARPTU	X-23659 levels	Inverse variance weighted	5	0.00285891	0.078901	9.71e-01	-0.151787	0.157505	1.00286	0.859171	1.17059	1.0029 (0.8592-1.1706)	1	0.99935
lhPhNR	finn-b-G6_CARPTU	Carpal tunnel syndrome || id:finn-b-G6_CARPTU	Inosine 5'-monophosphate (IMP) to urate ratio	Inverse variance weighted	3	-0.0258582	0.158607	8.70e-01	-0.336729	0.285012	0.974473	0.714103	1.32978	0.9745 (0.7141-1.3298)	1	0.99935
LJRMRe	finn-b-G6_CARPTU	Carpal tunnel syndrome || id:finn-b-G6_CARPTU	1-palmitoyl-2-stearoyl-gpc (16:0/18:0) levels	Inverse variance weighted	8	0.00261486	0.0596793	9.65e-01	-0.114357	0.119586	1.00262	0.89194	1.12703	1.0026 (0.8919-1.127)	1	0.99935
lM6q9d	finn-b-G6_CARPTU	Carpal tunnel syndrome || id:finn-b-G6_CARPTU	Taurodeoxycholic acid 3-sulfate levels	Inverse variance weighted	10	0.0037774	0.0301453	9.00e-01	-0.0553074	0.0628622	1.00378	0.946194	1.06488	1.0038 (0.9462-1.0649)	1	0.99935
lowdxG	finn-b-G6_CARPTU	Carpal tunnel syndrome || id:finn-b-G6_CARPTU	Spermidine to ergothioneine ratio	Inverse variance weighted	5	-0.00965386	0.0635059	8.79e-01	-0.134125	0.114818	0.990393	0.87448	1.12167	0.9904 (0.8745-1.1217)	1	0.99935
Lvx5eK	finn-b-G6_CARPTU	Carpal tunnel syndrome || id:finn-b-G6_CARPTU	X-12112 levels	Inverse variance weighted	9	-0.000789875	0.0259569	9.76e-01	-0.0516655	0.0500857	0.99921	0.949647	1.05136	0.9992 (0.9496-1.0514)	1	0.99935
lw7VT6	finn-b-G6_CARPTU	Carpal tunnel syndrome || id:finn-b-G6_CARPTU	Spermidine to 5-methylthioadenosine (MTA) ratio	Inverse variance weighted	5	0.0209934	0.0850844	8.05e-01	-0.145772	0.187759	1.02122	0.864355	1.20654	1.0212 (0.8644-1.2065)	1	0.99935
LwhPzg	finn-b-G6_CARPTU	Carpal tunnel syndrome || id:finn-b-G6_CARPTU	Taurocholic acid levels	Inverse variance weighted	7	-0.0030889	0.0710271	9.65e-01	-0.142302	0.136124	0.996916	0.867359	1.14582	0.9969 (0.8674-1.1458)	1	0.99935
lYAiDU	finn-b-G6_CARPTU	Carpal tunnel syndrome || id:finn-b-G6_CARPTU	17alpha-hydroxypregnanolone glucuronide levels	Inverse variance weighted	6	-0.00234695	0.0482488	9.61e-01	-0.0969145	0.0922206	0.997656	0.907634	1.09661	0.9977 (0.9076-1.0966)	1	0.99935
LyQi3N	finn-b-G6_CARPTU	Carpal tunnel syndrome || id:finn-b-G6_CARPTU	X-25371 levels	Inverse variance weighted	9	-0.00514875	0.044267	9.07e-01	-0.091912	0.0816145	0.994864	0.912185	1.08504	0.9949 (0.9122-1.085)	1	0.99935
mgTP5p	finn-b-G6_CARPTU	Carpal tunnel syndrome || id:finn-b-G6_CARPTU	Glycine levels	Inverse variance weighted	5	-0.00100043	0.0264737	9.70e-01	-0.0528889	0.0508881	0.999	0.948485	1.05221	0.999 (0.9485-1.0522)	1	0.99935
MhBxCG	finn-b-G6_CARPTU	Carpal tunnel syndrome || id:finn-b-G6_CARPTU	X-12100 levels	Inverse variance weighted	7	0.0137751	0.0637347	8.29e-01	-0.111145	0.138695	1.01387	0.894809	1.14877	1.0139 (0.8948-1.1488)	1	0.99935
MIbQQK	finn-b-G6_CARPTU	Carpal tunnel syndrome || id:finn-b-G6_CARPTU	11beta-hydroxyandrosterone glucuronide levels	Inverse variance weighted	10	0.00501832	0.050815	9.21e-01	-0.0945791	0.104616	1.00503	0.909756	1.11028	1.005 (0.9098-1.1103)	1	0.99935
MJIJNC	finn-b-G6_CARPTU	Carpal tunnel syndrome || id:finn-b-G6_CARPTU	Myristoyl dihydrosphingomyelin (d18:0/14:0) levels	Inverse variance weighted	3	0.0207889	0.0724692	7.74e-01	-0.121251	0.162828	1.02101	0.885812	1.17683	1.021 (0.8858-1.1768)	1	0.99935
MPBVEt	finn-b-G6_CARPTU	Carpal tunnel syndrome || id:finn-b-G6_CARPTU	N-stearoyl-sphingosine (d18:1/18:0) levels	Inverse variance weighted	5	-0.0115124	0.0570891	8.40e-01	-0.123407	0.100382	0.988554	0.883904	1.10559	0.9886 (0.8839-1.1056)	1	0.99935
mXeY5K	finn-b-G6_CARPTU	Carpal tunnel syndrome || id:finn-b-G6_CARPTU	N-formylphenylalanine levels	Inverse variance weighted	3	0.00272826	0.113477	9.81e-01	-0.219686	0.225143	1.00273	0.802771	1.2525	1.0027 (0.8028-1.2525)	1	0.99935
n4RTHA	finn-b-G6_CARPTU	Carpal tunnel syndrome || id:finn-b-G6_CARPTU	S-methylcysteine sulfoxide levels	Inverse variance weighted	2	-0.0209429	0.097185	8.29e-01	-0.211425	0.16954	0.979275	0.80943	1.18476	0.9793 (0.8094-1.1848)	1	0.99935
NGAGap	finn-b-G6_CARPTU	Carpal tunnel syndrome || id:finn-b-G6_CARPTU	Decanoylcarnitine (C10) levels	Inverse variance weighted	5	-0.00777347	0.0446139	8.62e-01	-0.0952166	0.0796697	0.992257	0.909176	1.08293	0.9923 (0.9092-1.0829)	1	0.99935
nGm4G5	finn-b-G6_CARPTU	Carpal tunnel syndrome || id:finn-b-G6_CARPTU	X-12221 levels	Inverse variance weighted	2	-0.0127453	0.0903605	8.88e-01	-0.189852	0.164361	0.987336	0.827082	1.17864	0.9873 (0.8271-1.1786)	1	0.99935
nimkgi	finn-b-G6_CARPTU	Carpal tunnel syndrome || id:finn-b-G6_CARPTU	Behenoyl dihydrosphingomyelin (d18:0/22:0) levels	Inverse variance weighted	10	-0.00952851	0.0441105	8.29e-01	-0.0959851	0.0769281	0.990517	0.908478	1.07996	0.9905 (0.9085-1.08)	1	0.99935
nJ4tfT	finn-b-G6_CARPTU	Carpal tunnel syndrome || id:finn-b-G6_CARPTU	X-18886 levels	Inverse variance weighted	3	-0.0099682	0.0815033	9.03e-01	-0.169715	0.149778	0.990081	0.843906	1.16158	0.9901 (0.8439-1.1616)	1	0.99935
nx3W7C	finn-b-G6_CARPTU	Carpal tunnel syndrome || id:finn-b-G6_CARPTU	3-hydroxydecanoylcarnitine levels	Inverse variance weighted	2	0.0226818	0.140879	8.72e-01	-0.253441	0.298804	1.02294	0.776126	1.34825	1.0229 (0.7761-1.3482)	1	0.99935
o1JnHT	finn-b-G6_CARPTU	Carpal tunnel syndrome || id:finn-b-G6_CARPTU	X-24531 levels	Inverse variance weighted	3	-0.0065484	0.0690259	9.24e-01	-0.141839	0.128742	0.993473	0.867761	1.1374	0.9935 (0.8678-1.1374)	1	0.99935
Og9Iip	finn-b-G6_CARPTU	Carpal tunnel syndrome || id:finn-b-G6_CARPTU	Indolebutyrate levels	Inverse variance weighted	4	0.0376053	0.171285	8.26e-01	-0.298113	0.373323	1.03832	0.742218	1.45255	1.0383 (0.7422-1.4526)	1	0.99935
oiI43F	finn-b-G6_CARPTU	Carpal tunnel syndrome || id:finn-b-G6_CARPTU	Glycosyl ceramide (d18:2/24:1, d18:1/24:2) levels	Inverse variance weighted	7	0.00283394	0.077652	9.71e-01	-0.149364	0.155032	1.00284	0.861256	1.1677	1.0028 (0.8613-1.1677)	1	0.99935
ojWKnv	finn-b-G6_CARPTU	Carpal tunnel syndrome || id:finn-b-G6_CARPTU	3-carboxy-4-methyl-5-pentyl-2-furanpropionate (3-CMPFP) levels	Inverse variance weighted	7	0.0165959	0.072035	8.18e-01	-0.124593	0.157784	1.01673	0.882856	1.17091	1.0167 (0.8829-1.1709)	1	0.99935
ONpyqm	finn-b-G6_CARPTU	Carpal tunnel syndrome || id:finn-b-G6_CARPTU	Galactonate levels	Inverse variance weighted	3	-0.0120766	0.111067	9.13e-01	-0.229768	0.205614	0.987996	0.794718	1.22828	0.988 (0.7947-1.2283)	1	0.99935
p1bEcy	finn-b-G6_CARPTU	Carpal tunnel syndrome || id:finn-b-G6_CARPTU	1-oleoylglycerol (18:1) levels	Inverse variance weighted	5	-0.00314198	0.0867171	9.71e-01	-0.173108	0.166824	0.996863	0.841047	1.18155	0.9969 (0.841-1.1815)	1	0.99935
P1oIGi	finn-b-G6_CARPTU	Carpal tunnel syndrome || id:finn-b-G6_CARPTU	Isobutyrylglycine levels	Inverse variance weighted	7	-0.00649247	0.0491549	8.95e-01	-0.102836	0.0898512	0.993529	0.902275	1.09401	0.9935 (0.9023-1.094)	1	0.99935
P20gPP	finn-b-G6_CARPTU	Carpal tunnel syndrome || id:finn-b-G6_CARPTU	Cholate to bilirubin (Z,Z) ratio	Inverse variance weighted	3	0.00027453	0.0547185	9.96e-01	-0.106974	0.107523	1.00027	0.898549	1.11352	1.0003 (0.8985-1.1135)	1	0.99935
PDtOgq	finn-b-G6_CARPTU	Carpal tunnel syndrome || id:finn-b-G6_CARPTU	Gamma-glutamyl-2-aminobutyrate levels	Inverse variance weighted	4	0.0168445	0.117233	8.86e-01	-0.212931	0.24662	1.01699	0.808212	1.27969	1.017 (0.8082-1.2797)	1	0.99935
PEUGRr	finn-b-G6_CARPTU	Carpal tunnel syndrome || id:finn-b-G6_CARPTU	Glycine to pyridoxal ratio	Inverse variance weighted	3	0.00264422	0.0474755	9.56e-01	-0.0904078	0.0956962	1.00265	0.913559	1.10042	1.0026 (0.9136-1.1004)	1	0.99935
pIagte	finn-b-G6_CARPTU	Carpal tunnel syndrome || id:finn-b-G6_CARPTU	Sulfate levels	Inverse variance weighted	5	0.00923146	0.112175	9.34e-01	-0.210632	0.229094	1.00927	0.810072	1.25746	1.0093 (0.8101-1.2575)	1	0.99935
pIdRUP	finn-b-G6_CARPTU	Carpal tunnel syndrome || id:finn-b-G6_CARPTU	X-24306 levels	Inverse variance weighted	5	0.0234179	0.0963197	8.08e-01	-0.165369	0.212205	1.02369	0.847581	1.2364	1.0237 (0.8476-1.2364)	1	0.99935
PLvbHp	finn-b-G6_CARPTU	Carpal tunnel syndrome || id:finn-b-G6_CARPTU	Pregnenetriol sulfate levels	Inverse variance weighted	11	-0.0093532	0.0637308	8.83e-01	-0.134266	0.115559	0.99069	0.874358	1.1225	0.9907 (0.8744-1.1225)	1	0.99935
pNWp3n	finn-b-G6_CARPTU	Carpal tunnel syndrome || id:finn-b-G6_CARPTU	Octadecenedioylcarnitine (C18:1-DC) levels	Inverse variance weighted	7	0.00240061	0.0274941	9.30e-01	-0.0514879	0.0562891	1.0024	0.949815	1.0579	1.0024 (0.9498-1.0579)	1	0.99935
pqJ4TH	finn-b-G6_CARPTU	Carpal tunnel syndrome || id:finn-b-G6_CARPTU	Eugenol sulfate levels	Inverse variance weighted	4	0.0218083	0.0867302	8.01e-01	-0.148183	0.191799	1.02205	0.862273	1.21143	1.022 (0.8623-1.2114)	1	0.99935
ptF6Gv	finn-b-G6_CARPTU	Carpal tunnel syndrome || id:finn-b-G6_CARPTU	X-23665 levels	Wald ratio	1	-0.024332	0.123423	8.44e-01	-0.266242	0.217578	0.975962	0.766254	1.24306	0.976 (0.7663-1.2431)	1	0.99935
ptkpRy	finn-b-G6_CARPTU	Carpal tunnel syndrome || id:finn-b-G6_CARPTU	Catechol glucuronide levels	Inverse variance weighted	4	-0.00574569	0.0643747	9.29e-01	-0.13192	0.120429	0.994271	0.876411	1.12798	0.9943 (0.8764-1.128)	1	0.99935
pweeDW	finn-b-G6_CARPTU	Carpal tunnel syndrome || id:finn-b-G6_CARPTU	N-acetyl-2-aminoadipate levels	Inverse variance weighted	2	0.000613767	0.0460301	9.89e-01	-0.0896052	0.0908327	1.00061	0.914292	1.09509	1.0006 (0.9143-1.0951)	1	0.99935
q9TZeX	finn-b-G6_CARPTU	Carpal tunnel syndrome || id:finn-b-G6_CARPTU	Glycoursodeoxycholic acid sulfate (1) levels	Inverse variance weighted	3	0.0198084	0.119249	8.68e-01	-0.21392	0.253537	1.02001	0.807413	1.28857	1.02 (0.8074-1.2886)	1	0.99935
QA8OK7	finn-b-G6_CARPTU	Carpal tunnel syndrome || id:finn-b-G6_CARPTU	Methionine sulfone levels	Inverse variance weighted	10	-0.00445292	0.0445358	9.20e-01	-0.091743	0.0828372	0.995557	0.91234	1.08636	0.9956 (0.9123-1.0864)	1	0.99935
QbIiVu	finn-b-G6_CARPTU	Carpal tunnel syndrome || id:finn-b-G6_CARPTU	Caffeic acid sulfate levels	Inverse variance weighted	3	0.00992849	0.0964163	9.18e-01	-0.179047	0.198904	1.00998	0.836066	1.22007	1.01 (0.8361-1.2201)	1	0.99935
QCTqWX	finn-b-G6_CARPTU	Carpal tunnel syndrome || id:finn-b-G6_CARPTU	X-12822 levels	Inverse variance weighted	3	-0.002028	0.0548625	9.71e-01	-0.109559	0.105503	0.997974	0.89623	1.11127	0.998 (0.8962-1.1113)	1	0.99935
qDMeyI	finn-b-G6_CARPTU	Carpal tunnel syndrome || id:finn-b-G6_CARPTU	X-17653 levels	Inverse variance weighted	4	0.00393473	0.048618	9.35e-01	-0.0913565	0.0992259	1.00394	0.912692	1.10432	1.0039 (0.9127-1.1043)	1	0.99935
qK5pqC	finn-b-G6_CARPTU	Carpal tunnel syndrome || id:finn-b-G6_CARPTU	2-hydroxysebacate levels	Inverse variance weighted	2	0.00683764	0.100957	9.46e-01	-0.191039	0.204714	1.00686	0.826101	1.22717	1.0069 (0.8261-1.2272)	1	0.99935
qp5gfF	finn-b-G6_CARPTU	Carpal tunnel syndrome || id:finn-b-G6_CARPTU	X-21319 levels	Inverse variance weighted	2	0.0190649	0.0998909	8.49e-01	-0.176721	0.214851	1.01925	0.838013	1.23968	1.0192 (0.838-1.2397)	1	0.99935
qrl2kU	finn-b-G6_CARPTU	Carpal tunnel syndrome || id:finn-b-G6_CARPTU	X-13431 levels	Inverse variance weighted	6	0.00952752	0.0348168	7.84e-01	-0.0587134	0.0777684	1.00957	0.942977	1.08087	1.0096 (0.943-1.0809)	1	0.99935
QtAle1	finn-b-G6_CARPTU	Carpal tunnel syndrome || id:finn-b-G6_CARPTU	3-hydroxybutyroylglycine levels	Inverse variance weighted	4	-0.010665	0.0428244	8.03e-01	-0.0946008	0.0732709	0.989392	0.909736	1.07602	0.9894 (0.9097-1.076)	1	0.99935
Quopvd	finn-b-G6_CARPTU	Carpal tunnel syndrome || id:finn-b-G6_CARPTU	X-25422 levels	Inverse variance weighted	7	-0.0121841	0.0479901	8.00e-01	-0.106245	0.0818766	0.98789	0.899205	1.08532	0.9879 (0.8992-1.0853)	1	0.99935
QWTxCy	finn-b-G6_CARPTU	Carpal tunnel syndrome || id:finn-b-G6_CARPTU	X-25265 levels	Inverse variance weighted	5	-0.033585	0.123267	7.85e-01	-0.275189	0.208019	0.966973	0.759429	1.23124	0.967 (0.7594-1.2312)	1	0.99935
QyfoGv	finn-b-G6_CARPTU	Carpal tunnel syndrome || id:finn-b-G6_CARPTU	X-25343 levels	Inverse variance weighted	2	0.00433044	0.14151	9.76e-01	-0.273029	0.281689	1.00434	0.761071	1.32537	1.0043 (0.7611-1.3254)	1	0.99935
QYGo0B	finn-b-G6_CARPTU	Carpal tunnel syndrome || id:finn-b-G6_CARPTU	2-methoxyresorcinol sulfate levels	Wald ratio	1	0.0328826	0.145623	8.21e-01	-0.252539	0.318304	1.03343	0.776826	1.37479	1.0334 (0.7768-1.3748)	1	0.99935
QZmMwD	finn-b-G6_CARPTU	Carpal tunnel syndrome || id:finn-b-G6_CARPTU	Spermidine to ornithine ratio	Inverse variance weighted	2	-0.0237208	0.0944647	8.02e-01	-0.208871	0.16143	0.976558	0.8115	1.17519	0.9766 (0.8115-1.1752)	1	0.99935
r0jORY	finn-b-G6_CARPTU	Carpal tunnel syndrome || id:finn-b-G6_CARPTU	1-palmitoyl-2-oleoyl-GPI (16:0/18:1) levels	Inverse variance weighted	5	-0.00992321	0.0935401	9.16e-01	-0.193262	0.173415	0.990126	0.824266	1.18936	0.9901 (0.8243-1.1894)	1	0.99935
r0p10Q	finn-b-G6_CARPTU	Carpal tunnel syndrome || id:finn-b-G6_CARPTU	Propionylcarnitine (c3) levels	Inverse variance weighted	4	-0.0100893	0.047226	8.31e-01	-0.102652	0.0824736	0.989961	0.902441	1.08597	0.99 (0.9024-1.086)	1	0.99935
R55bnw	finn-b-G6_CARPTU	Carpal tunnel syndrome || id:finn-b-G6_CARPTU	1,5-anhydroglucitol (1,5-ag) levels	Inverse variance weighted	7	-0.00192451	0.0618332	9.75e-01	-0.123118	0.119269	0.998077	0.88416	1.12667	0.9981 (0.8842-1.1267)	1	0.99935
RbKYqH	finn-b-G6_CARPTU	Carpal tunnel syndrome || id:finn-b-G6_CARPTU	Indolepropionate levels	Inverse variance weighted	3	-0.00644453	0.0835351	9.39e-01	-0.170173	0.157284	0.993576	0.843519	1.17033	0.9936 (0.8435-1.1703)	1	0.99935
RFKpp4	finn-b-G6_CARPTU	Carpal tunnel syndrome || id:finn-b-G6_CARPTU	EDTA levels	Wald ratio	1	0.0395284	0.227078	8.62e-01	-0.405544	0.484601	1.04032	0.666614	1.62353	1.0403 (0.6666-1.6235)	1	0.99935
rGB1oc	finn-b-G6_CARPTU	Carpal tunnel syndrome || id:finn-b-G6_CARPTU	Glucose to sucrose ratio	Inverse variance weighted	2	-0.00990096	0.0481933	8.37e-01	-0.10436	0.0845579	0.990148	0.900901	1.08824	0.9901 (0.9009-1.0882)	1	0.99935
rJdSQi	finn-b-G6_CARPTU	Carpal tunnel syndrome || id:finn-b-G6_CARPTU	Cis-4-decenoylcarnitine (C10:1) levels	Inverse variance weighted	5	-0.00583109	0.0381201	8.78e-01	-0.0805465	0.0688843	0.994186	0.922612	1.07131	0.9942 (0.9226-1.0713)	1	0.99935
rjnoIn	finn-b-G6_CARPTU	Carpal tunnel syndrome || id:finn-b-G6_CARPTU	10-undecenoate (11:1n1) levels	Inverse variance weighted	6	-0.0108094	0.040685	7.90e-01	-0.090552	0.0689332	0.989249	0.913427	1.07136	0.9892 (0.9134-1.0714)	1	0.99935
rm5wZ0	finn-b-G6_CARPTU	Carpal tunnel syndrome || id:finn-b-G6_CARPTU	X-21364 levels	Inverse variance weighted	2	0.000309571	0.103587	9.98e-01	-0.202721	0.20334	1.00031	0.816506	1.22549	1.0003 (0.8165-1.2255)	1	0.99935
rNrLSA	finn-b-G6_CARPTU	Carpal tunnel syndrome || id:finn-b-G6_CARPTU	X-13728 levels	Inverse variance weighted	3	-0.00942061	0.152591	9.51e-01	-0.308499	0.289658	0.990624	0.734549	1.33597	0.9906 (0.7345-1.336)	1	0.99935
rvYf3M	finn-b-G6_CARPTU	Carpal tunnel syndrome || id:finn-b-G6_CARPTU	Carnitine C14 levels	Inverse variance weighted	2	-0.015933	0.10534	8.80e-01	-0.222399	0.190533	0.984193	0.800596	1.20989	0.9842 (0.8006-1.2099)	1	0.99935
RZMDJr	finn-b-G6_CARPTU	Carpal tunnel syndrome || id:finn-b-G6_CARPTU	Homovanillate (hva) levels	Inverse variance weighted	3	0.0299115	0.142648	8.34e-01	-0.249678	0.309501	1.03036	0.779052	1.36274	1.0304 (0.7791-1.3627)	1	0.99935
S1e7R1	finn-b-G6_CARPTU	Carpal tunnel syndrome || id:finn-b-G6_CARPTU	N-acetylhistidine levels	Inverse variance weighted	5	-0.00125377	0.0311301	9.68e-01	-0.0622687	0.0597612	0.998747	0.93963	1.06158	0.9987 (0.9396-1.0616)	1	0.99935
s86jnX	finn-b-G6_CARPTU	Carpal tunnel syndrome || id:finn-b-G6_CARPTU	Serine levels	Inverse variance weighted	9	0.0118602	0.046529	7.99e-01	-0.0793366	0.103057	1.01193	0.923729	1.10855	1.0119 (0.9237-1.1086)	1	0.99935
S8QRBl	finn-b-G6_CARPTU	Carpal tunnel syndrome || id:finn-b-G6_CARPTU	N-acetylcarnosine levels	Inverse variance weighted	7	0.0100408	0.0679171	8.82e-01	-0.123077	0.143158	1.01009	0.884196	1.15391	1.0101 (0.8842-1.1539)	1	0.99935
SFpke0	finn-b-G6_CARPTU	Carpal tunnel syndrome || id:finn-b-G6_CARPTU	X-24334 levels	Inverse variance weighted	4	-0.0151288	0.0861671	8.61e-01	-0.184016	0.153759	0.984985	0.831922	1.16621	0.985 (0.8319-1.1662)	1	0.99935
SjcHiz	finn-b-G6_CARPTU	Carpal tunnel syndrome || id:finn-b-G6_CARPTU	Adenosine 5'-monophosphate (AMP) to citrate ratio	Inverse variance weighted	2	-0.0410572	0.146345	7.79e-01	-0.327894	0.24578	0.959774	0.720439	1.27862	0.9598 (0.7204-1.2786)	1	0.99935
Snknwa	finn-b-G6_CARPTU	Carpal tunnel syndrome || id:finn-b-G6_CARPTU	X-11880 levels	Inverse variance weighted	6	0.0108761	0.0686524	8.74e-01	-0.123683	0.145435	1.01094	0.88366	1.15654	1.0109 (0.8837-1.1565)	1	0.99935
SsEDSz	finn-b-G6_CARPTU	Carpal tunnel syndrome || id:finn-b-G6_CARPTU	Tricosanoyl sphingomyelin (d18:1/23:0) levels	Inverse variance weighted	3	0.0205192	0.0986986	8.35e-01	-0.17293	0.213968	1.02073	0.841196	1.23858	1.0207 (0.8412-1.2386)	1	0.99935
stNo6b	finn-b-G6_CARPTU	Carpal tunnel syndrome || id:finn-b-G6_CARPTU	Glucose to glycerol ratio	Wald ratio	1	-0.00375682	0.192537	9.84e-01	-0.381129	0.373616	0.99625	0.683089	1.45298	0.9963 (0.6831-1.453)	1	0.99935
sveqV5	finn-b-G6_CARPTU	Carpal tunnel syndrome || id:finn-b-G6_CARPTU	Hydantoin-5-propionate levels	Inverse variance weighted	2	-0.0523801	0.243965	8.30e-01	-0.530551	0.425791	0.948968	0.588281	1.5308	0.949 (0.5883-1.5308)	1	0.99935
sX2GBU	finn-b-G6_CARPTU	Carpal tunnel syndrome || id:finn-b-G6_CARPTU	X-24949 levels	Inverse variance weighted	7	-0.00442361	0.0376129	9.06e-01	-0.0781449	0.0692977	0.995586	0.92483	1.07176	0.9956 (0.9248-1.0718)	1	0.99935
SxClNZ	finn-b-G6_CARPTU	Carpal tunnel syndrome || id:finn-b-G6_CARPTU	X-24243 levels	Inverse variance weighted	3	-0.00737169	0.214087	9.73e-01	-0.426981	0.412238	0.992655	0.652476	1.51019	0.9927 (0.6525-1.5102)	1	0.99935
syTLq0	finn-b-G6_CARPTU	Carpal tunnel syndrome || id:finn-b-G6_CARPTU	Adenosine 5'-diphosphate (ADP) to glucose ratio	Inverse variance weighted	3	0.0193264	0.130058	8.82e-01	-0.235588	0.274241	1.01951	0.790106	1.31553	1.0195 (0.7901-1.3155)	1	0.99935
t1wfPm	finn-b-G6_CARPTU	Carpal tunnel syndrome || id:finn-b-G6_CARPTU	Cortisol levels (plasma)	Inverse variance weighted	3	0.00865096	0.0887362	9.22e-01	-0.165272	0.182574	1.00869	0.847663	1.2003	1.0087 (0.8477-1.2003)	1	0.99935
Te4vjQ	finn-b-G6_CARPTU	Carpal tunnel syndrome || id:finn-b-G6_CARPTU	3-ethylcatechol sulfate (2) levels	Inverse variance weighted	3	0.02023	0.132716	8.79e-01	-0.239893	0.280353	1.02044	0.786712	1.3236	1.0204 (0.7867-1.3236)	1	0.99935
TEgy7e	finn-b-G6_CARPTU	Carpal tunnel syndrome || id:finn-b-G6_CARPTU	X-11858 levels	Inverse variance weighted	3	-0.000860005	0.0909215	9.92e-01	-0.179066	0.177346	0.99914	0.836051	1.19404	0.9991 (0.8361-1.194)	1	0.99935
TEh3o6	finn-b-G6_CARPTU	Carpal tunnel syndrome || id:finn-b-G6_CARPTU	X-12818 levels	Inverse variance weighted	2	-0.0205613	0.096279	8.31e-01	-0.209268	0.168146	0.979649	0.811178	1.18311	0.9796 (0.8112-1.1831)	1	0.99935
TfuMNG	finn-b-G6_CARPTU	Carpal tunnel syndrome || id:finn-b-G6_CARPTU	Glycodeoxycholate levels	Inverse variance weighted	2	0.0349733	0.134472	7.95e-01	-0.228593	0.298539	1.03559	0.795653	1.34789	1.0356 (0.7957-1.3479)	1	0.99935
tI4Ju9	finn-b-G6_CARPTU	Carpal tunnel syndrome || id:finn-b-G6_CARPTU	Threonate levels	Wald ratio	1	-0.0180422	0.149444	9.04e-01	-0.310952	0.274868	0.98212	0.732749	1.31636	0.9821 (0.7327-1.3164)	1	0.99935
tKXxcf	finn-b-G6_CARPTU	Carpal tunnel syndrome || id:finn-b-G6_CARPTU	5alpha-pregnan-3beta,20alpha-diol disulfate levels	Inverse variance weighted	7	0.00625367	0.0497611	9.00e-01	-0.0912781	0.103785	1.00627	0.912764	1.10936	1.0063 (0.9128-1.1094)	1	0.99935
ToaH5V	finn-b-G6_CARPTU	Carpal tunnel syndrome || id:finn-b-G6_CARPTU	X-24556 levels	Inverse variance weighted	4	-0.00521757	0.0436183	9.05e-01	-0.0907094	0.0802743	0.994796	0.913283	1.08358	0.9948 (0.9133-1.0836)	1	0.99935
TqstIh	finn-b-G6_CARPTU	Carpal tunnel syndrome || id:finn-b-G6_CARPTU	Mannose to N-acetylglucosamine to N-acetylgalactosamine ratio	Inverse variance weighted	5	-0.00815654	0.0431882	8.50e-01	-0.0928054	0.0764923	0.991877	0.911371	1.07949	0.9919 (0.9114-1.0795)	1	0.99935
Tt9frA	finn-b-G6_CARPTU	Carpal tunnel syndrome || id:finn-b-G6_CARPTU	X-11308 levels	Inverse variance weighted	4	-0.00397853	0.0749575	9.58e-01	-0.150895	0.142938	0.996029	0.859938	1.15366	0.996 (0.8599-1.1537)	1	0.99935
TV4V37	finn-b-G6_CARPTU	Carpal tunnel syndrome || id:finn-b-G6_CARPTU	X-11299 levels	Inverse variance weighted	3	-0.0180522	0.0848353	8.31e-01	-0.184329	0.148225	0.98211	0.831662	1.15977	0.9821 (0.8317-1.1598)	1	0.99935
TvXdJ6	finn-b-G6_CARPTU	Carpal tunnel syndrome || id:finn-b-G6_CARPTU	X-23593 levels	Wald ratio	1	0.0207883	0.183426	9.10e-01	-0.338726	0.380303	1.02101	0.712677	1.46273	1.021 (0.7127-1.4627)	1	0.99935
Tvzgvj	finn-b-G6_CARPTU	Carpal tunnel syndrome || id:finn-b-G6_CARPTU	X-17354 levels	Wald ratio	1	-0.0237913	0.148695	8.73e-01	-0.315234	0.267652	0.97649	0.729618	1.30689	0.9765 (0.7296-1.3069)	1	0.99935
tWEGy5	finn-b-G6_CARPTU	Carpal tunnel syndrome || id:finn-b-G6_CARPTU	S-adenosylhomocysteine (SAH) to 5-methyluridine (ribothymidine) ratio	Inverse variance weighted	3	0.00509008	0.0488194	9.17e-01	-0.0905959	0.100776	1.0051	0.913387	1.10603	1.0051 (0.9134-1.106)	1	0.99935
TxPqwQ	finn-b-G6_CARPTU	Carpal tunnel syndrome || id:finn-b-G6_CARPTU	N-stearoyl-sphingosine (d18:1 to 18:0) to N-palmitoyl-sphinganine (d18:0 to 16:0) ratio	Inverse variance weighted	8	0.0129497	0.051906	8.03e-01	-0.088786	0.114685	1.01303	0.915041	1.12152	1.013 (0.915-1.1215)	1	0.99935
U20i9u	finn-b-G6_CARPTU	Carpal tunnel syndrome || id:finn-b-G6_CARPTU	Sphingomyelin (d18:1/20:0, d16:1/22:0) levels	Inverse variance weighted	8	-0.0102926	0.0773852	8.94e-01	-0.161968	0.141382	0.98976	0.850469	1.15187	0.9898 (0.8505-1.1519)	1	0.99935
U5fYDQ	finn-b-G6_CARPTU	Carpal tunnel syndrome || id:finn-b-G6_CARPTU	2-hydroxydecanoate levels	Inverse variance weighted	4	-0.0210676	0.123166	8.64e-01	-0.262473	0.220338	0.979153	0.769147	1.2465	0.9792 (0.7691-1.2465)	1	0.99935
Uc9rCi	finn-b-G6_CARPTU	Carpal tunnel syndrome || id:finn-b-G6_CARPTU	Undecenoylcarnitine (C11:1) levels	Inverse variance weighted	8	-0.0011305	0.0431311	9.79e-01	-0.0856675	0.0834065	0.99887	0.917899	1.08698	0.9989 (0.9179-1.087)	1	0.99935
UdDyht	finn-b-G6_CARPTU	Carpal tunnel syndrome || id:finn-b-G6_CARPTU	2,3-dihydroxy-2-methylbutyrate levels	Inverse variance weighted	2	-0.0131433	0.220293	9.52e-01	-0.444917	0.418631	0.986943	0.640877	1.51988	0.9869 (0.6409-1.5199)	1	0.99935
UeJl8J	finn-b-G6_CARPTU	Carpal tunnel syndrome || id:finn-b-G6_CARPTU	5alpha-androstan-3alpha,17alpha-diol monosulfate levels	Inverse variance weighted	6	0.00994648	0.0473978	8.34e-01	-0.0829532	0.102846	1.01	0.920394	1.10832	1.01 (0.9204-1.1083)	1	0.99935
uEkjC1	finn-b-G6_CARPTU	Carpal tunnel syndrome || id:finn-b-G6_CARPTU	Adenosine 5'-monophosphate (AMP) to arginine ratio	Wald ratio	1	0.0119381	0.19101	9.50e-01	-0.362442	0.386318	1.01201	0.695975	1.47155	1.012 (0.696-1.4716)	1	0.99935
UJSj2U	finn-b-G6_CARPTU	Carpal tunnel syndrome || id:finn-b-G6_CARPTU	X-23678 levels	Inverse variance weighted	4	-0.0384053	0.16505	8.16e-01	-0.361904	0.285093	0.962323	0.696349	1.32989	0.9623 (0.6963-1.3299)	1	0.99935
UQ5xod	finn-b-G6_CARPTU	Carpal tunnel syndrome || id:finn-b-G6_CARPTU	Sphingomyelin (d18:1/22:2, d18:2/22:1, d16:1/24:2) levels	Inverse variance weighted	4	-0.00371642	0.0949069	9.69e-01	-0.189734	0.182301	0.99629	0.827179	1.19998	0.9963 (0.8272-1.2)	1	0.99935
UT0ppp	finn-b-G6_CARPTU	Carpal tunnel syndrome || id:finn-b-G6_CARPTU	Octadecanedioate levels	Inverse variance weighted	6	-0.00312622	0.0613887	9.59e-01	-0.123448	0.117196	0.996879	0.883868	1.12434	0.9969 (0.8839-1.1243)	1	0.99935
uWbLLR	finn-b-G6_CARPTU	Carpal tunnel syndrome || id:finn-b-G6_CARPTU	Ceramide (d18:1/24:1) levels	Inverse variance weighted	7	-0.00355633	0.0535655	9.47e-01	-0.108545	0.101432	0.99645	0.897139	1.10675	0.9964 (0.8971-1.1068)	1	0.99935
V6XD1Y	finn-b-G6_CARPTU	Carpal tunnel syndrome || id:finn-b-G6_CARPTU	Taurolithocholate 3-sulfate levels	Inverse variance weighted	5	-0.000894264	0.0599483	9.88e-01	-0.118393	0.116604	0.999106	0.888347	1.12367	0.9991 (0.8883-1.1237)	1	0.99935
vBeBwM	finn-b-G6_CARPTU	Carpal tunnel syndrome || id:finn-b-G6_CARPTU	Uridine levels	Inverse variance weighted	4	-0.00835625	0.104748	9.36e-01	-0.213663	0.19695	0.991679	0.807621	1.21768	0.9917 (0.8076-1.2177)	1	0.99935
vCLJop	finn-b-G6_CARPTU	Carpal tunnel syndrome || id:finn-b-G6_CARPTU	Acetylcarnitine levels (Biocrates platform)	Inverse variance weighted	4	-0.0215498	0.0997205	8.29e-01	-0.217002	0.173902	0.978681	0.804928	1.18994	0.9787 (0.8049-1.1899)	1	0.99935
vF2gCA	finn-b-G6_CARPTU	Carpal tunnel syndrome || id:finn-b-G6_CARPTU	N-acetylglucosamine/n-acetylgalactosamine levels	Inverse variance weighted	3	-0.0188364	0.0848879	8.24e-01	-0.185217	0.147544	0.98134	0.830924	1.15898	0.9813 (0.8309-1.159)	1	0.99935
vJRkRL	finn-b-G6_CARPTU	Carpal tunnel syndrome || id:finn-b-G6_CARPTU	1-(1-enyl-palmitoyl)-2-palmitoyl-GPC (P-16:0/16:0) levels	Inverse variance weighted	11	-0.00778307	0.0316886	8.06e-01	-0.0698927	0.0543265	0.992247	0.932494	1.05583	0.9922 (0.9325-1.0558)	1	0.99935
Wio1SP	finn-b-G6_CARPTU	Carpal tunnel syndrome || id:finn-b-G6_CARPTU	Mannitol/sorbitol levels	Inverse variance weighted	2	0.0350865	0.237867	8.83e-01	-0.431133	0.501306	1.03571	0.649772	1.65088	1.0357 (0.6498-1.6509)	1	0.99935
wIUINQ	finn-b-G6_CARPTU	Carpal tunnel syndrome || id:finn-b-G6_CARPTU	Glycolithocholate levels	Inverse variance weighted	3	-0.0352039	0.194074	8.56e-01	-0.41559	0.345182	0.965409	0.659951	1.41225	0.9654 (0.66-1.4122)	1	0.99935
WkjWrc	finn-b-G6_CARPTU	Carpal tunnel syndrome || id:finn-b-G6_CARPTU	Lactosyl-N-palmitoyl-sphingosine (d18:1/16:0) levels	Inverse variance weighted	4	0.0119865	0.0835133	8.86e-01	-0.1517	0.175673	1.01206	0.859246	1.19205	1.0121 (0.8592-1.192)	1	0.99935
wYWrnk	finn-b-G6_CARPTU	Carpal tunnel syndrome || id:finn-b-G6_CARPTU	Pregnanediol-3-glucuronide levels	Inverse variance weighted	8	0.0115133	0.073419	8.75e-01	-0.132388	0.155415	1.01158	0.876001	1.16814	1.0116 (0.876-1.1681)	1	0.99935
x15Btk	finn-b-G6_CARPTU	Carpal tunnel syndrome || id:finn-b-G6_CARPTU	Pantoate levels	Inverse variance weighted	2	0.00490756	0.14145	9.72e-01	-0.272335	0.28215	1.00492	0.761599	1.32598	1.0049 (0.7616-1.326)	1	0.99935
X1GzQR	finn-b-G6_CARPTU	Carpal tunnel syndrome || id:finn-b-G6_CARPTU	1-oleoyl-GPG (18:1) levels	Inverse variance weighted	8	0.000784405	0.0318939	9.80e-01	-0.0617277	0.0632965	1.00078	0.940139	1.06534	1.0008 (0.9401-1.0653)	1	0.99935
xbQVBT	finn-b-G6_CARPTU	Carpal tunnel syndrome || id:finn-b-G6_CARPTU	Acetylcarnitine (C2) to propionylcarnitine (C3) ratio	Inverse variance weighted	2	-0.006982	0.0876471	9.37e-01	-0.17877	0.164806	0.993042	0.836298	1.17916	0.993 (0.8363-1.1792)	1	0.99935
XMsWCi	finn-b-G6_CARPTU	Carpal tunnel syndrome || id:finn-b-G6_CARPTU	Citraconate/glutaconate levels	Inverse variance weighted	4	-0.0222697	0.129997	8.64e-01	-0.277064	0.232525	0.977976	0.758006	1.26178	0.978 (0.758-1.2618)	1	0.99935
XmXxMm	finn-b-G6_CARPTU	Carpal tunnel syndrome || id:finn-b-G6_CARPTU	10-heptadecenoate (17:1n7) levels	Inverse variance weighted	2	0.0270985	0.1314	8.37e-01	-0.230445	0.284642	1.02747	0.79418	1.32929	1.0275 (0.7942-1.3293)	1	0.99935
XPj5cg	finn-b-G6_CARPTU	Carpal tunnel syndrome || id:finn-b-G6_CARPTU	X-24518 levels	Inverse variance weighted	9	-0.000149142	0.0256334	9.95e-01	-0.0503906	0.0500923	0.999851	0.950858	1.05137	0.9999 (0.9509-1.0514)	1	0.99935
XsdUVy	finn-b-G6_CARPTU	Carpal tunnel syndrome || id:finn-b-G6_CARPTU	5-methyluridine (ribothymidine) levels	Inverse variance weighted	9	-0.000837322	0.0335673	9.80e-01	-0.0666293	0.0649546	0.999163	0.935542	1.06711	0.9992 (0.9355-1.0671)	1	0.99935
xw2dCg	finn-b-G6_CARPTU	Carpal tunnel syndrome || id:finn-b-G6_CARPTU	Tyramine O-sulfate levels	Inverse variance weighted	3	-0.0121088	0.105968	9.09e-01	-0.219805	0.195587	0.987964	0.802675	1.21603	0.988 (0.8027-1.216)	1	0.99935
Y1nUqs	finn-b-G6_CARPTU	Carpal tunnel syndrome || id:finn-b-G6_CARPTU	Alpha-tocopherol levels	Inverse variance weighted	4	-0.00523003	0.118736	9.65e-01	-0.237953	0.227493	0.994784	0.78824	1.25545	0.9948 (0.7882-1.2554)	1	0.99935
Y2iycP	finn-b-G6_CARPTU	Carpal tunnel syndrome || id:finn-b-G6_CARPTU	1-linoleoyl-GPG (18:2) levels	Inverse variance weighted	6	-0.00924112	0.0342099	7.87e-01	-0.0762925	0.0578103	0.990801	0.926545	1.05951	0.9908 (0.9265-1.0595)	1	0.99935
y7cE7O	finn-b-G6_CARPTU	Carpal tunnel syndrome || id:finn-b-G6_CARPTU	Guanidinoacetate levels	Inverse variance weighted	8	0.00323492	0.0637108	9.60e-01	-0.121638	0.128108	1.00324	0.885469	1.13668	1.0032 (0.8855-1.1367)	1	0.99935
Y9nB1J	finn-b-G6_CARPTU	Carpal tunnel syndrome || id:finn-b-G6_CARPTU	X-21829 levels	Inverse variance weighted	8	-0.0137827	0.0551577	8.03e-01	-0.121892	0.0943264	0.986312	0.885244	1.09892	0.9863 (0.8852-1.0989)	1	0.99935
yL49ra	finn-b-G6_CARPTU	Carpal tunnel syndrome || id:finn-b-G6_CARPTU	Gamma-glutamylglycine levels	Inverse variance weighted	9	0.00124502	0.0295783	9.66e-01	-0.0567284	0.0592185	1.00125	0.944851	1.06101	1.0012 (0.9449-1.061)	1	0.99935
YLOwBJ	finn-b-G6_CARPTU	Carpal tunnel syndrome || id:finn-b-G6_CARPTU	N-formylmethionine levels	Inverse variance weighted	4	-0.00621033	0.0819045	9.40e-01	-0.166743	0.154323	0.993809	0.846417	1.16687	0.9938 (0.8464-1.1669)	1	0.99935
ymsEfp	finn-b-G6_CARPTU	Carpal tunnel syndrome || id:finn-b-G6_CARPTU	4-ethylphenylsulfate levels	Inverse variance weighted	2	0.0142372	0.188485	9.40e-01	-0.355194	0.383668	1.01434	0.701037	1.46766	1.0143 (0.701-1.4677)	1	0.99935
YnWMQ7	finn-b-G6_CARPTU	Carpal tunnel syndrome || id:finn-b-G6_CARPTU	Adenosine 5'-monophosphate (AMP) to alanine ratio	Inverse variance weighted	3	0.0139846	0.111305	9.00e-01	-0.204173	0.232143	1.01408	0.815321	1.2613	1.0141 (0.8153-1.2613)	1	0.99935
ySi6GZ	finn-b-G6_CARPTU	Carpal tunnel syndrome || id:finn-b-G6_CARPTU	3-methyl-2-oxovalerate to 3-methyl-2-oxobutyrate ratio	Wald ratio	1	0.0239266	0.149464	8.73e-01	-0.269022	0.316876	1.02422	0.764126	1.37283	1.0242 (0.7641-1.3728)	1	0.99935
YvDgFT	finn-b-G6_CARPTU	Carpal tunnel syndrome || id:finn-b-G6_CARPTU	Orotidine levels	Inverse variance weighted	7	0.00920451	0.0397801	8.17e-01	-0.0687646	0.0871736	1.00925	0.933546	1.09109	1.0092 (0.9335-1.0911)	1	0.99935
YX3yeD	finn-b-G6_CARPTU	Carpal tunnel syndrome || id:finn-b-G6_CARPTU	Adenosine 5'-monophosphate (AMP) levels	Wald ratio	1	0.0101031	0.0502317	8.41e-01	-0.088351	0.108557	1.01015	0.91544	1.11467	1.0102 (0.9154-1.1147)	1	0.99935
YXV6Q1	finn-b-G6_CARPTU	Carpal tunnel syndrome || id:finn-b-G6_CARPTU	2-palmitoyl-GPC (16:0) levels	Wald ratio	1	0.00319502	0.330456	9.92e-01	-0.644499	0.650889	1.0032	0.524925	1.91725	1.0032 (0.5249-1.9172)	1	0.99935
zBcobe	finn-b-G6_CARPTU	Carpal tunnel syndrome || id:finn-b-G6_CARPTU	Adenosine 5'-diphosphate (ADP) to glycerol 3-phosphate ratio	Inverse variance weighted	5	0.00280637	0.0641162	9.65e-01	-0.122861	0.128474	1.00281	0.884386	1.13709	1.0028 (0.8844-1.1371)	1	0.99935
ZbD8c0	finn-b-G6_CARPTU	Carpal tunnel syndrome || id:finn-b-G6_CARPTU	X-25433 levels	Inverse variance weighted	5	-0.00153278	0.032734	9.63e-01	-0.0656913	0.0626258	0.998468	0.93642	1.06463	0.9985 (0.9364-1.0646)	1	0.99935
zBUI6J	finn-b-G6_CARPTU	Carpal tunnel syndrome || id:finn-b-G6_CARPTU	X-12847 levels	Wald ratio	1	-0.0237913	0.111747	8.31e-01	-0.242816	0.195233	0.976489	0.784416	1.21559	0.9765 (0.7844-1.2156)	1	0.99935
ZG1593	finn-b-G6_CARPTU	Carpal tunnel syndrome || id:finn-b-G6_CARPTU	X-13553 levels	Inverse variance weighted	3	0.0418222	0.218052	8.48e-01	-0.38556	0.469204	1.04271	0.68007	1.59872	1.0427 (0.6801-1.5987)	1	0.99935
ZHdYon	finn-b-G6_CARPTU	Carpal tunnel syndrome || id:finn-b-G6_CARPTU	Sphingomyelin (d18:1/19:0, d19:1/18:0) levels	Inverse variance weighted	7	0.004593	0.0460999	9.21e-01	-0.0857628	0.0949488	1.0046	0.917812	1.0996	1.0046 (0.9178-1.0996)	1	0.99935
ZLN07t	finn-b-G6_CARPTU	Carpal tunnel syndrome || id:finn-b-G6_CARPTU	X-24565 levels	Inverse variance weighted	6	-0.0114591	0.043706	7.93e-01	-0.0971229	0.0742047	0.988606	0.907445	1.07703	0.9886 (0.9074-1.077)	1	0.99935
Zmmg91	finn-b-G6_CARPTU	Carpal tunnel syndrome || id:finn-b-G6_CARPTU	3-phosphoglycerate to adenosine 5'-diphosphate (ADP) ratio	Inverse variance weighted	4	-0.00309953	0.0901017	9.73e-01	-0.179699	0.1735	0.996905	0.835522	1.18946	0.9969 (0.8355-1.1895)	1	0.99935
ZOCGZN	finn-b-G6_CARPTU	Carpal tunnel syndrome || id:finn-b-G6_CARPTU	4-hydroxyglutamate levels	Inverse variance weighted	4	-0.00623779	0.0802196	9.38e-01	-0.163468	0.150993	0.993782	0.849193	1.16299	0.9938 (0.8492-1.163)	1	0.99935
ZRHoZP	finn-b-G6_CARPTU	Carpal tunnel syndrome || id:finn-b-G6_CARPTU	X-11315 levels	Inverse variance weighted	2	0.00309426	0.115995	9.79e-01	-0.224255	0.230444	1.0031	0.799111	1.25916	1.0031 (0.7991-1.2592)	1	0.99935
zW9h9O	finn-b-G6_CARPTU	Carpal tunnel syndrome || id:finn-b-G6_CARPTU	Histidine to pyruvate ratio	Inverse variance weighted	4	-0.0095919	0.049115	8.45e-01	-0.105857	0.0866735	0.990454	0.899553	1.09054	0.9905 (0.8996-1.0905)	1	0.99935
ZXMBCV	finn-b-G6_CARPTU	Carpal tunnel syndrome || id:finn-b-G6_CARPTU	X-12816 levels	Inverse variance weighted	5	0.00891656	0.0618332	8.85e-01	-0.112276	0.13011	1.00896	0.893797	1.13895	1.009 (0.8938-1.139)	1	0.99935
00rCIR	finn-b-G6_CARPTU	Carpal tunnel syndrome || id:finn-b-G6_CARPTU	X-13729 levels	MR Egger	3	-0.168255	0.124625	4.06e-01	-0.41252	0.0760092	0.845138	0.66198	1.07897	0.8451 (0.662-1.079)
00rCIR	finn-b-G6_CARPTU	Carpal tunnel syndrome || id:finn-b-G6_CARPTU	X-13729 levels	Weighted median	3	-0.174524	0.0939822	6.33e-02	-0.358729	0.00968125	0.839857	0.698564	1.00973	0.8399 (0.6986-1.0097)
00rCIR	finn-b-G6_CARPTU	Carpal tunnel syndrome || id:finn-b-G6_CARPTU	X-13729 levels	Simple mode	3	-0.175413	0.112361	2.59e-01	-0.39564	0.0448142	0.83911	0.673249	1.04583	0.8391 (0.6732-1.0458)
00rCIR	finn-b-G6_CARPTU	Carpal tunnel syndrome || id:finn-b-G6_CARPTU	X-13729 levels	Weighted mode	3	-0.17283	0.101591	2.31e-01	-0.371948	0.0262884	0.841281	0.68939	1.02664	0.8413 (0.6894-1.0266)
0aFqW2	finn-b-G6_CARPTU	Carpal tunnel syndrome || id:finn-b-G6_CARPTU	Phenylacetylcarnitine levels	MR Egger	5	-0.279353	0.152356	1.64e-01	-0.577971	0.0192644	0.756273	0.561036	1.01945	0.7563 (0.561-1.0195)
0aFqW2	finn-b-G6_CARPTU	Carpal tunnel syndrome || id:finn-b-G6_CARPTU	Phenylacetylcarnitine levels	Weighted median	5	-0.0109764	0.0852238	8.98e-01	-0.178015	0.156062	0.989084	0.83693	1.1689	0.9891 (0.8369-1.1689)
0aFqW2	finn-b-G6_CARPTU	Carpal tunnel syndrome || id:finn-b-G6_CARPTU	Phenylacetylcarnitine levels	Simple mode	5	0.00754423	0.127521	9.56e-01	-0.242397	0.257485	1.00757	0.784745	1.29367	1.0076 (0.7847-1.2937)
0aFqW2	finn-b-G6_CARPTU	Carpal tunnel syndrome || id:finn-b-G6_CARPTU	Phenylacetylcarnitine levels	Weighted mode	5	-0.00402777	0.096195	9.69e-01	-0.19257	0.184514	0.99598	0.824837	1.20263	0.996 (0.8248-1.2026)
0AMT72	finn-b-G6_CARPTU	Carpal tunnel syndrome || id:finn-b-G6_CARPTU	Andro steroid monosulfate C19H28O6S (1) levels	MR Egger	7	-0.03428	0.0512397	5.33e-01	-0.13471	0.0661499	0.966301	0.873969	1.06839	0.9663 (0.874-1.0684)
0AMT72	finn-b-G6_CARPTU	Carpal tunnel syndrome || id:finn-b-G6_CARPTU	Andro steroid monosulfate C19H28O6S (1) levels	Weighted median	7	-0.063892	0.0295742	3.07e-02	-0.121857	-0.0059265	0.938106	0.885275	0.994091	0.9381 (0.8853-0.9941)
0AMT72	finn-b-G6_CARPTU	Carpal tunnel syndrome || id:finn-b-G6_CARPTU	Andro steroid monosulfate C19H28O6S (1) levels	Simple mode	7	-0.0183327	0.0857668	8.38e-01	-0.186436	0.14977	0.981834	0.829912	1.16157	0.9818 (0.8299-1.1616)
0AMT72	finn-b-G6_CARPTU	Carpal tunnel syndrome || id:finn-b-G6_CARPTU	Andro steroid monosulfate C19H28O6S (1) levels	Weighted mode	7	-0.0640106	0.032368	9.53e-02	-0.127452	-0.000569417	0.937995	0.880336	0.999431	0.938 (0.8803-0.9994)
0BNcT5	finn-b-G6_CARPTU	Carpal tunnel syndrome || id:finn-b-G6_CARPTU	1-(1-enyl-palmitoyl)-2-oleoyl-GPE (p-16:0/18:1) levels	MR Egger	5	-0.138873	0.217954	5.69e-01	-0.566062	0.288316	0.870338	0.567757	1.33418	0.8703 (0.5678-1.3342)
0BNcT5	finn-b-G6_CARPTU	Carpal tunnel syndrome || id:finn-b-G6_CARPTU	1-(1-enyl-palmitoyl)-2-oleoyl-GPE (p-16:0/18:1) levels	Weighted median	5	-0.0137399	0.0962887	8.87e-01	-0.202466	0.174986	0.986354	0.816714	1.19123	0.9864 (0.8167-1.1912)
0BNcT5	finn-b-G6_CARPTU	Carpal tunnel syndrome || id:finn-b-G6_CARPTU	1-(1-enyl-palmitoyl)-2-oleoyl-GPE (p-16:0/18:1) levels	Simple mode	5	0.0217793	0.128351	8.73e-01	-0.229789	0.273347	1.02202	0.794702	1.31436	1.022 (0.7947-1.3144)
0BNcT5	finn-b-G6_CARPTU	Carpal tunnel syndrome || id:finn-b-G6_CARPTU	1-(1-enyl-palmitoyl)-2-oleoyl-GPE (p-16:0/18:1) levels	Weighted mode	5	-0.0127207	0.123226	9.23e-01	-0.254244	0.228802	0.98736	0.775503	1.25709	0.9874 (0.7755-1.2571)
0C8Spi	finn-b-G6_CARPTU	Carpal tunnel syndrome || id:finn-b-G6_CARPTU	1-lignoceroyl-GPC (24:0) levels	MR Egger	3	0.172706	0.247891	6.13e-01	-0.31316	0.658571	1.18852	0.731133	1.93203	1.1885 (0.7311-1.932)
0C8Spi	finn-b-G6_CARPTU	Carpal tunnel syndrome || id:finn-b-G6_CARPTU	1-lignoceroyl-GPC (24:0) levels	Weighted median	3	0.183496	0.0929178	4.83e-02	0.00137714	0.365615	1.20141	1.00138	1.4414	1.2014 (1.0014-1.4414)
0C8Spi	finn-b-G6_CARPTU	Carpal tunnel syndrome || id:finn-b-G6_CARPTU	1-lignoceroyl-GPC (24:0) levels	Simple mode	3	0.168478	0.11174	2.71e-01	-0.0505321	0.387489	1.1835	0.950723	1.47328	1.1835 (0.9507-1.4733)
0C8Spi	finn-b-G6_CARPTU	Carpal tunnel syndrome || id:finn-b-G6_CARPTU	1-lignoceroyl-GPC (24:0) levels	Weighted mode	3	0.199459	0.111415	2.15e-01	-0.0189153	0.417833	1.22074	0.981262	1.51867	1.2207 (0.9813-1.5187)
0iEjVq	finn-b-G6_CARPTU	Carpal tunnel syndrome || id:finn-b-G6_CARPTU	Succinoyltaurine levels	MR Egger	6	-0.0727706	0.0690167	3.51e-01	-0.208043	0.0625021	0.929814	0.812172	1.0645	0.9298 (0.8122-1.0645)
0iEjVq	finn-b-G6_CARPTU	Carpal tunnel syndrome || id:finn-b-G6_CARPTU	Succinoyltaurine levels	Weighted median	6	-0.0510023	0.0358097	1.54e-01	-0.121189	0.0191846	0.950276	0.885866	1.01937	0.9503 (0.8859-1.0194)
0iEjVq	finn-b-G6_CARPTU	Carpal tunnel syndrome || id:finn-b-G6_CARPTU	Succinoyltaurine levels	Simple mode	6	0.108624	0.062677	1.44e-01	-0.0142231	0.231471	1.11474	0.985878	1.26045	1.1147 (0.9859-1.2605)
0iEjVq	finn-b-G6_CARPTU	Carpal tunnel syndrome || id:finn-b-G6_CARPTU	Succinoyltaurine levels	Weighted mode	6	-0.0497179	0.0360981	2.27e-01	-0.12047	0.0210343	0.951498	0.886504	1.02126	0.9515 (0.8865-1.0213)
0iizTO	finn-b-G6_CARPTU	Carpal tunnel syndrome || id:finn-b-G6_CARPTU	3-methyl-2-oxovalerate levels	MR Egger	4	-0.0102742	0.320035	9.77e-01	-0.637543	0.616995	0.989778	0.528589	1.85335	0.9898 (0.5286-1.8533)
0iizTO	finn-b-G6_CARPTU	Carpal tunnel syndrome || id:finn-b-G6_CARPTU	3-methyl-2-oxovalerate levels	Weighted median	4	-0.00771949	0.118424	9.48e-01	-0.23983	0.224391	0.99231	0.786762	1.25156	0.9923 (0.7868-1.2516)
0iizTO	finn-b-G6_CARPTU	Carpal tunnel syndrome || id:finn-b-G6_CARPTU	3-methyl-2-oxovalerate levels	Simple mode	4	-0.00761891	0.151426	9.63e-01	-0.304414	0.289176	0.99241	0.737556	1.33533	0.9924 (0.7376-1.3353)
0iizTO	finn-b-G6_CARPTU	Carpal tunnel syndrome || id:finn-b-G6_CARPTU	3-methyl-2-oxovalerate levels	Weighted mode	4	-0.00682174	0.138582	9.64e-01	-0.278442	0.264799	0.993201	0.756962	1.30317	0.9932 (0.757-1.3032)
0KWaYX	finn-b-G6_CARPTU	Carpal tunnel syndrome || id:finn-b-G6_CARPTU	Salicylate to citrate ratio	MR Egger	3	0.172224	0.158188	4.73e-01	-0.137824	0.482272	1.18794	0.871252	1.61975	1.1879 (0.8713-1.6197)
0KWaYX	finn-b-G6_CARPTU	Carpal tunnel syndrome || id:finn-b-G6_CARPTU	Salicylate to citrate ratio	Weighted median	3	0.191328	0.102081	6.09e-02	-0.00875114	0.391407	1.21086	0.991287	1.47906	1.2109 (0.9913-1.4791)
0KWaYX	finn-b-G6_CARPTU	Carpal tunnel syndrome || id:finn-b-G6_CARPTU	Salicylate to citrate ratio	Simple mode	3	0.1983	0.121203	2.43e-01	-0.0392583	0.435859	1.21933	0.961502	1.54629	1.2193 (0.9615-1.5463)
0KWaYX	finn-b-G6_CARPTU	Carpal tunnel syndrome || id:finn-b-G6_CARPTU	Salicylate to citrate ratio	Weighted mode	3	0.19361	0.108451	2.16e-01	-0.0189545	0.406174	1.21362	0.981224	1.50106	1.2136 (0.9812-1.5011)
0M4Zng	finn-b-G6_CARPTU	Carpal tunnel syndrome || id:finn-b-G6_CARPTU	X-11787 levels	MR Egger	7	0.00340322	0.0618888	9.58e-01	-0.117899	0.124705	1.00341	0.888786	1.13281	1.0034 (0.8888-1.1328)
0M4Zng	finn-b-G6_CARPTU	Carpal tunnel syndrome || id:finn-b-G6_CARPTU	X-11787 levels	Weighted median	7	0.0021618	0.0363547	9.53e-01	-0.0690934	0.073417	1.00216	0.933239	1.07618	1.0022 (0.9332-1.0762)
0M4Zng	finn-b-G6_CARPTU	Carpal tunnel syndrome || id:finn-b-G6_CARPTU	X-11787 levels	Simple mode	7	0.0326067	0.0611834	6.13e-01	-0.0873128	0.152526	1.03314	0.91639	1.16477	1.0331 (0.9164-1.1648)
0M4Zng	finn-b-G6_CARPTU	Carpal tunnel syndrome || id:finn-b-G6_CARPTU	X-11787 levels	Weighted mode	7	0.00654873	0.0368153	8.65e-01	-0.0656092	0.0787067	1.00657	0.936497	1.08189	1.0066 (0.9365-1.0819)
0ozoDr	finn-b-G6_CARPTU	Carpal tunnel syndrome || id:finn-b-G6_CARPTU	3-(3-amino-3-carboxypropyl)uridine levels	MR Egger	3	0.0162271	0.221119	9.53e-01	-0.417166	0.44962	1.01636	0.658912	1.56772	1.0164 (0.6589-1.5677)
0ozoDr	finn-b-G6_CARPTU	Carpal tunnel syndrome || id:finn-b-G6_CARPTU	3-(3-amino-3-carboxypropyl)uridine levels	Weighted median	3	-0.0541917	0.111436	6.27e-01	-0.272606	0.164222	0.94725	0.761393	1.17848	0.9473 (0.7614-1.1785)
0ozoDr	finn-b-G6_CARPTU	Carpal tunnel syndrome || id:finn-b-G6_CARPTU	3-(3-amino-3-carboxypropyl)uridine levels	Simple mode	3	-0.0716399	0.13697	6.53e-01	-0.340101	0.196821	0.930866	0.711698	1.21753	0.9309 (0.7117-1.2175)
0ozoDr	finn-b-G6_CARPTU	Carpal tunnel syndrome || id:finn-b-G6_CARPTU	3-(3-amino-3-carboxypropyl)uridine levels	Weighted mode	3	-0.07031	0.133189	6.50e-01	-0.331361	0.190741	0.932105	0.717946	1.21015	0.9321 (0.7179-1.2101)
0plknq	finn-b-G6_CARPTU	Carpal tunnel syndrome || id:finn-b-G6_CARPTU	Dihomo-linolenoyl-choline levels	MR Egger	3	0.529954	3.18616	8.95e-01	-5.71491	6.77482	1.69885	0.00329644	875.522	1.6989 (0.0033-875.5221)
0plknq	finn-b-G6_CARPTU	Carpal tunnel syndrome || id:finn-b-G6_CARPTU	Dihomo-linolenoyl-choline levels	Weighted median	3	-0.028741	0.138376	8.35e-01	-0.299957	0.242475	0.971668	0.74085	1.2744	0.9717 (0.7409-1.2744)
0plknq	finn-b-G6_CARPTU	Carpal tunnel syndrome || id:finn-b-G6_CARPTU	Dihomo-linolenoyl-choline levels	Simple mode	3	0.00685592	0.206249	9.77e-01	-0.397391	0.411103	1.00688	0.672071	1.50848	1.0069 (0.6721-1.5085)
0plknq	finn-b-G6_CARPTU	Carpal tunnel syndrome || id:finn-b-G6_CARPTU	Dihomo-linolenoyl-choline levels	Weighted mode	3	0.033568	0.189311	8.76e-01	-0.337482	0.404618	1.03414	0.713565	1.49873	1.0341 (0.7136-1.4987)
10ELok	finn-b-G6_CARPTU	Carpal tunnel syndrome || id:finn-b-G6_CARPTU	Cysteine-glutathione disulfide levels	MR Egger	4	0.154046	0.107315	2.88e-01	-0.0562909	0.364383	1.16654	0.945264	1.43963	1.1665 (0.9453-1.4396)
10ELok	finn-b-G6_CARPTU	Carpal tunnel syndrome || id:finn-b-G6_CARPTU	Cysteine-glutathione disulfide levels	Weighted median	4	0.141165	0.0518477	6.48e-03	0.0395433	0.242786	1.15161	1.04034	1.2748	1.1516 (1.0403-1.2748)
10ELok	finn-b-G6_CARPTU	Carpal tunnel syndrome || id:finn-b-G6_CARPTU	Cysteine-glutathione disulfide levels	Simple mode	4	0.132708	0.0860846	2.21e-01	-0.0360175	0.301434	1.14192	0.964623	1.3518	1.1419 (0.9646-1.3518)
10ELok	finn-b-G6_CARPTU	Carpal tunnel syndrome || id:finn-b-G6_CARPTU	Cysteine-glutathione disulfide levels	Weighted mode	4	0.139475	0.0531852	7.88e-02	0.035232	0.243718	1.14967	1.03586	1.27598	1.1497 (1.0359-1.276)
191PwI	finn-b-G6_CARPTU	Carpal tunnel syndrome || id:finn-b-G6_CARPTU	N,N,N-trimethyl-5-aminovalerate levels	MR Egger	8	0.201663	0.17157	2.84e-01	-0.134614	0.53794	1.22344	0.874053	1.71247	1.2234 (0.8741-1.7125)
191PwI	finn-b-G6_CARPTU	Carpal tunnel syndrome || id:finn-b-G6_CARPTU	N,N,N-trimethyl-5-aminovalerate levels	Weighted median	8	-0.0538574	0.0703746	4.44e-01	-0.191792	0.0840767	0.947567	0.825479	1.08771	0.9476 (0.8255-1.0877)
191PwI	finn-b-G6_CARPTU	Carpal tunnel syndrome || id:finn-b-G6_CARPTU	N,N,N-trimethyl-5-aminovalerate levels	Simple mode	8	-0.0169068	0.091991	8.59e-01	-0.197209	0.163396	0.983235	0.821019	1.1775	0.9832 (0.821-1.1775)
191PwI	finn-b-G6_CARPTU	Carpal tunnel syndrome || id:finn-b-G6_CARPTU	N,N,N-trimethyl-5-aminovalerate levels	Weighted mode	8	-0.034221	0.0754309	6.64e-01	-0.182066	0.113623	0.966358	0.833547	1.12033	0.9664 (0.8335-1.1203)
1gqBj3	finn-b-G6_CARPTU	Carpal tunnel syndrome || id:finn-b-G6_CARPTU	1,3-dimethylurate levels	MR Egger	4	0.361659	0.213161	2.32e-01	-0.0561363	0.779455	1.43571	0.94541	2.18028	1.4357 (0.9454-2.1803)
1gqBj3	finn-b-G6_CARPTU	Carpal tunnel syndrome || id:finn-b-G6_CARPTU	1,3-dimethylurate levels	Weighted median	4	-0.0194497	0.111737	8.62e-01	-0.238455	0.199555	0.980738	0.787844	1.22086	0.9807 (0.7878-1.2209)
1gqBj3	finn-b-G6_CARPTU	Carpal tunnel syndrome || id:finn-b-G6_CARPTU	1,3-dimethylurate levels	Simple mode	4	0.0974202	0.197249	6.55e-01	-0.289188	0.484028	1.10232	0.748872	1.6226	1.1023 (0.7489-1.6226)
1gqBj3	finn-b-G6_CARPTU	Carpal tunnel syndrome || id:finn-b-G6_CARPTU	1,3-dimethylurate levels	Weighted mode	4	0.0887878	0.177614	6.52e-01	-0.259335	0.436911	1.09285	0.771564	1.54792	1.0928 (0.7716-1.5479)
1kpdFq	finn-b-G6_CARPTU	Carpal tunnel syndrome || id:finn-b-G6_CARPTU	Arachidonate (20:4n6) to linoleate (18:2n6) ratio	MR Egger	3	-0.0828268	0.172108	7.14e-01	-0.420159	0.254506	0.920511	0.656942	1.28982	0.9205 (0.6569-1.2898)
1kpdFq	finn-b-G6_CARPTU	Carpal tunnel syndrome || id:finn-b-G6_CARPTU	Arachidonate (20:4n6) to linoleate (18:2n6) ratio	Weighted median	3	0.0361391	0.0365033	3.22e-01	-0.0354073	0.107685	1.0368	0.965212	1.1137	1.0368 (0.9652-1.1137)
1kpdFq	finn-b-G6_CARPTU	Carpal tunnel syndrome || id:finn-b-G6_CARPTU	Arachidonate (20:4n6) to linoleate (18:2n6) ratio	Simple mode	3	0.00268846	0.0987494	9.81e-01	-0.19086	0.196237	1.00269	0.826248	1.21682	1.0027 (0.8262-1.2168)
1kpdFq	finn-b-G6_CARPTU	Carpal tunnel syndrome || id:finn-b-G6_CARPTU	Arachidonate (20:4n6) to linoleate (18:2n6) ratio	Weighted mode	3	0.0350901	0.0390112	4.63e-01	-0.0413718	0.111552	1.03571	0.959472	1.11801	1.0357 (0.9595-1.118)
1ML8wN	finn-b-G6_CARPTU	Carpal tunnel syndrome || id:finn-b-G6_CARPTU	4-allylphenol sulfate levels	MR Egger	3	-0.22027	0.208908	4.83e-01	-0.629729	0.189189	0.802302	0.532736	1.20827	0.8023 (0.5327-1.2083)
1ML8wN	finn-b-G6_CARPTU	Carpal tunnel syndrome || id:finn-b-G6_CARPTU	4-allylphenol sulfate levels	Weighted median	3	-0.158499	0.102357	1.22e-01	-0.359119	0.0421212	0.853424	0.698291	1.04302	0.8534 (0.6983-1.043)
1ML8wN	finn-b-G6_CARPTU	Carpal tunnel syndrome || id:finn-b-G6_CARPTU	4-allylphenol sulfate levels	Simple mode	3	-0.184053	0.123593	2.75e-01	-0.426296	0.0581904	0.831892	0.652923	1.05992	0.8319 (0.6529-1.0599)
1ML8wN	finn-b-G6_CARPTU	Carpal tunnel syndrome || id:finn-b-G6_CARPTU	4-allylphenol sulfate levels	Weighted mode	3	-0.184053	0.138515	3.15e-01	-0.455543	0.0874375	0.831892	0.634104	1.09137	0.8319 (0.6341-1.0914)
1WLYli	finn-b-G6_CARPTU	Carpal tunnel syndrome || id:finn-b-G6_CARPTU	Adenosine 5'-diphosphate (ADP) to tyrosine ratio	MR Egger	4	-0.161651	0.133697	3.50e-01	-0.423697	0.100395	0.850738	0.654622	1.10561	0.8507 (0.6546-1.1056)
1WLYli	finn-b-G6_CARPTU	Carpal tunnel syndrome || id:finn-b-G6_CARPTU	Adenosine 5'-diphosphate (ADP) to tyrosine ratio	Weighted median	4	-0.120486	0.0681119	7.69e-02	-0.253986	0.013013	0.886489	0.775703	1.0131	0.8865 (0.7757-1.0131)
1WLYli	finn-b-G6_CARPTU	Carpal tunnel syndrome || id:finn-b-G6_CARPTU	Adenosine 5'-diphosphate (ADP) to tyrosine ratio	Simple mode	4	-0.13235	0.0733106	1.69e-01	-0.276039	0.0113389	0.876034	0.758784	1.0114	0.876 (0.7588-1.0114)
1WLYli	finn-b-G6_CARPTU	Carpal tunnel syndrome || id:finn-b-G6_CARPTU	Adenosine 5'-diphosphate (ADP) to tyrosine ratio	Weighted mode	4	-0.130613	0.0609124	1.21e-01	-0.250001	-0.0112246	0.877557	0.7788	0.988838	0.8776 (0.7788-0.9888)
1xUFca	finn-b-G6_CARPTU	Carpal tunnel syndrome || id:finn-b-G6_CARPTU	Beta-citrylglutamate levels	MR Egger	5	0.000429844	0.0683781	9.95e-01	-0.133591	0.134451	1.00043	0.874948	1.14391	1.0004 (0.8749-1.1439)
1xUFca	finn-b-G6_CARPTU	Carpal tunnel syndrome || id:finn-b-G6_CARPTU	Beta-citrylglutamate levels	Weighted median	5	0.0156948	0.0335027	6.39e-01	-0.0499704	0.0813601	1.01582	0.951258	1.08476	1.0158 (0.9513-1.0848)
1xUFca	finn-b-G6_CARPTU	Carpal tunnel syndrome || id:finn-b-G6_CARPTU	Beta-citrylglutamate levels	Simple mode	5	0.0428152	0.0576586	4.99e-01	-0.0701956	0.155826	1.04375	0.932211	1.16862	1.0437 (0.9322-1.1686)
1xUFca	finn-b-G6_CARPTU	Carpal tunnel syndrome || id:finn-b-G6_CARPTU	Beta-citrylglutamate levels	Weighted mode	5	0.0135698	0.0372429	7.34e-01	-0.0594263	0.0865659	1.01366	0.942305	1.09042	1.0137 (0.9423-1.0904)
1XWkrr	finn-b-G6_CARPTU	Carpal tunnel syndrome || id:finn-b-G6_CARPTU	Bilirubin degradation product, C16H18N2O5 (2) levels	MR Egger	3	0.0371829	0.083235	7.33e-01	-0.125958	0.200324	1.03788	0.881652	1.2218	1.0379 (0.8817-1.2218)
1XWkrr	finn-b-G6_CARPTU	Carpal tunnel syndrome || id:finn-b-G6_CARPTU	Bilirubin degradation product, C16H18N2O5 (2) levels	Weighted median	3	0.0378654	0.0323615	2.42e-01	-0.0255632	0.101294	1.03859	0.974761	1.1066	1.0386 (0.9748-1.1066)
1XWkrr	finn-b-G6_CARPTU	Carpal tunnel syndrome || id:finn-b-G6_CARPTU	Bilirubin degradation product, C16H18N2O5 (2) levels	Simple mode	3	0.0130582	0.0682763	8.66e-01	-0.120763	0.14688	1.01314	0.886244	1.15821	1.0131 (0.8862-1.1582)
1XWkrr	finn-b-G6_CARPTU	Carpal tunnel syndrome || id:finn-b-G6_CARPTU	Bilirubin degradation product, C16H18N2O5 (2) levels	Weighted mode	3	0.0371529	0.0313603	3.58e-01	-0.0243134	0.0986191	1.03785	0.97598	1.10365	1.0379 (0.976-1.1036)
1yDZmL	finn-b-G6_CARPTU	Carpal tunnel syndrome || id:finn-b-G6_CARPTU	Adenosine 5'-diphosphate (ADP) to glutamate ratio	MR Egger	4	-0.15884	0.083727	1.98e-01	-0.322944	0.0052653	0.853133	0.724014	1.00528	0.8531 (0.724-1.0053)
1yDZmL	finn-b-G6_CARPTU	Carpal tunnel syndrome || id:finn-b-G6_CARPTU	Adenosine 5'-diphosphate (ADP) to glutamate ratio	Weighted median	4	-0.0993793	0.0601841	9.87e-02	-0.21734	0.0185815	0.905399	0.804656	1.01876	0.9054 (0.8047-1.0188)
1yDZmL	finn-b-G6_CARPTU	Carpal tunnel syndrome || id:finn-b-G6_CARPTU	Adenosine 5'-diphosphate (ADP) to glutamate ratio	Simple mode	4	-0.0273248	0.0878339	7.76e-01	-0.199479	0.14483	0.973045	0.819157	1.15584	0.973 (0.8192-1.1558)
1yDZmL	finn-b-G6_CARPTU	Carpal tunnel syndrome || id:finn-b-G6_CARPTU	Adenosine 5'-diphosphate (ADP) to glutamate ratio	Weighted mode	4	-0.123825	0.0702359	1.76e-01	-0.261488	0.0138369	0.883534	0.769905	1.01393	0.8835 (0.7699-1.0139)
1yUOCA	finn-b-G6_CARPTU	Carpal tunnel syndrome || id:finn-b-G6_CARPTU	O-sulfo-l-tyrosine levels	MR Egger	6	0.0949558	0.133656	5.17e-01	-0.167009	0.356921	1.09961	0.846192	1.42892	1.0996 (0.8462-1.4289)
1yUOCA	finn-b-G6_CARPTU	Carpal tunnel syndrome || id:finn-b-G6_CARPTU	O-sulfo-l-tyrosine levels	Weighted median	6	0.029494	0.0810268	7.16e-01	-0.129319	0.188307	1.02993	0.878694	1.2072	1.0299 (0.8787-1.2072)
1yUOCA	finn-b-G6_CARPTU	Carpal tunnel syndrome || id:finn-b-G6_CARPTU	O-sulfo-l-tyrosine levels	Simple mode	6	-0.0742594	0.130345	5.94e-01	-0.329736	0.181217	0.928431	0.719114	1.19868	0.9284 (0.7191-1.1987)
1yUOCA	finn-b-G6_CARPTU	Carpal tunnel syndrome || id:finn-b-G6_CARPTU	O-sulfo-l-tyrosine levels	Weighted mode	6	0.0625272	0.110708	5.97e-01	-0.15446	0.279514	1.06452	0.856878	1.32249	1.0645 (0.8569-1.3225)
1YvHfI	finn-b-G6_CARPTU	Carpal tunnel syndrome || id:finn-b-G6_CARPTU	Tridecenedioate (C13:1-DC) levels	MR Egger	5	-0.146509	0.334618	6.91e-01	-0.802361	0.509343	0.863718	0.448269	1.6642	0.8637 (0.4483-1.6642)
1YvHfI	finn-b-G6_CARPTU	Carpal tunnel syndrome || id:finn-b-G6_CARPTU	Tridecenedioate (C13:1-DC) levels	Weighted median	5	0.0407654	0.0979893	6.77e-01	-0.151294	0.232824	1.04161	0.859595	1.26216	1.0416 (0.8596-1.2622)
1YvHfI	finn-b-G6_CARPTU	Carpal tunnel syndrome || id:finn-b-G6_CARPTU	Tridecenedioate (C13:1-DC) levels	Simple mode	5	0.128808	0.15928	4.64e-01	-0.18338	0.440996	1.13747	0.832452	1.55425	1.1375 (0.8325-1.5543)
1YvHfI	finn-b-G6_CARPTU	Carpal tunnel syndrome || id:finn-b-G6_CARPTU	Tridecenedioate (C13:1-DC) levels	Weighted mode	5	0.12489	0.176469	5.18e-01	-0.22099	0.47077	1.13302	0.801724	1.60123	1.133 (0.8017-1.6012)
1Z9sji	finn-b-G6_CARPTU	Carpal tunnel syndrome || id:finn-b-G6_CARPTU	Dimethylarginine (sdma + adma) levels	MR Egger	3	-0.0810954	0.188305	7.41e-01	-0.450173	0.287982	0.922106	0.637518	1.33373	0.9221 (0.6375-1.3337)
1Z9sji	finn-b-G6_CARPTU	Carpal tunnel syndrome || id:finn-b-G6_CARPTU	Dimethylarginine (sdma + adma) levels	Weighted median	3	0.0133766	0.0843367	8.74e-01	-0.151923	0.178677	1.01347	0.859054	1.19563	1.0135 (0.8591-1.1956)
1Z9sji	finn-b-G6_CARPTU	Carpal tunnel syndrome || id:finn-b-G6_CARPTU	Dimethylarginine (sdma + adma) levels	Simple mode	3	-0.00938736	0.107247	9.38e-01	-0.219592	0.200817	0.990657	0.802846	1.2224	0.9907 (0.8028-1.2224)
1Z9sji	finn-b-G6_CARPTU	Carpal tunnel syndrome || id:finn-b-G6_CARPTU	Dimethylarginine (sdma + adma) levels	Weighted mode	3	0.00553263	0.0959416	9.59e-01	-0.182513	0.193578	1.00555	0.833174	1.21358	1.0055 (0.8332-1.2136)
20y6OM	finn-b-G6_CARPTU	Carpal tunnel syndrome || id:finn-b-G6_CARPTU	X-12117 levels	MR Egger	7	-0.0341277	0.0503866	5.28e-01	-0.132885	0.0646299	0.966448	0.875565	1.06676	0.9664 (0.8756-1.0668)
20y6OM	finn-b-G6_CARPTU	Carpal tunnel syndrome || id:finn-b-G6_CARPTU	X-12117 levels	Weighted median	7	-0.0388867	0.0389548	3.18e-01	-0.115238	0.0374647	0.96186	0.891154	1.03818	0.9619 (0.8912-1.0382)
20y6OM	finn-b-G6_CARPTU	Carpal tunnel syndrome || id:finn-b-G6_CARPTU	X-12117 levels	Simple mode	7	-0.0901288	0.0722788	2.59e-01	-0.231795	0.0515376	0.913813	0.793109	1.05289	0.9138 (0.7931-1.0529)
20y6OM	finn-b-G6_CARPTU	Carpal tunnel syndrome || id:finn-b-G6_CARPTU	X-12117 levels	Weighted mode	7	-0.0398644	0.0398647	3.56e-01	-0.117999	0.0382703	0.96092	0.888697	1.03901	0.9609 (0.8887-1.039)
21FQww	finn-b-G6_CARPTU	Carpal tunnel syndrome || id:finn-b-G6_CARPTU	Phytanate levels	MR Egger	4	0.0338001	0.200106	8.81e-01	-0.358408	0.426008	1.03438	0.698788	1.53113	1.0344 (0.6988-1.5311)
21FQww	finn-b-G6_CARPTU	Carpal tunnel syndrome || id:finn-b-G6_CARPTU	Phytanate levels	Weighted median	4	0.0999474	0.106439	3.48e-01	-0.108673	0.308568	1.10511	0.897024	1.36147	1.1051 (0.897-1.3615)
21FQww	finn-b-G6_CARPTU	Carpal tunnel syndrome || id:finn-b-G6_CARPTU	Phytanate levels	Simple mode	4	0.0545616	0.161915	7.58e-01	-0.262792	0.371915	1.05608	0.768902	1.45051	1.0561 (0.7689-1.4505)
21FQww	finn-b-G6_CARPTU	Carpal tunnel syndrome || id:finn-b-G6_CARPTU	Phytanate levels	Weighted mode	4	0.11272	0.126431	4.38e-01	-0.135086	0.360525	1.11932	0.873641	1.43408	1.1193 (0.8736-1.4341)
25z1jb	finn-b-G6_CARPTU	Carpal tunnel syndrome || id:finn-b-G6_CARPTU	1-myristoyl-2-arachidonoyl-GPC (14:0/20:4) levels	MR Egger	6	0.0382626	0.061625	5.68e-01	-0.0825224	0.159048	1.039	0.920791	1.17239	1.039 (0.9208-1.1724)
25z1jb	finn-b-G6_CARPTU	Carpal tunnel syndrome || id:finn-b-G6_CARPTU	1-myristoyl-2-arachidonoyl-GPC (14:0/20:4) levels	Weighted median	6	0.0466343	0.042123	2.68e-01	-0.0359267	0.129195	1.04774	0.964711	1.13791	1.0477 (0.9647-1.1379)
25z1jb	finn-b-G6_CARPTU	Carpal tunnel syndrome || id:finn-b-G6_CARPTU	1-myristoyl-2-arachidonoyl-GPC (14:0/20:4) levels	Simple mode	6	0.068644	0.0700824	3.72e-01	-0.0687175	0.206006	1.07105	0.93359	1.22876	1.0711 (0.9336-1.2288)
25z1jb	finn-b-G6_CARPTU	Carpal tunnel syndrome || id:finn-b-G6_CARPTU	1-myristoyl-2-arachidonoyl-GPC (14:0/20:4) levels	Weighted mode	6	0.0513074	0.0428173	2.85e-01	-0.0326146	0.135229	1.05265	0.967912	1.1448	1.0526 (0.9679-1.1448)
2cTDbw	finn-b-G6_CARPTU	Carpal tunnel syndrome || id:finn-b-G6_CARPTU	Cortisone to 4-cholesten-3-one ratio	MR Egger	4	3.36502	2.62386	3.28e-01	-1.77774	8.50778	28.934	0.169019	4953.13	28.934 (0.169-4953.1324)
2cTDbw	finn-b-G6_CARPTU	Carpal tunnel syndrome || id:finn-b-G6_CARPTU	Cortisone to 4-cholesten-3-one ratio	Weighted median	4	-0.20191	0.118043	8.72e-02	-0.433275	0.0294543	0.817168	0.648382	1.02989	0.8172 (0.6484-1.0299)
2cTDbw	finn-b-G6_CARPTU	Carpal tunnel syndrome || id:finn-b-G6_CARPTU	Cortisone to 4-cholesten-3-one ratio	Simple mode	4	-0.194312	0.189042	3.80e-01	-0.564834	0.176211	0.823401	0.568455	1.19269	0.8234 (0.5685-1.1927)
2cTDbw	finn-b-G6_CARPTU	Carpal tunnel syndrome || id:finn-b-G6_CARPTU	Cortisone to 4-cholesten-3-one ratio	Weighted mode	4	-0.190115	0.172076	3.50e-01	-0.527385	0.147154	0.826864	0.590146	1.15853	0.8269 (0.5901-1.1585)
2Ets5f	finn-b-G6_CARPTU	Carpal tunnel syndrome || id:finn-b-G6_CARPTU	N-acetyltaurine levels	MR Egger	5	-0.207429	0.0915005	1.08e-01	-0.38677	-0.028088	0.812671	0.679247	0.972303	0.8127 (0.6792-0.9723)
2Ets5f	finn-b-G6_CARPTU	Carpal tunnel syndrome || id:finn-b-G6_CARPTU	N-acetyltaurine levels	Weighted median	5	-0.158908	0.069593	2.24e-02	-0.29531	-0.0225055	0.853075	0.744301	0.977746	0.8531 (0.7443-0.9777)
2Ets5f	finn-b-G6_CARPTU	Carpal tunnel syndrome || id:finn-b-G6_CARPTU	N-acetyltaurine levels	Simple mode	5	-0.111156	0.088907	2.79e-01	-0.285414	0.0631014	0.894799	0.751703	1.06513	0.8948 (0.7517-1.0651)
2Ets5f	finn-b-G6_CARPTU	Carpal tunnel syndrome || id:finn-b-G6_CARPTU	N-acetyltaurine levels	Weighted mode	5	-0.128526	0.0706239	1.43e-01	-0.266949	0.00989699	0.879391	0.765712	1.00995	0.8794 (0.7657-1.0099)
2jtoSR	finn-b-G6_CARPTU	Carpal tunnel syndrome || id:finn-b-G6_CARPTU	1-palmitoyl-2-docosahexaenoyl-gpc (16:0/22:6) levels	MR Egger	7	0.191786	0.143602	2.39e-01	-0.0896752	0.473246	1.21141	0.914228	1.6052	1.2114 (0.9142-1.6052)
2jtoSR	finn-b-G6_CARPTU	Carpal tunnel syndrome || id:finn-b-G6_CARPTU	1-palmitoyl-2-docosahexaenoyl-gpc (16:0/22:6) levels	Weighted median	7	0.0954229	0.0646834	1.40e-01	-0.0313565	0.222202	1.10012	0.96913	1.24882	1.1001 (0.9691-1.2488)
2jtoSR	finn-b-G6_CARPTU	Carpal tunnel syndrome || id:finn-b-G6_CARPTU	1-palmitoyl-2-docosahexaenoyl-gpc (16:0/22:6) levels	Simple mode	7	0.0670054	0.0879399	4.75e-01	-0.105357	0.239368	1.0693	0.900003	1.27045	1.0693 (0.9-1.2704)
2jtoSR	finn-b-G6_CARPTU	Carpal tunnel syndrome || id:finn-b-G6_CARPTU	1-palmitoyl-2-docosahexaenoyl-gpc (16:0/22:6) levels	Weighted mode	7	0.074102	0.0809528	3.95e-01	-0.0845655	0.232769	1.07692	0.918911	1.26209	1.0769 (0.9189-1.2621)
2jxc5R	finn-b-G6_CARPTU	Carpal tunnel syndrome || id:finn-b-G6_CARPTU	1-palmitoyl-GPG (16:0) levels	MR Egger	5	0.0523097	0.130624	7.16e-01	-0.203714	0.308333	1.0537	0.815696	1.36115	1.0537 (0.8157-1.3612)
2jxc5R	finn-b-G6_CARPTU	Carpal tunnel syndrome || id:finn-b-G6_CARPTU	1-palmitoyl-GPG (16:0) levels	Weighted median	5	0.0575019	0.0588015	3.28e-01	-0.0577492	0.172753	1.05919	0.943887	1.18857	1.0592 (0.9439-1.1886)
2jxc5R	finn-b-G6_CARPTU	Carpal tunnel syndrome || id:finn-b-G6_CARPTU	1-palmitoyl-GPG (16:0) levels	Simple mode	5	0.0836589	0.0894275	4.02e-01	-0.091619	0.258937	1.08726	0.912453	1.29555	1.0873 (0.9125-1.2956)
2jxc5R	finn-b-G6_CARPTU	Carpal tunnel syndrome || id:finn-b-G6_CARPTU	1-palmitoyl-GPG (16:0) levels	Weighted mode	5	0.0621336	0.0622526	3.75e-01	-0.0598815	0.184149	1.0641	0.941876	1.20219	1.0641 (0.9419-1.2022)
2mR9gx	finn-b-G6_CARPTU	Carpal tunnel syndrome || id:finn-b-G6_CARPTU	X-15503 levels	MR Egger	5	-0.276991	0.167942	1.98e-01	-0.606156	0.0521744	0.758061	0.545443	1.05356	0.7581 (0.5454-1.0536)
2mR9gx	finn-b-G6_CARPTU	Carpal tunnel syndrome || id:finn-b-G6_CARPTU	X-15503 levels	Weighted median	5	-0.0660465	0.0683174	3.34e-01	-0.199949	0.0678557	0.936087	0.818773	1.07021	0.9361 (0.8188-1.0702)
2mR9gx	finn-b-G6_CARPTU	Carpal tunnel syndrome || id:finn-b-G6_CARPTU	X-15503 levels	Simple mode	5	-0.0538853	0.0903542	5.83e-01	-0.230979	0.123209	0.947541	0.793756	1.13112	0.9475 (0.7938-1.1311)
2mR9gx	finn-b-G6_CARPTU	Carpal tunnel syndrome || id:finn-b-G6_CARPTU	X-15503 levels	Weighted mode	5	-0.0570178	0.07796	5.05e-01	-0.20982	0.0957838	0.944577	0.810731	1.10052	0.9446 (0.8107-1.1005)
2sv7Yq	finn-b-G6_CARPTU	Carpal tunnel syndrome || id:finn-b-G6_CARPTU	Ceramide (d18:1/17:0, d17:1/18:0) levels	MR Egger	4	0.12437	0.225133	6.36e-01	-0.316891	0.565632	1.13244	0.72841	1.76056	1.1324 (0.7284-1.7606)
2sv7Yq	finn-b-G6_CARPTU	Carpal tunnel syndrome || id:finn-b-G6_CARPTU	Ceramide (d18:1/17:0, d17:1/18:0) levels	Weighted median	4	0.0503178	0.0995604	6.13e-01	-0.144821	0.245456	1.05161	0.865178	1.2782	1.0516 (0.8652-1.2782)
2sv7Yq	finn-b-G6_CARPTU	Carpal tunnel syndrome || id:finn-b-G6_CARPTU	Ceramide (d18:1/17:0, d17:1/18:0) levels	Simple mode	4	-0.0108001	0.125234	9.37e-01	-0.256258	0.234658	0.989258	0.773942	1.26448	0.9893 (0.7739-1.2645)
2sv7Yq	finn-b-G6_CARPTU	Carpal tunnel syndrome || id:finn-b-G6_CARPTU	Ceramide (d18:1/17:0, d17:1/18:0) levels	Weighted mode	4	-0.00657995	0.118822	9.59e-01	-0.239472	0.226312	0.993442	0.787043	1.25397	0.9934 (0.787-1.254)
2Y11CR	finn-b-G6_CARPTU	Carpal tunnel syndrome || id:finn-b-G6_CARPTU	Gamma-CEHC levels	MR Egger	6	-0.0588496	0.0997125	5.87e-01	-0.254286	0.136587	0.942849	0.77547	1.14635	0.9428 (0.7755-1.1464)
2Y11CR	finn-b-G6_CARPTU	Carpal tunnel syndrome || id:finn-b-G6_CARPTU	Gamma-CEHC levels	Weighted median	6	-0.0135566	0.0538751	8.01e-01	-0.119152	0.0920387	0.986535	0.887673	1.09641	0.9865 (0.8877-1.0964)
2Y11CR	finn-b-G6_CARPTU	Carpal tunnel syndrome || id:finn-b-G6_CARPTU	Gamma-CEHC levels	Simple mode	6	0.0357609	0.112143	7.63e-01	-0.18404	0.255562	1.03641	0.831902	1.29119	1.0364 (0.8319-1.2912)
2Y11CR	finn-b-G6_CARPTU	Carpal tunnel syndrome || id:finn-b-G6_CARPTU	Gamma-CEHC levels	Weighted mode	6	-0.0376969	0.0580488	5.45e-01	-0.151473	0.0760788	0.963005	0.859441	1.07905	0.963 (0.8594-1.079)
2y8K0Y	finn-b-G6_CARPTU	Carpal tunnel syndrome || id:finn-b-G6_CARPTU	Bilirubin (Z,Z) to etiocholanolone glucuronide ratio	MR Egger	9	0.0255569	0.0670743	7.14e-01	-0.105909	0.157022	1.02589	0.899507	1.17002	1.0259 (0.8995-1.17)
2y8K0Y	finn-b-G6_CARPTU	Carpal tunnel syndrome || id:finn-b-G6_CARPTU	Bilirubin (Z,Z) to etiocholanolone glucuronide ratio	Weighted median	9	0.0233421	0.0361656	5.19e-01	-0.0475425	0.0942268	1.02362	0.95357	1.09881	1.0236 (0.9536-1.0988)
2y8K0Y	finn-b-G6_CARPTU	Carpal tunnel syndrome || id:finn-b-G6_CARPTU	Bilirubin (Z,Z) to etiocholanolone glucuronide ratio	Simple mode	9	-0.168016	0.0798101	6.84e-02	-0.324444	-0.011588	0.84534	0.722929	0.988479	0.8453 (0.7229-0.9885)
2y8K0Y	finn-b-G6_CARPTU	Carpal tunnel syndrome || id:finn-b-G6_CARPTU	Bilirubin (Z,Z) to etiocholanolone glucuronide ratio	Weighted mode	9	0.013713	0.0363254	7.16e-01	-0.0574848	0.0849108	1.01381	0.944136	1.08862	1.0138 (0.9441-1.0886)
303tlX	finn-b-G6_CARPTU	Carpal tunnel syndrome || id:finn-b-G6_CARPTU	Adenosine 5'-monophosphate (AMP) to asparagine ratio	MR Egger	3	0.320094	0.445797	6.04e-01	-0.553667	1.19386	1.37726	0.574838	3.29978	1.3773 (0.5748-3.2998)
303tlX	finn-b-G6_CARPTU	Carpal tunnel syndrome || id:finn-b-G6_CARPTU	Adenosine 5'-monophosphate (AMP) to asparagine ratio	Weighted median	3	0.112921	0.114988	3.26e-01	-0.112455	0.338297	1.11954	0.893637	1.40256	1.1195 (0.8936-1.4026)
303tlX	finn-b-G6_CARPTU	Carpal tunnel syndrome || id:finn-b-G6_CARPTU	Adenosine 5'-monophosphate (AMP) to asparagine ratio	Simple mode	3	0.0684154	0.14566	6.85e-01	-0.217079	0.353909	1.07081	0.804867	1.42463	1.0708 (0.8049-1.4246)
303tlX	finn-b-G6_CARPTU	Carpal tunnel syndrome || id:finn-b-G6_CARPTU	Adenosine 5'-monophosphate (AMP) to asparagine ratio	Weighted mode	3	0.143992	0.14454	4.24e-01	-0.139306	0.42729	1.15487	0.869962	1.5331	1.1549 (0.87-1.5331)
32rfdW	finn-b-G6_CARPTU	Carpal tunnel syndrome || id:finn-b-G6_CARPTU	Eicosenedioate (C20:1-DC) levels	MR Egger	10	-0.0760041	0.0823796	3.83e-01	-0.237468	0.08546	0.926812	0.788622	1.08922	0.9268 (0.7886-1.0892)
32rfdW	finn-b-G6_CARPTU	Carpal tunnel syndrome || id:finn-b-G6_CARPTU	Eicosenedioate (C20:1-DC) levels	Weighted median	10	0.0348287	0.0424606	4.12e-01	-0.0483941	0.118051	1.03544	0.952758	1.1253	1.0354 (0.9528-1.1253)
32rfdW	finn-b-G6_CARPTU	Carpal tunnel syndrome || id:finn-b-G6_CARPTU	Eicosenedioate (C20:1-DC) levels	Simple mode	10	0.0247792	0.0652384	7.13e-01	-0.103088	0.152646	1.02509	0.902048	1.16491	1.0251 (0.902-1.1649)
32rfdW	finn-b-G6_CARPTU	Carpal tunnel syndrome || id:finn-b-G6_CARPTU	Eicosenedioate (C20:1-DC) levels	Weighted mode	10	0.0337835	0.0447286	4.69e-01	-0.0538846	0.121452	1.03436	0.947541	1.12913	1.0344 (0.9475-1.1291)
33mgCR	finn-b-G6_CARPTU	Carpal tunnel syndrome || id:finn-b-G6_CARPTU	Flavin adenine dinucleotide (FAD) levels	MR Egger	4	0.0715712	0.117187	6.04e-01	-0.158116	0.301258	1.07419	0.853751	1.35156	1.0742 (0.8538-1.3516)
33mgCR	finn-b-G6_CARPTU	Carpal tunnel syndrome || id:finn-b-G6_CARPTU	Flavin adenine dinucleotide (FAD) levels	Weighted median	4	0.0812034	0.055012	1.40e-01	-0.0266201	0.189027	1.08459	0.973731	1.20807	1.0846 (0.9737-1.2081)
33mgCR	finn-b-G6_CARPTU	Carpal tunnel syndrome || id:finn-b-G6_CARPTU	Flavin adenine dinucleotide (FAD) levels	Simple mode	4	0.101661	0.085976	3.22e-01	-0.0668523	0.270173	1.10701	0.935333	1.31019	1.107 (0.9353-1.3102)
33mgCR	finn-b-G6_CARPTU	Carpal tunnel syndrome || id:finn-b-G6_CARPTU	Flavin adenine dinucleotide (FAD) levels	Weighted mode	4	0.0841991	0.0590747	2.49e-01	-0.0315874	0.199986	1.08785	0.968906	1.22139	1.0878 (0.9689-1.2214)
35qRfn	finn-b-G6_CARPTU	Carpal tunnel syndrome || id:finn-b-G6_CARPTU	Docosahexaenoylcarnitine (C22:6) levels	MR Egger	9	-0.554502	0.234498	5.00e-02	-1.01412	-0.0948855	0.574358	0.362722	0.909477	0.5744 (0.3627-0.9095)
35qRfn	finn-b-G6_CARPTU	Carpal tunnel syndrome || id:finn-b-G6_CARPTU	Docosahexaenoylcarnitine (C22:6) levels	Weighted median	9	0.0987017	0.0765666	1.97e-01	-0.0513689	0.248772	1.10374	0.949928	1.28245	1.1037 (0.9499-1.2824)
35qRfn	finn-b-G6_CARPTU	Carpal tunnel syndrome || id:finn-b-G6_CARPTU	Docosahexaenoylcarnitine (C22:6) levels	Simple mode	9	0.124577	0.0960321	2.31e-01	-0.0636463	0.3128	1.13267	0.938337	1.36725	1.1327 (0.9383-1.3672)
35qRfn	finn-b-G6_CARPTU	Carpal tunnel syndrome || id:finn-b-G6_CARPTU	Docosahexaenoylcarnitine (C22:6) levels	Weighted mode	9	0.121658	0.095836	2.40e-01	-0.0661809	0.309496	1.12937	0.935962	1.36274	1.1294 (0.936-1.3627)
36GgK9	finn-b-G6_CARPTU	Carpal tunnel syndrome || id:finn-b-G6_CARPTU	Gulonate levels	MR Egger	3	0.68078	0.310961	2.73e-01	0.0712964	1.29026	1.97542	1.0739	3.63374	1.9754 (1.0739-3.6337)
36GgK9	finn-b-G6_CARPTU	Carpal tunnel syndrome || id:finn-b-G6_CARPTU	Gulonate levels	Weighted median	3	0.190797	0.146651	1.93e-01	-0.0966392	0.478234	1.21021	0.907884	1.61322	1.2102 (0.9079-1.6132)
36GgK9	finn-b-G6_CARPTU	Carpal tunnel syndrome || id:finn-b-G6_CARPTU	Gulonate levels	Simple mode	3	0.319331	0.238727	3.13e-01	-0.148574	0.787236	1.37621	0.861937	2.19732	1.3762 (0.8619-2.1973)
36GgK9	finn-b-G6_CARPTU	Carpal tunnel syndrome || id:finn-b-G6_CARPTU	Gulonate levels	Weighted mode	3	0.324863	0.297213	3.88e-01	-0.257675	0.907401	1.38384	0.772847	2.47788	1.3838 (0.7728-2.4779)
36w3Ez	finn-b-G6_CARPTU	Carpal tunnel syndrome || id:finn-b-G6_CARPTU	3-hydroxypyridine glucuronide levels	MR Egger	3	0.0896459	0.237645	7.70e-01	-0.376138	0.55543	1.09379	0.686507	1.74269	1.0938 (0.6865-1.7427)
36w3Ez	finn-b-G6_CARPTU	Carpal tunnel syndrome || id:finn-b-G6_CARPTU	3-hydroxypyridine glucuronide levels	Weighted median	3	-0.0231071	0.0931744	8.04e-01	-0.205729	0.159515	0.977158	0.814054	1.17294	0.9772 (0.8141-1.1729)
36w3Ez	finn-b-G6_CARPTU	Carpal tunnel syndrome || id:finn-b-G6_CARPTU	3-hydroxypyridine glucuronide levels	Simple mode	3	-0.0253693	0.113524	8.44e-01	-0.247877	0.197139	0.97495	0.780456	1.21791	0.9749 (0.7805-1.2179)
36w3Ez	finn-b-G6_CARPTU	Carpal tunnel syndrome || id:finn-b-G6_CARPTU	3-hydroxypyridine glucuronide levels	Weighted mode	3	-0.0223173	0.109638	8.58e-01	-0.237207	0.192573	0.97793	0.788828	1.21236	0.9779 (0.7888-1.2124)
37eOXN	finn-b-G6_CARPTU	Carpal tunnel syndrome || id:finn-b-G6_CARPTU	Cis 3,4-methyleneheptanoate levels	MR Egger	6	-0.470573	0.299909	1.92e-01	-1.05839	0.117249	0.624644	0.347012	1.1244	0.6246 (0.347-1.1244)
37eOXN	finn-b-G6_CARPTU	Carpal tunnel syndrome || id:finn-b-G6_CARPTU	Cis 3,4-methyleneheptanoate levels	Weighted median	6	0.100903	0.106162	3.42e-01	-0.107173	0.30898	1.10617	0.89837	1.36203	1.1062 (0.8984-1.362)
37eOXN	finn-b-G6_CARPTU	Carpal tunnel syndrome || id:finn-b-G6_CARPTU	Cis 3,4-methyleneheptanoate levels	Simple mode	6	0.185482	0.159954	2.99e-01	-0.128029	0.498993	1.2038	0.879828	1.64706	1.2038 (0.8798-1.6471)
37eOXN	finn-b-G6_CARPTU	Carpal tunnel syndrome || id:finn-b-G6_CARPTU	Cis 3,4-methyleneheptanoate levels	Weighted mode	6	0.188737	0.169211	3.15e-01	-0.142916	0.52039	1.20772	0.866827	1.68268	1.2077 (0.8668-1.6827)
39iPxx	finn-b-G6_CARPTU	Carpal tunnel syndrome || id:finn-b-G6_CARPTU	Methyl glucopyranoside (alpha + beta) levels	MR Egger	3	0.560068	0.258133	2.75e-01	0.0541271	1.06601	1.75079	1.05562	2.90376	1.7508 (1.0556-2.9038)
39iPxx	finn-b-G6_CARPTU	Carpal tunnel syndrome || id:finn-b-G6_CARPTU	Methyl glucopyranoside (alpha + beta) levels	Weighted median	3	0.0362781	0.0346129	2.95e-01	-0.0315632	0.104119	1.03694	0.96893	1.10973	1.0369 (0.9689-1.1097)
39iPxx	finn-b-G6_CARPTU	Carpal tunnel syndrome || id:finn-b-G6_CARPTU	Methyl glucopyranoside (alpha + beta) levels	Simple mode	3	0.0346206	0.0530858	5.81e-01	-0.0694275	0.138669	1.03523	0.932928	1.14874	1.0352 (0.9329-1.1487)
39iPxx	finn-b-G6_CARPTU	Carpal tunnel syndrome || id:finn-b-G6_CARPTU	Methyl glucopyranoside (alpha + beta) levels	Weighted mode	3	0.0389841	0.0356657	3.88e-01	-0.0309206	0.108889	1.03975	0.969553	1.11504	1.0398 (0.9696-1.115)
3b0FjP	finn-b-G6_CARPTU	Carpal tunnel syndrome || id:finn-b-G6_CARPTU	X-26111 levels	MR Egger	7	-0.00316098	0.0955142	9.75e-01	-0.190369	0.184047	0.996844	0.826654	1.20207	0.9968 (0.8267-1.2021)
3b0FjP	finn-b-G6_CARPTU	Carpal tunnel syndrome || id:finn-b-G6_CARPTU	X-26111 levels	Weighted median	7	-0.000141061	0.0509888	9.98e-01	-0.100079	0.0997969	0.999859	0.904766	1.10495	0.9999 (0.9048-1.1049)
3b0FjP	finn-b-G6_CARPTU	Carpal tunnel syndrome || id:finn-b-G6_CARPTU	X-26111 levels	Simple mode	7	-0.0130742	0.0678428	8.54e-01	-0.146046	0.119898	0.987011	0.864118	1.12738	0.987 (0.8641-1.1274)
3b0FjP	finn-b-G6_CARPTU	Carpal tunnel syndrome || id:finn-b-G6_CARPTU	X-26111 levels	Weighted mode	7	-0.00809836	0.0552989	8.88e-01	-0.116484	0.100287	0.991934	0.890044	1.10549	0.9919 (0.89-1.1055)
3d24Md	finn-b-G6_CARPTU	Carpal tunnel syndrome || id:finn-b-G6_CARPTU	Phosphate to linoleoyl-arachidonoyl-glycerol (18:2 to 20:4) [2] ratio	MR Egger	8	-0.0996772	0.0994419	3.55e-01	-0.294583	0.0952289	0.90513	0.744842	1.09991	0.9051 (0.7448-1.0999)
3d24Md	finn-b-G6_CARPTU	Carpal tunnel syndrome || id:finn-b-G6_CARPTU	Phosphate to linoleoyl-arachidonoyl-glycerol (18:2 to 20:4) [2] ratio	Weighted median	8	-0.0552994	0.0436325	2.05e-01	-0.140819	0.0302203	0.946202	0.868646	1.03068	0.9462 (0.8686-1.0307)
3d24Md	finn-b-G6_CARPTU	Carpal tunnel syndrome || id:finn-b-G6_CARPTU	Phosphate to linoleoyl-arachidonoyl-glycerol (18:2 to 20:4) [2] ratio	Simple mode	8	-0.0194414	0.0745351	8.02e-01	-0.16553	0.126647	0.980746	0.847444	1.13502	0.9807 (0.8474-1.135)
3d24Md	finn-b-G6_CARPTU	Carpal tunnel syndrome || id:finn-b-G6_CARPTU	Phosphate to linoleoyl-arachidonoyl-glycerol (18:2 to 20:4) [2] ratio	Weighted mode	8	-0.0536902	0.0437837	2.60e-01	-0.139506	0.032126	0.947726	0.869788	1.03265	0.9477 (0.8698-1.0326)
3Do4Ku	finn-b-G6_CARPTU	Carpal tunnel syndrome || id:finn-b-G6_CARPTU	Uridine to 2'-deoxyuridine ratio	MR Egger	3	-0.449214	0.246199	3.19e-01	-0.931764	0.0333356	0.638129	0.393858	1.0339	0.6381 (0.3939-1.0339)
3Do4Ku	finn-b-G6_CARPTU	Carpal tunnel syndrome || id:finn-b-G6_CARPTU	Uridine to 2'-deoxyuridine ratio	Weighted median	3	-0.0226146	0.0889814	7.99e-01	-0.197018	0.151789	0.977639	0.821176	1.16391	0.9776 (0.8212-1.1639)
3Do4Ku	finn-b-G6_CARPTU	Carpal tunnel syndrome || id:finn-b-G6_CARPTU	Uridine to 2'-deoxyuridine ratio	Simple mode	3	0.0404624	0.114892	7.58e-01	-0.184726	0.265651	1.04129	0.831332	1.30428	1.0413 (0.8313-1.3043)
3Do4Ku	finn-b-G6_CARPTU	Carpal tunnel syndrome || id:finn-b-G6_CARPTU	Uridine to 2'-deoxyuridine ratio	Weighted mode	3	-0.0291387	0.0916927	7.81e-01	-0.208856	0.150579	0.971282	0.811512	1.16251	0.9713 (0.8115-1.1625)
3dOckU	finn-b-G6_CARPTU	Carpal tunnel syndrome || id:finn-b-G6_CARPTU	Pregnenediol disulfate (C21H34O8S2) levels	MR Egger	10	-0.0743037	0.0591756	2.45e-01	-0.190288	0.0416806	0.92839	0.826721	1.04256	0.9284 (0.8267-1.0426)
3dOckU	finn-b-G6_CARPTU	Carpal tunnel syndrome || id:finn-b-G6_CARPTU	Pregnenediol disulfate (C21H34O8S2) levels	Weighted median	10	-0.063374	0.0373701	8.99e-02	-0.136619	0.00987133	0.938592	0.872302	1.00992	0.9386 (0.8723-1.0099)
3dOckU	finn-b-G6_CARPTU	Carpal tunnel syndrome || id:finn-b-G6_CARPTU	Pregnenediol disulfate (C21H34O8S2) levels	Simple mode	10	-0.0407953	0.0797676	6.21e-01	-0.19714	0.115549	0.960026	0.821076	1.12249	0.96 (0.8211-1.1225)
3dOckU	finn-b-G6_CARPTU	Carpal tunnel syndrome || id:finn-b-G6_CARPTU	Pregnenediol disulfate (C21H34O8S2) levels	Weighted mode	10	-0.0568931	0.0369309	1.58e-01	-0.129278	0.0154915	0.944695	0.87873	1.01561	0.9447 (0.8787-1.0156)
3gMfMk	finn-b-G6_CARPTU	Carpal tunnel syndrome || id:finn-b-G6_CARPTU	Lignoceroylcarnitine (C24) levels	MR Egger	6	-0.138848	0.108433	2.70e-01	-0.351377	0.0736817	0.870361	0.703718	1.07646	0.8704 (0.7037-1.0765)
3gMfMk	finn-b-G6_CARPTU	Carpal tunnel syndrome || id:finn-b-G6_CARPTU	Lignoceroylcarnitine (C24) levels	Weighted median	6	-0.0581908	0.0439266	1.85e-01	-0.144287	0.0279054	0.94347	0.865639	1.0283	0.9435 (0.8656-1.0283)
3gMfMk	finn-b-G6_CARPTU	Carpal tunnel syndrome || id:finn-b-G6_CARPTU	Lignoceroylcarnitine (C24) levels	Simple mode	6	-0.108611	0.0646288	1.54e-01	-0.235283	0.0180616	0.897079	0.790347	1.01823	0.8971 (0.7903-1.0182)
3gMfMk	finn-b-G6_CARPTU	Carpal tunnel syndrome || id:finn-b-G6_CARPTU	Lignoceroylcarnitine (C24) levels	Weighted mode	6	-0.058959	0.0475724	2.70e-01	-0.152201	0.0342829	0.942745	0.858816	1.03488	0.9427 (0.8588-1.0349)
3hhGVH	finn-b-G6_CARPTU	Carpal tunnel syndrome || id:finn-b-G6_CARPTU	Phenylalanine levels	MR Egger	4	0.033676	0.219622	8.92e-01	-0.396783	0.464135	1.03425	0.67248	1.59064	1.0342 (0.6725-1.5906)
3hhGVH	finn-b-G6_CARPTU	Carpal tunnel syndrome || id:finn-b-G6_CARPTU	Phenylalanine levels	Weighted median	4	-0.00374847	0.0849514	9.65e-01	-0.170253	0.162756	0.996259	0.843451	1.17675	0.9963 (0.8435-1.1767)
3hhGVH	finn-b-G6_CARPTU	Carpal tunnel syndrome || id:finn-b-G6_CARPTU	Phenylalanine levels	Simple mode	4	-0.168805	0.125461	2.71e-01	-0.414709	0.0770985	0.844674	0.660533	1.08015	0.8447 (0.6605-1.0801)
3hhGVH	finn-b-G6_CARPTU	Carpal tunnel syndrome || id:finn-b-G6_CARPTU	Phenylalanine levels	Weighted mode	4	0.0289023	0.094286	7.79e-01	-0.155898	0.213703	1.02932	0.855646	1.23825	1.0293 (0.8556-1.2383)
3lLqZg	finn-b-G6_CARPTU	Carpal tunnel syndrome || id:finn-b-G6_CARPTU	Adipoylcarnitine (C6-DC) levels	MR Egger	4	-0.376831	0.301503	3.38e-01	-0.967777	0.214114	0.686032	0.379927	1.23876	0.686 (0.3799-1.2388)
3lLqZg	finn-b-G6_CARPTU	Carpal tunnel syndrome || id:finn-b-G6_CARPTU	Adipoylcarnitine (C6-DC) levels	Weighted median	4	0.0412033	0.0700446	5.56e-01	-0.0960841	0.178491	1.04206	0.908388	1.19541	1.0421 (0.9084-1.1954)
3lLqZg	finn-b-G6_CARPTU	Carpal tunnel syndrome || id:finn-b-G6_CARPTU	Adipoylcarnitine (C6-DC) levels	Simple mode	4	0.0563685	0.0870564	5.63e-01	-0.114262	0.226999	1.05799	0.892024	1.25483	1.058 (0.892-1.2548)
3lLqZg	finn-b-G6_CARPTU	Carpal tunnel syndrome || id:finn-b-G6_CARPTU	Adipoylcarnitine (C6-DC) levels	Weighted mode	4	0.0503235	0.080017	5.74e-01	-0.10651	0.207157	1.05161	0.898966	1.23018	1.0516 (0.899-1.2302)
3o1GRG	finn-b-G6_CARPTU	Carpal tunnel syndrome || id:finn-b-G6_CARPTU	Imidazole lactate levels	MR Egger	9	0.0536576	0.0415791	2.38e-01	-0.0278374	0.135153	1.05512	0.972546	1.14471	1.0551 (0.9725-1.1447)
3o1GRG	finn-b-G6_CARPTU	Carpal tunnel syndrome || id:finn-b-G6_CARPTU	Imidazole lactate levels	Weighted median	9	0.074549	0.0320759	2.01e-02	0.0116803	0.137418	1.0774	1.01175	1.14731	1.0774 (1.0117-1.1473)
3o1GRG	finn-b-G6_CARPTU	Carpal tunnel syndrome || id:finn-b-G6_CARPTU	Imidazole lactate levels	Simple mode	9	0.0521435	0.0494996	3.23e-01	-0.0448757	0.149163	1.05353	0.956116	1.16086	1.0535 (0.9561-1.1609)
3o1GRG	finn-b-G6_CARPTU	Carpal tunnel syndrome || id:finn-b-G6_CARPTU	Imidazole lactate levels	Weighted mode	9	0.0521435	0.0314135	1.36e-01	-0.00942694	0.113714	1.05353	0.990617	1.12043	1.0535 (0.9906-1.1204)
3R5E3E	finn-b-G6_CARPTU	Carpal tunnel syndrome || id:finn-b-G6_CARPTU	Picolinate levels	MR Egger	6	0.0384169	0.149483	8.10e-01	-0.25457	0.331404	1.03916	0.77525	1.39292	1.0392 (0.7752-1.3929)
3R5E3E	finn-b-G6_CARPTU	Carpal tunnel syndrome || id:finn-b-G6_CARPTU	Picolinate levels	Weighted median	6	0.0611628	0.0755881	4.18e-01	-0.0869898	0.209315	1.06307	0.916686	1.23283	1.0631 (0.9167-1.2328)
3R5E3E	finn-b-G6_CARPTU	Carpal tunnel syndrome || id:finn-b-G6_CARPTU	Picolinate levels	Simple mode	6	0.0511436	0.111055	6.64e-01	-0.166523	0.268811	1.05247	0.846603	1.30841	1.0525 (0.8466-1.3084)
3R5E3E	finn-b-G6_CARPTU	Carpal tunnel syndrome || id:finn-b-G6_CARPTU	Picolinate levels	Weighted mode	6	0.0539505	0.0979328	6.05e-01	-0.137998	0.245899	1.05543	0.871101	1.27877	1.0554 (0.8711-1.2788)
3TsGnc	finn-b-G6_CARPTU	Carpal tunnel syndrome || id:finn-b-G6_CARPTU	Homoarginine levels	MR Egger	7	-0.00878135	0.109139	9.39e-01	-0.222694	0.205131	0.991257	0.80036	1.22769	0.9913 (0.8004-1.2277)
3TsGnc	finn-b-G6_CARPTU	Carpal tunnel syndrome || id:finn-b-G6_CARPTU	Homoarginine levels	Weighted median	7	0.0547574	0.0382193	1.52e-01	-0.0201525	0.129667	1.05628	0.980049	1.13845	1.0563 (0.98-1.1384)
3TsGnc	finn-b-G6_CARPTU	Carpal tunnel syndrome || id:finn-b-G6_CARPTU	Homoarginine levels	Simple mode	7	-0.00181868	0.0662843	9.79e-01	-0.131736	0.128099	0.998183	0.876572	1.13667	0.9982 (0.8766-1.1367)
3TsGnc	finn-b-G6_CARPTU	Carpal tunnel syndrome || id:finn-b-G6_CARPTU	Homoarginine levels	Weighted mode	7	0.0520593	0.0362693	2.01e-01	-0.0190285	0.123147	1.05344	0.981151	1.13105	1.0534 (0.9812-1.1311)
3UKXx3	finn-b-G6_CARPTU	Carpal tunnel syndrome || id:finn-b-G6_CARPTU	4-hydroxychlorothalonil levels	MR Egger	5	0.0496772	0.0728596	5.44e-01	-0.0931276	0.192482	1.05093	0.911077	1.21225	1.0509 (0.9111-1.2123)
3UKXx3	finn-b-G6_CARPTU	Carpal tunnel syndrome || id:finn-b-G6_CARPTU	4-hydroxychlorothalonil levels	Weighted median	5	-0.00197416	0.0493424	9.68e-01	-0.0986852	0.0947369	0.998028	0.906028	1.09937	0.998 (0.906-1.0994)
3UKXx3	finn-b-G6_CARPTU	Carpal tunnel syndrome || id:finn-b-G6_CARPTU	4-hydroxychlorothalonil levels	Simple mode	5	-0.0582303	0.0949883	5.73e-01	-0.244407	0.127947	0.943433	0.783168	1.13649	0.9434 (0.7832-1.1365)
3UKXx3	finn-b-G6_CARPTU	Carpal tunnel syndrome || id:finn-b-G6_CARPTU	4-hydroxychlorothalonil levels	Weighted mode	5	0.0311656	0.0533786	5.91e-01	-0.0734564	0.135788	1.03166	0.929177	1.14544	1.0317 (0.9292-1.1454)
3wGQfS	finn-b-G6_CARPTU	Carpal tunnel syndrome || id:finn-b-G6_CARPTU	Sphingomyelin (d18:2/24:1, d18:1/24:2) levels	MR Egger	5	0.0725996	0.491529	8.92e-01	-0.890797	1.036	1.0753	0.410328	2.81791	1.0753 (0.4103-2.8179)
3wGQfS	finn-b-G6_CARPTU	Carpal tunnel syndrome || id:finn-b-G6_CARPTU	Sphingomyelin (d18:2/24:1, d18:1/24:2) levels	Weighted median	5	-0.0355701	0.1289	7.83e-01	-0.288213	0.217073	0.965055	0.749602	1.24243	0.9651 (0.7496-1.2424)
3wGQfS	finn-b-G6_CARPTU	Carpal tunnel syndrome || id:finn-b-G6_CARPTU	Sphingomyelin (d18:2/24:1, d18:1/24:2) levels	Simple mode	5	-0.00865275	0.184108	9.65e-01	-0.369504	0.352199	0.991385	0.691077	1.42219	0.9914 (0.6911-1.4222)
3wGQfS	finn-b-G6_CARPTU	Carpal tunnel syndrome || id:finn-b-G6_CARPTU	Sphingomyelin (d18:2/24:1, d18:1/24:2) levels	Weighted mode	5	0.0182183	0.180796	9.25e-01	-0.336141	0.372578	1.01839	0.714522	1.45147	1.0184 (0.7145-1.4515)
3X3xPg	finn-b-G6_CARPTU	Carpal tunnel syndrome || id:finn-b-G6_CARPTU	Glucose to N-stearoyl-sphingosine (d18:1 to 18:0) ratio	MR Egger	6	0.00679163	0.209291	9.76e-01	-0.40342	0.417003	1.00681	0.668032	1.51741	1.0068 (0.668-1.5174)
3X3xPg	finn-b-G6_CARPTU	Carpal tunnel syndrome || id:finn-b-G6_CARPTU	Glucose to N-stearoyl-sphingosine (d18:1 to 18:0) ratio	Weighted median	6	-0.00685676	0.0724201	9.25e-01	-0.1488	0.135087	0.993167	0.861741	1.14464	0.9932 (0.8617-1.1446)
3X3xPg	finn-b-G6_CARPTU	Carpal tunnel syndrome || id:finn-b-G6_CARPTU	Glucose to N-stearoyl-sphingosine (d18:1 to 18:0) ratio	Simple mode	6	-0.0114275	0.0968105	9.11e-01	-0.201176	0.178321	0.988638	0.817768	1.19521	0.9886 (0.8178-1.1952)
3X3xPg	finn-b-G6_CARPTU	Carpal tunnel syndrome || id:finn-b-G6_CARPTU	Glucose to N-stearoyl-sphingosine (d18:1 to 18:0) ratio	Weighted mode	6	-0.00821809	0.0912195	9.32e-01	-0.187008	0.170572	0.991816	0.829437	1.18598	0.9918 (0.8294-1.186)
3XZMTn	finn-b-G6_CARPTU	Carpal tunnel syndrome || id:finn-b-G6_CARPTU	Retinol (Vitamin A) to oleoyl-linoleoyl-glycerol (18:1 to 18:2) [2] ratio	MR Egger	11	-0.202968	0.153983	2.20e-01	-0.504775	0.0988395	0.816304	0.603641	1.10389	0.8163 (0.6036-1.1039)
3XZMTn	finn-b-G6_CARPTU	Carpal tunnel syndrome || id:finn-b-G6_CARPTU	Retinol (Vitamin A) to oleoyl-linoleoyl-glycerol (18:1 to 18:2) [2] ratio	Weighted median	11	0.0102754	0.0684991	8.81e-01	-0.123983	0.144534	1.01033	0.883395	1.1555	1.0103 (0.8834-1.1555)
3XZMTn	finn-b-G6_CARPTU	Carpal tunnel syndrome || id:finn-b-G6_CARPTU	Retinol (Vitamin A) to oleoyl-linoleoyl-glycerol (18:1 to 18:2) [2] ratio	Simple mode	11	0.0398549	0.108953	7.22e-01	-0.173693	0.253402	1.04066	0.840555	1.2884	1.0407 (0.8406-1.2884)
3XZMTn	finn-b-G6_CARPTU	Carpal tunnel syndrome || id:finn-b-G6_CARPTU	Retinol (Vitamin A) to oleoyl-linoleoyl-glycerol (18:1 to 18:2) [2] ratio	Weighted mode	11	0.0398549	0.106485	7.16e-01	-0.168856	0.248566	1.04066	0.84463	1.28219	1.0407 (0.8446-1.2822)
3z00Yx	finn-b-G6_CARPTU	Carpal tunnel syndrome || id:finn-b-G6_CARPTU	Behenoylcarnitine (C22) levels	MR Egger	8	-0.0525403	0.154645	7.46e-01	-0.355644	0.250564	0.948816	0.700722	1.28475	0.9488 (0.7007-1.2847)
3z00Yx	finn-b-G6_CARPTU	Carpal tunnel syndrome || id:finn-b-G6_CARPTU	Behenoylcarnitine (C22) levels	Weighted median	8	-0.0903303	0.0648683	1.64e-01	-0.217472	0.0368116	0.913629	0.80455	1.0375	0.9136 (0.8045-1.0375)
3z00Yx	finn-b-G6_CARPTU	Carpal tunnel syndrome || id:finn-b-G6_CARPTU	Behenoylcarnitine (C22) levels	Simple mode	8	-0.0961387	0.080013	2.69e-01	-0.252964	0.0606867	0.908338	0.776496	1.06257	0.9083 (0.7765-1.0626)
3z00Yx	finn-b-G6_CARPTU	Carpal tunnel syndrome || id:finn-b-G6_CARPTU	Behenoylcarnitine (C22) levels	Weighted mode	8	-0.0868403	0.065877	2.29e-01	-0.215959	0.0422785	0.916823	0.805768	1.04318	0.9168 (0.8058-1.0432)
43r5Ym	finn-b-G6_CARPTU	Carpal tunnel syndrome || id:finn-b-G6_CARPTU	X-25419 levels	MR Egger	3	0.228106	0.304345	5.91e-01	-0.36841	0.824621	1.25622	0.691834	2.28102	1.2562 (0.6918-2.281)
43r5Ym	finn-b-G6_CARPTU	Carpal tunnel syndrome || id:finn-b-G6_CARPTU	X-25419 levels	Weighted median	3	0.0899237	0.0961752	3.50e-01	-0.0985797	0.278427	1.09409	0.906123	1.32105	1.0941 (0.9061-1.3211)
43r5Ym	finn-b-G6_CARPTU	Carpal tunnel syndrome || id:finn-b-G6_CARPTU	X-25419 levels	Simple mode	3	0.0910653	0.134718	5.69e-01	-0.172982	0.355112	1.09534	0.841153	1.42634	1.0953 (0.8412-1.4263)
43r5Ym	finn-b-G6_CARPTU	Carpal tunnel syndrome || id:finn-b-G6_CARPTU	X-25419 levels	Weighted mode	3	0.104035	0.112944	4.54e-01	-0.117336	0.325405	1.10964	0.889286	1.38459	1.1096 (0.8893-1.3846)
48gXPw	finn-b-G6_CARPTU	Carpal tunnel syndrome || id:finn-b-G6_CARPTU	5-hydroxymethyl-2-furoylcarnitine levels	MR Egger	3	-1.16914	1.6814	6.13e-01	-4.46468	2.12641	0.310635	0.0115084	8.38467	0.3106 (0.0115-8.3847)
48gXPw	finn-b-G6_CARPTU	Carpal tunnel syndrome || id:finn-b-G6_CARPTU	5-hydroxymethyl-2-furoylcarnitine levels	Weighted median	3	-0.0233722	0.114582	8.38e-01	-0.247953	0.201209	0.976899	0.780396	1.22288	0.9769 (0.7804-1.2229)
48gXPw	finn-b-G6_CARPTU	Carpal tunnel syndrome || id:finn-b-G6_CARPTU	5-hydroxymethyl-2-furoylcarnitine levels	Simple mode	3	-0.0810916	0.153414	6.50e-01	-0.381782	0.219599	0.922109	0.682644	1.24558	0.9221 (0.6826-1.2456)
48gXPw	finn-b-G6_CARPTU	Carpal tunnel syndrome || id:finn-b-G6_CARPTU	5-hydroxymethyl-2-furoylcarnitine levels	Weighted mode	3	-0.0754378	0.15427	6.73e-01	-0.377806	0.226931	0.927337	0.685363	1.25474	0.9273 (0.6854-1.2547)
49f1Am	finn-b-G6_CARPTU	Carpal tunnel syndrome || id:finn-b-G6_CARPTU	N1-methylinosine levels	MR Egger	3	-0.0495689	0.441793	9.29e-01	-0.915483	0.816345	0.95164	0.400323	2.26222	0.9516 (0.4003-2.2622)
49f1Am	finn-b-G6_CARPTU	Carpal tunnel syndrome || id:finn-b-G6_CARPTU	N1-methylinosine levels	Weighted median	3	0.0165641	0.143641	9.08e-01	-0.264973	0.298101	1.0167	0.767227	1.3473	1.0167 (0.7672-1.3473)
49f1Am	finn-b-G6_CARPTU	Carpal tunnel syndrome || id:finn-b-G6_CARPTU	N1-methylinosine levels	Simple mode	3	0.0114927	0.148624	9.45e-01	-0.27981	0.302796	1.01156	0.755927	1.35364	1.0116 (0.7559-1.3536)
49f1Am	finn-b-G6_CARPTU	Carpal tunnel syndrome || id:finn-b-G6_CARPTU	N1-methylinosine levels	Weighted mode	3	0.00631967	0.15358	9.71e-01	-0.294696	0.307336	1.00634	0.744758	1.3598	1.0063 (0.7448-1.3598)
4bfQcl	finn-b-G6_CARPTU	Carpal tunnel syndrome || id:finn-b-G6_CARPTU	X-24801 levels	MR Egger	13	-0.0389032	0.0908778	6.77e-01	-0.217024	0.139217	0.961844	0.804911	1.14937	0.9618 (0.8049-1.1494)
4bfQcl	finn-b-G6_CARPTU	Carpal tunnel syndrome || id:finn-b-G6_CARPTU	X-24801 levels	Weighted median	13	0.0013192	0.064811	9.84e-01	-0.12571	0.128349	1.00132	0.88187	1.13695	1.0013 (0.8819-1.1369)
4bfQcl	finn-b-G6_CARPTU	Carpal tunnel syndrome || id:finn-b-G6_CARPTU	X-24801 levels	Simple mode	13	0.0442774	0.0936821	6.45e-01	-0.13934	0.227894	1.04527	0.869933	1.25595	1.0453 (0.8699-1.256)
4bfQcl	finn-b-G6_CARPTU	Carpal tunnel syndrome || id:finn-b-G6_CARPTU	X-24801 levels	Weighted mode	13	0.0165888	0.0713069	8.20e-01	-0.123173	0.15635	1.01673	0.884111	1.16924	1.0167 (0.8841-1.1692)
4elpuJ	finn-b-G6_CARPTU	Carpal tunnel syndrome || id:finn-b-G6_CARPTU	X-24337 levels	MR Egger	7	0.0761529	0.0869068	4.21e-01	-0.0941844	0.24649	1.07913	0.910115	1.27953	1.0791 (0.9101-1.2795)
4elpuJ	finn-b-G6_CARPTU	Carpal tunnel syndrome || id:finn-b-G6_CARPTU	X-24337 levels	Weighted median	7	0.0723752	0.0551946	1.90e-01	-0.0358063	0.180557	1.07506	0.964827	1.19788	1.0751 (0.9648-1.1979)
4elpuJ	finn-b-G6_CARPTU	Carpal tunnel syndrome || id:finn-b-G6_CARPTU	X-24337 levels	Simple mode	7	0.0270296	0.0767852	7.37e-01	-0.123469	0.177529	1.0274	0.883849	1.19426	1.0274 (0.8838-1.1943)
4elpuJ	finn-b-G6_CARPTU	Carpal tunnel syndrome || id:finn-b-G6_CARPTU	X-24337 levels	Weighted mode	7	0.072892	0.0608218	2.76e-01	-0.0463188	0.192103	1.07561	0.954738	1.2118	1.0756 (0.9547-1.2118)
4mMAbQ	finn-b-G6_CARPTU	Carpal tunnel syndrome || id:finn-b-G6_CARPTU	Plasma lactate levels	MR Egger	5	0.32579	0.245705	2.77e-01	-0.155792	0.807373	1.38513	0.855737	2.24201	1.3851 (0.8557-2.242)
4mMAbQ	finn-b-G6_CARPTU	Carpal tunnel syndrome || id:finn-b-G6_CARPTU	Plasma lactate levels	Weighted median	5	0.19175	0.138977	1.68e-01	-0.0806447	0.464144	1.21137	0.922521	1.59065	1.2114 (0.9225-1.5907)
4mMAbQ	finn-b-G6_CARPTU	Carpal tunnel syndrome || id:finn-b-G6_CARPTU	Plasma lactate levels	Simple mode	5	0.182153	0.194679	4.02e-01	-0.199418	0.563725	1.1998	0.819207	1.75721	1.1998 (0.8192-1.7572)
4mMAbQ	finn-b-G6_CARPTU	Carpal tunnel syndrome || id:finn-b-G6_CARPTU	Plasma lactate levels	Weighted mode	5	0.210105	0.178279	3.04e-01	-0.139322	0.559531	1.23381	0.869948	1.74985	1.2338 (0.8699-1.7499)
4ot4jr	finn-b-G6_CARPTU	Carpal tunnel syndrome || id:finn-b-G6_CARPTU	Glycolithocholate sulfate levels	MR Egger	3	-0.188793	0.355843	6.89e-01	-0.886246	0.508661	0.827958	0.4122	1.66306	0.828 (0.4122-1.6631)
4ot4jr	finn-b-G6_CARPTU	Carpal tunnel syndrome || id:finn-b-G6_CARPTU	Glycolithocholate sulfate levels	Weighted median	3	-0.0219575	0.063322	7.29e-01	-0.146069	0.102154	0.978282	0.864098	1.10755	0.9783 (0.8641-1.1076)
4ot4jr	finn-b-G6_CARPTU	Carpal tunnel syndrome || id:finn-b-G6_CARPTU	Glycolithocholate sulfate levels	Simple mode	3	-0.0239903	0.0667564	7.54e-01	-0.154833	0.106852	0.976295	0.856558	1.11277	0.9763 (0.8566-1.1128)
4ot4jr	finn-b-G6_CARPTU	Carpal tunnel syndrome || id:finn-b-G6_CARPTU	Glycolithocholate sulfate levels	Weighted mode	3	-0.0224491	0.0654226	7.64e-01	-0.150677	0.105779	0.977801	0.860125	1.11158	0.9778 (0.8601-1.1116)
4SbG7v	finn-b-G6_CARPTU	Carpal tunnel syndrome || id:finn-b-G6_CARPTU	4-guanidinobutanoate levels	MR Egger	4	-0.0937902	0.052243	2.14e-01	-0.196187	0.0086061	0.910474	0.821859	1.00864	0.9105 (0.8219-1.0086)
4SbG7v	finn-b-G6_CARPTU	Carpal tunnel syndrome || id:finn-b-G6_CARPTU	4-guanidinobutanoate levels	Weighted median	4	-0.0346968	0.0351118	3.23e-01	-0.103516	0.0341223	0.965898	0.901662	1.03471	0.9659 (0.9017-1.0347)
4SbG7v	finn-b-G6_CARPTU	Carpal tunnel syndrome || id:finn-b-G6_CARPTU	4-guanidinobutanoate levels	Simple mode	4	-0.0403424	0.0948032	6.99e-01	-0.226157	0.145472	0.96046	0.797593	1.15659	0.9605 (0.7976-1.1566)
4SbG7v	finn-b-G6_CARPTU	Carpal tunnel syndrome || id:finn-b-G6_CARPTU	4-guanidinobutanoate levels	Weighted mode	4	-0.0380912	0.033827	3.42e-01	-0.104392	0.0282097	0.962625	0.900872	1.02861	0.9626 (0.9009-1.0286)
4UtgzE	finn-b-G6_CARPTU	Carpal tunnel syndrome || id:finn-b-G6_CARPTU	Adenosine 5'-diphosphate (ADP) to choline phosphate ratio	MR Egger	3	0.00594576	0.219901	9.83e-01	-0.42506	0.436952	1.00596	0.65373	1.54798	1.006 (0.6537-1.548)
4UtgzE	finn-b-G6_CARPTU	Carpal tunnel syndrome || id:finn-b-G6_CARPTU	Adenosine 5'-diphosphate (ADP) to choline phosphate ratio	Weighted median	3	-0.0203309	0.0965902	8.33e-01	-0.209648	0.168986	0.979874	0.81087	1.1841	0.9799 (0.8109-1.1841)
4UtgzE	finn-b-G6_CARPTU	Carpal tunnel syndrome || id:finn-b-G6_CARPTU	Adenosine 5'-diphosphate (ADP) to choline phosphate ratio	Simple mode	3	-0.0177677	0.116802	8.93e-01	-0.246699	0.211163	0.982389	0.781376	1.23511	0.9824 (0.7814-1.2351)
4UtgzE	finn-b-G6_CARPTU	Carpal tunnel syndrome || id:finn-b-G6_CARPTU	Adenosine 5'-diphosphate (ADP) to choline phosphate ratio	Weighted mode	3	-0.0174915	0.114026	8.92e-01	-0.240983	0.206	0.982661	0.785855	1.22875	0.9827 (0.7859-1.2288)
54dtKv	finn-b-G6_CARPTU	Carpal tunnel syndrome || id:finn-b-G6_CARPTU	1-(1-enyl-palmitoyl)-GPE (p-16:0) levels	MR Egger	4	-0.205933	0.260656	5.12e-01	-0.716819	0.304954	0.813888	0.488303	1.35656	0.8139 (0.4883-1.3566)
54dtKv	finn-b-G6_CARPTU	Carpal tunnel syndrome || id:finn-b-G6_CARPTU	1-(1-enyl-palmitoyl)-GPE (p-16:0) levels	Weighted median	4	-0.120366	0.102646	2.41e-01	-0.321551	0.0808199	0.886596	0.725023	1.08418	0.8866 (0.725-1.0842)
54dtKv	finn-b-G6_CARPTU	Carpal tunnel syndrome || id:finn-b-G6_CARPTU	1-(1-enyl-palmitoyl)-GPE (p-16:0) levels	Simple mode	4	-0.155922	0.141176	3.50e-01	-0.432627	0.120782	0.855626	0.648803	1.12838	0.8556 (0.6488-1.1284)
54dtKv	finn-b-G6_CARPTU	Carpal tunnel syndrome || id:finn-b-G6_CARPTU	1-(1-enyl-palmitoyl)-GPE (p-16:0) levels	Weighted mode	4	-0.155922	0.135893	3.34e-01	-0.422273	0.110428	0.855626	0.655555	1.11676	0.8556 (0.6556-1.1168)
58Xt0w	finn-b-G6_CARPTU	Carpal tunnel syndrome || id:finn-b-G6_CARPTU	Indolelactate levels	MR Egger	3	0.638716	0.408594	3.62e-01	-0.162127	1.43956	1.89405	0.850333	4.21884	1.894 (0.8503-4.2188)
58Xt0w	finn-b-G6_CARPTU	Carpal tunnel syndrome || id:finn-b-G6_CARPTU	Indolelactate levels	Weighted median	3	-0.0606986	0.085772	4.79e-01	-0.228812	0.107414	0.941107	0.795478	1.1134	0.9411 (0.7955-1.1134)
58Xt0w	finn-b-G6_CARPTU	Carpal tunnel syndrome || id:finn-b-G6_CARPTU	Indolelactate levels	Simple mode	3	0.0161269	0.1439	9.21e-01	-0.265917	0.298171	1.01626	0.766503	1.34739	1.0163 (0.7665-1.3474)
58Xt0w	finn-b-G6_CARPTU	Carpal tunnel syndrome || id:finn-b-G6_CARPTU	Indolelactate levels	Weighted mode	3	-0.110047	0.0904476	3.48e-01	-0.287324	0.0672303	0.895792	0.750268	1.06954	0.8958 (0.7503-1.0695)
5BZGgs	finn-b-G6_CARPTU	Carpal tunnel syndrome || id:finn-b-G6_CARPTU	Glycine to phosphate ratio	MR Egger	5	-0.0385163	0.0421022	4.28e-01	-0.121037	0.0440039	0.962216	0.886002	1.04499	0.9622 (0.886-1.045)
5BZGgs	finn-b-G6_CARPTU	Carpal tunnel syndrome || id:finn-b-G6_CARPTU	Glycine to phosphate ratio	Weighted median	5	-0.0148046	0.0296971	6.18e-01	-0.0730109	0.0434016	0.985304	0.929591	1.04436	0.9853 (0.9296-1.0444)
5BZGgs	finn-b-G6_CARPTU	Carpal tunnel syndrome || id:finn-b-G6_CARPTU	Glycine to phosphate ratio	Simple mode	5	-0.00949303	0.0671202	8.94e-01	-0.141049	0.122063	0.990552	0.868447	1.12982	0.9906 (0.8684-1.1298)
5BZGgs	finn-b-G6_CARPTU	Carpal tunnel syndrome || id:finn-b-G6_CARPTU	Glycine to phosphate ratio	Weighted mode	5	-0.0164525	0.0300906	6.14e-01	-0.0754301	0.0425251	0.983682	0.927345	1.04344	0.9837 (0.9273-1.0434)
5CXrxC	finn-b-G6_CARPTU	Carpal tunnel syndrome || id:finn-b-G6_CARPTU	Hydroxypalmitoyl sphingomyelin (d18:1/16:0(OH)) levels	MR Egger	8	0.00282841	0.09058	9.76e-01	-0.174708	0.180365	1.00283	0.839702	1.19765	1.0028 (0.8397-1.1977)
5CXrxC	finn-b-G6_CARPTU	Carpal tunnel syndrome || id:finn-b-G6_CARPTU	Hydroxypalmitoyl sphingomyelin (d18:1/16:0(OH)) levels	Weighted median	8	-0.0463572	0.0514949	3.68e-01	-0.147287	0.0545728	0.954701	0.863046	1.05609	0.9547 (0.863-1.0561)
5CXrxC	finn-b-G6_CARPTU	Carpal tunnel syndrome || id:finn-b-G6_CARPTU	Hydroxypalmitoyl sphingomyelin (d18:1/16:0(OH)) levels	Simple mode	8	0.0218466	0.1005	8.34e-01	-0.175134	0.218827	1.02209	0.839345	1.24462	1.0221 (0.8393-1.2446)
5CXrxC	finn-b-G6_CARPTU	Carpal tunnel syndrome || id:finn-b-G6_CARPTU	Hydroxypalmitoyl sphingomyelin (d18:1/16:0(OH)) levels	Weighted mode	8	-0.0501663	0.0500961	3.50e-01	-0.148355	0.048022	0.951071	0.862125	1.04919	0.9511 (0.8621-1.0492)
5E1fLB	finn-b-G6_CARPTU	Carpal tunnel syndrome || id:finn-b-G6_CARPTU	Gamma-glutamylmethionine levels	MR Egger	3	-0.121992	0.33221	7.76e-01	-0.773124	0.52914	0.885155	0.461569	1.69747	0.8852 (0.4616-1.6975)
5E1fLB	finn-b-G6_CARPTU	Carpal tunnel syndrome || id:finn-b-G6_CARPTU	Gamma-glutamylmethionine levels	Weighted median	3	0.0986268	0.117042	3.99e-01	-0.130776	0.328029	1.10365	0.877415	1.38823	1.1037 (0.8774-1.3882)
5E1fLB	finn-b-G6_CARPTU	Carpal tunnel syndrome || id:finn-b-G6_CARPTU	Gamma-glutamylmethionine levels	Simple mode	3	0.0993269	0.153449	5.84e-01	-0.201434	0.400087	1.10443	0.817558	1.49196	1.1044 (0.8176-1.492)
5E1fLB	finn-b-G6_CARPTU	Carpal tunnel syndrome || id:finn-b-G6_CARPTU	Gamma-glutamylmethionine levels	Weighted mode	3	0.101727	0.120164	4.86e-01	-0.133795	0.337249	1.10708	0.874769	1.40109	1.1071 (0.8748-1.4011)
5EjKRV	finn-b-G6_CARPTU	Carpal tunnel syndrome || id:finn-b-G6_CARPTU	Adenosine 5'-diphosphate (ADP) to gluconate ratio	MR Egger	3	0.239112	0.444623	6.86e-01	-0.63235	1.11057	1.27012	0.531341	3.0361	1.2701 (0.5313-3.0361)
5EjKRV	finn-b-G6_CARPTU	Carpal tunnel syndrome || id:finn-b-G6_CARPTU	Adenosine 5'-diphosphate (ADP) to gluconate ratio	Weighted median	3	0.16756	0.101707	9.95e-02	-0.0317849	0.366905	1.18242	0.968715	1.44326	1.1824 (0.9687-1.4433)
5EjKRV	finn-b-G6_CARPTU	Carpal tunnel syndrome || id:finn-b-G6_CARPTU	Adenosine 5'-diphosphate (ADP) to gluconate ratio	Simple mode	3	0.167565	0.117677	2.90e-01	-0.063083	0.398213	1.18242	0.938866	1.48916	1.1824 (0.9389-1.4892)
5EjKRV	finn-b-G6_CARPTU	Carpal tunnel syndrome || id:finn-b-G6_CARPTU	Adenosine 5'-diphosphate (ADP) to gluconate ratio	Weighted mode	3	0.167441	0.101805	2.42e-01	-0.0320958	0.366978	1.18228	0.968414	1.44337	1.1823 (0.9684-1.4434)
5ek2T4	finn-b-G6_CARPTU	Carpal tunnel syndrome || id:finn-b-G6_CARPTU	Proline to trans-4-hydroxyproline ratio	MR Egger	3	-0.170445	0.199223	5.49e-01	-0.560923	0.220032	0.843289	0.570682	1.24612	0.8433 (0.5707-1.2461)
5ek2T4	finn-b-G6_CARPTU	Carpal tunnel syndrome || id:finn-b-G6_CARPTU	Proline to trans-4-hydroxyproline ratio	Weighted median	3	-0.111126	0.108826	3.07e-01	-0.324425	0.102173	0.894826	0.722943	1.10758	0.8948 (0.7229-1.1076)
5ek2T4	finn-b-G6_CARPTU	Carpal tunnel syndrome || id:finn-b-G6_CARPTU	Proline to trans-4-hydroxyproline ratio	Simple mode	3	-0.123983	0.125744	4.28e-01	-0.370441	0.122476	0.883395	0.690429	1.13029	0.8834 (0.6904-1.1303)
5ek2T4	finn-b-G6_CARPTU	Carpal tunnel syndrome || id:finn-b-G6_CARPTU	Proline to trans-4-hydroxyproline ratio	Weighted mode	3	-0.118013	0.13627	4.78e-01	-0.385103	0.149077	0.888684	0.68038	1.16076	0.8887 (0.6804-1.1608)
5ggQcr	finn-b-G6_CARPTU	Carpal tunnel syndrome || id:finn-b-G6_CARPTU	N-acetyl-isoputreanine levels	MR Egger	7	-0.283286	0.0841396	2.00e-02	-0.4482	-0.118372	0.753304	0.638777	0.888365	0.7533 (0.6388-0.8884)
5ggQcr	finn-b-G6_CARPTU	Carpal tunnel syndrome || id:finn-b-G6_CARPTU	N-acetyl-isoputreanine levels	Weighted median	7	-0.160033	0.0447389	3.47e-04	-0.247721	-0.0723449	0.852116	0.780577	0.93021	0.8521 (0.7806-0.9302)
5ggQcr	finn-b-G6_CARPTU	Carpal tunnel syndrome || id:finn-b-G6_CARPTU	N-acetyl-isoputreanine levels	Simple mode	7	0.0517471	0.141021	7.26e-01	-0.224654	0.328148	1.05311	0.798793	1.38839	1.0531 (0.7988-1.3884)
5ggQcr	finn-b-G6_CARPTU	Carpal tunnel syndrome || id:finn-b-G6_CARPTU	N-acetyl-isoputreanine levels	Weighted mode	7	-0.191644	0.0492337	8.05e-03	-0.288142	-0.0951456	0.825601	0.749655	0.90924	0.8256 (0.7497-0.9092)
5kJBgF	finn-b-G6_CARPTU	Carpal tunnel syndrome || id:finn-b-G6_CARPTU	Adenosine 5'-diphosphate (ADP) to choline ratio	MR Egger	3	-0.34876	0.52948	6.29e-01	-1.38654	0.68902	0.705563	0.249939	1.99176	0.7056 (0.2499-1.9918)
5kJBgF	finn-b-G6_CARPTU	Carpal tunnel syndrome || id:finn-b-G6_CARPTU	Adenosine 5'-diphosphate (ADP) to choline ratio	Weighted median	3	0.14108	0.106418	1.85e-01	-0.0674987	0.349659	1.15152	0.934729	1.41858	1.1515 (0.9347-1.4186)
5kJBgF	finn-b-G6_CARPTU	Carpal tunnel syndrome || id:finn-b-G6_CARPTU	Adenosine 5'-diphosphate (ADP) to choline ratio	Simple mode	3	0.137811	0.120163	3.70e-01	-0.0977074	0.37333	1.14776	0.906914	1.45256	1.1478 (0.9069-1.4526)
5kJBgF	finn-b-G6_CARPTU	Carpal tunnel syndrome || id:finn-b-G6_CARPTU	Adenosine 5'-diphosphate (ADP) to choline ratio	Weighted mode	3	0.124923	0.116777	3.97e-01	-0.103961	0.353806	1.13306	0.90126	1.42448	1.1331 (0.9013-1.4245)
5KunHn	finn-b-G6_CARPTU	Carpal tunnel syndrome || id:finn-b-G6_CARPTU	X-25810 levels	MR Egger	7	0.00500888	0.112737	9.66e-01	-0.215955	0.225972	1.00502	0.805772	1.25354	1.005 (0.8058-1.2535)
5KunHn	finn-b-G6_CARPTU	Carpal tunnel syndrome || id:finn-b-G6_CARPTU	X-25810 levels	Weighted median	7	0.00720219	0.0786467	9.27e-01	-0.146945	0.16135	1.00723	0.863341	1.1751	1.0072 (0.8633-1.1751)
5KunHn	finn-b-G6_CARPTU	Carpal tunnel syndrome || id:finn-b-G6_CARPTU	X-25810 levels	Simple mode	7	0.0378395	0.128327	7.78e-01	-0.213682	0.289361	1.03856	0.807605	1.33557	1.0386 (0.8076-1.3356)
5KunHn	finn-b-G6_CARPTU	Carpal tunnel syndrome || id:finn-b-G6_CARPTU	X-25810 levels	Weighted mode	7	0.0332424	0.0794657	6.90e-01	-0.12251	0.188995	1.0338	0.884697	1.20804	1.0338 (0.8847-1.208)
5mCnST	finn-b-G6_CARPTU	Carpal tunnel syndrome || id:finn-b-G6_CARPTU	Vanillylmandelate (VMA) levels	MR Egger	10	-0.180528	0.15556	2.79e-01	-0.485425	0.124369	0.834829	0.615436	1.13243	0.8348 (0.6154-1.1324)
5mCnST	finn-b-G6_CARPTU	Carpal tunnel syndrome || id:finn-b-G6_CARPTU	Vanillylmandelate (VMA) levels	Weighted median	10	0.00196453	0.0685735	9.77e-01	-0.13244	0.136369	1.00197	0.875956	1.1461	1.002 (0.876-1.1461)
5mCnST	finn-b-G6_CARPTU	Carpal tunnel syndrome || id:finn-b-G6_CARPTU	Vanillylmandelate (VMA) levels	Simple mode	10	-0.0573064	0.108148	6.09e-01	-0.269277	0.154664	0.944305	0.763931	1.16727	0.9443 (0.7639-1.1673)
5mCnST	finn-b-G6_CARPTU	Carpal tunnel syndrome || id:finn-b-G6_CARPTU	Vanillylmandelate (VMA) levels	Weighted mode	10	-0.00957233	0.073058	8.99e-01	-0.152766	0.133621	0.990473	0.85833	1.14296	0.9905 (0.8583-1.143)
5PFt77	finn-b-G6_CARPTU	Carpal tunnel syndrome || id:finn-b-G6_CARPTU	Serine to alpha-ketobutyrate ratio	MR Egger	4	0.203607	0.320098	5.90e-01	-0.423784	0.830999	1.22582	0.654565	2.29561	1.2258 (0.6546-2.2956)
5PFt77	finn-b-G6_CARPTU	Carpal tunnel syndrome || id:finn-b-G6_CARPTU	Serine to alpha-ketobutyrate ratio	Weighted median	4	-0.0786986	0.100018	4.31e-01	-0.274733	0.117336	0.924319	0.759775	1.1245	0.9243 (0.7598-1.1245)
5PFt77	finn-b-G6_CARPTU	Carpal tunnel syndrome || id:finn-b-G6_CARPTU	Serine to alpha-ketobutyrate ratio	Simple mode	4	-0.108073	0.136771	4.87e-01	-0.376143	0.159998	0.897562	0.686504	1.17351	0.8976 (0.6865-1.1735)
5PFt77	finn-b-G6_CARPTU	Carpal tunnel syndrome || id:finn-b-G6_CARPTU	Serine to alpha-ketobutyrate ratio	Weighted mode	4	-0.102163	0.126271	4.78e-01	-0.349653	0.145327	0.902882	0.704933	1.15642	0.9029 (0.7049-1.1564)
5qciKh	finn-b-G6_CARPTU	Carpal tunnel syndrome || id:finn-b-G6_CARPTU	Pregnenediol sulfate (C21H34O5S) levels	MR Egger	9	0.240389	0.179333	2.22e-01	-0.111104	0.591882	1.27174	0.894846	1.80739	1.2717 (0.8948-1.8074)
5qciKh	finn-b-G6_CARPTU	Carpal tunnel syndrome || id:finn-b-G6_CARPTU	Pregnenediol sulfate (C21H34O5S) levels	Weighted median	9	0.145308	0.0754606	5.42e-02	-0.0025946	0.293211	1.1564	0.997409	1.34073	1.1564 (0.9974-1.3407)
5qciKh	finn-b-G6_CARPTU	Carpal tunnel syndrome || id:finn-b-G6_CARPTU	Pregnenediol sulfate (C21H34O5S) levels	Simple mode	9	0.175953	0.134506	2.27e-01	-0.0876787	0.439584	1.19238	0.916055	1.55206	1.1924 (0.9161-1.5521)
5qciKh	finn-b-G6_CARPTU	Carpal tunnel syndrome || id:finn-b-G6_CARPTU	Pregnenediol sulfate (C21H34O5S) levels	Weighted mode	9	0.162836	0.0752	6.23e-02	0.0154441	0.310228	1.17684	1.01556	1.36374	1.1768 (1.0156-1.3637)
5QgAIl	finn-b-G6_CARPTU	Carpal tunnel syndrome || id:finn-b-G6_CARPTU	X-24456 levels	MR Egger	4	0.726707	0.488965	2.76e-01	-0.231664	1.68508	2.06826	0.793213	5.39287	2.0683 (0.7932-5.3929)
5QgAIl	finn-b-G6_CARPTU	Carpal tunnel syndrome || id:finn-b-G6_CARPTU	X-24456 levels	Weighted median	4	-0.137071	0.116571	2.40e-01	-0.365551	0.0914081	0.871908	0.693814	1.09572	0.8719 (0.6938-1.0957)
5QgAIl	finn-b-G6_CARPTU	Carpal tunnel syndrome || id:finn-b-G6_CARPTU	X-24456 levels	Simple mode	4	-0.124187	0.138853	4.37e-01	-0.396339	0.147966	0.883215	0.672778	1.15947	0.8832 (0.6728-1.1595)
5QgAIl	finn-b-G6_CARPTU	Carpal tunnel syndrome || id:finn-b-G6_CARPTU	X-24456 levels	Weighted mode	4	-0.146928	0.119315	3.06e-01	-0.380785	0.0869299	0.863357	0.683325	1.09082	0.8634 (0.6833-1.0908)
5u3sGp	finn-b-G6_CARPTU	Carpal tunnel syndrome || id:finn-b-G6_CARPTU	5-acetylamino-6-amino-3-methyluracil levels	MR Egger	6	0.17137	0.11099	1.97e-01	-0.0461714	0.388911	1.18693	0.954878	1.47537	1.1869 (0.9549-1.4754)
5u3sGp	finn-b-G6_CARPTU	Carpal tunnel syndrome || id:finn-b-G6_CARPTU	5-acetylamino-6-amino-3-methyluracil levels	Weighted median	6	0.0843715	0.0419006	4.41e-02	0.00224624	0.166497	1.08803	1.00225	1.18116	1.088 (1.0022-1.1812)
5u3sGp	finn-b-G6_CARPTU	Carpal tunnel syndrome || id:finn-b-G6_CARPTU	5-acetylamino-6-amino-3-methyluracil levels	Simple mode	6	0.0857867	0.0759878	3.10e-01	-0.0631495	0.234723	1.08957	0.938803	1.26456	1.0896 (0.9388-1.2646)
5u3sGp	finn-b-G6_CARPTU	Carpal tunnel syndrome || id:finn-b-G6_CARPTU	5-acetylamino-6-amino-3-methyluracil levels	Weighted mode	6	0.0857867	0.0424564	9.93e-02	0.00257213	0.169001	1.08957	1.00258	1.18412	1.0896 (1.0026-1.1841)
5UCjgX	finn-b-G6_CARPTU	Carpal tunnel syndrome || id:finn-b-G6_CARPTU	Histidine betaine (hercynine) levels	MR Egger	4	-0.123273	0.208485	6.14e-01	-0.531903	0.285357	0.884022	0.587486	1.33024	0.884 (0.5875-1.3302)
5UCjgX	finn-b-G6_CARPTU	Carpal tunnel syndrome || id:finn-b-G6_CARPTU	Histidine betaine (hercynine) levels	Weighted median	4	0.0533928	0.0920371	5.62e-01	-0.127	0.233786	1.05484	0.880734	1.26337	1.0548 (0.8807-1.2634)
5UCjgX	finn-b-G6_CARPTU	Carpal tunnel syndrome || id:finn-b-G6_CARPTU	Histidine betaine (hercynine) levels	Simple mode	4	0.0319807	0.13489	8.28e-01	-0.232403	0.296365	1.0325	0.792626	1.34496	1.0325 (0.7926-1.345)
5UCjgX	finn-b-G6_CARPTU	Carpal tunnel syndrome || id:finn-b-G6_CARPTU	Histidine betaine (hercynine) levels	Weighted mode	4	0.035644	0.132685	8.06e-01	-0.224419	0.295707	1.03629	0.798981	1.34408	1.0363 (0.799-1.3441)
5uKGZ3	finn-b-G6_CARPTU	Carpal tunnel syndrome || id:finn-b-G6_CARPTU	X-10458 levels	MR Egger	4	0.140938	0.33574	7.15e-01	-0.517113	0.798989	1.15135	0.59624	2.22329	1.1514 (0.5962-2.2233)
5uKGZ3	finn-b-G6_CARPTU	Carpal tunnel syndrome || id:finn-b-G6_CARPTU	X-10458 levels	Weighted median	4	-0.0116953	0.068002	8.63e-01	-0.144979	0.121589	0.988373	0.86504	1.12929	0.9884 (0.865-1.1293)
5uKGZ3	finn-b-G6_CARPTU	Carpal tunnel syndrome || id:finn-b-G6_CARPTU	X-10458 levels	Simple mode	4	0.036386	0.0954411	7.28e-01	-0.150678	0.22345	1.03706	0.860124	1.25038	1.0371 (0.8601-1.2504)
5uKGZ3	finn-b-G6_CARPTU	Carpal tunnel syndrome || id:finn-b-G6_CARPTU	X-10458 levels	Weighted mode	4	-0.0283679	0.0726867	7.22e-01	-0.170834	0.114098	0.972031	0.842962	1.12086	0.972 (0.843-1.1209)
[truncated: 3,732 more rows]

## Sheet: MRPRESSO
Exposure	Outcome	MR Analysis	Causal Estimate	Sd	T-stat	P-value	Outlier	globalP
[truncated: 2,150 more rows]

## Sheet: pleiotropy
id.exposure	id.outcome	outcome	exposure	egger_intercept	se	pval
[truncated: 1,220 more rows]

[truncated: 2 more sheets: heterogeneity, leaveone]
