# Supplementary material for: Causal relationship between plasma metabolites and carpal tunnel syndrome risk: evidence from a mendelian randomization study
Source: Front Mol Biosci. 2024 Oct 3;11:1431329. doi: 10.3389/fmolb.2024.1431329 (PMC11484071; doi:10.3389/fmolb.2024.1431329)
Supplement: Supplementary file 8 [file Table6.XLSX]

## Sheet: Sheet1
id.exposure	id.outcome	outcome	exposure	nsnp	or	or_lci95	or_uci95	estimate
ZfHP5S	finn-b-G6_CARPTU	Carpal tunnel syndrome || id:finn-b-G6_CARPTU	Histidine to glutamine ratio	5	1.05446	1.00742	1.1037	1.0545 (1.0074-1.1037)
UKwNVR	finn-b-G6_CARPTU	Carpal tunnel syndrome || id:finn-b-G6_CARPTU	N2,N5-diacetylornithine levels	7	1.0609	0.997837	1.12795	1.0609 (0.9978-1.1279)
z5qj23	finn-b-G6_CARPTU	Carpal tunnel syndrome || id:finn-b-G6_CARPTU	N-acetylaspartate (naa) levels	8	1.06739	1.02622	1.11021	1.0674 (1.0262-1.1102)
BqUDDy	finn-b-G6_CARPTU	Carpal tunnel syndrome || id:finn-b-G6_CARPTU	2-ketocaprylate levels	8	1.08155	1.00021	1.1695	1.0815 (1.0002-1.1695)
yKpcKz	finn-b-G6_CARPTU	Carpal tunnel syndrome || id:finn-b-G6_CARPTU	Taurodeoxycholate levels	2	1.08958	1.02303	1.16045	1.0896 (1.023-1.1604)
G4RvwB	finn-b-G6_CARPTU	Carpal tunnel syndrome || id:finn-b-G6_CARPTU	1-stearoyl-2-arachidonoyl-GPI (18:0/20:4) levels	7	1.10265	0.997637	1.21872	1.1027 (0.9976-1.2187)
7n3vXQ	finn-b-G6_CARPTU	Carpal tunnel syndrome || id:finn-b-G6_CARPTU	Linoleoyl-arachidonoyl-glycerol (18:2/20:4) [1] levels	3	1.11623	1.00063	1.24517	1.1162 (1.0006-1.2452)
WUnnz2	finn-b-G6_CARPTU	Carpal tunnel syndrome || id:finn-b-G6_CARPTU	Malate levels	3	1.11968	0.995232	1.25968	1.1197 (0.9952-1.2597)
aA43Mz	finn-b-G6_CARPTU	Carpal tunnel syndrome || id:finn-b-G6_CARPTU	Ceramide (d18:1/16:0) levels	3	1.12324	1.01828	1.23901	1.1232 (1.0183-1.239)
8rCYAw	finn-b-G6_CARPTU	Carpal tunnel syndrome || id:finn-b-G6_CARPTU	S-carboxyethylcysteine levels	6	1.13138	1.02988	1.24289	1.1314 (1.0299-1.2429)
C1RgGc	finn-b-G6_CARPTU	Carpal tunnel syndrome || id:finn-b-G6_CARPTU	Allantoin levels	3	1.13675	0.995963	1.29744	1.1368 (0.996-1.2974)
1yDZmL	finn-b-G6_CARPTU	Carpal tunnel syndrome || id:finn-b-G6_CARPTU	Adenosine 5'-diphosphate (ADP) to glutamate ratio	4	1.14872	1.01363	1.30182	1.1487 (1.0136-1.3018)
TFGdLE	finn-b-G6_CARPTU	Carpal tunnel syndrome || id:finn-b-G6_CARPTU	Ethylmalonate levels	17	1.14952	0.994929	1.32813	1.1495 (0.9949-1.3281)
5EjKRV	finn-b-G6_CARPTU	Carpal tunnel syndrome || id:finn-b-G6_CARPTU	Adenosine 5'-diphosphate (ADP) to gluconate ratio	3	1.1505	0.997716	1.32667	1.1505 (0.9977-1.3267)
FUXMT1	finn-b-G6_CARPTU	Carpal tunnel syndrome || id:finn-b-G6_CARPTU	Carotene diol (3) levels	3	1.15255	1.01566	1.30789	1.1526 (1.0157-1.3079)
INqBcq	finn-b-G6_CARPTU	Carpal tunnel syndrome || id:finn-b-G6_CARPTU	Linoleoyl ethanolamide levels	4	1.15308	0.995606	1.33547	1.1531 (0.9956-1.3355)
BElCX1	finn-b-G6_CARPTU	Carpal tunnel syndrome || id:finn-b-G6_CARPTU	Choline phosphate to phosphoethanolamine ratio	2	1.15322	1.02451	1.29811	1.1532 (1.0245-1.2981)
uPeku4	finn-b-G6_CARPTU	Carpal tunnel syndrome || id:finn-b-G6_CARPTU	Sulfate of piperine metabolite C16H19NO3 (3) levels	4	1.17454	0.999023	1.3809	1.1745 (0.999-1.3809)
AMTUDI	finn-b-G6_CARPTU	Carpal tunnel syndrome || id:finn-b-G6_CARPTU	3-methyl-2-oxobutyrate levels	4	1.18052	1.00007	1.39354	1.1805 (1.0001-1.3935)
ppg7hW	finn-b-G6_CARPTU	Carpal tunnel syndrome || id:finn-b-G6_CARPTU	Gamma-glutamylisoleucine levels	2	1.18486	1.03376	1.35804	1.1849 (1.0338-1.358)
Epg8Le	finn-b-G6_CARPTU	Carpal tunnel syndrome || id:finn-b-G6_CARPTU	Tryptophan levels	4	1.18565	1.03498	1.35825	1.1856 (1.035-1.3582)
FSOfv9	finn-b-G6_CARPTU	Carpal tunnel syndrome || id:finn-b-G6_CARPTU	X-12101 levels	8	1.19386	0.992601	1.43592	1.1939 (0.9926-1.4359)
sTUlnA	finn-b-G6_CARPTU	Carpal tunnel syndrome || id:finn-b-G6_CARPTU	N4-acetylcytidine levels	11	1.20456	1.01911	1.42375	1.2046 (1.0191-1.4237)
5kJBgF	finn-b-G6_CARPTU	Carpal tunnel syndrome || id:finn-b-G6_CARPTU	Adenosine 5'-diphosphate (ADP) to choline ratio	3	1.20537	1.00133	1.45098	1.2054 (1.0013-1.451)
Sx0GTw	finn-b-G6_CARPTU	Carpal tunnel syndrome || id:finn-b-G6_CARPTU	Cortolone glucuronide (1) levels	7	1.22766	1.08204	1.39287	1.2277 (1.082-1.3929)
sesf7o	finn-b-G6_CARPTU	Carpal tunnel syndrome || id:finn-b-G6_CARPTU	Sphingomyelin (d18:0/18:0, d19:0/17:0) levels	7	1.24665	1.0457	1.48623	1.2467 (1.0457-1.4862)
smgJKy	finn-b-G6_CARPTU	Carpal tunnel syndrome || id:finn-b-G6_CARPTU	Adenosine 5'-diphosphate (ADP) to arginine ratio	2	1.25663	0.993631	1.58924	1.2566 (0.9936-1.5892)
7Wszjn	finn-b-G6_CARPTU	Carpal tunnel syndrome || id:finn-b-G6_CARPTU	Adenosine 5'-diphosphate (ADP) to N-acetylneuraminate ratio	3	1.27927	1.0768	1.5198	1.2793 (1.0768-1.5198)
y5xDSD	finn-b-G6_CARPTU	Carpal tunnel syndrome || id:finn-b-G6_CARPTU	Glutamine to asparagine ratio	7	1.29691	1.0437	1.61155	1.2969 (1.0437-1.6116)
KwMJUm	finn-b-G6_CARPTU	Carpal tunnel syndrome || id:finn-b-G6_CARPTU	Cysteinylglycine to glutamate ratio	3	1.2992	1.12285	1.50324	1.2992 (1.1228-1.5032)
3o1GRG	finn-b-G6_CARPTU	Carpal tunnel syndrome || id:finn-b-G6_CARPTU	Imidazole lactate levels	9	1.33088	0.999019	1.77298	1.3309 (0.999-1.773)
f9TEad	finn-b-G6_CARPTU	Carpal tunnel syndrome || id:finn-b-G6_CARPTU	Androsterone sulfate levels	11	1.33957	1.12222	1.59902	1.3396 (1.1222-1.599)
KpUq58	finn-b-G6_CARPTU	Carpal tunnel syndrome || id:finn-b-G6_CARPTU	Arginine to glutamate ratio	4	1.36897	1.11151	1.68607	1.369 (1.1115-1.6861)
10ELok	finn-b-G6_CARPTU	Carpal tunnel syndrome || id:finn-b-G6_CARPTU	Cysteine-glutathione disulfide levels	4	1.40311	1.08889	1.80799	1.4031 (1.0889-1.808)
qIhCT3	finn-b-G6_CARPTU	Carpal tunnel syndrome || id:finn-b-G6_CARPTU	Butyrylglycine levels	6	1.40823	1.06598	1.86035	1.4082 (1.066-1.8604)
89Aziw	finn-b-G6_CARPTU	Carpal tunnel syndrome || id:finn-b-G6_CARPTU	Cortisone to cortisol ratio	5	1.42085	1.04286	1.93583	1.4208 (1.0429-1.9358)
