# Supplementary material for: Causal relationship between plasma metabolites and carpal tunnel syndrome risk: evidence from a mendelian randomization study
Source: Front Mol Biosci. 2024 Oct 3;11:1431329. doi: 10.3389/fmolb.2024.1431329 (PMC11484071; doi:10.3389/fmolb.2024.1431329)
Supplement: Supplementary file 10 [file Table4.XLSX]

## Sheet: Sheet1
id.exposure	id.outcome	outcome	exposure	nsnp	or	or_lci95	or_uci95	estimate
mXxGMo	finn-b-G6_CARPTU	Carpal tunnel syndrome || id:finn-b-G6_CARPTU	Adenosine 5'-monophosphate (AMP) to phosphate ratio	4	0.575759	0.448992	0.738316	0.5758 (0.449-0.7383)
5ggQcr	finn-b-G6_CARPTU	Carpal tunnel syndrome || id:finn-b-G6_CARPTU	N-acetyl-isoputreanine levels	7	0.66303	0.49824	0.882324	0.663 (0.4982-0.8823)
ZhzcBw	finn-b-G6_CARPTU	Carpal tunnel syndrome || id:finn-b-G6_CARPTU	X-21470 levels	8	0.673354	0.479284	0.946006	0.6734 (0.4793-0.946)
4jVQcb	finn-b-G6_CARPTU	Carpal tunnel syndrome || id:finn-b-G6_CARPTU	Ascorbic acid 2-sulfate levels	2	0.683516	0.541103	0.86341	0.6835 (0.5411-0.8634)
JCtYLM	finn-b-G6_CARPTU	Carpal tunnel syndrome || id:finn-b-G6_CARPTU	Adenosine 5'-diphosphate (ADP) to phosphate ratio	3	0.71284	0.544535	0.933163	0.7128 (0.5445-0.9332)
HdCEsu	finn-b-G6_CARPTU	Carpal tunnel syndrome || id:finn-b-G6_CARPTU	3b-hydroxy-5-cholenoic acid levels	6	0.728706	0.561134	0.946319	0.7287 (0.5611-0.9463)
TuwF7R	finn-b-G6_CARPTU	Carpal tunnel syndrome || id:finn-b-G6_CARPTU	X-22771 levels	21	0.72932	0.608128	0.874664	0.7293 (0.6081-0.8747)
gOwMku	finn-b-G6_CARPTU	Carpal tunnel syndrome || id:finn-b-G6_CARPTU	Methyl indole-3-acetate levels	3	0.737413	0.620973	0.875687	0.7374 (0.621-0.8757)
hjwO44	finn-b-G6_CARPTU	Carpal tunnel syndrome || id:finn-b-G6_CARPTU	X-23739 levels	3	0.746594	0.550532	1.01248	0.7466 (0.5505-1.0125)
snR82E	finn-b-G6_CARPTU	Carpal tunnel syndrome || id:finn-b-G6_CARPTU	Sucrose levels	2	0.754728	0.622623	0.914864	0.7547 (0.6226-0.9149)
VPUtNs	finn-b-G6_CARPTU	Carpal tunnel syndrome || id:finn-b-G6_CARPTU	X-12731 levels	4	0.758668	0.597139	0.96389	0.7587 (0.5971-0.9639)
0C8Spi	finn-b-G6_CARPTU	Carpal tunnel syndrome || id:finn-b-G6_CARPTU	1-lignoceroyl-GPC (24:0) levels	3	0.776738	0.622344	0.969433	0.7767 (0.6223-0.9694)
AqFH3s	finn-b-G6_CARPTU	Carpal tunnel syndrome || id:finn-b-G6_CARPTU	Cysteinylglycine to taurine ratio	2	0.786447	0.613358	1.00838	0.7864 (0.6134-1.0084)
E0rDTY	finn-b-G6_CARPTU	Carpal tunnel syndrome || id:finn-b-G6_CARPTU	Glycochenodeoxycholate levels	4	0.804238	0.645801	1.00154	0.8042 (0.6458-1.0015)
HZhs8g	finn-b-G6_CARPTU	Carpal tunnel syndrome || id:finn-b-G6_CARPTU	X-18888 levels	4	0.806552	0.646153	1.00677	0.8066 (0.6462-1.0068)
jJ0TeT	finn-b-G6_CARPTU	Carpal tunnel syndrome || id:finn-b-G6_CARPTU	Homocitrulline levels	6	0.8097	0.687636	0.953432	0.8097 (0.6876-0.9534)
9Wm8DZ	finn-b-G6_CARPTU	Carpal tunnel syndrome || id:finn-b-G6_CARPTU	Dodecadienoate (12:2) levels	5	0.809827	0.672539	0.97514	0.8098 (0.6725-0.9751)
QmDCnl	finn-b-G6_CARPTU	Carpal tunnel syndrome || id:finn-b-G6_CARPTU	Indolin-2-one levels	2	0.818301	0.670282	0.999006	0.8183 (0.6703-0.999)
k3qyKU	finn-b-G6_CARPTU	Carpal tunnel syndrome || id:finn-b-G6_CARPTU	Phosphate to glutamine ratio	11	0.828999	0.711393	0.966049	0.829 (0.7114-0.966)
WNTJBs	finn-b-G6_CARPTU	Carpal tunnel syndrome || id:finn-b-G6_CARPTU	Glutarate (C5-DC) to salicylate ratio	2	0.832841	0.708651	0.978795	0.8328 (0.7087-0.9788)
0KWaYX	finn-b-G6_CARPTU	Carpal tunnel syndrome || id:finn-b-G6_CARPTU	Salicylate to citrate ratio	3	0.833984	0.691788	1.00541	0.834 (0.6918-1.0054)
Pb5lOF	finn-b-G6_CARPTU	Carpal tunnel syndrome || id:finn-b-G6_CARPTU	Cysteinylglycine disulfide levels	5	0.846621	0.778421	0.920796	0.8466 (0.7784-0.9208)
2Ets5f	finn-b-G6_CARPTU	Carpal tunnel syndrome || id:finn-b-G6_CARPTU	N-acetyltaurine levels	5	0.848249	0.757926	0.949335	0.8482 (0.7579-0.9493)
2uUdKe	finn-b-G6_CARPTU	Carpal tunnel syndrome || id:finn-b-G6_CARPTU	Alpha-ketoglutarate to ornithine ratio	2	0.852471	0.72535	1.00187	0.8525 (0.7254-1.0019)
8eqvuc	finn-b-G6_CARPTU	Carpal tunnel syndrome || id:finn-b-G6_CARPTU	Cysteinylglycine levels	4	0.85706	0.747968	0.982063	0.8571 (0.748-0.9821)
lw6MPE	finn-b-G6_CARPTU	Carpal tunnel syndrome || id:finn-b-G6_CARPTU	X-11795 levels	3	0.857919	0.736361	0.999543	0.8579 (0.7364-0.9995)
MGp4GR	finn-b-G6_CARPTU	Carpal tunnel syndrome || id:finn-b-G6_CARPTU	X-25828 levels	11	0.859142	0.749494	0.984831	0.8591 (0.7495-0.9848)
gDsRLd	finn-b-G6_CARPTU	Carpal tunnel syndrome || id:finn-b-G6_CARPTU	Cys-gly, oxidized levels	3	0.866862	0.788148	0.953437	0.8669 (0.7881-0.9534)
QMRKNj	finn-b-G6_CARPTU	Carpal tunnel syndrome || id:finn-b-G6_CARPTU	Paraxanthine to linoleate (18:2n6) ratio	2	0.874587	0.780307	0.980259	0.8746 (0.7803-0.9803)
tT0o9t	finn-b-G6_CARPTU	Carpal tunnel syndrome || id:finn-b-G6_CARPTU	3-formylindole levels	7	0.878818	0.80095	0.964258	0.8788 (0.8009-0.9643)
00rCIR	finn-b-G6_CARPTU	Carpal tunnel syndrome || id:finn-b-G6_CARPTU	X-13729 levels	3	0.889377	0.808125	0.978799	0.8894 (0.8081-0.9788)
gfZQnv	finn-b-G6_CARPTU	Carpal tunnel syndrome || id:finn-b-G6_CARPTU	N6-acetyllysine levels	5	0.889878	0.814074	0.972739	0.8899 (0.8141-0.9727)
fcVE6m	finn-b-G6_CARPTU	Carpal tunnel syndrome || id:finn-b-G6_CARPTU	Retinol (Vitamin A) levels	2	0.900453	0.829816	0.977103	0.9005 (0.8298-0.9771)
Ih1vs8	finn-b-G6_CARPTU	Carpal tunnel syndrome || id:finn-b-G6_CARPTU	X-21807 levels	2	0.900815	0.823662	0.985194	0.9008 (0.8237-0.9852)
9pLkGz	finn-b-G6_CARPTU	Carpal tunnel syndrome || id:finn-b-G6_CARPTU	Paraxanthine to 5-acetylamino-6-formylamino-3-methyluracil ratio	5	0.909293	0.865269	0.955557	0.9093 (0.8653-0.9556)
pcm9Tl	finn-b-G6_CARPTU	Carpal tunnel syndrome || id:finn-b-G6_CARPTU	5alpha-androstan-3beta,17beta-diol monosulfate (2) levels	6	0.911688	0.842316	0.986774	0.9117 (0.8423-0.9868)
tfqzzb	finn-b-G6_CARPTU	Carpal tunnel syndrome || id:finn-b-G6_CARPTU	Urea levels	4	0.923005	0.849816	1.0025	0.923 (0.8498-1.0025)
MjJB5F	finn-b-G6_CARPTU	Carpal tunnel syndrome || id:finn-b-G6_CARPTU	X-24307 levels	2	0.94377	0.899938	0.989737	0.9438 (0.8999-0.9897)
Mb4SKo	finn-b-G6_CARPTU	Carpal tunnel syndrome || id:finn-b-G6_CARPTU	Glyco-beta-muricholate levels	7	0.955138	0.912113	1.00019	0.9551 (0.9121-1.0002)
ujTVWS	finn-b-G6_CARPTU	Carpal tunnel syndrome || id:finn-b-G6_CARPTU	Glucuronate levels	89	0.974975	0.965034	0.985018	0.975 (0.965-0.985)
c4BVJO	finn-b-G6_CARPTU	Carpal tunnel syndrome || id:finn-b-G6_CARPTU	Histidine to alanine ratio	4	0.983238	0.973616	0.992955	0.9832 (0.9736-0.993)
ZfHP5S	finn-b-G6_CARPTU	Carpal tunnel syndrome || id:finn-b-G6_CARPTU	Histidine to glutamine ratio	5	1.05446	1.00742	1.1037	1.0545 (1.0074-1.1037)
UKwNVR	finn-b-G6_CARPTU	Carpal tunnel syndrome || id:finn-b-G6_CARPTU	N2,N5-diacetylornithine levels	7	1.0609	0.997837	1.12795	1.0609 (0.9978-1.1279)
z5qj23	finn-b-G6_CARPTU	Carpal tunnel syndrome || id:finn-b-G6_CARPTU	N-acetylaspartate (naa) levels	8	1.06739	1.02622	1.11021	1.0674 (1.0262-1.1102)
BqUDDy	finn-b-G6_CARPTU	Carpal tunnel syndrome || id:finn-b-G6_CARPTU	2-ketocaprylate levels	8	1.08155	1.00021	1.1695	1.0815 (1.0002-1.1695)
yKpcKz	finn-b-G6_CARPTU	Carpal tunnel syndrome || id:finn-b-G6_CARPTU	Taurodeoxycholate levels	2	1.08958	1.02303	1.16045	1.0896 (1.023-1.1604)
G4RvwB	finn-b-G6_CARPTU	Carpal tunnel syndrome || id:finn-b-G6_CARPTU	1-stearoyl-2-arachidonoyl-GPI (18:0/20:4) levels	7	1.10265	0.997637	1.21872	1.1027 (0.9976-1.2187)
7n3vXQ	finn-b-G6_CARPTU	Carpal tunnel syndrome || id:finn-b-G6_CARPTU	Linoleoyl-arachidonoyl-glycerol (18:2/20:4) [1] levels	3	1.11623	1.00063	1.24517	1.1162 (1.0006-1.2452)
WUnnz2	finn-b-G6_CARPTU	Carpal tunnel syndrome || id:finn-b-G6_CARPTU	Malate levels	3	1.11968	0.995232	1.25968	1.1197 (0.9952-1.2597)
aA43Mz	finn-b-G6_CARPTU	Carpal tunnel syndrome || id:finn-b-G6_CARPTU	Ceramide (d18:1/16:0) levels	3	1.12324	1.01828	1.23901	1.1232 (1.0183-1.239)
8rCYAw	finn-b-G6_CARPTU	Carpal tunnel syndrome || id:finn-b-G6_CARPTU	S-carboxyethylcysteine levels	6	1.13138	1.02988	1.24289	1.1314 (1.0299-1.2429)
C1RgGc	finn-b-G6_CARPTU	Carpal tunnel syndrome || id:finn-b-G6_CARPTU	Allantoin levels	3	1.13675	0.995963	1.29744	1.1368 (0.996-1.2974)
1yDZmL	finn-b-G6_CARPTU	Carpal tunnel syndrome || id:finn-b-G6_CARPTU	Adenosine 5'-diphosphate (ADP) to glutamate ratio	4	1.14872	1.01363	1.30182	1.1487 (1.0136-1.3018)
TFGdLE	finn-b-G6_CARPTU	Carpal tunnel syndrome || id:finn-b-G6_CARPTU	Ethylmalonate levels	17	1.14952	0.994929	1.32813	1.1495 (0.9949-1.3281)
5EjKRV	finn-b-G6_CARPTU	Carpal tunnel syndrome || id:finn-b-G6_CARPTU	Adenosine 5'-diphosphate (ADP) to gluconate ratio	3	1.1505	0.997716	1.32667	1.1505 (0.9977-1.3267)
FUXMT1	finn-b-G6_CARPTU	Carpal tunnel syndrome || id:finn-b-G6_CARPTU	Carotene diol (3) levels	3	1.15255	1.01566	1.30789	1.1526 (1.0157-1.3079)
INqBcq	finn-b-G6_CARPTU	Carpal tunnel syndrome || id:finn-b-G6_CARPTU	Linoleoyl ethanolamide levels	4	1.15308	0.995606	1.33547	1.1531 (0.9956-1.3355)
BElCX1	finn-b-G6_CARPTU	Carpal tunnel syndrome || id:finn-b-G6_CARPTU	Choline phosphate to phosphoethanolamine ratio	2	1.15322	1.02451	1.29811	1.1532 (1.0245-1.2981)
uPeku4	finn-b-G6_CARPTU	Carpal tunnel syndrome || id:finn-b-G6_CARPTU	Sulfate of piperine metabolite C16H19NO3 (3) levels	4	1.17454	0.999023	1.3809	1.1745 (0.999-1.3809)
AMTUDI	finn-b-G6_CARPTU	Carpal tunnel syndrome || id:finn-b-G6_CARPTU	3-methyl-2-oxobutyrate levels	4	1.18052	1.00007	1.39354	1.1805 (1.0001-1.3935)
ppg7hW	finn-b-G6_CARPTU	Carpal tunnel syndrome || id:finn-b-G6_CARPTU	Gamma-glutamylisoleucine levels	2	1.18486	1.03376	1.35804	1.1849 (1.0338-1.358)
Epg8Le	finn-b-G6_CARPTU	Carpal tunnel syndrome || id:finn-b-G6_CARPTU	Tryptophan levels	4	1.18565	1.03498	1.35825	1.1856 (1.035-1.3582)
FSOfv9	finn-b-G6_CARPTU	Carpal tunnel syndrome || id:finn-b-G6_CARPTU	X-12101 levels	8	1.19386	0.992601	1.43592	1.1939 (0.9926-1.4359)
sTUlnA	finn-b-G6_CARPTU	Carpal tunnel syndrome || id:finn-b-G6_CARPTU	N4-acetylcytidine levels	11	1.20456	1.01911	1.42375	1.2046 (1.0191-1.4237)
5kJBgF	finn-b-G6_CARPTU	Carpal tunnel syndrome || id:finn-b-G6_CARPTU	Adenosine 5'-diphosphate (ADP) to choline ratio	3	1.20537	1.00133	1.45098	1.2054 (1.0013-1.451)
Sx0GTw	finn-b-G6_CARPTU	Carpal tunnel syndrome || id:finn-b-G6_CARPTU	Cortolone glucuronide (1) levels	7	1.22766	1.08204	1.39287	1.2277 (1.082-1.3929)
sesf7o	finn-b-G6_CARPTU	Carpal tunnel syndrome || id:finn-b-G6_CARPTU	Sphingomyelin (d18:0/18:0, d19:0/17:0) levels	7	1.24665	1.0457	1.48623	1.2467 (1.0457-1.4862)
smgJKy	finn-b-G6_CARPTU	Carpal tunnel syndrome || id:finn-b-G6_CARPTU	Adenosine 5'-diphosphate (ADP) to arginine ratio	2	1.25663	0.993631	1.58924	1.2566 (0.9936-1.5892)
7Wszjn	finn-b-G6_CARPTU	Carpal tunnel syndrome || id:finn-b-G6_CARPTU	Adenosine 5'-diphosphate (ADP) to N-acetylneuraminate ratio	3	1.27927	1.0768	1.5198	1.2793 (1.0768-1.5198)
y5xDSD	finn-b-G6_CARPTU	Carpal tunnel syndrome || id:finn-b-G6_CARPTU	Glutamine to asparagine ratio	7	1.29691	1.0437	1.61155	1.2969 (1.0437-1.6116)
KwMJUm	finn-b-G6_CARPTU	Carpal tunnel syndrome || id:finn-b-G6_CARPTU	Cysteinylglycine to glutamate ratio	3	1.2992	1.12285	1.50324	1.2992 (1.1228-1.5032)
3o1GRG	finn-b-G6_CARPTU	Carpal tunnel syndrome || id:finn-b-G6_CARPTU	Imidazole lactate levels	9	1.33088	0.999019	1.77298	1.3309 (0.999-1.773)
f9TEad	finn-b-G6_CARPTU	Carpal tunnel syndrome || id:finn-b-G6_CARPTU	Androsterone sulfate levels	11	1.33957	1.12222	1.59902	1.3396 (1.1222-1.599)
KpUq58	finn-b-G6_CARPTU	Carpal tunnel syndrome || id:finn-b-G6_CARPTU	Arginine to glutamate ratio	4	1.36897	1.11151	1.68607	1.369 (1.1115-1.6861)
10ELok	finn-b-G6_CARPTU	Carpal tunnel syndrome || id:finn-b-G6_CARPTU	Cysteine-glutathione disulfide levels	4	1.40311	1.08889	1.80799	1.4031 (1.0889-1.808)
qIhCT3	finn-b-G6_CARPTU	Carpal tunnel syndrome || id:finn-b-G6_CARPTU	Butyrylglycine levels	6	1.40823	1.06598	1.86035	1.4082 (1.066-1.8604)
89Aziw	finn-b-G6_CARPTU	Carpal tunnel syndrome || id:finn-b-G6_CARPTU	Cortisone to cortisol ratio	5	1.42085	1.04286	1.93583	1.4208 (1.0429-1.9358)
