# Supplementary material for: Causal relationship between plasma metabolites and carpal tunnel syndrome risk: evidence from a mendelian randomization study
Source: Front Mol Biosci. 2024 Oct 3;11:1431329. doi: 10.3389/fmolb.2024.1431329 (PMC11484071; doi:10.3389/fmolb.2024.1431329)
Supplement: Supplementary file 11 [file Table1.XLSX]

## Sheet: Supplementary Table 1.7373 SNPs
chr.exposure	pos.exposure	effect_allele.exposure	other_allele.exposure	eaf.exposure	beta.exposure	se.exposure	pval.exposure	SNP	exposure	mr_keep.exposure	pval_origin.exposure	id.exposure	R2
2	10939414	C	T	0.119622	0.119528	0.0242901	8.62e-07	rs10174021	X-13729 levels	TRUE	reported	00rCIR	0.000614561
4	3481310	A	G	0.611796	0.0801034	0.0160688	6.2e-07	rs10937929	X-13729 levels	TRUE	reported	00rCIR	0.00142235
10	91471197	G	C	0.0464863	0.201184	0.0374958	8.07e-08	rs117144859	X-13729 levels	TRUE	reported	00rCIR	0.000307523
16	28999791	C	T	0.990561	0.425383	0.0804237	1.23e-07	rs116938011	X-13729 levels	TRUE	reported	00rCIR	6.30374e-05
6	54906289	T	C	0.988636	0.389279	0.0781082	6.23e-07	rs115151170	X-12730 levels	TRUE	reported	01chvy	6.72489e-05
8	37590329	T	G	0.95579	0.206756	0.0409169	4.35e-07	rs35928472	X-12730 levels	TRUE	reported	01chvy	0.000260016
4	173523870	G	T	0.986667	0.329579	0.066068	6.09e-07	rs192969006	Phenylacetylcarnitine levels	TRUE	reported	0aFqW2	7.88949e-05
6	160143444	C	G	0.825262	0.164521	0.0199151	1.44e-16	rs662138	Phenylacetylcarnitine levels	TRUE	reported	0aFqW2	0.00237171
8	99439567	C	T	0.0515241	0.167285	0.0341826	9.89e-07	rs117994658	Phenylacetylcarnitine levels	TRUE	reported	0aFqW2	0.000282062
10	59707424	T	G	0.77012	0.188618	0.0182942	6.33e-25	rs1171617	Phenylacetylcarnitine levels	TRUE	reported	0aFqW2	0.00453527
11	58903204	T	G	0.559633	0.084489	0.0158642	1.01e-07	rs11603726	Phenylacetylcarnitine levels	TRUE	reported	0aFqW2	0.00168456
12	57080752	A	G	0.981191	0.28132	0.0550614	3.24e-07	rs138369383	Phenylacetylcarnitine levels	TRUE	reported	0aFqW2	0.000116097
2	61659967	G	A	0.94898	0.179476	0.0358206	5.43e-07	rs115020183	Andro steroid monosulfate C19H28O6S (1) levels	TRUE	reported	0AMT72	0.000292922
3	196215616	A	G	0.383794	0.108214	0.0163486	3.61e-11	rs2342307	Andro steroid monosulfate C19H28O6S (1) levels	TRUE	reported	0AMT72	0.00249709
6	25874195	A	G	0.0725665	0.259274	0.0301369	7.75e-18	rs13198474	Andro steroid monosulfate C19H28O6S (1) levels	TRUE	reported	0AMT72	0.00120045
7	99477415	C	T	0.0359946	0.828762	0.0412966	1.39e-89	rs148982377	Andro steroid monosulfate C19H28O6S (1) levels	TRUE	reported	0AMT72	0.00336784
7	100269081	A	G	0.00837725	0.447032	0.0868865	2.68e-07	rs148621540	Andro steroid monosulfate C19H28O6S (1) levels	TRUE	reported	0AMT72	5.29938e-05
8	64217805	A	C	0.958086	0.195128	0.038754	4.78e-07	rs118157721	Andro steroid monosulfate C19H28O6S (1) levels	TRUE	reported	0AMT72	0.000245344
10	95068566	T	C	0.721659	0.146263	0.0175046	6.51e-17	rs2071426	Andro steroid monosulfate C19H28O6S (1) levels	TRUE	reported	0AMT72	0.0033797
2	152521945	C	T	0.670045	0.0799043	0.0162935	9.39e-07	rs4664114	1-(1-enyl-palmitoyl)-2-oleoyl-GPE (p-16:0/18:1) levels	TRUE	reported	0BNcT5	0.00128137
3	193125616	G	A	0.965112	0.204714	0.0414567	7.89e-07	rs115713394	1-(1-enyl-palmitoyl)-2-oleoyl-GPE (p-16:0/18:1) levels	TRUE	reported	0BNcT5	0.000197862
6	34615243	C	A	0.205314	0.0969977	0.0194661	6.26e-07	rs12201824	1-(1-enyl-palmitoyl)-2-oleoyl-GPE (p-16:0/18:1) levels	TRUE	reported	0BNcT5	0.0009763
8	128447767	A	T	0.824904	0.10288	0.0208299	7.85e-07	rs35123073	1-(1-enyl-palmitoyl)-2-oleoyl-GPE (p-16:0/18:1) levels	TRUE	reported	0BNcT5	0.000849125
17	59309110	G	A	0.0106086	0.369815	0.0744814	6.86e-07	rs186029333	1-(1-enyl-palmitoyl)-2-oleoyl-GPE (p-16:0/18:1) levels	TRUE	reported	0BNcT5	6.23597e-05
19	55229837	G	A	0.839694	0.157905	0.0210476	6.27e-14	rs3826886	1-(1-enyl-palmitoyl)-2-oleoyl-GPE (p-16:0/18:1) levels	TRUE	reported	0BNcT5	0.00182584
4	33377297	T	C	0.986488	0.325387	0.0655761	6.98e-07	rs77787114	1-lignoceroyl-GPC (24:0) levels	TRUE	reported	0C8Spi	7.909e-05
7	133375782	T	C	0.787022	0.0927512	0.0187981	8.05e-07	rs17575985	1-lignoceroyl-GPC (24:0) levels	TRUE	reported	0C8Spi	0.000983415
11	61814292	T	C	0.691227	0.135833	0.0166808	3.85e-16	rs174560	1-lignoceroyl-GPC (24:0) levels	TRUE	reported	0C8Spi	0.00341068
15	59840593	C	A	0.960118	0.22298	0.042892	2.01e-07	rs1437468	Docosahexaenoylcholine levels	TRUE	reported	0e1iYF	0.000249393
2	27508073	C	T	0.585951	0.159013	0.0136222	1.75e-31	rs1260326	Mannose to glycerol ratio	TRUE	reported	0FBXVU	0.00796687
12	29671278	C	T	0.98654	0.312337	0.0586079	9.86e-08	rs142193802	Mannose to glycerol ratio	TRUE	reported	0FBXVU	9.0887e-05
18	61632432	C	G	0.931681	0.147044	0.0274062	8.08e-08	rs7241147	Mannose to glycerol ratio	TRUE	reported	0FBXVU	0.000441581
1	46182221	G	A	0.475076	0.102077	0.0158748	1.27e-10	rs12076680	Succinoyltaurine levels	TRUE	reported	0iEjVq	0.00248487
1	46405089	A	C	0.210283	0.392985	0.0184358	8e-101	rs324420	Succinoyltaurine levels	TRUE	reported	0iEjVq	0.0181848
1	46807073	G	A	0.832042	0.105918	0.0206802	3.03e-07	rs1890251	Succinoyltaurine levels	TRUE	reported	0iEjVq	0.000883446
1	159667397	G	C	0.115449	0.121563	0.0243428	5.92e-07	rs2369137	Succinoyltaurine levels	TRUE	reported	0iEjVq	0.000613732
9	101364001	C	A	0.85136	0.194097	0.0216383	2.96e-19	rs1341761	Succinoyltaurine levels	TRUE	reported	0iEjVq	0.00245383
16	12782705	T	C	0.979602	0.267361	0.0543183	8.56e-07	rs7190216	Succinoyltaurine levels	TRUE	reported	0iEjVq	0.000116665
19	15879621	C	T	0.707113	0.336663	0.0165042	1.72e-92	rs2108622	Succinoyltaurine levels	TRUE	reported	0iEjVq	0.020768
4	88307231	C	T	0.497027	0.0791272	0.0148481	9.87e-08	rs7660693	3-methyl-2-oxovalerate levels	TRUE	reported	0iizTO	0.00171095
6	156517427	A	C	0.939385	0.154962	0.0310005	5.77e-07	rs56107485	3-methyl-2-oxovalerate levels	TRUE	reported	0iizTO	0.000342881
11	36050283	T	C	0.159259	0.101193	0.0201862	5.36e-07	rs58729469	3-methyl-2-oxovalerate levels	TRUE	reported	0iizTO	0.000810891
18	10810833	C	T	0.952742	0.177185	0.0350913	4.44e-07	rs77876488	3-methyl-2-oxovalerate levels	TRUE	reported	0iizTO	0.000276635
20	858872	G	C	0.037094	0.215685	0.0396894	5.5e-08	rs6055350	3-methyl-2-oxovalerate levels	TRUE	reported	0iizTO	0.000254204
9	19585407	A	G	0.105332	0.124555	0.0252376	8e-07	rs12347873	Salicylate to citrate ratio	TRUE	reported	0KWaYX	0.000553162
11	122941343	C	T	0.993947	0.491988	0.0999605	8.57e-07	rs146691572	Salicylate to citrate ratio	TRUE	reported	0KWaYX	3.51236e-05
16	20549055	C	T	0.0239032	0.262946	0.0505526	1.98e-07	rs9922704	Salicylate to citrate ratio	TRUE	reported	0KWaYX	0.000152125
1	213977102	A	T	0.0299726	0.226274	0.0459113	8.29e-07	rs17712208	Gamma-glutamylthreonine levels	TRUE	reported	0LI0lv	0.000170193
2	27508073	C	T	0.587798	0.106396	0.0158301	1.8e-11	rs1260326	Gamma-glutamylthreonine levels	TRUE	reported	0LI0lv	0.0026377
8	3097459	C	G	0.954035	0.198787	0.0391691	3.87e-07	rs7838234	Gamma-glutamylthreonine levels	TRUE	reported	0LI0lv	0.000272198
12	46992289	A	C	0.245886	0.0891031	0.0181668	9.36e-07	rs4291756	Gamma-glutamylthreonine levels	TRUE	reported	0LI0lv	0.00107499
1	203177621	G	T	0.913927	0.130968	0.0265485	8.09e-07	rs903359	X-11787 levels	TRUE	reported	0M4Zng	0.000461353
2	73628380	G	T	0.77658	0.444806	0.0171704	5.8e-148	rs10178409	X-11787 levels	TRUE	reported	0M4Zng	0.0280603
5	66982704	T	C	0.00739247	0.447878	0.087681	3.26e-07	rs6890940	X-11787 levels	TRUE	reported	0M4Zng	4.61402e-05
6	56077740	G	T	0.028865	0.222219	0.0448971	7.44e-07	rs969513	X-11787 levels	TRUE	reported	0M4Zng	0.000165494
10	94965778	A	C	0.806655	0.337856	0.0186166	1.33e-73	rs4917639	X-11787 levels	TRUE	reported	0M4Zng	0.0123791
11	128486833	C	A	0.30818	0.081479	0.0164299	7.08e-07	rs4628683	X-11787 levels	TRUE	reported	0M4Zng	0.00126364
12	24165217	A	C	0.942284	0.16794	0.0322635	1.94e-07	rs77945651	X-11787 levels	TRUE	reported	0M4Zng	0.000355112
13	99866146	A	T	0.732868	0.110726	0.0174278	2.11e-10	rs2390354	X-11787 levels	TRUE	reported	0M4Zng	0.00190445
9	129499869	T	C	0.0190587	0.387298	0.0716175	6.38e-08	rs78837751	Alpha-hydroxycaproate levels	TRUE	reported	0oIwhF	0.000131763
12	114541409	C	A	0.0231878	0.340075	0.0657423	2.31e-07	rs116860269	Alpha-hydroxycaproate levels	TRUE	reported	0oIwhF	0.000146061
2	73564108	A	G	0.827406	0.101195	0.0193292	1.65e-07	rs79799178	3-(3-amino-3-carboxypropyl)uridine levels	TRUE	reported	0ozoDr	0.000943276
4	5519291	G	A	0.0104044	0.401517	0.0725569	3.13e-08	rs144098166	3-(3-amino-3-carboxypropyl)uridine levels	TRUE	reported	0ozoDr	7.59853e-05
16	20381010	G	A	0.80953	0.116107	0.0189775	9.47e-10	rs77924615	3-(3-amino-3-carboxypropyl)uridine levels	TRUE	reported	0ozoDr	0.00139092
2	210675783	C	A	0.691387	0.0983073	0.0181647	6.23e-08	rs1047891	Dihomo-linolenoyl-choline levels	TRUE	reported	0plknq	0.0015061
11	61850697	G	A	0.160343	0.116049	0.0226645	3.05e-07	rs61897795	Dihomo-linolenoyl-choline levels	TRUE	reported	0plknq	0.000850642
15	40296801	G	A	0.22816	0.0977531	0.019936	9.42e-07	rs2229691	Dihomo-linolenoyl-choline levels	TRUE	reported	0plknq	0.00102037
16	15053481	A	T	0.697845	0.0939073	0.0183417	3.06e-07	rs4985149	Dihomo-linolenoyl-choline levels	TRUE	reported	0plknq	0.00133202
16	16032907	C	T	0.610003	0.101806	0.0166081	8.79e-10	rs924138	Cysteine-glutathione disulfide levels	TRUE	reported	10ELok	0.00215429
18	77507921	T	C	0.0977182	0.137262	0.0268898	3.31e-07	rs113915091	Cysteine-glutathione disulfide levels	TRUE	reported	10ELok	0.000553665
22	24192670	CT	C	0.0168779	0.38799	0.0618048	3.44e-10	rs147440481	Cysteine-glutathione disulfide levels	TRUE	reported	10ELok	0.000157589
22	24601103	A	G	0.646322	0.289961	0.0165156	5.27e-69	rs3859862	Cysteine-glutathione disulfide levels	TRUE	reported	10ELok	0.0169805
3	185878164	C	T	0.0712367	0.153702	0.0293142	1.58e-07	rs35652985	N,N,N-trimethyl-5-aminovalerate levels	TRUE	reported	191PwI	0.000438345
5	130801664	C	T	0.950592	0.239564	0.0345332	4e-12	rs13357247	N,N,N-trimethyl-5-aminovalerate levels	TRUE	reported	191PwI	0.000544706
5	132349604	G	A	0.373309	0.17937	0.0153843	2.06e-31	rs272857	N,N,N-trimethyl-5-aminovalerate levels	TRUE	reported	191PwI	0.00766426
5	168085894	A	C	0.975846	0.258933	0.0489327	1.21e-07	rs115855008	N,N,N-trimethyl-5-aminovalerate levels	TRUE	reported	191PwI	0.000159056
6	14133342	T	C	0.162286	0.114421	0.0206573	3.04e-08	rs9382940	N,N,N-trimethyl-5-aminovalerate levels	TRUE	reported	191PwI	0.00100518
6	160130454	T	C	0.0689951	0.176096	0.0294943	2.37e-09	rs112201728	N,N,N-trimethyl-5-aminovalerate levels	TRUE	reported	191PwI	0.00055182
10	45459588	A	G	0.752866	0.114304	0.0173178	4.1e-11	rs11239528	N,N,N-trimethyl-5-aminovalerate levels	TRUE	reported	191PwI	0.0019534
16	89661275	G	A	0.536366	0.0821948	0.0151052	5.28e-08	rs258332	N,N,N-trimethyl-5-aminovalerate levels	TRUE	reported	191PwI	0.0017745
17	19529080	T	C	0.394753	0.113223	0.0154553	2.37e-13	rs11871125	N,N,N-trimethyl-5-aminovalerate levels	TRUE	reported	191PwI	0.00309013
9	107718105	A	G	0.977126	0.282261	0.0546831	2.45e-07	rs7038710	1,3-dimethylurate levels	TRUE	reported	1gqBj3	0.000143514
10	133391165	A	G	0.0292732	0.342008	0.0487503	2.29e-12	rs72868316	1,3-dimethylurate levels	TRUE	reported	1gqBj3	0.000337046
10	133589198	C	T	0.847512	0.120114	0.0228253	1.42e-07	rs11101870	1,3-dimethylurate levels	TRUE	reported	1gqBj3	0.000862462
17	38874390	G	A	0.889334	0.130753	0.0261663	5.82e-07	rs226220	1,3-dimethylurate levels	TRUE	reported	1gqBj3	0.000592246
7	133819962	G	T	0.984156	0.308503	0.0617153	5.77e-07	rs73155110	Arachidonate (20:4n6) to linoleate (18:2n6) ratio	TRUE	reported	1kpdFq	9.38989e-05
11	61820833	A	G	0.653567	0.413649	0.0154511	6.94e-158	rs174564	Arachidonate (20:4n6) to linoleate (18:2n6) ratio	TRUE	reported	1kpdFq	0.0391074
16	15046800	A	G	0.69287	0.101035	0.0166436	1.28e-09	rs6498541	Arachidonate (20:4n6) to linoleate (18:2n6) ratio	TRUE	reported	1kpdFq	0.00188985
4	153488537	G	A	0.987169	0.343196	0.0682438	4.93e-07	rs72971004	4-allylphenol sulfate levels	TRUE	reported	1ML8wN	7.72018e-05
6	25824581	T	C	0.246538	0.12943	0.0179115	4.97e-13	rs9467618	4-allylphenol sulfate levels	TRUE	reported	1ML8wN	0.00233752
10	7686973	T	G	0.309723	0.0887163	0.0168335	1.36e-07	rs1887333	4-allylphenol sulfate levels	TRUE	reported	1ML8wN	0.00143106
10	94957529	C	G	0.196665	0.10441	0.0193277	6.59e-08	rs56233220	4-allylphenol sulfate levels	TRUE	reported	1ML8wN	0.0011111
14	24798398	G	C	0.0140527	0.371184	0.0739318	5.15e-07	rs117743196	Delta-CEHC levels	TRUE	reported	1NHepF	8.41654e-05
19	15879621	C	T	0.712209	0.121079	0.019494	5.26e-10	rs2108622	Delta-CEHC levels	TRUE	reported	1NHepF	0.00190557
4	5820392	C	T	0.992974	0.56024	0.0954204	4.32e-09	rs146593209	X-21310 levels	TRUE	reported	1Q3T5G	5.79576e-05
14	31618832	T	A	0.971774	0.24877	0.0482059	2.46e-07	rs117145808	X-21310 levels	TRUE	reported	1Q3T5G	0.00017604
18	14895326	A	G	0.962251	0.210466	0.0417774	4.71e-07	rs138063775	X-21310 levels	TRUE	reported	1Q3T5G	0.000222169
10	25711423	G	T	0.856096	0.121756	0.024343	5.68e-07	rs35279456	N-lactoyl tyrosine levels	TRUE	reported	1WJOci	0.000742732
3	49109223	G	T	0.161638	0.144064	0.0283602	3.78e-07	rs113592495	Adenosine 5'-diphosphate (ADP) to tyrosine ratio	TRUE	reported	1WLYli	0.000842697
7	119632797	G	A	0.827694	0.140987	0.0272605	2.32e-07	rs10236510	Adenosine 5'-diphosphate (ADP) to tyrosine ratio	TRUE	reported	1WLYli	0.000919316
9	81798236	A	C	0.995824	0.793565	0.160559	7.71e-07	rs182261893	Adenosine 5'-diphosphate (ADP) to tyrosine ratio	TRUE	reported	1WLYli	2.44807e-05
17	54661426	G	A	0.842768	0.141631	0.0289023	9.57e-07	rs10468503	Adenosine 5'-diphosphate (ADP) to tyrosine ratio	TRUE	reported	1WLYli	0.00076684
1	28857742	C	T	0.93527	0.154698	0.0310703	6.39e-07	rs204082	Beta-citrylglutamate levels	TRUE	reported	1xUFca	0.00036168
3	183971350	C	T	0.554716	0.14065	0.0153046	3.93e-20	rs869417	Beta-citrylglutamate levels	TRUE	reported	1xUFca	0.00502745
4	110100784	A	G	0.14626	0.10885	0.0216692	5.08e-07	rs62325356	Beta-citrylglutamate levels	TRUE	reported	1xUFca	0.000759323
11	89325887	A	G	0.996319	1.40682	0.123801	6.35e-30	rs77228234	Beta-citrylglutamate levels	TRUE	reported	1xUFca	0.000114115
11	89369430	T	C	0.049536	0.300604	0.0355979	3.06e-17	rs116676205	Beta-citrylglutamate levels	TRUE	reported	1xUFca	0.000809099
11	90163289	C	T	0.484822	0.40642	0.0147553	5.22e-167	rs489009	Beta-citrylglutamate levels	TRUE	reported	1xUFca	0.0456665
2	233302980	G	A	0.426855	0.0868977	0.0151993	1.08e-08	rs6705993	Bilirubin degradation product, C16H18N2O5 (2) levels	TRUE	reported	1XWkrr	0.00192716
2	233670722	A	G	0.293813	0.48243	0.0157962	1e-200	rs2741044	Bilirubin degradation product, C16H18N2O5 (2) levels	TRUE	reported	1XWkrr	0.04664
4	46753814	T	A	0.985838	0.31759	0.0635707	5.86e-07	rs187006642	Bilirubin degradation product, C16H18N2O5 (2) levels	TRUE	reported	1XWkrr	8.39781e-05
10	3301962	G	T	0.044903	0.183561	0.0363808	4.52e-07	rs4881150	Bilirubin degradation product, C16H18N2O5 (2) levels	TRUE	reported	1XWkrr	0.000263114
3	184566574	A	G	0.0279305	0.29677	0.0598094	6.98e-07	rs139096844	Adenosine 5'-diphosphate (ADP) to glutamate ratio	TRUE	reported	1yDZmL	0.000161095
4	90118051	G	A	0.86683	0.153795	0.0291741	1.35e-07	rs76793825	Adenosine 5'-diphosphate (ADP) to glutamate ratio	TRUE	reported	1yDZmL	0.000773097
8	132914921	A	T	0.0640742	0.200289	0.0409439	9.99e-07	rs74701101	Adenosine 5'-diphosphate (ADP) to glutamate ratio	TRUE	reported	1yDZmL	0.000345832
9	81798236	A	C	0.99582	0.82485	0.155161	1.06e-07	rs182261893	Adenosine 5'-diphosphate (ADP) to glutamate ratio	TRUE	reported	1yDZmL	2.83462e-05
11	15009054	T	C	0.026	0.315783	0.063405	6.34e-07	rs117089554	Adenosine 5'-diphosphate (ADP) to glutamate ratio	TRUE	reported	1yDZmL	0.000151379
4	76488642	A	G	0.524467	0.076289	0.0149623	3.42e-07	rs7654754	O-sulfo-l-tyrosine levels	TRUE	reported	1yUOCA	0.00156254
4	175681135	G	A	0.983437	0.285708	0.058222	9.24e-07	rs61044623	O-sulfo-l-tyrosine levels	TRUE	reported	1yUOCA	9.45285e-05
6	44611762	G	A	0.962787	0.204836	0.0401355	3.33e-07	rs150259525	O-sulfo-l-tyrosine levels	TRUE	reported	1yUOCA	0.000224897
9	133276354	T	C	0.780192	0.107849	0.0178786	1.62e-09	rs600038	O-sulfo-l-tyrosine levels	TRUE	reported	1yUOCA	0.00150388
12	115477978	A	T	0.68343	0.0859277	0.0163716	1.53e-07	rs11067612	O-sulfo-l-tyrosine levels	TRUE	reported	1yUOCA	0.00143632
16	20381010	G	A	0.807231	0.101578	0.0192929	1.4e-07	rs77924615	O-sulfo-l-tyrosine levels	TRUE	reported	1yUOCA	0.00103955
22	50625049	C	T	0.0751308	0.28547	0.0282603	5.44e-24	rs6151429	O-sulfo-l-tyrosine levels	TRUE	reported	1yUOCA	0.00170872
6	158492220	A	G	0.886949	0.121244	0.0236791	3.05e-07	rs17504230	Tridecenedioate (C13:1-DC) levels	TRUE	reported	1YvHfI	0.00063353
11	97615665	C	T	0.749477	0.088963	0.0174749	3.56e-07	rs7943838	Tridecenedioate (C13:1-DC) levels	TRUE	reported	1YvHfI	0.00117273
15	50173024	G	A	0.633106	0.133134	0.0160875	1.28e-16	rs8041483	Tridecenedioate (C13:1-DC) levels	TRUE	reported	1YvHfI	0.00383374
17	1035013	T	C	0.0373198	0.196127	0.0400149	9.52e-07	rs12603517	Tridecenedioate (C13:1-DC) levels	TRUE	reported	1YvHfI	0.000207997
18	61583613	G	A	0.972047	0.239257	0.0463704	2.47e-07	rs11660516	Tridecenedioate (C13:1-DC) levels	TRUE	reported	1YvHfI	0.000174331
1	85397053	G	T	0.433444	0.0981957	0.0149412	4.96e-11	rs11161609	Dimethylarginine (sdma + adma) levels	TRUE	reported	1Z9sji	0.00255619
1	212147459	T	C	0.00897655	0.386738	0.0782846	7.81e-07	rs145979074	Dimethylarginine (sdma + adma) levels	TRUE	reported	1Z9sji	5.23213e-05
5	35039381	C	T	0.097907	0.244251	0.0246942	4.55e-23	rs37370	Dimethylarginine (sdma + adma) levels	TRUE	reported	1Z9sji	0.00208234
1	241770574	A	G	0.374863	0.0764484	0.0155956	9.49e-07	rs11809239	X-12117 levels	TRUE	reported	20y6OM	0.00135702
2	73539327	A	T	0.769001	0.0906394	0.0177825	3.45e-07	rs6704782	X-12117 levels	TRUE	reported	20y6OM	0.00111222
2	154172187	C	A	0.78752	0.0923331	0.0188274	9.38e-07	rs34427332	X-12117 levels	TRUE	reported	20y6OM	0.00096988
5	34854386	G	A	0.14927	0.119958	0.0209091	9.63e-09	rs368823	X-12117 levels	TRUE	reported	20y6OM	0.00100729
5	35037010	C	T	0.925838	0.580268	0.0284844	3e-92	rs37369	X-12117 levels	TRUE	reported	20y6OM	0.00686695
8	125494452	A	G	0.393059	0.0805334	0.0154424	1.84e-07	rs112875651	X-12117 levels	TRUE	reported	20y6OM	0.00156362
11	65376421	G	A	0.968326	0.306588	0.0425951	6.12e-13	rs34400381	X-12117 levels	TRUE	reported	20y6OM	0.000382929
21	36065268	G	A	0.408774	0.10504	0.0151551	4.18e-12	rs62229260	X-12117 levels	TRUE	reported	20y6OM	0.0027979
4	24398188	A	G	0.00888154	0.411676	0.0818841	4.97e-07	rs191953342	Phytanate levels	TRUE	reported	21FQww	5.36204e-05
5	82743655	C	T	0.0120019	0.355392	0.0706015	4.81e-07	rs16899885	Phytanate levels	TRUE	reported	21FQww	7.24099e-05
10	52243686	T	C	0.0308109	0.22064	0.04477	8.3e-07	rs150572890	Phytanate levels	TRUE	reported	21FQww	0.000174788
11	97536844	A	G	0.549314	0.0779674	0.0157103	6.95e-07	rs2601669	Phytanate levels	TRUE	reported	21FQww	0.00146945
12	77749852	T	A	0.971362	0.233432	0.0464245	4.95e-07	rs80045490	Phytanate levels	TRUE	reported	21FQww	0.000169495
14	77975077	G	A	0.3848	0.0820113	0.0158809	2.42e-07	rs57821801	Phytanate levels	TRUE	reported	21FQww	0.00152143
2	27519736	T	C	0.402968	0.0772673	0.0152412	3.99e-07	rs780093	1-myristoyl-2-arachidonoyl-GPC (14:0/20:4) levels	TRUE	reported	25z1jb	0.00149014
4	109643275	T	TC	0.598562	0.0740496	0.0150873	9.2e-07	rs35765265	1-myristoyl-2-arachidonoyl-GPC (14:0/20:4) levels	TRUE	reported	25z1jb	0.00139494
8	125487789	C	G	0.576876	0.0797106	0.0151092	1.32e-07	rs28601761	1-myristoyl-2-arachidonoyl-GPC (14:0/20:4) levels	TRUE	reported	25z1jb	0.00163721
11	61790331	T	C	0.654857	0.342018	0.0152893	7.75e-111	rs102275	1-myristoyl-2-arachidonoyl-GPC (14:0/20:4) levels	TRUE	reported	25z1jb	0.0272567
18	21438429	T	C	0.178758	0.0980528	0.0194601	4.69e-07	rs141332412	1-myristoyl-2-arachidonoyl-GPC (14:0/20:4) levels	TRUE	reported	25z1jb	0.000898195
19	19268740	C	T	0.924321	0.202338	0.0284539	1.15e-12	rs58542926	1-myristoyl-2-arachidonoyl-GPC (14:0/20:4) levels	TRUE	reported	25z1jb	0.000852455
19	19347579	A	G	0.989927	0.393446	0.0749319	1.52e-07	rs182611493	1-myristoyl-2-arachidonoyl-GPC (14:0/20:4) levels	TRUE	reported	25z1jb	6.62546e-05
6	31459190	C	T	0.168769	0.141036	0.0238088	3.15e-09	rs3093956	X-12127 levels	TRUE	reported	2BLjjS	0.00118633
7	50267738	A	G	0.671341	0.106638	0.0189729	1.9e-08	rs4385425	X-12127 levels	TRUE	reported	2BLjjS	0.00167977
14	35338618	A	T	0.740237	0.102091	0.020285	4.83e-07	rs9322948	X-12127 levels	TRUE	reported	2BLjjS	0.00117375
1	172002534	G	A	0.765122	0.0949049	0.0192819	8.57e-07	rs61805851	Cortisone to 4-cholesten-3-one ratio	TRUE	reported	2cTDbw	0.00104919
5	6629817	A	G	0.333407	0.0935968	0.0176147	1.08e-07	rs518673	Cortisone to 4-cholesten-3-one ratio	TRUE	reported	2cTDbw	0.00151221
10	17174420	T	C	0.528555	0.0837679	0.0163511	3.01e-07	rs2273735	Cortisone to 4-cholesten-3-one ratio	TRUE	reported	2cTDbw	0.00157611
16	31037834	A	G	0.634836	0.0850895	0.0169061	4.83e-07	rs55979739	Cortisone to 4-cholesten-3-one ratio	TRUE	reported	2cTDbw	0.0014152
18	7147393	C	T	0.406926	0.095895	0.0177553	6.63e-08	rs4797281	N-stearoyl-sphinganine (d18:0/18:0) levels	TRUE	reported	2DG9qb	0.00169654
20	12982070	A	G	0.394068	0.114573	0.0175115	6.04e-11	rs364585	N-stearoyl-sphinganine (d18:0/18:0) levels	TRUE	reported	2DG9qb	0.0024633
3	120792643	T	G	0.397809	0.0749647	0.0147908	4.01e-07	rs373188	N-acetyltaurine levels	TRUE	reported	2Ets5f	0.00148301
8	18222607	G	A	0.981724	0.421347	0.0529724	1.8e-15	rs4986782	N-acetyltaurine levels	TRUE	reported	2Ets5f	0.000273554
9	129907338	C	A	0.0164498	0.286574	0.0564118	3.77e-07	rs77338333	N-acetyltaurine levels	TRUE	reported	2Ets5f	0.000100622
10	16440482	C	G	0.522236	0.212083	0.0142756	6.33e-50	rs10795395	N-acetyltaurine levels	TRUE	reported	2Ets5f	0.0132711
10	16513333	A	G	0.917965	0.309459	0.0259822	1.04e-32	rs6602129	N-acetyltaurine levels	TRUE	reported	2Ets5f	0.00257445
15	82215950	G	C	0.980708	0.273856	0.0523212	1.66e-07	rs143418431	N-acetyltaurine levels	TRUE	reported	2Ets5f	0.000124915
16	20381010	G	A	0.807256	0.0958902	0.0185167	2.24e-07	rs77924615	N-acetyltaurine levels	TRUE	reported	2Ets5f	0.00100558
14	20653428	G	T	0.965799	0.239742	0.0452472	1.17e-07	rs116849224	3-(3-hydroxyphenyl)propionate levels	TRUE	reported	2hYu2l	0.000223481
1	33888570	T	C	0.95258	0.172258	0.0349599	8.34e-07	rs80077444	1-palmitoyl-2-docosahexaenoyl-gpc (16:0/22:6) levels	TRUE	reported	2jtoSR	0.000264291
1	62517323	G	A	0.658679	0.0960105	0.0155838	7.23e-10	rs11207979	1-palmitoyl-2-docosahexaenoyl-gpc (16:0/22:6) levels	TRUE	reported	2jtoSR	0.00205652
6	10982740	T	C	0.574745	0.149909	0.0150506	2.27e-23	rs3734398	1-palmitoyl-2-docosahexaenoyl-gpc (16:0/22:6) levels	TRUE	reported	2jtoSR	0.00584355
7	73612048	C	T	0.845846	0.103854	0.0207038	5.27e-07	rs17145750	1-palmitoyl-2-docosahexaenoyl-gpc (16:0/22:6) levels	TRUE	reported	2jtoSR	0.000790673
11	61802358	C	T	0.661474	0.165729	0.0157617	7.39e-26	rs174546	1-palmitoyl-2-docosahexaenoyl-gpc (16:0/22:6) levels	TRUE	reported	2jtoSR	0.00596623
11	116778201	G	C	0.131243	0.118755	0.0221652	8.43e-08	rs964184	1-palmitoyl-2-docosahexaenoyl-gpc (16:0/22:6) levels	TRUE	reported	2jtoSR	0.00078875
12	17392168	A	T	0.944195	0.177402	0.0326393	5.47e-08	rs12425245	1-palmitoyl-2-docosahexaenoyl-gpc (16:0/22:6) levels	TRUE	reported	2jtoSR	0.000375127
17	42727143	T	C	0.405527	0.0771389	0.0152926	4.55e-07	rs7209612	1-palmitoyl-2-docosahexaenoyl-gpc (16:0/22:6) levels	TRUE	reported	2jtoSR	0.00147822
20	59253316	A	G	0.0130313	0.324072	0.0662195	9.89e-07	rs142800334	1-palmitoyl-2-docosahexaenoyl-gpc (16:0/22:6) levels	TRUE	reported	2jtoSR	7.42346e-05
1	8944061	A	G	0.900468	0.13147	0.0266722	8.26e-07	rs72641545	1-palmitoyl-GPG (16:0) levels	TRUE	reported	2jxc5R	0.000524772
2	173867531	G	A	0.884743	0.124346	0.0251	7.27e-07	rs10172619	1-palmitoyl-GPG (16:0) levels	TRUE	reported	2jxc5R	0.000603122
12	20774489	T	G	0.360945	0.0833302	0.0166164	5.31e-07	rs8181659	1-palmitoyl-GPG (16:0) levels	TRUE	reported	2jxc5R	0.00139802
12	21209458	A	C	0.17061	0.246034	0.0208234	3.26e-32	rs11519272	1-palmitoyl-GPG (16:0) levels	TRUE	reported	2jxc5R	0.00476052
15	58379566	G	T	0.352085	0.117799	0.0174155	1.34e-11	rs1601935	1-palmitoyl-GPG (16:0) levels	TRUE	reported	2jxc5R	0.00251525
1	241550102	T	C	0.246003	0.209848	0.0161307	1.08e-38	rs61825638	X-15503 levels	TRUE	reported	2mR9gx	0.00756515
2	143020781	T	C	0.276399	0.141379	0.0157156	2.34e-19	rs352925	X-15503 levels	TRUE	reported	2mR9gx	0.00390075
5	45302374	C	A	0.85708	0.106837	0.0202633	1.35e-07	rs11740651	X-15503 levels	TRUE	reported	2mR9gx	0.000820619
6	14787645	A	G	0.0357633	0.187103	0.0380712	8.9e-07	rs116433805	X-15503 levels	TRUE	reported	2mR9gx	0.000200721
19	40847202	C	T	0.576415	0.0779498	0.0140217	2.71e-08	rs56113850	X-15503 levels	TRUE	reported	2mR9gx	0.00181848
1	209565446	G	A	0.989278	0.434714	0.0868423	5.56e-07	rs17014758	Ceramide (d18:1/17:0, d17:1/18:0) levels	TRUE	reported	2sv7Yq	6.40565e-05
7	90138220	A	G	0.766848	0.104391	0.0210729	7.28e-07	rs59809020	Ceramide (d18:1/17:0, d17:1/18:0) levels	TRUE	reported	2sv7Yq	0.00105738
14	63760878	A	G	0.128344	0.172157	0.0265579	9.03e-11	rs12879147	Ceramide (d18:1/17:0, d17:1/18:0) levels	TRUE	reported	2sv7Yq	0.00113289
16	60556837	C	T	0.812136	0.116999	0.0228391	3.01e-07	rs13335244	Ceramide (d18:1/17:0, d17:1/18:0) levels	TRUE	reported	2sv7Yq	0.000964901
19	8201555	G	C	0.781573	0.113446	0.0222911	3.59e-07	rs4804286	Ceramide (d18:1/17:0, d17:1/18:0) levels	TRUE	reported	2sv7Yq	0.0010656
22	44615811	C	G	0.0330378	0.248964	0.0503215	7.52e-07	rs1003023	Ceramide (d18:1/17:0, d17:1/18:0) levels	TRUE	reported	2sv7Yq	0.000188448
9	133741108	G	T	0.833437	0.106095	0.0209381	4.04e-07	rs10465165	Sarcosine levels	TRUE	reported	2TlrjE	0.000858956
14	47919824	G	A	0.729089	0.0872243	0.017535	6.55e-07	rs56077946	Sarcosine levels	TRUE	reported	2TlrjE	0.00117781
6	131573218	C	T	0.98072	0.279569	0.055927	5.77e-07	rs17788484	Alpha-ketoglutarate to ornithine ratio	TRUE	reported	2uUdKe	0.000113864
20	46608139	C	T	0.191115	0.130121	0.0197714	4.66e-11	rs6124830	Alpha-ketoglutarate to ornithine ratio	TRUE	reported	2uUdKe	0.00161364
1	16089094	G	A	0.73673	0.0905159	0.0171911	1.4e-07	rs28550594	2-hydroxypalmitate levels	TRUE	reported	2w2jno	0.00129586
9	104985855	G	C	0.724138	0.0892208	0.0172421	2.28e-07	rs10820752	2-hydroxypalmitate levels	TRUE	reported	2w2jno	0.00128905
22	33720884	C	G	0.00880282	0.420287	0.0796375	1.31e-07	rs142692985	2-hydroxypalmitate levels	TRUE	reported	2w2jno	5.85656e-05
2	233671659	T	A	0.940552	0.233236	0.0336519	4.18e-12	rs6714486	4-oxo-retinoic acid levels	TRUE	reported	2w9Gpi	0.000647282
2	233672032	C	T	0.0148607	0.496596	0.0659387	5.03e-14	rs72551330	4-oxo-retinoic acid levels	TRUE	reported	2w9Gpi	0.000200109
12	991093	G	A	0.953817	0.194071	0.0382941	4.02e-07	rs150127605	4-oxo-retinoic acid levels	TRUE	reported	2w9Gpi	0.00027265
14	56661436	A	G	0.0205996	0.337389	0.0653016	2.38e-07	rs139182841	3-(3-hydroxyphenyl)propionate sulfate levels	TRUE	reported	2Xowmx	0.000129789
2	10925882	G	A	0.97108	0.226697	0.0461527	9.02e-07	rs114554332	Gamma-CEHC levels	TRUE	reported	2Y11CR	0.000163286
2	233672032	C	T	0.0146738	0.393433	0.0640884	8.31e-10	rs72551330	Gamma-CEHC levels	TRUE	reported	2Y11CR	0.000131314
6	153155883	G	T	0.970273	0.238492	0.0455129	1.6e-07	rs79984619	Gamma-CEHC levels	TRUE	reported	2Y11CR	0.000190864
6	163587376	T	C	0.304372	0.0885984	0.0167072	1.14e-07	rs4709725	Gamma-CEHC levels	TRUE	reported	2Y11CR	0.00143493
12	124831101	G	A	0.151087	0.109964	0.0219952	5.75e-07	rs7485656	Gamma-CEHC levels	TRUE	reported	2Y11CR	0.000772573
19	15879621	C	T	0.703868	0.303931	0.0164749	5.4e-76	rs2108622	Gamma-CEHC levels	TRUE	reported	2Y11CR	0.0170956
2	31642836	T	C	0.29463	0.119857	0.0171034	2.42e-12	rs635304	Bilirubin (Z,Z) to etiocholanolone glucuronide ratio	TRUE	reported	2y8K0Y	0.00245957
2	32626815	C	G	0.965596	0.264303	0.0436181	1.37e-09	rs72787520	Bilirubin (Z,Z) to etiocholanolone glucuronide ratio	TRUE	reported	2y8K0Y	0.000293954
2	233759924	T	C	0.319481	0.344471	0.0166097	1.54e-95	rs887829	Bilirubin (Z,Z) to etiocholanolone glucuronide ratio	TRUE	reported	2y8K0Y	0.0225357
7	99477415	C	T	0.0321531	0.33312	0.0447565	9.85e-14	rs148982377	Bilirubin (Z,Z) to etiocholanolone glucuronide ratio	TRUE	reported	2y8K0Y	0.000415454
9	2187295	A	C	0.339276	0.084111	0.0168903	6.36e-07	rs7026165	Bilirubin (Z,Z) to etiocholanolone glucuronide ratio	TRUE	reported	2y8K0Y	0.0013397
10	95057722	A	G	0.977018	0.259957	0.0528182	8.58e-07	rs11572106	Bilirubin (Z,Z) to etiocholanolone glucuronide ratio	TRUE	reported	2y8K0Y	0.000131077
11	63108204	G	A	0.939343	0.745368	0.0319519	2.31e-120	rs142916825	Bilirubin (Z,Z) to etiocholanolone glucuronide ratio	TRUE	reported	2y8K0Y	0.00747238
11	63312298	C	T	0.591612	0.099509	0.0160719	5.96e-10	rs540582	Bilirubin (Z,Z) to etiocholanolone glucuronide ratio	TRUE	reported	2y8K0Y	0.00223205
21	28431702	A	G	0.873709	0.118439	0.0242031	9.9e-07	rs2831806	Bilirubin (Z,Z) to etiocholanolone glucuronide ratio	TRUE	reported	2y8K0Y	0.000636782
22	39336660	T	C	0.87056	0.120904	0.0235916	2.98e-07	rs12485061	Bilirubin (Z,Z) to etiocholanolone glucuronide ratio	TRUE	reported	2y8K0Y	0.000713244
2	125684211	A	G	0.0235416	0.251723	0.0505591	6.4e-07	rs13427484	Adenosine 5'-monophosphate (AMP) to asparagine ratio	TRUE	reported	303tlX	0.000137322
3	8695451	A	G	0.93645	0.154708	0.031623	9.97e-07	rs60110084	Adenosine 5'-monophosphate (AMP) to asparagine ratio	TRUE	reported	303tlX	0.000343262
14	104105483	C	G	0.86979	0.231559	0.0225607	1.03e-24	rs2282377	Adenosine 5'-monophosphate (AMP) to asparagine ratio	TRUE	reported	303tlX	0.00287529
16	17540208	A	C	0.0633105	0.15842	0.0311854	3.78e-07	rs75039646	Adenosine 5'-monophosphate (AMP) to asparagine ratio	TRUE	reported	303tlX	0.000368802
2	14659181	C	G	0.975306	0.244305	0.0489174	5.91e-07	rs79811894	Bilirubin (E,Z or Z,E) levels	TRUE	reported	30hvY9	0.000144771
2	233491648	C	G	0.103713	0.206669	0.0245207	3.51e-17	rs72982309	Bilirubin (E,Z or Z,E) levels	TRUE	reported	30hvY9	0.00159136
2	233600317	T	C	0.2953	0.499478	0.0157939	1e-200	rs2741012	Bilirubin (E,Z or Z,E) levels	TRUE	reported	30hvY9	0.0501563
12	21199381	G	A	0.156707	0.217989	0.0204943	2.01e-26	rs1871395	Bilirubin (E,Z or Z,E) levels	TRUE	reported	30hvY9	0.00360308
1	237000485	A	G	0.997691	0.777644	0.158023	8.61e-07	rs552759743	(16 or 17)-methylstearate (a19:0 or i19:0) levels	TRUE	reported	30WLcG	1.34424e-05
1	199280238	T	G	0.992611	0.456318	0.0898868	3.84e-07	rs16844546	Eicosenedioate (C20:1-DC) levels	TRUE	reported	32rfdW	4.55496e-05
4	160998899	A	G	0.0121173	0.349176	0.0705795	7.53e-07	rs138225350	Eicosenedioate (C20:1-DC) levels	TRUE	reported	32rfdW	7.06069e-05
12	20979253	G	A	0.0541831	0.181937	0.0336571	6.46e-08	rs7306128	Eicosenedioate (C20:1-DC) levels	TRUE	reported	32rfdW	0.000360881
12	20979640	G	A	0.0541831	0.181937	0.0336571	6.46e-08	rs11829410	Eicosenedioate (C20:1-DC) levels	TRUE	reported	32rfdW	0.000360881
12	21208653	G	T	0.167049	0.348161	0.0201158	4.1e-67	rs12318075	Eicosenedioate (C20:1-DC) levels	TRUE	reported	32rfdW	0.0100451
12	21293298	A	G	0.866147	0.20802	0.0223496	1.31e-20	rs10770795	Eicosenedioate (C20:1-DC) levels	TRUE	reported	32rfdW	0.00242044
18	39754740	C	A	0.987694	0.347575	0.0702244	7.44e-07	rs78237863	Eicosenedioate (C20:1-DC) levels	TRUE	reported	32rfdW	7.17576e-05
2	153181611	G	T	0.0301649	0.22788	0.0461708	7.99e-07	rs182245529	Eicosenedioate (C20:1-DC) levels	TRUE	reported	32rfdW	0.000171744
3	147569111	T	G	0.0216269	0.264128	0.0530146	6.29e-07	rs77304820	Eicosenedioate (C20:1-DC) levels	TRUE	reported	32rfdW	0.000126573
7	12782706	T	G	0.274194	0.0852009	0.0174071	9.85e-07	rs10250987	Eicosenedioate (C20:1-DC) levels	TRUE	reported	32rfdW	0.001149
1	180194255	A	G	0.912288	0.16414	0.0313825	1.69e-07	rs12371	Flavin adenine dinucleotide (FAD) levels	TRUE	reported	33mgCR	0.000527534
2	70183395	G	C	0.0672108	0.282801	0.0354025	1.37e-15	rs72841129	Flavin adenine dinucleotide (FAD) levels	TRUE	reported	33mgCR	0.000964097
2	70261338	C	T	0.85848	0.501154	0.0247027	1.66e-91	rs2706762	Flavin adenine dinucleotide (FAD) levels	TRUE	reported	33mgCR	0.0120505
6	31461735	A	G	0.0543113	0.260115	0.0396727	5.51e-11	rs62395307	Flavin adenine dinucleotide (FAD) levels	TRUE	reported	33mgCR	0.000532096
19	19268740	C	T	0.926753	0.181169	0.0345525	1.58e-07	rs58542926	Flavin adenine dinucleotide (FAD) levels	TRUE	reported	33mgCR	0.000449745
5	73051700	T	G	0.538363	0.0801124	0.0151952	1.35e-07	rs194493	Adenosine 5'-monophosphate (AMP) to methionine ratio	TRUE	reported	34YcS8	0.00166482
2	21207269	G	A	0.0539936	0.200037	0.0384608	1.98e-07	rs7603906	Docosahexaenoylcarnitine (C22:6) levels	TRUE	reported	35qRfn	0.000332985
5	132313493	A	G	0.309156	0.113978	0.018624	9.36e-10	rs270607	Docosahexaenoylcarnitine (C22:6) levels	TRUE	reported	35qRfn	0.00192778
6	10948633	A	G	0.436471	0.0976164	0.0176326	3.09e-08	rs1746764	Docosahexaenoylcarnitine (C22:6) levels	TRUE	reported	35qRfn	0.00181672
6	110413796	T	G	0.777514	0.110775	0.0211896	1.72e-07	rs2011082	Docosahexaenoylcarnitine (C22:6) levels	TRUE	reported	35qRfn	0.00113934
6	160122116	T	C	0.0719326	0.182543	0.0330773	3.42e-08	rs12208357	Docosahexaenoylcarnitine (C22:6) levels	TRUE	reported	35qRfn	0.000489982
7	19813771	A	T	0.951995	0.206742	0.0407965	4.03e-07	rs57011651	Docosahexaenoylcarnitine (C22:6) levels	TRUE	reported	35qRfn	0.000282839
8	5847953	G	A	0.0141306	0.361934	0.0727226	6.46e-07	rs148405661	Docosahexaenoylcarnitine (C22:6) levels	TRUE	reported	35qRfn	8.3158e-05
10	59706183	C	T	0.379646	0.0911057	0.0178393	3.27e-07	rs1171618	Docosahexaenoylcarnitine (C22:6) levels	TRUE	reported	35qRfn	0.00148033
11	61792609	G	A	0.70215	0.100391	0.0188195	9.59e-08	rs174538	Docosahexaenoylcarnitine (C22:6) levels	TRUE	reported	35qRfn	0.00143418
12	21227046	A	G	0.172798	0.118238	0.0226095	1.7e-07	rs58487503	Docosahexaenoylcarnitine (C22:6) levels	TRUE	reported	35qRfn	0.000942078
4	99224398	G	A	0.975046	0.252287	0.0465151	5.84e-08	rs187882577	Gulonate levels	TRUE	reported	36GgK9	0.000172496
8	144924391	C	T	0.048621	0.167575	0.0337562	6.9e-07	rs3879823	Gulonate levels	TRUE	reported	36GgK9	0.000274722
13	20522945	T	A	0.796634	0.107023	0.0180785	3.22e-09	rs61955537	Gulonate levels	TRUE	reported	36GgK9	0.00136827
21	14945612	C	T	0.578766	0.0870092	0.0148034	4.16e-09	rs2776037	Gulonate levels	TRUE	reported	36GgK9	0.00202973
3	26040084	G	C	0.027103	0.307798	0.0568069	6.02e-08	rs7429192	3-hydroxypyridine glucuronide levels	TRUE	reported	36w3Ez	0.00018656
4	154849113	T	G	0.852277	0.137694	0.0263632	1.76e-07	rs7676893	3-hydroxypyridine glucuronide levels	TRUE	reported	36w3Ez	0.000827688
5	117936778	A	G	0.466329	0.0943557	0.0185732	3.77e-07	rs4302625	3-hydroxypyridine glucuronide levels	TRUE	reported	36w3Ez	0.00154787
19	43685008	C	T	0.951092	0.211215	0.0421414	5.38e-07	rs519137	3-hydroxypyridine glucuronide levels	TRUE	reported	36w3Ez	0.000281606
1	46405089	C	A	0.791915	0.0944484	0.0189022	5.83e-07	rs324420	Cis 3,4-methyleneheptanoate levels	TRUE	reported	37eOXN	0.000991489
2	210675783	C	A	0.690267	0.0825666	0.0166887	7.52e-07	rs1047891	Cis 3,4-methyleneheptanoate levels	TRUE	reported	37eOXN	0.00126117
5	150104866	A	T	0.632215	0.0805183	0.0161313	5.99e-07	rs6859162	Cis 3,4-methyleneheptanoate levels	TRUE	reported	37eOXN	0.00139609
6	160130454	C	T	0.931089	0.148734	0.0302503	8.8e-07	rs112201728	Cis 3,4-methyleneheptanoate levels	TRUE	reported	37eOXN	0.000373804
6	160157828	T	C	0.836905	0.14775	0.0206757	8.93e-13	rs1564348	Cis 3,4-methyleneheptanoate levels	TRUE	reported	37eOXN	0.00167979
10	59752299	C	A	0.556043	0.0761078	0.015534	9.61e-07	rs1171594	Cis 3,4-methyleneheptanoate levels	TRUE	reported	37eOXN	0.00142806
11	55303394	A	G	0.700794	0.0880253	0.0171127	2.69e-07	rs4100277	Cis 3,4-methyleneheptanoate levels	TRUE	reported	37eOXN	0.00133704
16	20480678	A	G	0.12069	0.138604	0.0249747	2.86e-08	rs9924150	Cis 3,4-methyleneheptanoate levels	TRUE	reported	37eOXN	0.000787714
12	104938047	C	T	0.0067074	0.49679	0.0991857	5.48e-07	rs77368138	4-acetylcatechol sulfate (1) levels	TRUE	reported	38N9Qu	4.02794e-05
2	136732890	G	C	0.133943	0.113654	0.0231103	8.75e-07	rs61012205	Methyl glucopyranoside (alpha + beta) levels	TRUE	reported	39iPxx	0.000676128
4	22816599	G	T	0.151021	0.541833	0.0216405	2.36e-138	rs358235	Methyl glucopyranoside (alpha + beta) levels	TRUE	reported	39iPxx	0.0193702
16	82247842	G	A	0.00429727	0.617431	0.120136	2.76e-07	rs138464332	Methyl glucopyranoside (alpha + beta) levels	TRUE	reported	39iPxx	2.72369e-05
17	46784503	A	C	0.00872787	0.420462	0.0838004	5.24e-07	rs757190	Methyl glucopyranoside (alpha + beta) levels	TRUE	reported	39iPxx	5.24888e-05
2	233693023	T	G	0.594121	0.0796622	0.0158407	4.93e-07	rs6759892	X-26111 levels	TRUE	reported	3b0FjP	0.00146971
4	69103961	C	A	0.540138	0.120089	0.0156006	1.39e-14	rs7375178	X-26111 levels	TRUE	reported	3b0FjP	0.00354699
7	147645215	G	A	0.0841352	0.139911	0.028355	8.04e-07	rs75429487	X-26111 levels	TRUE	reported	3b0FjP	0.000452124
12	20979253	G	A	0.0541031	0.202588	0.0339726	2.47e-09	rs7306128	X-26111 levels	TRUE	reported	3b0FjP	0.000438571
12	20979640	G	A	0.0541031	0.202588	0.0339726	2.47e-09	rs11829410	X-26111 levels	TRUE	reported	3b0FjP	0.000438571
12	21161802	G	A	0.816159	0.121363	0.0199163	1.1e-09	rs11045806	X-26111 levels	TRUE	reported	3b0FjP	0.00134269
12	21178615	C	T	0.158537	0.310638	0.0208638	3.9e-50	rs4149056	X-26111 levels	TRUE	reported	3b0FjP	0.00712676
3	126253228	C	T	0.919808	0.15397	0.0290996	1.22e-07	rs1597070	Phosphate to linoleoyl-arachidonoyl-glycerol (18:2 to 20:4) [2] ratio	TRUE	reported	3d24Md	0.000497656
5	31674119	A	G	0.9132	0.166064	0.0282832	4.32e-09	rs1651059	Phosphate to linoleoyl-arachidonoyl-glycerol (18:2 to 20:4) [2] ratio	TRUE	reported	3d24Md	0.00065854
11	61820833	G	A	0.336609	0.309609	0.0166232	2.01e-77	rs174564	Phosphate to linoleoyl-arachidonoyl-glycerol (18:2 to 20:4) [2] ratio	TRUE	reported	3d24Md	0.018668
11	116635693	A	C	0.136884	0.119871	0.0231952	2.37e-07	rs2077334	Phosphate to linoleoyl-arachidonoyl-glycerol (18:2 to 20:4) [2] ratio	TRUE	reported	3d24Md	0.000760428
15	58382109	G	A	0.65557	0.0927979	0.0170307	5.07e-08	rs2043082	Phosphate to linoleoyl-arachidonoyl-glycerol (18:2 to 20:4) [2] ratio	TRUE	reported	3d24Md	0.00161561
16	77508440	C	T	0.430147	0.0863566	0.0164347	1.48e-07	rs7191595	Phosphate to linoleoyl-arachidonoyl-glycerol (18:2 to 20:4) [2] ratio	TRUE	reported	3d24Md	0.00163099
19	19553268	T	C	0.0780759	0.18211	0.0299914	1.26e-09	rs17216588	Phosphate to linoleoyl-arachidonoyl-glycerol (18:2 to 20:4) [2] ratio	TRUE	reported	3d24Md	0.000639574
19	44913484	C	T	0.774519	0.178794	0.0189961	4.86e-21	rs438811	Phosphate to linoleoyl-arachidonoyl-glycerol (18:2 to 20:4) [2] ratio	TRUE	reported	3d24Md	0.00372841
1	108922060	T	TAGAC	0.713804	0.0909457	0.0173928	1.7e-07	rs67181811	Uridine to 2'-deoxyuridine ratio	TRUE	reported	3Do4Ku	0.00134608
7	48101202	G	T	0.399612	0.0870937	0.0160415	5.66e-08	rs13228276	Uridine to 2'-deoxyuridine ratio	TRUE	reported	3Do4Ku	0.00170435
8	139419475	C	G	0.101683	0.136041	0.026725	3.57e-07	rs74697098	Uridine to 2'-deoxyuridine ratio	TRUE	reported	3Do4Ku	0.000570409
9	128339929	G	A	0.990482	0.393803	0.0800019	8.55e-07	rs139206044	Uridine to 2'-deoxyuridine ratio	TRUE	reported	3Do4Ku	5.50515e-05
17	15422269	C	G	0.116314	0.129463	0.0247263	1.64e-07	rs4792607	Uridine to 2'-deoxyuridine ratio	TRUE	reported	3Do4Ku	0.000679059
22	50532837	C	T	0.665447	0.171616	0.0167348	1.12e-24	rs140522	Uridine to 2'-deoxyuridine ratio	TRUE	reported	3Do4Ku	0.00564231
1	26425638	G	A	0.26075	0.0834136	0.0154985	7.36e-08	rs35015532	Pregnenediol disulfate (C21H34O8S2) levels	TRUE	reported	3dOckU	0.00134559
2	176655378	T	C	0.340234	0.079346	0.0144127	3.69e-08	rs6740315	Pregnenediol disulfate (C21H34O8S2) levels	TRUE	reported	3dOckU	0.00163958
5	35967898	A	C	0.147982	0.220271	0.0190047	4.61e-31	rs10491431	Pregnenediol disulfate (C21H34O8S2) levels	TRUE	reported	3dOckU	0.00408183
6	75965887	A	G	0.980857	0.245626	0.0500813	9.36e-07	rs148269658	Pregnenediol disulfate (C21H34O8S2) levels	TRUE	reported	3dOckU	0.00010885
7	64579087	G	A	0.566307	0.114657	0.0138005	9.72e-17	rs7806596	Pregnenediol disulfate (C21H34O8S2) levels	TRUE	reported	3dOckU	0.00408555
10	99845936	A	G	0.894641	0.16225	0.0221228	2.23e-13	rs3740065	Pregnenediol disulfate (C21H34O8S2) levels	TRUE	reported	3dOckU	0.00122184
11	80628808	G	A	0.986473	0.294547	0.0594104	7.13e-07	rs139230314	Pregnenediol disulfate (C21H34O8S2) levels	TRUE	reported	3dOckU	7.9044e-05
11	107687784	G	T	0.904115	0.121041	0.0236385	3.05e-07	rs61906412	Pregnenediol disulfate (C21H34O8S2) levels	TRUE	reported	3dOckU	0.000547778
12	21178615	C	T	0.155802	0.167898	0.0186	1.77e-19	rs4149056	Pregnenediol disulfate (C21H34O8S2) levels	TRUE	reported	3dOckU	0.00258278
12	31877730	G	C	0.61202	0.0729744	0.0140808	2.19e-07	rs1259735	Pregnenediol disulfate (C21H34O8S2) levels	TRUE	reported	3dOckU	0.00153697
16	81527851	C	G	0.0685998	0.137437	0.0269535	3.41e-07	rs7196069	Pregnenediol disulfate (C21H34O8S2) levels	TRUE	reported	3dOckU	0.000400351
17	47850045	G	C	0.488997	0.0726966	0.0137821	1.33e-07	rs8064379	Pregnenediol disulfate (C21H34O8S2) levels	TRUE	reported	3dOckU	0.00167545
19	47871693	C	A	0.840226	0.509378	0.0177826	1.87e-180	rs62129966	Pregnenediol disulfate (C21H34O8S2) levels	TRUE	reported	3dOckU	0.0265458
21	14604318	A	T	0.469112	0.0682829	0.0138282	7.9e-07	rs12162546	Pregnenediol disulfate (C21H34O8S2) levels	TRUE	reported	3dOckU	0.00146345
1	53191895	C	T	0.647977	0.106413	0.0161534	4.47e-11	rs7549319	Lignoceroylcarnitine (C24) levels	TRUE	reported	3gMfMk	0.00238559
4	82633714	C	T	0.188846	0.249772	0.0197003	7.77e-37	rs7656006	Lignoceroylcarnitine (C24) levels	TRUE	reported	3gMfMk	0.00593413
5	132302631	T	A	0.528628	0.114315	0.0156068	2.39e-13	rs72795121	Lignoceroylcarnitine (C24) levels	TRUE	reported	3gMfMk	0.00322179
8	86500987	G	A	0.256686	0.305883	0.0171775	6.22e-71	rs13249753	Lignoceroylcarnitine (C24) levels	TRUE	reported	3gMfMk	0.0145804
11	68794860	T	C	0.0700571	0.188877	0.0300769	3.39e-10	rs2229738	Lignoceroylcarnitine (C24) levels	TRUE	reported	3gMfMk	0.000619163
12	39351355	T	C	0.0202835	0.278467	0.055293	4.75e-07	rs7303100	Lignoceroylcarnitine (C24) levels	TRUE	reported	3gMfMk	0.000121466
15	92524537	A	G	0.0416462	0.194172	0.0388109	5.64e-07	rs55660509	Lignoceroylcarnitine (C24) levels	TRUE	reported	3gMfMk	0.000240753
18	73326374	T	C	0.09062	0.133397	0.0271704	9.12e-07	rs4572500	Lignoceroylcarnitine (C24) levels	TRUE	reported	3gMfMk	0.000478711
4	165003229	T	C	0.0285627	0.236046	0.046183	3.2e-07	rs115209018	Phenylalanine levels	TRUE	reported	3hhGVH	0.000174682
9	91549237	C	T	0.981448	0.282477	0.0570532	7.38e-07	rs79909098	Phenylalanine levels	TRUE	reported	3hhGVH	0.000107566
12	102854494	A	G	0.399659	0.144273	0.0157831	6.19e-20	rs937475	Phenylalanine levels	TRUE	reported	3hhGVH	0.00483145
12	102932003	C	T	0.673012	0.0899547	0.0166774	6.9e-08	rs7969789	Phenylalanine levels	TRUE	reported	3hhGVH	0.00154294
9	24749971	G	A	0.0727729	0.150703	0.0298157	4.32e-07	rs78452327	Butyrate/isobutyrate (4:0) levels	TRUE	reported	3izEu8	0.000415445
12	120738280	A	G	0.266442	0.127412	0.0175625	4.02e-13	rs1799958	Butyrate/isobutyrate (4:0) levels	TRUE	reported	3izEu8	0.00247907
19	14617278	G	A	0.999812	3.03014	0.567589	9.37e-08	rs115743389	Butyrate/isobutyrate (4:0) levels	TRUE	reported	3izEu8	1.2897e-06
1	46908367	T	C	0.878426	0.210187	0.0226803	1.91e-20	rs6687264	Adipoylcarnitine (C6-DC) levels	TRUE	reported	3lLqZg	0.00221037
1	53208870	A	G	0.227766	0.245781	0.0175789	2.02e-44	rs11578832	Adipoylcarnitine (C6-DC) levels	TRUE	reported	3lLqZg	0.0082862
4	85421941	C	T	0.00544476	0.498648	0.101289	8.52e-07	rs146572926	Adipoylcarnitine (C6-DC) levels	TRUE	reported	3lLqZg	3.16283e-05
6	160093251	G	A	0.0752315	0.181707	0.0278337	6.65e-11	rs80254170	Adipoylcarnitine (C6-DC) levels	TRUE	reported	3lLqZg	0.00071456
6	160143444	G	C	0.175225	0.16076	0.0195271	1.83e-16	rs662138	Adipoylcarnitine (C6-DC) levels	TRUE	reported	3lLqZg	0.00236057
6	160206065	T	A	0.0141174	0.353654	0.0632577	2.26e-08	rs139300931	Adipoylcarnitine (C6-DC) levels	TRUE	reported	3lLqZg	0.000104837
8	125487789	G	C	0.424046	0.092688	0.015	6.44e-10	rs28601761	Adipoylcarnitine (C6-DC) levels	TRUE	reported	3lLqZg	0.00224734
12	127187367	C	G	0.951059	0.17852	0.034868	3.06e-07	rs139052180	Adipoylcarnitine (C6-DC) levels	TRUE	reported	3lLqZg	0.000294037
17	75965507	AT	A	0.037913	0.248715	0.0386657	1.26e-10	rs201525187	Adipoylcarnitine (C6-DC) levels	TRUE	reported	3lLqZg	0.000363713
1	88252216	A	C	0.863736	0.133215	0.0219505	1.29e-09	rs490379	Imidazole lactate levels	TRUE	reported	3o1GRG	0.00104468
1	88944228	A	G	0.50267	0.397623	0.0144873	7.7e-166	rs7530513	Imidazole lactate levels	TRUE	reported	3o1GRG	0.0453837
1	89040410	A	G	0.382142	0.0769112	0.0155656	7.77e-07	rs61798917	Imidazole lactate levels	TRUE	reported	3o1GRG	0.0013892
3	50205849	A	G	0.989449	0.439015	0.0738951	2.83e-09	rs145281230	Imidazole lactate levels	TRUE	reported	3o1GRG	8.87978e-05
9	128836618	A	T	0.70863	0.0969957	0.0168381	8.39e-09	rs2805103	Imidazole lactate levels	TRUE	reported	3o1GRG	0.00165115
11	18334919	T	C	0.688358	0.107027	0.0165673	1.05e-10	rs4150575	Imidazole lactate levels	TRUE	reported	3o1GRG	0.00215753
12	240132	T	C	0.651353	0.194878	0.0158871	1.37e-34	rs10774021	Imidazole lactate levels	TRUE	reported	3o1GRG	0.00823461
16	58718562	T	C	0.0774033	0.714384	0.0271182	6.12e-153	rs11076256	Imidazole lactate levels	TRUE	reported	3o1GRG	0.0119431
16	58781671	C	T	0.952442	0.312217	0.0355437	1.58e-18	rs143277630	Imidazole lactate levels	TRUE	reported	3o1GRG	0.000842272
17	82233472	C	T	0.565632	0.107145	0.0153104	2.59e-12	rs12601778	Imidazole lactate levels	TRUE	reported	3o1GRG	0.00289979
6	24308575	C	T	0.920788	0.153677	0.0279697	3.92e-08	rs60953408	Eicosanedioate (C20-DC) levels	TRUE	reported	3OQT2j	0.000530637
12	21204777	T	C	0.1559	0.16543	0.020708	1.36e-15	rs58310495	Eicosanedioate (C20-DC) levels	TRUE	reported	3OQT2j	0.00202394
1	75726823	A	G	0.336906	0.129157	0.0154782	7.16e-17	rs1890452	Glutamine conjugate of C6H10O2 (2) levels	TRUE	reported	3QpWLK	0.00374872
5	143992274	T	G	0.0141987	0.317546	0.0626722	4.05e-07	rs148617676	Glutamine conjugate of C6H10O2 (2) levels	TRUE	reported	3QpWLK	8.65976e-05
18	56749233	A	G	0.568378	0.0766325	0.0152381	4.93e-07	rs1421269	Glutamine conjugate of C6H10O2 (2) levels	TRUE	reported	3QpWLK	0.00149523
2	210675783	C	A	0.694267	0.104752	0.017993	5.82e-09	rs1047891	Picolinate levels	TRUE	reported	3R5E3E	0.00173377
6	134918620	C	G	0.018653	0.303256	0.0609158	6.42e-07	rs41286234	Picolinate levels	TRUE	reported	3R5E3E	0.000109329
12	59427185	C	T	0.744351	0.094645	0.0190838	7.07e-07	rs17557932	Picolinate levels	TRUE	reported	3R5E3E	0.00112795
13	36245488	C	CAG	0.51686	0.0842037	0.0166961	4.58e-07	rs34978164	Picolinate levels	TRUE	reported	3R5E3E	0.00153067
16	20552206	C	T	0.0258486	0.539266	0.051931	2.92e-25	rs77863699	Picolinate levels	TRUE	reported	3R5E3E	0.000654366
16	20559339	T	C	0.028691	0.41449	0.0495836	6.3e-17	rs8056693	Picolinate levels	TRUE	reported	3R5E3E	0.000469309
16	89641816	G	T	0.476969	0.14552	0.0164579	9.4e-19	rs164749	Picolinate levels	TRUE	reported	3R5E3E	0.00470022
17	30238345	C	T	0.972514	0.250848	0.0503664	6.34e-07	rs4392119	Picolinate levels	TRUE	reported	3R5E3E	0.000159791
2	210675783	C	A	0.69108	0.267116	0.0153908	1.79e-67	rs1047891	Homoarginine levels	TRUE	reported	3TsGnc	0.0154973
4	102276925	G	A	0.0821459	0.152931	0.0264972	7.85e-09	rs13135092	Homoarginine levels	TRUE	reported	3TsGnc	0.000605278
5	35039381	C	T	0.098254	0.148341	0.0241157	7.69e-10	rs37370	Homoarginine levels	TRUE	reported	3TsGnc	0.000807907
6	131572419	T	G	0.306099	0.0781012	0.0156659	6.18e-07	rs2781666	Homoarginine levels	TRUE	reported	3TsGnc	0.00127224
11	98743205	C	G	0.0313998	0.221959	0.0415351	9.1e-08	rs146683630	Homoarginine levels	TRUE	reported	3TsGnc	0.00020931
12	46790259	T	C	0.142736	0.102709	0.0203538	4.51e-07	rs12306007	Homoarginine levels	TRUE	reported	3TsGnc	0.000750893
15	45355235	T	C	0.256124	0.355872	0.0159872	9.07e-110	rs72623915	Homoarginine levels	TRUE	reported	3TsGnc	0.0227509
16	87911551	C	A	0.990232	0.365808	0.0735614	6.6e-07	rs145421014	Homoarginine levels	TRUE	reported	3TsGnc	5.76452e-05
20	63521166	G	C	0.144402	0.117324	0.0206359	1.3e-08	rs72629024	Homoarginine levels	TRUE	reported	3TsGnc	0.000962441
2	226702617	C	T	0.975506	0.253309	0.0497572	3.56e-07	rs73081579	4-hydroxychlorothalonil levels	TRUE	reported	3UKXx3	0.000149239
4	88128874	A	C	0.110238	0.518013	0.0236354	1.79e-106	rs74904971	4-hydroxychlorothalonil levels	TRUE	reported	3UKXx3	0.0113544
5	104917707	G	T	0.224647	0.100532	0.0182401	3.56e-08	rs74319256	4-hydroxychlorothalonil levels	TRUE	reported	3UKXx3	0.00127514
12	43548831	G	T	0.99141	0.411231	0.0829201	7.07e-07	rs58063111	4-hydroxychlorothalonil levels	TRUE	reported	3UKXx3	5.04794e-05
13	47569443	C	T	0.115502	0.120024	0.024478	9.42e-07	rs139514722	4-hydroxychlorothalonil levels	TRUE	reported	3UKXx3	0.000591936
2	27427062	G	T	0.433977	0.0704323	0.0142339	7.49e-07	rs1728911	Sphingomyelin (d18:2/24:1, d18:1/24:2) levels	TRUE	reported	3wGQfS	0.00144944
6	160687112	A	C	0.0876301	0.123304	0.0250033	8.16e-07	rs2315065	Sphingomyelin (d18:2/24:1, d18:1/24:2) levels	TRUE	reported	3wGQfS	0.000468585
8	112639073	T	G	0.904059	0.119198	0.024238	8.75e-07	rs139374679	Sphingomyelin (d18:2/24:1, d18:1/24:2) levels	TRUE	reported	3wGQfS	0.000505535
11	61864455	G	A	0.777258	0.0996969	0.0169428	4e-09	rs174622	Sphingomyelin (d18:2/24:1, d18:1/24:2) levels	TRUE	reported	3wGQfS	0.00144466
13	106277900	C	T	0.741652	0.0814018	0.0160523	3.96e-07	rs9514524	Sphingomyelin (d18:2/24:1, d18:1/24:2) levels	TRUE	reported	3wGQfS	0.00118742
2	101781434	G	A	0.98369	0.305518	0.06029	4.03e-07	rs149160598	Oxalate (ethanedioate) levels	TRUE	reported	3WmR2F	9.92868e-05
5	138843482	C	T	0.974122	0.317886	0.047336	1.87e-11	rs62381198	Oxalate (ethanedioate) levels	TRUE	reported	3WmR2F	0.000273972
10	63311455	A	C	0.425249	0.0770626	0.0154583	6.19e-07	rs10822155	Glucose to N-stearoyl-sphingosine (d18:1 to 18:0) ratio	TRUE	reported	3X3xPg	0.00146383
11	116778201	C	G	0.869173	0.11176	0.0227729	9.22e-07	rs964184	Glucose to N-stearoyl-sphingosine (d18:1 to 18:0) ratio	TRUE	reported	3X3xPg	0.00066
14	63765502	G	A	0.835117	0.133554	0.0205994	8.97e-11	rs7160525	Glucose to N-stearoyl-sphingosine (d18:1 to 18:0) ratio	TRUE	reported	3X3xPg	0.00139486
15	34077308	A	C	0.978701	0.264444	0.0532226	6.74e-07	rs117831737	Glucose to N-stearoyl-sphingosine (d18:1 to 18:0) ratio	TRUE	reported	3X3xPg	0.000124019
18	57635037	A	G	0.367235	0.108625	0.0164874	4.45e-11	rs12961923	Glucose to N-stearoyl-sphingosine (d18:1 to 18:0) ratio	TRUE	reported	3X3xPg	0.00243078
19	8224635	C	A	0.190462	0.166484	0.0193697	8.32e-18	rs1466448	Glucose to N-stearoyl-sphingosine (d18:1 to 18:0) ratio	TRUE	reported	3X3xPg	0.00274504
20	12982070	G	A	0.614791	0.100081	0.0157951	2.35e-10	rs364585	Glucose to N-stearoyl-sphingosine (d18:1 to 18:0) ratio	TRUE	reported	3X3xPg	0.00229132
22	46669577	G	C	0.284173	0.0877767	0.0169563	2.26e-07	rs34967683	Glucose to N-stearoyl-sphingosine (d18:1 to 18:0) ratio	TRUE	reported	3X3xPg	0.00131369
1	62494579	T	C	0.331871	0.0963528	0.0168391	1.05e-08	rs1168041	Retinol (Vitamin A) to oleoyl-linoleoyl-glycerol (18:1 to 18:2) [2] ratio	TRUE	reported	3XZMTn	0.00174954
6	31400088	A	G	0.30227	0.0937994	0.0169234	2.98e-08	rs2523454	Retinol (Vitamin A) to oleoyl-linoleoyl-glycerol (18:1 to 18:2) [2] ratio	TRUE	reported	3XZMTn	0.00156139
6	91136611	G	A	0.3059	0.0907531	0.0170074	9.5e-08	rs9353802	Retinol (Vitamin A) to oleoyl-linoleoyl-glycerol (18:1 to 18:2) [2] ratio	TRUE	reported	3XZMTn	0.00145698
7	73596112	T	C	0.189913	0.099454	0.0199727	6.37e-07	rs13247874	Retinol (Vitamin A) to oleoyl-linoleoyl-glycerol (18:1 to 18:2) [2] ratio	TRUE	reported	3XZMTn	0.000919309
8	20002028	A	G	0.290892	0.10458	0.0171495	1.07e-09	rs2119690	Retinol (Vitamin A) to oleoyl-linoleoyl-glycerol (18:1 to 18:2) [2] ratio	TRUE	reported	3XZMTn	0.0018486
10	110217983	C	A	0.935632	0.169024	0.0318625	1.13e-07	rs76755938	Retinol (Vitamin A) to oleoyl-linoleoyl-glycerol (18:1 to 18:2) [2] ratio	TRUE	reported	3XZMTn	0.000408427
11	61781553	G	A	0.659841	0.0949128	0.016554	9.84e-09	rs174533	Retinol (Vitamin A) to oleoyl-linoleoyl-glycerol (18:1 to 18:2) [2] ratio	TRUE	reported	3XZMTn	0.00177815
11	116778201	C	G	0.867882	0.267926	0.0229033	1.3e-31	rs964184	Retinol (Vitamin A) to oleoyl-linoleoyl-glycerol (18:1 to 18:2) [2] ratio	TRUE	reported	3XZMTn	0.00378147
19	8364439	A	G	0.0211965	0.305771	0.0537449	1.28e-08	rs116843064	Retinol (Vitamin A) to oleoyl-linoleoyl-glycerol (18:1 to 18:2) [2] ratio	TRUE	reported	3XZMTn	0.000161839
19	19268740	T	C	0.07548	0.146723	0.0298486	8.85e-07	rs58542926	Retinol (Vitamin A) to oleoyl-linoleoyl-glycerol (18:1 to 18:2) [2] ratio	TRUE	reported	3XZMTn	0.000406351
19	44912921	G	T	0.774774	0.118693	0.0186883	2.14e-10	rs483082	Retinol (Vitamin A) to oleoyl-linoleoyl-glycerol (18:1 to 18:2) [2] ratio	TRUE	reported	3XZMTn	0.00169632
20	40513876	G	A	0.966119	0.222641	0.0432214	2.59e-07	rs2207132	Retinol (Vitamin A) to oleoyl-linoleoyl-glycerol (18:1 to 18:2) [2] ratio	TRUE	reported	3XZMTn	0.000209318
1	53176239	A	C	0.260378	0.100578	0.0193329	1.97e-07	rs7531337	Behenoylcarnitine (C22) levels	TRUE	reported	3z00Yx	0.00125612
1	160371320	G	A	0.972679	0.252451	0.0504866	5.72e-07	rs114483127	Behenoylcarnitine (C22) levels	TRUE	reported	3z00Yx	0.000160129
4	82641160	G	A	0.192109	0.191197	0.0208226	4.22e-20	rs6824723	Behenoylcarnitine (C22) levels	TRUE	reported	3z00Yx	0.00315353
5	132350453	G	A	0.530872	0.088692	0.0164298	6.73e-08	rs10058074	Behenoylcarnitine (C22) levels	TRUE	reported	3z00Yx	0.001749
8	86499681	CA	C	0.259457	0.171612	0.0184158	1.18e-20	rs35354130	Behenoylcarnitine (C22) levels	TRUE	reported	3z00Yx	0.004021
9	132462641	T	C	0.0178693	0.306651	0.0618412	7.1e-07	rs147176120	Behenoylcarnitine (C22) levels	TRUE	reported	3z00Yx	0.000103995
15	33358580	T	C	0.0644435	0.167154	0.033579	6.43e-07	rs56080129	Behenoylcarnitine (C22) levels	TRUE	reported	3z00Yx	0.000360041
15	85570549	C	A	0.0263051	0.287751	0.0516365	2.51e-08	rs75062282	Behenoylcarnitine (C22) levels	TRUE	reported	3z00Yx	0.000191685
4	167064654	C	T	0.984151	0.317804	0.0625954	3.83e-07	rs146575596	X-25419 levels	TRUE	reported	43r5Ym	9.68957e-05
8	31651978	C	T	0.233132	0.0954891	0.0186593	3.1e-07	rs7829124	X-25419 levels	TRUE	reported	43r5Ym	0.00112835
12	239619	C	T	0.656731	0.14455	0.0165208	2.14e-18	rs11062102	X-25419 levels	TRUE	reported	43r5Ym	0.00415911
2	142236759	C	T	0.189364	0.123971	0.0249959	7.06e-07	rs1446355	5-hydroxymethyl-2-furoylcarnitine levels	TRUE	reported	48gXPw	0.000909977
3	62554061	G	A	0.738897	0.111602	0.0225337	7.32e-07	rs2251423	5-hydroxymethyl-2-furoylcarnitine levels	TRUE	reported	48gXPw	0.00114046
7	73764105	G	A	0.540793	0.105728	0.019815	9.51e-08	rs11764572	5-hydroxymethyl-2-furoylcarnitine levels	TRUE	reported	48gXPw	0.00170387
4	27309773	A	T	0.112843	0.113524	0.0230603	8.53e-07	rs79006389	N1-methylinosine levels	TRUE	reported	49f1Am	0.000584689
5	39355546	A	G	0.38147	0.076066	0.0150595	4.39e-07	rs1421095	N1-methylinosine levels	TRUE	reported	49f1Am	0.00145073
5	61751668	A	G	0.946765	0.161689	0.032374	5.9e-07	rs72763369	N1-methylinosine levels	TRUE	reported	49f1Am	0.000302977
6	152671918	C	G	0.0144901	0.302878	0.0605047	5.56e-07	rs139007895	N1-methylinosine levels	TRUE	reported	49f1Am	8.6237e-05
10	59709332	T	C	0.770401	0.10909	0.0176477	6.35e-10	rs1171615	N1-methylinosine levels	TRUE	reported	49f1Am	0.00162886
2	27519736	T	C	0.402	0.0874499	0.0156293	2.2e-08	rs780093	X-24801 levels	TRUE	reported	4bfQcl	0.00181372
4	26615562	A	G	0.933975	0.15386	0.0310318	7.12e-07	rs79861717	X-24801 levels	TRUE	reported	4bfQcl	0.000365329
5	132396764	G	T	0.8345	0.129022	0.0205684	3.55e-10	rs7705826	X-24801 levels	TRUE	reported	4bfQcl	0.00130965
5	151343594	C	A	0.98789	0.492135	0.0699009	1.92e-12	rs77010315	X-24801 levels	TRUE	reported	4bfQcl	0.000142913
6	160130454	T	C	0.0694843	0.167666	0.0300566	2.43e-08	rs112201728	X-24801 levels	TRUE	reported	4bfQcl	0.00048487
6	160157828	C	T	0.163809	0.121833	0.0205759	3.2e-09	rs1564348	X-24801 levels	TRUE	reported	4bfQcl	0.00115734
10	45536299	G	A	0.752707	0.107515	0.0177088	1.27e-09	rs10466245	X-24801 levels	TRUE	reported	4bfQcl	0.00165349
10	59707424	T	G	0.768183	0.114851	0.0185167	5.55e-10	rs1171617	X-24801 levels	TRUE	reported	4bfQcl	0.00165104
10	121663252	A	C	0.066408	0.154071	0.0307713	5.53e-07	rs2935715	X-24801 levels	TRUE	reported	4bfQcl	0.000374569
11	27090577	A	G	0.0128285	0.522014	0.0677029	1.25e-14	rs142059872	X-24801 levels	TRUE	reported	4bfQcl	0.000181436
11	27113760	C	A	0.961135	0.486657	0.0393983	4.74e-35	rs77762079	X-24801 levels	TRUE	reported	4bfQcl	0.00137354
16	75548395	C	T	0.970822	0.229097	0.045913	6.04e-07	rs72789436	X-24801 levels	TRUE	reported	4bfQcl	0.000169966
21	37744516	G	A	0.960364	0.191283	0.0389385	9e-07	rs73206034	X-24801 levels	TRUE	reported	4bfQcl	0.000221373
5	148559962	G	C	0.0127406	0.356812	0.0727542	9.37e-07	rs144745734	3-hydroxy-2-methylpyridine sulfate levels	TRUE	reported	4cendX	7.29102e-05
15	74735539	T	C	0.250875	0.103927	0.0186847	2.66e-08	rs2472297	3-hydroxy-2-methylpyridine sulfate levels	TRUE	reported	4cendX	0.0014012
1	11796321	G	A	0.65902	0.190416	0.0161968	6.55e-32	rs1801133	X-24337 levels	TRUE	reported	4elpuJ	0.0074848
1	90852143	A	G	0.162245	0.105061	0.0209375	5.23e-07	rs10436922	X-24337 levels	TRUE	reported	4elpuJ	0.000824757
1	119724882	G	C	0.318142	0.0908468	0.0165669	4.17e-08	rs483180	X-24337 levels	TRUE	reported	4elpuJ	0.00157201
2	215312057	C	T	0.867162	0.336952	0.0225649	2.02e-50	rs28366034	X-24337 levels	TRUE	reported	4elpuJ	0.00619008
3	126266226	T	G	0.0341293	0.214114	0.0422884	4.12e-07	rs79064296	X-24337 levels	TRUE	reported	4elpuJ	0.000203656
8	40716521	A	G	0.976884	0.249227	0.0508598	9.57e-07	rs143688945	X-24337 levels	TRUE	reported	4elpuJ	0.000130677
10	110614544	T	C	0.277577	0.0876297	0.0173969	4.73e-07	rs884587	X-24337 levels	TRUE	reported	4elpuJ	0.00122613
21	14923033	T	C	0.441686	0.0798352	0.0155941	3.06e-07	rs2256417	X-24337 levels	TRUE	reported	4elpuJ	0.00155763
10	87722022	G	A	0.623755	0.0953696	0.0158215	1.66e-09	rs12414218	Ascorbic acid 2-sulfate levels	TRUE	reported	4jVQcb	0.00205501
16	30374516	T	C	0.268285	0.117763	0.0172855	9.57e-12	rs8050812	Ascorbic acid 2-sulfate levels	TRUE	reported	4jVQcb	0.00219582
4	65664915	T	C	0.0146806	0.333891	0.0638107	1.67e-07	rs111716847	Plasma lactate levels	TRUE	reported	4mMAbQ	9.54437e-05
5	98601046	C	T	0.00904756	0.405876	0.0804271	4.5e-07	rs145905740	Plasma lactate levels	TRUE	reported	4mMAbQ	5.50263e-05
12	8688481	G	A	0.732178	0.0859231	0.0173019	6.83e-07	rs10842109	Plasma lactate levels	TRUE	reported	4mMAbQ	0.00116547
12	126783989	T	C	0.274524	0.0869031	0.0172154	4.47e-07	rs7968964	Plasma lactate levels	TRUE	reported	4mMAbQ	0.00122305
17	56092495	T	C	0.0101185	0.392452	0.0770088	3.47e-07	rs189996033	Plasma lactate levels	TRUE	reported	4mMAbQ	6.26897e-05
7	112580220	G	A	0.971375	0.232536	0.0460203	4.35e-07	rs151325649	Phosphate to alanine ratio	TRUE	reported	4OoEf2	0.00017109
18	48849637	G	A	0.456163	0.0765167	0.015266	5.38e-07	rs8088527	Phosphate to alanine ratio	TRUE	reported	4OoEf2	0.00150195
21	35958434	C	T	0.645099	0.079045	0.0160454	8.38e-07	rs7281493	Phosphate to alanine ratio	TRUE	reported	4OoEf2	0.00133902
10	99643566	T	C	0.945919	0.171801	0.0339825	4.29e-07	rs185979634	Glycolithocholate sulfate levels	TRUE	reported	4ot4jr	0.000315094
12	21178615	C	T	0.155798	0.222427	0.0210234	3.69e-26	rs4149056	Glycolithocholate sulfate levels	TRUE	reported	4ot4jr	0.00354798
13	103065958	T	C	0.0474	0.390013	0.0363292	6.93e-27	rs55971546	Glycolithocholate sulfate levels	TRUE	reported	4ot4jr	0.00125412
1	15487474	A	C	0.44616	0.450808	0.0141416	1e-200	rs3737704	4-guanidinobutanoate levels	TRUE	reported	4SbG7v	0.0605153
1	16416847	G	T	0.404815	0.0783759	0.01516	2.34e-07	rs12145688	4-guanidinobutanoate levels	TRUE	reported	4SbG7v	0.00155196
3	146791475	T	C	0.0385138	0.193902	0.039056	6.88e-07	rs114708452	4-guanidinobutanoate levels	TRUE	reported	4SbG7v	0.000219965
12	246676	T	C	0.545855	0.0903542	0.0151665	2.56e-09	rs7969761	4-guanidinobutanoate levels	TRUE	reported	4SbG7v	0.00212032
9	29378733	G	A	0.706054	0.114077	0.0231276	8.12e-07	rs12003375	Adenosine 5'-diphosphate (ADP) to choline phosphate ratio	TRUE	reported	4UtgzE	0.00121687
12	5278207	C	T	0.980997	0.370971	0.0757172	9.61e-07	rs117717775	Adenosine 5'-diphosphate (ADP) to choline phosphate ratio	TRUE	reported	4UtgzE	0.000107839
18	75882512	C	A	0.774527	0.126999	0.0248337	3.15e-07	rs17058444	Adenosine 5'-diphosphate (ADP) to choline phosphate ratio	TRUE	reported	4UtgzE	0.00110066
5	20740038	G	A	0.960193	0.204431	0.0410117	6.21e-07	rs138886343	X-11850 levels	TRUE	reported	4xTtjN	0.000228878
7	144377836	A	G	0.255018	0.0960914	0.0187752	3.09e-07	rs720475	X-25957 levels	TRUE	reported	4YZ2Kw	0.00119928
9	71546627	A	T	0.092357	0.145212	0.0282272	2.68e-07	rs10118407	X-25957 levels	TRUE	reported	4YZ2Kw	0.000534636
9	130538133	A	G	0.951412	0.189107	0.0383012	7.92e-07	rs12554289	X-25957 levels	TRUE	reported	4YZ2Kw	0.000271577
1	218094069	G	C	0.0471434	0.241311	0.0449837	8.12e-08	rs71636908	X-24344 levels	TRUE	reported	539BMG	0.000311528
6	11017592	A	G	0.562293	0.0939562	0.0189325	6.95e-07	rs1570069	X-24344 levels	TRUE	reported	539BMG	0.00146078
1	39941043	T	C	0.249263	0.0982977	0.0179868	4.63e-08	rs77692382	1-(1-enyl-palmitoyl)-GPE (p-16:0) levels	TRUE	reported	54dtKv	0.00134688
5	20037130	G	A	0.981256	0.302556	0.0569972	1.11e-07	rs111296862	1-(1-enyl-palmitoyl)-GPE (p-16:0) levels	TRUE	reported	54dtKv	0.000124897
17	13441912	T	C	0.717036	0.0960628	0.0171129	1.98e-08	rs2996024	1-(1-enyl-palmitoyl)-GPE (p-16:0) levels	TRUE	reported	54dtKv	0.00154078
19	55226813	G	A	0.817246	0.110688	0.0201191	3.76e-08	rs3826884	1-(1-enyl-palmitoyl)-GPE (p-16:0) levels	TRUE	reported	54dtKv	0.00108945
9	26547368	A	G	0.0147347	0.321487	0.0589415	4.92e-08	rs145909629	Indolelactate levels	TRUE	reported	58Xt0w	0.000104084
9	128818465	T	C	0.709362	0.185074	0.0156931	4.22e-32	rs2997922	Indolelactate levels	TRUE	reported	58Xt0w	0.00691032
16	58736977	A	C	0.0790114	0.212473	0.0262875	6.34e-16	rs11647808	Indolelactate levels	TRUE	reported	58Xt0w	0.00114566
12	30067553	T	A	0.0175725	0.289172	0.0589537	9.34e-07	rs73086173	Stachydrine levels	TRUE	reported	59f9dS	0.000100099
12	93564881	A	G	0.895929	0.125742	0.0249418	4.62e-07	rs10859531	Stachydrine levels	TRUE	reported	59f9dS	0.000571101
19	56268982	T	C	0.979261	0.269623	0.0542999	6.85e-07	rs138481335	Stachydrine levels	TRUE	reported	59f9dS	0.000120672
2	210675783	A	C	0.308392	0.521407	0.0157488	1e-200	rs1047891	Glycine to phosphate ratio	TRUE	reported	5BZGgs	0.0563412
3	126189467	T	C	0.424726	0.0777352	0.0157926	8.56e-07	rs9851577	Glycine to phosphate ratio	TRUE	reported	5BZGgs	0.00142665
4	114444393	G	T	0.0127036	0.350521	0.0685502	3.16e-07	rs76495658	Glycine to phosphate ratio	TRUE	reported	5BZGgs	7.90295e-05
4	153713963	T	G	0.382288	0.0811601	0.0159664	3.71e-07	rs6535947	Glycine to phosphate ratio	TRUE	reported	5BZGgs	0.00147046
9	6534080	C	T	0.752193	0.114008	0.0178502	1.69e-10	rs55933544	Glycine to phosphate ratio	TRUE	reported	5BZGgs	0.00183245
19	14989848	G	C	0.359297	0.0793671	0.0160831	8.02e-07	rs9749620	Glycine to phosphate ratio	TRUE	reported	5BZGgs	0.001351
2	27508073	C	T	0.587611	0.0849292	0.0153285	3.01e-08	rs1260326	Hydroxypalmitoyl sphingomyelin (d18:1/16:0(OH)) levels	TRUE	reported	5CXrxC	0.00179273
4	71624002	G	T	0.985755	0.321109	0.0639159	5.06e-07	rs114372900	Hydroxypalmitoyl sphingomyelin (d18:1/16:0(OH)) levels	TRUE	reported	5CXrxC	8.54151e-05
7	73441939	A	G	0.119411	0.11771	0.0230896	3.43e-07	rs2240466	Hydroxypalmitoyl sphingomyelin (d18:1/16:0(OH)) levels	TRUE	reported	5CXrxC	0.000658591
8	92150147	G	A	0.364568	0.0810044	0.015584	2.02e-07	rs6471322	Hydroxypalmitoyl sphingomyelin (d18:1/16:0(OH)) levels	TRUE	reported	5CXrxC	0.00150838
9	98963637	A	G	0.143065	0.111966	0.0214244	1.73e-07	rs4742750	Hydroxypalmitoyl sphingomyelin (d18:1/16:0(OH)) levels	TRUE	reported	5CXrxC	0.000806939
11	61826344	T	C	0.338794	0.281473	0.0156069	1.03e-72	rs174568	Hydroxypalmitoyl sphingomyelin (d18:1/16:0(OH)) levels	TRUE	reported	5CXrxC	0.0175597
11	68433827	C	T	0.854727	0.111867	0.0213966	1.71e-07	rs3736228	Hydroxypalmitoyl sphingomyelin (d18:1/16:0(OH)) levels	TRUE	reported	5CXrxC	0.000817958
11	116778201	C	G	0.869246	0.109903	0.0222776	8.08e-07	rs964184	Hydroxypalmitoyl sphingomyelin (d18:1/16:0(OH)) levels	TRUE	reported	5CXrxC	0.000666629
19	44933400	G	A	0.925	0.167131	0.0298664	2.19e-08	rs28795074	Hydroxypalmitoyl sphingomyelin (d18:1/16:0(OH)) levels	TRUE	reported	5CXrxC	0.000523547
1	20176333	A	G	0.00727228	0.448526	0.0911171	8.54e-07	rs72663011	Gamma-glutamylmethionine levels	TRUE	reported	5E1fLB	4.2158e-05
3	116893197	G	A	0.610858	0.0784263	0.0159834	9.26e-07	rs34540037	Gamma-glutamylmethionine levels	TRUE	reported	5E1fLB	0.00137923
9	88193070	T	C	0.0178462	0.305543	0.0578235	1.26e-07	rs144545066	Gamma-glutamylmethionine levels	TRUE	reported	5E1fLB	0.000117941
13	113041894	A	T	0.87982	0.116873	0.0237605	8.71e-07	rs884313	Gamma-glutamylmethionine levels	TRUE	reported	5E1fLB	0.00061652
3	128155735	G	A	0.00852713	0.58794	0.111201	1.24e-07	rs146875741	Adenosine 5'-diphosphate (ADP) to gluconate ratio	TRUE	reported	5EjKRV	5.69556e-05
10	113036358	G	A	0.149597	0.147459	0.0289139	3.4e-07	rs11196199	Adenosine 5'-diphosphate (ADP) to gluconate ratio	TRUE	reported	5EjKRV	0.000797409
16	4812786	T	C	0.854541	0.146279	0.0290512	4.77e-07	rs112036394	Adenosine 5'-diphosphate (ADP) to gluconate ratio	TRUE	reported	5EjKRV	0.000759475
4	57193186	C	T	0.690152	0.0830508	0.0168317	8.05e-07	rs9312682	Proline to trans-4-hydroxyproline ratio	TRUE	reported	5ek2T4	0.00125467
18	1636360	T	C	0.975074	0.242498	0.0494465	9.38e-07	rs190181858	Proline to trans-4-hydroxyproline ratio	TRUE	reported	5ek2T4	0.000140875
22	18973132	T	C	0.0923229	0.247141	0.026348	6.61e-21	rs2518814	Proline to trans-4-hydroxyproline ratio	TRUE	reported	5ek2T4	0.0017768
1	165698544	T	G	0.725224	0.100074	0.0170562	4.43e-09	rs12408101	N-acetyl-isoputreanine levels	TRUE	reported	5ggQcr	0.00165323
6	160122116	T	C	0.0694546	0.221439	0.0292732	3.89e-14	rs12208357	N-acetyl-isoputreanine levels	TRUE	reported	5ggQcr	0.000891273
6	160154334	A	G	0.164472	0.140186	0.0201824	3.76e-12	rs11753995	N-acetyl-isoputreanine levels	TRUE	reported	5ggQcr	0.00159779
7	150840547	A	G	0.303726	0.32387	0.0161108	6.99e-90	rs62492368	N-acetyl-isoputreanine levels	TRUE	reported	5ggQcr	0.0205956
7	150861427	C	T	0.668134	0.229696	0.0160312	1.46e-46	rs4725969	N-acetyl-isoputreanine levels	TRUE	reported	5ggQcr	0.01097
10	133167351	T	C	0.154344	0.106242	0.0209175	3.79e-07	rs41299175	N-acetyl-isoputreanine levels	TRUE	reported	5ggQcr	0.000811448
10	133382797	C	A	0.285785	0.245787	0.0166231	1.81e-49	rs4838735	N-acetyl-isoputreanine levels	TRUE	reported	5ggQcr	0.0107539
17	5039881	A	G	0.753764	0.153063	0.0175429	2.66e-18	rs10445262	N-acetyl-isoputreanine levels	TRUE	reported	5ggQcr	0.00340509
20	763771	A	G	0.214763	0.0964865	0.0181643	1.09e-07	rs3746804	N-acetyl-isoputreanine levels	TRUE	reported	5ggQcr	0.00114673
10	122384116	C	T	0.931224	0.203941	0.040147	3.78e-07	rs77506352	Adenosine 5'-diphosphate (ADP) to choline ratio	TRUE	reported	5kJBgF	0.000398289
16	4812786	T	C	0.854632	0.144348	0.0289225	6.01e-07	rs112036394	Adenosine 5'-diphosphate (ADP) to choline ratio	TRUE	reported	5kJBgF	0.000745765
17	54661426	G	A	0.84292	0.143085	0.0286467	5.89e-07	rs10468503	Adenosine 5'-diphosphate (ADP) to choline ratio	TRUE	reported	5kJBgF	0.000796069
4	179600521	T	A	0.756234	0.104192	0.0179893	6.96e-09	rs62333059	X-25810 levels	TRUE	reported	5KunHn	0.0014903
6	963089	A	C	0.00891199	0.421167	0.081939	2.75e-07	rs74777968	X-25810 levels	TRUE	reported	5KunHn	5.62365e-05
7	3803273	C	T	0.804037	0.0943017	0.0191702	8.69e-07	rs6975313	X-25810 levels	TRUE	reported	5KunHn	0.00091884
7	13338277	A	G	0.017813	0.28906	0.058269	7.02e-07	rs140491318	X-25810 levels	TRUE	reported	5KunHn	0.000103762
10	98391509	A	G	0.641608	0.104477	0.0158403	4.23e-11	rs10786415	X-25810 levels	TRUE	reported	5KunHn	0.00241072
11	61365919	A	G	0.0170909	0.296979	0.0594752	5.93e-07	rs79608395	X-25810 levels	TRUE	reported	5KunHn	0.00010094
11	69430283	T	C	0.0205226	0.323203	0.0533403	1.37e-09	rs142171054	X-25810 levels	TRUE	reported	5KunHn	0.000177857
15	96964019	T	C	0.395604	0.0788715	0.0159942	8.17e-07	rs28608471	X-25810 levels	TRUE	reported	5KunHn	0.0014012
17	77756770	G	C	0.0152898	0.344913	0.0620602	2.73e-08	rs117250991	X-25810 levels	TRUE	reported	5KunHn	0.000112075
1	160774732	C	T	0.941818	0.141011	0.0288182	9.92e-07	rs113478941	Vanillylmandelate (VMA) levels	TRUE	reported	5mCnST	0.000316178
4	68666410	G	A	0.52966	0.188966	0.0134401	6.7e-45	rs1531022	Vanillylmandelate (VMA) levels	TRUE	reported	5mCnST	0.0118679
7	32974536	C	T	0.984837	0.282597	0.0545521	2.22e-07	rs145492539	Vanillylmandelate (VMA) levels	TRUE	reported	5mCnST	9.65727e-05
8	1299058	C	T	0.961847	0.177238	0.0357056	6.91e-07	rs17747688	Vanillylmandelate (VMA) levels	TRUE	reported	5mCnST	0.000217911
8	116146152	T	C	0.867987	0.100074	0.0203372	8.62e-07	rs2205270	Vanillylmandelate (VMA) levels	TRUE	reported	5mCnST	0.000668643
9	133657152	C	T	0.922551	0.130262	0.0253109	2.65e-07	rs6271	Vanillylmandelate (VMA) levels	TRUE	reported	5mCnST	0.000456071
11	2188428	T	C	0.187746	0.094756	0.0171887	3.53e-08	rs12419444	Vanillylmandelate (VMA) levels	TRUE	reported	5mCnST	0.00111685
16	20348311	C	T	0.819395	0.105766	0.0176405	2.03e-09	rs28544423	Vanillylmandelate (VMA) levels	TRUE	reported	5mCnST	0.00128203
17	49436349	C	T	0.310073	0.0855527	0.0148128	7.67e-09	rs8080108	Vanillylmandelate (VMA) levels	TRUE	reported	5mCnST	0.00171975
19	53854510	T	C	0.762039	0.0784386	0.0158405	7.35e-07	rs3844453	Vanillylmandelate (VMA) levels	TRUE	reported	5mCnST	0.00107154
1	119711883	G	A	0.580003	0.104441	0.0159661	6.09e-11	rs561931	Serine to alpha-ketobutyrate ratio	TRUE	reported	5PFt77	0.00251203
2	27519736	C	T	0.597083	0.102938	0.01593	1.03e-10	rs780093	Serine to alpha-ketobutyrate ratio	TRUE	reported	5PFt77	0.00242089
4	2489968	A	G	0.106061	0.123547	0.0251243	8.77e-07	rs17132647	Serine to alpha-ketobutyrate ratio	TRUE	reported	5PFt77	0.000552515
18	40961735	T	G	0.972057	0.268523	0.0471897	1.27e-08	rs79259434	Serine to alpha-ketobutyrate ratio	TRUE	reported	5PFt77	0.000211952
2	176643894	C	G	0.338083	0.104203	0.0139874	9.35e-14	rs2594950	Pregnenediol sulfate (C21H34O5S) levels	TRUE	reported	5qciKh	0.00299307
5	35967898	A	C	0.147651	0.263097	0.0182647	4.84e-47	rs10491431	Pregnenediol sulfate (C21H34O5S) levels	TRUE	reported	5qciKh	0.0062931
7	64464647	T	C	0.303229	0.0717319	0.0143704	5.99e-07	rs10252509	Pregnenediol sulfate (C21H34O5S) levels	TRUE	reported	5qciKh	0.00126868
7	121877154	T	C	0.0346312	0.188022	0.0355096	1.19e-07	rs117731567	Pregnenediol sulfate (C21H34O5S) levels	TRUE	reported	5qciKh	0.000225887
9	124485652	G	A	0.475704	0.0749525	0.0131447	1.18e-08	rs7851737	Pregnenediol sulfate (C21H34O5S) levels	TRUE	reported	5qciKh	0.00195429
10	60990445	C	T	0.994776	0.44898	0.0913918	8.98e-07	rs140331100	Pregnenediol sulfate (C21H34O5S) levels	TRUE	reported	5qciKh	3.02226e-05
10	92672243	C	T	0.557754	0.0790782	0.0133058	2.8e-09	rs2497318	Pregnenediol sulfate (C21H34O5S) levels	TRUE	reported	5qciKh	0.00209963
11	128095982	C	T	0.990619	0.372292	0.0685627	5.64e-08	rs149982314	Pregnenediol sulfate (C21H34O5S) levels	TRUE	reported	5qciKh	6.60322e-05
13	21744175	C	A	0.641447	0.0678962	0.0138201	8.98e-07	rs9509847	Pregnenediol sulfate (C21H34O5S) levels	TRUE	reported	5qciKh	0.00133779
13	72562240	C	T	0.360508	0.0811588	0.0140058	6.85e-09	rs9543004	Pregnenediol sulfate (C21H34O5S) levels	TRUE	reported	5qciKh	0.00186556
16	81539357	A	T	0.0699356	0.144436	0.0257385	2e-08	rs79388303	Pregnenediol sulfate (C21H34O5S) levels	TRUE	reported	5qciKh	0.000493628
19	47871294	G	C	0.716799	0.112595	0.0146258	1.38e-14	rs296365	Pregnenediol sulfate (C21H34O5S) levels	TRUE	reported	5qciKh	0.00289931
5	10109211	T	C	0.125768	0.127339	0.0259469	9.22e-07	rs906070	X-24456 levels	TRUE	reported	5QgAIl	0.000638194
7	144440044	T	C	0.260714	0.0999908	0.0199095	5.11e-07	rs17195725	X-24456 levels	TRUE	reported	5QgAIl	0.0011716
7	146359393	A	G	0.0364223	0.250091	0.0461165	5.86e-08	rs10245855	X-24456 levels	TRUE	reported	5QgAIl	0.000248738
20	1197291	T	C	0.851688	0.120567	0.0244703	8.35e-07	rs6104732	X-24456 levels	TRUE	reported	5QgAIl	0.000738991
2	136007504	G	C	0.148337	0.118469	0.0209639	1.59e-08	rs1964459	Ornithine to glutamate ratio	TRUE	reported	5Qi67g	0.00097227
5	36638487	A	G	0.0316169	0.25016	0.042679	4.59e-09	rs62354638	Ornithine to glutamate ratio	TRUE	reported	5Qi67g	0.0002535
2	35330201	G	C	0.712869	0.0862255	0.0167238	2.52e-07	rs4643516	Adenosine 5'-monophosphate (AMP) to EDTA ratio	TRUE	reported	5r9ifI	0.00131128
13	37953200	C	A	0.645061	0.0782821	0.0158446	7.79e-07	rs7490087	Adenosine 5'-monophosphate (AMP) to EDTA ratio	TRUE	reported	5r9ifI	0.00134686
2	233759924	T	C	0.32436	0.39072	0.0155622	4.17e-139	rs887829	Bilirubin degradation product, C17H20N2O5 (2) levels	TRUE	reported	5RgBF8	0.0332917
13	62785657	C	T	0.0149154	0.313528	0.0626295	5.55e-07	rs79497827	Bilirubin degradation product, C17H20N2O5 (2) levels	TRUE	reported	5RgBF8	8.87376e-05
17	14777976	A	AG	0.998119	0.893192	0.174467	3.06e-07	rs56041083	Bilirubin degradation product, C17H20N2O5 (2) levels	TRUE	reported	5RgBF8	1.18577e-05
4	11424146	C	T	0.982022	0.302467	0.0587761	2.66e-07	rs138904930	5-acetylamino-6-amino-3-methyluracil levels	TRUE	reported	5u3sGp	0.000112676
5	171444070	G	A	0.468057	0.0782774	0.0158061	7.33e-07	rs3884606	5-acetylamino-6-amino-3-methyluracil levels	TRUE	reported	5u3sGp	0.00147161
7	17527220	G	A	0.869516	0.129695	0.0235791	3.79e-08	rs73075157	5-acetylamino-6-amino-3-methyluracil levels	TRUE	reported	5u3sGp	0.000827239
8	18415371	G	A	0.226301	0.383631	0.01834	3.7e-97	rs1495741	5-acetylamino-6-amino-3-methyluracil levels	TRUE	reported	5u3sGp	0.0184625
15	74735539	T	C	0.250532	0.121476	0.0180871	1.87e-11	rs2472297	5-acetylamino-6-amino-3-methyluracil levels	TRUE	reported	5u3sGp	0.0020411
17	35080621	C	T	0.0510102	0.188868	0.0354652	1.01e-07	rs118074685	5-acetylamino-6-amino-3-methyluracil levels	TRUE	reported	5u3sGp	0.000330853
2	233764663	T	C	0.326831	0.114335	0.0173086	3.96e-11	rs4148325	Histidine betaine (hercynine) levels	TRUE	reported	5UCjgX	0.00231359
5	132295159	C	A	0.433266	0.110493	0.0166348	3.09e-11	rs35260072	Histidine betaine (hercynine) levels	TRUE	reported	5UCjgX	0.00261079
6	110438805	G	A	0.241269	0.112893	0.0188928	2.29e-09	rs12210538	Histidine betaine (hercynine) levels	TRUE	reported	5UCjgX	0.0015752
14	57795097	G	T	0.987342	0.362855	0.072489	5.57e-07	rs75906023	Histidine betaine (hercynine) levels	TRUE	reported	5UCjgX	7.54685e-05
2	233759924	C	T	0.678262	0.192764	0.0166533	5.51e-31	rs887829	X-10458 levels	TRUE	reported	5uKGZ3	0.00704621
4	183554519	A	C	0.0238486	0.257372	0.0514194	5.58e-07	rs62358500	X-10458 levels	TRUE	reported	5uKGZ3	0.000140557
5	135136927	T	C	0.933736	0.154485	0.0314975	9.36e-07	rs73288823	X-10458 levels	TRUE	reported	5uKGZ3	0.000358697
19	2875919	A	G	0.00984973	0.442294	0.0792143	2.36e-08	rs148933681	X-10458 levels	TRUE	reported	5uKGZ3	7.32731e-05
2	27508073	C	T	0.587611	0.0866493	0.0154951	2.24e-08	rs1260326	1-(1-enyl-palmitoyl)-2-linoleoyl-GPC (p-16:0/18:2) levels	TRUE	reported	5v0TCp	0.00182618
5	119613323	T	A	0.44642	0.0768136	0.0152996	5.15e-07	rs35702759	1-(1-enyl-palmitoyl)-2-linoleoyl-GPC (p-16:0/18:2) levels	TRUE	reported	5v0TCp	0.00150122
11	116778201	C	G	0.868942	0.116584	0.0225022	2.21e-07	rs964184	1-(1-enyl-palmitoyl)-2-linoleoyl-GPC (p-16:0/18:2) levels	TRUE	reported	5v0TCp	0.000736693
15	85894538	G	C	0.963636	0.200556	0.0407384	8.52e-07	rs4843128	1-(1-enyl-palmitoyl)-2-linoleoyl-GPC (p-16:0/18:2) levels	TRUE	reported	5v0TCp	0.000204667
16	56960616	T	C	0.325283	0.114121	0.0161324	1.51e-12	rs17231506	1-(1-enyl-palmitoyl)-2-linoleoyl-GPC (p-16:0/18:2) levels	TRUE	reported	5v0TCp	0.0026468
1	213511657	A	T	0.971347	0.230618	0.0456834	4.46e-07	rs76298092	Carotenoid levels (cryptoxanthin)	TRUE	reported	5VgDhq	0.000170931
2	103830618	G	A	0.979586	0.271992	0.053921	4.55e-07	rs78388659	Carotenoid levels (cryptoxanthin)	TRUE	reported	5VgDhq	0.000122625
4	78401056	T	C	0.125903	0.112833	0.0230018	9.32e-07	rs77094229	Carotenoid levels (cryptoxanthin)	TRUE	reported	5VgDhq	0.000638188
4	117082146	A	G	0.924149	0.147544	0.0287701	2.92e-07	rs17049001	Carotenoid levels (cryptoxanthin)	TRUE	reported	5VgDhq	0.000444289
10	25816480	C	T	0.00825991	0.429538	0.084662	3.9e-07	rs2505430	Carotenoid levels (cryptoxanthin)	TRUE	reported	5VgDhq	5.08164e-05
6	117119828	A	C	0.725382	0.0866407	0.0173088	5.57e-07	rs783375	X-18779 levels	TRUE	reported	5x25LC	0.00120285
16	59963159	T	C	0.967237	0.215307	0.0428906	5.17e-07	rs191076878	X-18779 levels	TRUE	reported	5x25LC	0.000192446
5	132396764	T	G	0.166279	0.0959775	0.018058	1.07e-07	rs7705826	Glycerol to carnitine ratio	TRUE	reported	5yIqeJ	0.000943761
10	59708831	G	T	0.229116	0.118696	0.0163384	3.74e-13	rs1171616	Glycerol to carnitine ratio	TRUE	reported	5yIqeJ	0.00224648
12	95256176	C	T	0.90163	0.112289	0.0226006	6.75e-07	rs11107955	Glycerol to carnitine ratio	TRUE	reported	5yIqeJ	0.000527628
15	24205574	C	T	0.214627	0.0815	0.0162866	5.61e-07	rs35298690	Glycerol to carnitine ratio	TRUE	reported	5yIqeJ	0.00101723
18	61632432	G	C	0.068199	0.152141	0.0274311	2.92e-08	rs7241147	Glycerol to carnitine ratio	TRUE	reported	5yIqeJ	0.000471098
1	197639482	T	C	0.213545	0.0980508	0.0198923	8.26e-07	rs6682968	1,3,7-trimethylurate levels	TRUE	reported	60jSbv	0.000983331
4	178406600	G	A	0.990935	0.440395	0.0869681	4.11e-07	rs140534109	1,3,7-trimethylurate levels	TRUE	reported	60jSbv	5.55119e-05
6	52761471	A	G	0.648582	0.131589	0.0171556	1.72e-14	rs2608631	1,3,7-trimethylurate levels	TRUE	reported	60jSbv	0.00323162
7	42468220	C	T	0.992196	0.486814	0.0929289	1.62e-07	rs184129540	1,3,7-trimethylurate levels	TRUE	reported	60jSbv	5.12088e-05
10	133553286	C	T	0.0264365	0.283944	0.0505405	1.93e-08	rs7900208	1,3,7-trimethylurate levels	TRUE	reported	60jSbv	0.000195776
20	231898	T	C	0.467266	0.0903479	0.0171284	1.33e-07	rs6043212	1,3,7-trimethylurate levels	TRUE	reported	60jSbv	0.0016691
4	47543124	A	C	0.176848	0.29805	0.0199722	2.33e-50	rs35818294	Glycosyl ceramide (d18:1/20:0, d16:1/22:0) levels	TRUE	reported	65I44z	0.00781288
4	48037885	T	A	0.369069	0.121958	0.0157364	9.18e-15	rs11736427	Glycosyl ceramide (d18:1/20:0, d16:1/22:0) levels	TRUE	reported	65I44z	0.00337057
9	35739879	A	G	0.425553	0.118903	0.015437	1.33e-14	rs3750434	Glycosyl ceramide (d18:1/20:0, d16:1/22:0) levels	TRUE	reported	65I44z	0.00349517
10	50425366	T	C	0.377509	0.0800042	0.0159033	4.89e-07	rs2474612	Glycosyl ceramide (d18:1/20:0, d16:1/22:0) levels	TRUE	reported	65I44z	0.00143323
14	63765502	A	G	0.164474	0.159149	0.0203875	5.89e-15	rs7160525	Glycosyl ceramide (d18:1/20:0, d16:1/22:0) levels	TRUE	reported	65I44z	0.00201809
19	8167023	G	A	0.860992	0.111586	0.0222677	5.41e-07	rs2003933	Glycosyl ceramide (d18:1/20:0, d16:1/22:0) levels	TRUE	reported	65I44z	0.000724289
19	8218935	A	C	0.538395	0.183716	0.0159503	1.07e-30	rs1871194	Glycosyl ceramide (d18:1/20:0, d16:1/22:0) levels	TRUE	reported	65I44z	0.0079457
20	12978039	A	G	0.384606	0.115929	0.0156794	1.43e-13	rs438568	Glycosyl ceramide (d18:1/20:0, d16:1/22:0) levels	TRUE	reported	65I44z	0.00311816
3	56815721	C	T	0.607664	0.127524	0.0152962	7.62e-17	rs1354034	Aspartate to glutamate ratio	TRUE	reported	66b9OU	0.0039934
4	177438565	A	G	0.527632	0.0876644	0.0150678	5.96e-09	rs2271101	Aspartate to glutamate ratio	TRUE	reported	66b9OU	0.00203312
10	3069116	A	G	0.0529181	0.167046	0.0331975	4.86e-07	rs112814475	Aspartate to glutamate ratio	TRUE	reported	66b9OU	0.000305814
1	182808231	G	A	0.922874	0.147291	0.0295631	6.28e-07	rs6704003	N-acetylneuraminate to N-acetylglucosamine to N-acetylgalactosamine ratio	TRUE	reported	6CEfFm	0.000425793
1	182959122	C	A	0.0121768	0.562621	0.0712611	2.9e-15	rs147824896	N-acetylneuraminate to N-acetylglucosamine to N-acetylgalactosamine ratio	TRUE	reported	6CEfFm	0.000180694
3	44983641	T	C	0.573583	0.0774833	0.0158075	9.5e-07	rs871085	N-acetylneuraminate to N-acetylglucosamine to N-acetylgalactosamine ratio	TRUE	reported	6CEfFm	0.0014162
3	56815721	C	T	0.610021	0.0862281	0.0162147	1.05e-07	rs1354034	N-acetylneuraminate to N-acetylglucosamine to N-acetylgalactosamine ratio	TRUE	reported	6CEfFm	0.00162133
4	129143723	A	C	0.666795	0.20726	0.0166438	1.35e-35	rs1709422	N-acetylneuraminate to N-acetylglucosamine to N-acetylgalactosamine ratio	TRUE	reported	6CEfFm	0.00830298
6	167294271	C	T	0.891182	0.383465	0.0247031	2.43e-54	rs2076007	N-acetylneuraminate to N-acetylglucosamine to N-acetylgalactosamine ratio	TRUE	reported	6CEfFm	0.00563145
14	95479282	G	A	0.969399	0.235015	0.0455934	2.54e-07	rs10145116	N-acetylneuraminate to N-acetylglucosamine to N-acetylgalactosamine ratio	TRUE	reported	6CEfFm	0.000189944
1	3967395	A	G	0.0338189	0.215652	0.043437	6.88e-07	rs12756428	X-21821 levels	TRUE	reported	6czoBH	0.000194093
16	20483086	C	T	0.911095	0.156338	0.0276376	1.54e-08	rs1133607	X-21821 levels	TRUE	reported	6czoBH	0.000624628
8	125469835	A	G	0.490317	0.0891919	0.0153807	6.67e-09	rs2954021	1-arachidonoyl-gpc (20:4n6) levels	TRUE	reported	6DWGFG	0.00202526
11	61670092	G	C	0.811952	0.0981658	0.0198008	7.13e-07	rs12271414	1-arachidonoyl-gpc (20:4n6) levels	TRUE	reported	6DWGFG	0.000904395
11	61776027	T	C	0.631361	0.510101	0.0150856	1e-200	rs174528	1-arachidonoyl-gpc (20:4n6) levels	TRUE	reported	6DWGFG	0.0641314
11	75742832	T	C	0.837273	0.117372	0.0206163	1.25e-08	rs1219550	1-arachidonoyl-gpc (20:4n6) levels	TRUE	reported	6DWGFG	0.00106424
16	15046354	C	T	0.689469	0.119795	0.0164555	3.34e-13	rs4500751	1-arachidonoyl-gpc (20:4n6) levels	TRUE	reported	6DWGFG	0.00273451
17	17609454	T	C	0.613482	0.0790675	0.0155854	3.91e-07	rs12946063	1-arachidonoyl-gpc (20:4n6) levels	TRUE	reported	6DWGFG	0.00147074
19	19268740	C	T	0.924531	0.15957	0.0292592	4.93e-08	rs58542926	1-arachidonoyl-gpc (20:4n6) levels	TRUE	reported	6DWGFG	0.00050012
5	88678865	G	T	0.936553	0.154921	0.0314813	8.61e-07	rs72771860	X-24295 levels	TRUE	reported	6fFTls	0.000346785
10	133034546	A	G	0.270167	0.0899391	0.0172995	2e-07	rs7089734	X-24295 levels	TRUE	reported	6fFTls	0.00128437
14	33515216	G	A	0.0896037	0.143151	0.0266208	7.56e-08	rs17101423	X-24295 levels	TRUE	reported	6fFTls	0.00056847
2	233738671	G	A	0.710292	0.103731	0.0167361	5.72e-10	rs6722076	Thyroxine levels	TRUE	reported	6Gsd52	0.00190507
9	4207070	T	G	0.986103	0.331278	0.0646851	3.03e-07	rs144476500	Thyroxine levels	TRUE	reported	6Gsd52	8.66231e-05
12	120978847	C	A	0.317795	0.0895045	0.0163472	4.37e-08	rs1169288	Thyroxine levels	TRUE	reported	6Gsd52	0.00156628
10	95042415	T	A	0.124118	0.199025	0.0249157	1.37e-15	rs11572168	X-24546 levels	TRUE	reported	6N1DoO	0.00167168
10	99845936	A	G	0.897806	0.140599	0.0270456	2.01e-07	rs3740065	X-24546 levels	TRUE	reported	6N1DoO	0.000597563
12	20979253	G	A	0.056852	0.174585	0.0348467	5.44e-07	rs7306128	X-24546 levels	TRUE	reported	6N1DoO	0.000324355
12	20979640	G	A	0.056852	0.174585	0.0348467	5.44e-07	rs11829410	X-24546 levels	TRUE	reported	6N1DoO	0.000324355
12	21162039	T	A	0.724334	0.127276	0.0183799	4.37e-12	rs4762697	X-24546 levels	TRUE	reported	6N1DoO	0.00230745
12	21178615	C	T	0.169225	0.379803	0.0210749	1.32e-72	rs4149056	X-24546 levels	TRUE	reported	6N1DoO	0.0110037
13	72862098	T	C	0.988226	0.378758	0.0750211	4.45e-07	rs150309264	X-24546 levels	TRUE	reported	6N1DoO	7.14723e-05
17	18364177	A	G	0.869048	0.12392	0.0242159	3.1e-07	rs62072547	X-24546 levels	TRUE	reported	6N1DoO	0.000718194
19	47873738	C	T	0.84717	0.160783	0.0227913	1.73e-12	rs212100	X-24546 levels	TRUE	reported	6N1DoO	0.00155284
2	31561978	C	T	0.0183451	0.433765	0.0563676	1.41e-14	rs72794638	Etiocholanolone glucuronide levels	TRUE	reported	6ozWLP	0.000257
2	32253285	A	G	0.0346446	0.300052	0.0421122	1.04e-12	rs138529890	Etiocholanolone glucuronide levels	TRUE	reported	6ozWLP	0.00040917
7	99477415	T	C	0.967736	0.30445	0.0433578	2.19e-12	rs148982377	Etiocholanolone glucuronide levels	TRUE	reported	6ozWLP	0.000371006
7	138117169	A	G	0.794698	0.10663	0.0189544	1.85e-08	rs7780066	Etiocholanolone glucuronide levels	TRUE	reported	6ozWLP	0.00124434
11	63107062	C	A	0.0595802	0.846441	0.0308893	2.57e-165	rs141232858	Etiocholanolone glucuronide levels	TRUE	reported	6ozWLP	0.0101392
11	63312298	T	C	0.40774	0.117835	0.0155509	3.53e-14	rs540582	Etiocholanolone glucuronide levels	TRUE	reported	6ozWLP	0.00334147
18	393649	A	C	0.537931	0.0781384	0.015674	6.19e-07	rs9957928	Etiocholanolone glucuronide levels	TRUE	reported	6ozWLP	0.0014887
7	25475038	A	G	0.165168	0.101678	0.0203887	6.13e-07	rs10265861	Phenylalanine to phosphate ratio	TRUE	reported	6qi6If	0.000826426
11	24818094	T	A	0.403792	0.0785114	0.0160168	9.5e-07	rs923218	Phenylalanine to phosphate ratio	TRUE	reported	6qi6If	0.00139404
12	4471322	G	A	0.881473	0.12206	0.0231343	1.32e-07	rs11063179	Phenylalanine to phosphate ratio	TRUE	reported	6qi6If	0.000700914
12	29095058	T	C	0.173577	0.0971568	0.0197048	8.2e-07	rs7959020	Phenylalanine to phosphate ratio	TRUE	reported	6qi6If	0.000840429
12	102861843	A	G	0.244952	0.107865	0.0173894	5.54e-10	rs10860932	Phenylalanine to phosphate ratio	TRUE	reported	6qi6If	0.00171495
5	139350290	T	G	0.969721	0.288241	0.044521	9.53e-11	rs62381620	Tartronate (hydroxymalonate) levels	TRUE	reported	6rhPeZ	0.000296599
15	54795883	G	T	0.984454	0.303875	0.061572	8e-07	rs191302291	Tartronate (hydroxymalonate) levels	TRUE	reported	6rhPeZ	8.98342e-05
16	34025958	A	G	0.999436	1.63094	0.326085	5.69e-07	rs145469088	Tartronate (hydroxymalonate) levels	TRUE	reported	6rhPeZ	3.39556e-06
20	31852196	G	A	0.0501068	0.194911	0.0370123	1.39e-07	rs8120082	Cholesterol to taurocholate ratio	TRUE	reported	6RjzkT	0.000318095
5	61865221	C	T	0.697131	0.082681	0.0168925	9.85e-07	rs4700448	Dopamine 3-o-sulfate levels	TRUE	reported	6SIOjR	0.00121898
11	2184797	C	T	0.228748	0.100458	0.0183286	4.23e-08	rs11043016	Dopamine 3-o-sulfate levels	TRUE	reported	6SIOjR	0.00127723
14	55003380	G	A	0.888268	0.135149	0.0242012	2.35e-08	rs73266074	Dopamine 3-o-sulfate levels	TRUE	reported	6SIOjR	0.000745895
3	16280026	T	C	0.0619386	0.174765	0.0345315	4.17e-07	rs71310332	X-17438 levels	TRUE	reported	6sWqSw	0.000358653
6	14240441	G	T	0.0485173	0.193072	0.0393121	9.05e-07	rs17435170	X-17438 levels	TRUE	reported	6sWqSw	0.000268342
18	52598526	T	C	0.979896	0.29564	0.0597226	7.41e-07	rs145006085	X-17438 levels	TRUE	reported	6sWqSw	0.000116339
1	21700949	T	C	0.0279583	0.239529	0.045975	1.89e-07	rs138999278	Cis-4-decenoate (10:1n6) levels	TRUE	reported	6tbtxW	0.000177776
1	74971148	C	T	0.0142209	0.395567	0.0640903	6.74e-10	rs149556176	Cis-4-decenoate (10:1n6) levels	TRUE	reported	6tbtxW	0.000128696
1	75758325	C	T	0.693128	0.327315	0.015904	4.08e-94	rs2185152	Cis-4-decenoate (10:1n6) levels	TRUE	reported	6tbtxW	0.0217117
1	151907285	G	A	0.684253	0.409002	0.0157791	3.91e-148	rs28415528	Cis-4-decenoate (10:1n6) levels	TRUE	reported	6tbtxW	0.0349822
1	152430863	T	G	0.336158	0.080969	0.0160915	4.86e-07	rs11205002	Cis-4-decenoate (10:1n6) levels	TRUE	reported	6tbtxW	0.00136162
1	94728477	A	G	0.0371706	0.215555	0.0416656	2.3e-07	rs9803636	Cytidine levels	TRUE	reported	6U0Tzu	0.000230842
15	84961789	T	C	0.941373	0.225017	0.0336174	2.18e-11	rs72754978	Cytidine levels	TRUE	reported	6U0Tzu	0.00059589
19	15644141	C	T	0.00950072	0.399299	0.0811396	8.6e-07	rs28371533	Cytidine levels	TRUE	reported	6U0Tzu	5.49219e-05
2	212506784	C	T	0.0240596	0.249581	0.048763	3.08e-07	rs114686372	Perfluorooctanoate (PFOA) levels	TRUE	reported	6XFS1K	0.000148238
4	88122482	C	G	0.109162	0.12728	0.023968	1.09e-07	rs45499402	Perfluorooctanoate (PFOA) levels	TRUE	reported	6XFS1K	0.000660893
6	3157620	T	C	0.952819	0.176552	0.0356929	7.56e-07	rs9501929	Perfluorooctanoate (PFOA) levels	TRUE	reported	6XFS1K	0.000265074
11	64454510	C	T	0.98812	0.345309	0.0695354	6.84e-07	rs182036014	Perfluorooctanoate (PFOA) levels	TRUE	reported	6XFS1K	6.97645e-05
17	77645834	C	T	0.0568793	0.163608	0.0319824	3.13e-07	rs7219584	Perfluorooctanoate (PFOA) levels	TRUE	reported	6XFS1K	0.000338308
1	119711883	G	A	0.580465	0.101716	0.0155511	6.12e-11	rs561931	Serine to pyruvate ratio	TRUE	reported	6XLzEU	0.00251076
2	27519736	C	T	0.596949	0.0987604	0.0155401	2.08e-10	rs780093	Serine to pyruvate ratio	TRUE	reported	6XLzEU	0.00234185
2	57674250	A	G	0.937948	0.161173	0.0315526	3.25e-07	rs10496073	Serine to pyruvate ratio	TRUE	reported	6XLzEU	0.000365975
2	210675783	A	C	0.308831	0.125225	0.0165337	3.62e-14	rs1047891	Serine to pyruvate ratio	TRUE	reported	6XLzEU	0.00295088
5	16854807	G	A	0.554978	0.0767605	0.0153978	6.19e-07	rs2625204	Serine to pyruvate ratio	TRUE	reported	6XLzEU	0.00147918
7	56022948	A	T	0.755441	0.0968049	0.0178456	5.81e-08	rs6973917	Serine to pyruvate ratio	TRUE	reported	6XLzEU	0.00131015
20	45444291	G	A	0.0284632	0.242936	0.0460668	1.34e-07	rs73303836	Serine to pyruvate ratio	TRUE	reported	6XLzEU	0.000185334
11	61796827	G	T	0.647311	0.142925	0.0154109	1.79e-20	rs4246215	Docosapentaenoate n3 DPA; 22:5n3 levels	TRUE	reported	712791	0.00473227
13	88151149	G	A	0.0502003	0.171162	0.0336993	3.79e-07	rs61959375	Docosapentaenoate n3 DPA; 22:5n3 levels	TRUE	reported	712791	0.000296425
10	127440444	T	G	0.851255	0.114498	0.0217957	1.49e-07	rs4750884	2-aminoheptanoate levels	TRUE	reported	713B5v	0.000842094
14	100550230	A	G	0.597888	0.078182	0.0159602	9.65e-07	rs10133357	2-aminoheptanoate levels	TRUE	reported	713B5v	0.0013903
16	24836460	T	C	0.880685	0.115079	0.0234391	9.12e-07	rs73551580	2-aminoheptanoate levels	TRUE	reported	713B5v	0.000610422
7	115891831	C	T	0.98623	0.344422	0.0681089	4.26e-07	rs118168871	1,7-dimethyluric acid levels	TRUE	reported	77gtLi	8.36908e-05
8	20128685	G	A	0.984296	0.320484	0.0631991	3.96e-07	rs77748985	1,7-dimethyluric acid levels	TRUE	reported	77gtLi	9.57936e-05
11	118696416	T	C	0.662546	0.0903903	0.0172162	1.52e-07	rs643104	1,7-dimethyluric acid levels	TRUE	reported	77gtLi	0.00148526
13	57136132	A	T	0.97555	0.252015	0.0510047	7.77e-07	rs56158086	1,7-dimethyluric acid levels	TRUE	reported	77gtLi	0.000140336
5	138256577	C	T	0.814488	0.105467	0.0198728	1.11e-07	rs10055120	Fructosyllysine levels	TRUE	reported	77tCdg	0.0010256
7	75959027	C	G	0.0340475	0.220972	0.0430769	2.9e-07	rs12534169	Fructosyllysine levels	TRUE	reported	77tCdg	0.00020856
11	8014702	C	G	0.114806	0.126679	0.0241993	1.65e-07	rs73414910	Fructosyllysine levels	TRUE	reported	77tCdg	0.000671137
11	12046457	C	T	0.99323	0.46162	0.0928627	6.66e-07	rs76409265	Fructosyllysine levels	TRUE	reported	77tCdg	4.00429e-05
13	41007530	A	C	0.197657	0.0973899	0.0194658	5.64e-07	rs7323613	Fructosyllysine levels	TRUE	reported	77tCdg	0.000956665
5	158982497	T	C	0.18189	0.0997286	0.0200715	6.74e-07	rs66676945	Methionine sulfoxide levels	TRUE	reported	7agEDA	0.000885329
9	84052078	A	C	0.190069	0.102991	0.0198761	2.2e-07	rs1020048	Methionine sulfoxide levels	TRUE	reported	7agEDA	0.000996093
10	101716593	C	T	0.95658	0.192677	0.0380845	4.21e-07	rs76954145	Methionine sulfoxide levels	TRUE	reported	7agEDA	0.000256199
12	110706960	A	G	0.14571	0.1179	0.0220764	9.27e-08	rs78762284	Methionine sulfoxide levels	TRUE	reported	7agEDA	0.000855598
19	43984037	T	G	0.464723	0.076227	0.0154744	8.39e-07	rs390784	Methionine sulfoxide levels	TRUE	reported	7agEDA	0.00145468
20	51754403	T	C	0.964556	0.222442	0.0421167	1.28e-07	rs146902454	Methionine sulfoxide levels	TRUE	reported	7agEDA	0.000229824
7	99427887	T	A	0.0854075	0.119015	0.023755	5.44e-07	rs28419687	Creatinine levels	TRUE	reported	7Azc0o	0.000472521
11	113180763	A	G	0.980804	0.235754	0.0475743	7.21e-07	rs118162901	Creatinine levels	TRUE	reported	7Azc0o	0.00011142
16	20381010	G	A	0.807572	0.0992923	0.0171397	6.91e-09	rs77924615	Creatinine levels	TRUE	reported	7Azc0o	0.00125684
1	18244228	A	G	0.941386	0.160688	0.0322801	6.43e-07	rs76925306	Citrulline to phosphate ratio	TRUE	reported	7BG34n	0.000329509
2	54866520	A	G	0.644511	0.0793062	0.0157886	5.09e-07	rs2033821	Citrulline to phosphate ratio	TRUE	reported	7BG34n	0.00139312
2	210490648	A	G	0.527418	0.0965444	0.0150335	1.35e-10	rs7580046	Citrulline to phosphate ratio	TRUE	reported	7BG34n	0.00247725
9	27352813	A	G	0.016115	0.299549	0.0606308	7.79e-07	rs145260966	Citrulline to phosphate ratio	TRUE	reported	7BG34n	9.3267e-05
9	84161286	C	T	0.779387	0.0954575	0.0189459	4.69e-07	rs1932651	Citrulline to phosphate ratio	TRUE	reported	7BG34n	0.00105191
9	130426532	A	G	0.328216	0.0800569	0.0161914	7.64e-07	rs34369402	Citrulline to phosphate ratio	TRUE	reported	7BG34n	0.00129904
10	19730963	G	T	0.0277711	0.242486	0.0460647	1.41e-07	rs17676071	Citrulline to phosphate ratio	TRUE	reported	7BG34n	0.000180303
2	145354711	G	T	0.801124	0.0966888	0.0185115	1.76e-07	rs12622835	Formiminoglutamate levels	TRUE	reported	7dWRlr	0.0010475
2	217850122	A	G	0.38862	0.0795909	0.015364	2.21e-07	rs3791977	Formiminoglutamate levels	TRUE	reported	7dWRlr	0.00153659
3	196405580	A	G	0.988047	0.333614	0.0675032	7.72e-07	rs79307160	Formiminoglutamate levels	TRUE	reported	7dWRlr	6.95205e-05
4	69101657	C	T	0.818271	0.0936001	0.0190554	9.02e-07	rs78408800	Formiminoglutamate levels	TRUE	reported	7dWRlr	0.000864654
5	11568348	C	T	0.988636	0.339585	0.0690764	8.83e-07	rs114669007	Formiminoglutamate levels	TRUE	reported	7dWRlr	6.54326e-05
6	43301441	A	C	0.591466	0.0781078	0.0147923	1.29e-07	rs2841648	Formiminoglutamate levels	TRUE	reported	7dWRlr	0.0016236
13	103861561	C	T	0.0159216	0.294978	0.0580135	3.68e-07	rs138312948	Formiminoglutamate levels	TRUE	reported	7dWRlr	9.76207e-05
21	41816456	C	G	0.01378	0.314268	0.0621174	4.21e-07	rs4561743	Formiminoglutamate levels	TRUE	reported	7dWRlr	8.38303e-05
7	137362226	G	A	0.914899	0.153444	0.0283809	6.42e-08	rs62487113	X-11849 levels	TRUE	reported	7fCKMj	0.000548477
22	19961490	C	T	0.48426	0.122444	0.0159214	1.46e-14	rs165722	X-11849 levels	TRUE	reported	7fCKMj	0.00355981
22	24728961	C	G	0.488061	0.0808979	0.0158761	3.48e-07	rs738824	X-11849 levels	TRUE	reported	7fCKMj	0.00156345
2	143041434	G	A	0.271969	0.152512	0.0182125	5.57e-17	rs3845642	N-formylanthranilic acid levels	TRUE	reported	7FOfPP	0.00334613
3	151799215	A	C	0.170436	0.105236	0.0213012	7.8e-07	rs56213430	N-formylanthranilic acid levels	TRUE	reported	7FOfPP	0.000831641
6	111481539	C	T	0.0243157	0.263805	0.0518762	3.67e-07	rs75317579	N-formylanthranilic acid levels	TRUE	reported	7FOfPP	0.000147853
7	17974805	A	T	0.110398	0.128182	0.0260766	8.85e-07	rs12699933	N-formylanthranilic acid levels	TRUE	reported	7FOfPP	0.000571891
14	53964782	A	G	0.598347	0.0825706	0.0165196	5.78e-07	rs8014071	N-formylanthranilic acid levels	TRUE	reported	7FOfPP	0.00144697
15	36275667	A	G	0.0563712	0.171759	0.0346153	6.98e-07	rs12915406	N-formylanthranilic acid levels	TRUE	reported	7FOfPP	0.000315621
17	78202449	G	T	0.102679	0.821601	0.0248416	1e-200	rs72897835	N-formylanthranilic acid levels	TRUE	reported	7FOfPP	0.0242883
1	62568692	C	A	0.663946	0.111763	0.0163847	9.03e-12	rs7555577	Oleoyl-linoleoyl-glycerol (18:1/18:2) [2] levels	TRUE	reported	7gRcKF	0.00250187
2	20998163	C	A	0.790807	0.104998	0.0191992	4.53e-08	rs4665710	Oleoyl-linoleoyl-glycerol (18:1/18:2) [2] levels	TRUE	reported	7gRcKF	0.00119239
2	27375230	T	C	0.410236	0.0949113	0.0159683	2.79e-09	rs4665972	Oleoyl-linoleoyl-glycerol (18:1/18:2) [2] levels	TRUE	reported	7gRcKF	0.00205985
6	31291060	A	G	0.370984	0.0818297	0.0159908	3.1e-07	rs9468925	Oleoyl-linoleoyl-glycerol (18:1/18:2) [2] levels	TRUE	reported	7gRcKF	0.00147266
7	73627755	C	T	0.807428	0.105181	0.0197458	1e-07	rs62466318	Oleoyl-linoleoyl-glycerol (18:1/18:2) [2] levels	TRUE	reported	7gRcKF	0.00106323
8	19966981	T	C	0.709625	0.0959609	0.0171027	2.01e-08	rs13702	Oleoyl-linoleoyl-glycerol (18:1/18:2) [2] levels	TRUE	reported	7gRcKF	0.00156333
10	110279090	G	A	0.0838197	0.140916	0.0279044	4.42e-07	rs41291902	Oleoyl-linoleoyl-glycerol (18:1/18:2) [2] levels	TRUE	reported	7gRcKF	0.000471961
11	116778201	G	C	0.13117	0.266594	0.0229003	2.54e-31	rs964184	Oleoyl-linoleoyl-glycerol (18:1/18:2) [2] levels	TRUE	reported	7gRcKF	0.00372213
12	103700355	C	T	0.485181	0.0768142	0.0156766	9.59e-07	rs7309088	Oleoyl-linoleoyl-glycerol (18:1/18:2) [2] levels	TRUE	reported	7gRcKF	0.00144525
19	8364439	G	A	0.978477	0.329743	0.0530687	5.18e-10	rs116843064	Oleoyl-linoleoyl-glycerol (18:1/18:2) [2] levels	TRUE	reported	7gRcKF	0.000195948
19	44912921	T	G	0.224256	0.136317	0.0186543	2.72e-13	rs483082	Oleoyl-linoleoyl-glycerol (18:1/18:2) [2] levels	TRUE	reported	7gRcKF	0.00223877
2	119490335	G	A	0.817296	0.101148	0.0205994	9.1e-07	rs744927	Alpha-ketobutyrate levels	TRUE	reported	7itVSu	0.000867635
3	119020170	C	T	0.989857	0.425349	0.0836854	3.72e-07	rs150658426	4-hydroxycoumarin levels	TRUE	reported	7Iwtkz	6.25109e-05
5	2370617	G	A	0.975069	0.282036	0.0537062	1.51e-07	rs57953989	4-hydroxycoumarin levels	TRUE	reported	7Iwtkz	0.000161564
6	113637815	C	T	0.03436	0.22703	0.0462106	8.97e-07	rs117494914	4-hydroxycoumarin levels	TRUE	reported	7Iwtkz	0.000192999
9	453691	T	G	0.991777	0.474478	0.0932294	3.59e-07	rs141138674	4-hydroxycoumarin levels	TRUE	reported	7Iwtkz	5.09051e-05
10	27801349	C	T	0.983203	0.326267	0.0653539	5.97e-07	rs151091323	4-hydroxycoumarin levels	TRUE	reported	7Iwtkz	9.91933e-05
12	30194107	T	G	0.035741	0.249699	0.0457723	4.89e-08	rs6487886	4-hydroxycoumarin levels	TRUE	reported	7Iwtkz	0.000247168
1	48476668	T	C	0.022816	0.252578	0.0512223	8.18e-07	rs2803283	Ornithine levels	TRUE	reported	7jiJMa	0.000130645
4	25792485	A	C	0.625259	0.0842368	0.0159369	1.25e-07	rs56297003	Ornithine levels	TRUE	reported	7jiJMa	0.00157758
6	3627375	T	C	0.403608	0.0778303	0.0158553	9.16e-07	rs6596988	Ornithine levels	TRUE	reported	7jiJMa	0.0013978
6	131573218	T	C	0.0193219	0.440403	0.0558702	3.21e-15	rs17788484	Ornithine levels	TRUE	reported	7jiJMa	0.00028374
9	110285347	G	A	0.677398	0.0878837	0.0164474	9.13e-08	rs28421011	Ornithine levels	TRUE	reported	7jiJMa	0.00150362
11	61831875	A	G	0.180927	0.147371	0.0194276	3.31e-14	rs61897793	Dihomo-linolenate (20:3n3 or n6) levels	TRUE	reported	7jK2JA	0.00205502
16	15080714	A	G	0.295393	0.100824	0.016517	1.03e-09	rs4122352	Dihomo-linolenate (20:3n3 or n6) levels	TRUE	reported	7jK2JA	0.00186903
4	156785921	G	A	0.949569	0.173276	0.033427	2.18e-07	rs116530753	Stearidonate (18:4n3) levels	TRUE	reported	7lpVmC	0.000310108
5	11520799	T	C	0.98129	0.280137	0.0539077	2.03e-07	rs77207094	Stearidonate (18:4n3) levels	TRUE	reported	7lpVmC	0.000119484
11	61783884	T	C	0.655703	0.121249	0.0152747	2.06e-15	rs174535	Stearidonate (18:4n3) levels	TRUE	reported	7lpVmC	0.00342812
13	107218796	T	C	0.0921516	0.123034	0.0249179	7.91e-07	rs9555329	Stearidonate (18:4n3) levels	TRUE	reported	7lpVmC	0.000491528
18	38806972	A	G	0.990847	0.380522	0.07676	7.15e-07	rs139931083	Stearidonate (18:4n3) levels	TRUE	reported	7lpVmC	5.37113e-05
7	155883015	T	A	0.190999	0.110087	0.0213976	2.68e-07	rs56024619	Linoleoyl-arachidonoyl-glycerol (18:2/20:4) [1] levels	TRUE	reported	7n3vXQ	0.000985658
11	61822009	A	G	0.69581	0.328142	0.0169823	3.47e-83	rs28456	Linoleoyl-arachidonoyl-glycerol (18:2/20:4) [1] levels	TRUE	reported	7n3vXQ	0.0190445
11	116778201	G	C	0.131179	0.115872	0.023667	9.78e-07	rs964184	Linoleoyl-arachidonoyl-glycerol (18:2/20:4) [1] levels	TRUE	reported	7n3vXQ	0.000658369
19	19499787	C	T	0.918084	0.212829	0.0293598	4.2e-13	rs3794991	Linoleoyl-arachidonoyl-glycerol (18:2/20:4) [1] levels	TRUE	reported	7n3vXQ	0.000952382
19	44910319	T	C	0.199508	0.200541	0.0198647	5.79e-24	rs75627662	Linoleoyl-arachidonoyl-glycerol (18:2/20:4) [1] levels	TRUE	reported	7n3vXQ	0.00392251
1	79574809	T	G	0.387032	0.0815871	0.0156089	1.72e-07	rs10874045	Pentose acid levels	TRUE	reported	7peq5z	0.00156202
4	56736806	G	A	0.120437	0.131536	0.0232472	1.53e-08	rs146924265	Pentose acid levels	TRUE	reported	7peq5z	0.000817295
5	169403953	G	A	0.98602	0.328146	0.0646604	3.88e-07	rs75034079	Pentose acid levels	TRUE	reported	7peq5z	8.55574e-05
11	95131455	G	A	0.969712	0.220309	0.0443253	6.69e-07	rs61893676	Pentose acid levels	TRUE	reported	7peq5z	0.000174856
1	118744159	T	A	0.966287	0.20265	0.0408021	6.81e-07	rs114874682	Alpha-hydroxyisovalerate levels	TRUE	reported	7pPllI	0.000193657
1	119392884	T	A	0.592917	0.174872	0.0149927	1.95e-31	rs10802092	Alpha-hydroxyisovalerate levels	TRUE	reported	7pPllI	0.00791338
4	88304019	G	A	0.530035	0.0938716	0.0148331	2.48e-10	rs10018448	Alpha-hydroxyisovalerate levels	TRUE	reported	7pPllI	0.00240425
10	113496381	A	G	0.553323	0.072877	0.0148792	9.69e-07	rs1891761	Alpha-hydroxyisovalerate levels	TRUE	reported	7pPllI	0.00142889
11	18322517	T	C	0.460533	0.258766	0.01431	4.35e-73	rs3802967	Alpha-hydroxyisovalerate levels	TRUE	reported	7pPllI	0.0195779
12	120986153	C	T	0.381539	0.116179	0.0152288	2.37e-14	rs2393791	Alpha-hydroxyisovalerate levels	TRUE	reported	7pPllI	0.00330963
19	44835266	G	C	0.703438	0.0814027	0.0161491	4.64e-07	rs73048288	Alpha-hydroxyisovalerate levels	TRUE	reported	7pPllI	0.0012774
20	764800	A	C	0.17667	0.104775	0.0194422	7.08e-08	rs6085741	Alpha-hydroxyisovalerate levels	TRUE	reported	7pPllI	0.00101804
2	47458571	C	T	0.964545	0.244708	0.0487698	5.23e-07	rs149765795	X-19299 levels	TRUE	reported	7QISIu	0.000207491
2	27508073	C	T	0.587068	0.0875535	0.0157917	2.95e-08	rs1260326	X-12844 levels	TRUE	reported	7RoiLw	0.00179581
4	68666410	G	A	0.530467	0.142083	0.0155258	5.62e-20	rs1531022	X-12844 levels	TRUE	reported	7RoiLw	0.00502695
4	69491189	C	CA	0.754343	0.17366	0.0180005	5.04e-22	rs71205983	X-12844 levels	TRUE	reported	7RoiLw	0.00415655
7	19294738	A	G	0.938574	0.158769	0.0320305	7.17e-07	rs2191891	X-12844 levels	TRUE	reported	7RoiLw	0.000341373
7	138116720	G	C	0.97751	0.268207	0.0525779	3.38e-07	rs80147006	X-12844 levels	TRUE	reported	7RoiLw	0.000137863
7	138117169	A	G	0.793051	0.235981	0.0189482	1.33e-35	rs7780066	X-12844 levels	TRUE	reported	7RoiLw	0.00613461
11	63156266	G	A	0.0572752	0.264282	0.0331127	1.45e-15	rs113497640	X-12844 levels	TRUE	reported	7RoiLw	0.000828899
19	12391643	A	G	0.222336	0.141462	0.0192343	1.91e-13	rs4804669	X-12844 levels	TRUE	reported	7RoiLw	0.00225389
22	24512384	G	A	0.590903	0.125201	0.0153699	3.77e-16	rs140330	3-ureidopropionate levels	TRUE	reported	7SlxoR	0.00386563
1	151907285	G	A	0.682194	0.220257	0.0160746	9.85e-43	rs28415528	X-21353 levels	TRUE	reported	7t2hzw	0.00980965
2	192598584	T	C	0.02888	0.223799	0.0449504	6.4e-07	rs146629144	X-21353 levels	TRUE	reported	7t2hzw	0.000167542
5	87845250	G	A	0.0487552	0.172818	0.0346782	6.24e-07	rs710362	X-21353 levels	TRUE	reported	7t2hzw	0.000277576
12	32540963	A	G	0.0546922	0.163364	0.0331891	8.56e-07	rs11052059	X-21353 levels	TRUE	reported	7t2hzw	0.000301873
15	39489740	A	G	0.999455	1.62409	0.322398	4.72e-07	rs117647504	X-21353 levels	TRUE	reported	7t2hzw	3.33235e-06
1	242603238	G	T	0.891469	0.110072	0.0224083	9.01e-07	rs12121162	2s,3R-dihydroxybutyrate levels	TRUE	reported	7ufhf0	0.000562601
12	4320174	A	C	0.0273462	0.38484	0.0431211	4.47e-19	rs187226015	2s,3R-dihydroxybutyrate levels	TRUE	reported	7ufhf0	0.000510552
12	4437399	A	G	0.0351711	0.302367	0.0386097	4.83e-15	rs17177326	2s,3R-dihydroxybutyrate levels	TRUE	reported	7ufhf0	0.000501553
13	91181232	T	G	0.291308	0.0757895	0.0153589	8.03e-07	rs287536	2s,3R-dihydroxybutyrate levels	TRUE	reported	7ufhf0	0.00121147
2	168906638	C	T	0.706539	0.0846925	0.016843	4.95e-07	rs560887	Blood sugar levels	TRUE	reported	7ufiBL	0.0012634
4	53897767	A	G	0.0286652	0.227045	0.0459839	7.91e-07	rs116236143	Blood sugar levels	TRUE	reported	7ufiBL	0.000163584
6	163387034	A	G	0.00154017	1.04099	0.196314	1.14e-07	rs78846929	Blood sugar levels	TRUE	reported	7ufiBL	1.04206e-05
7	44189469	T	C	0.170672	0.103379	0.0203658	3.85e-07	rs1799884	Blood sugar levels	TRUE	reported	7ufiBL	0.000878931
13	47858226	C	G	0.359315	0.0797881	0.01622	8.69e-07	rs12871654	Blood sugar levels	TRUE	reported	7ufiBL	0.00134245
13	62177080	A	T	0.0100667	0.388026	0.0775635	5.65e-07	rs145375738	Blood sugar levels	TRUE	reported	7ufiBL	6.01041e-05
16	50253273	G	T	0.956471	0.19838	0.0385789	2.72e-07	rs11076525	Blood sugar levels	TRUE	reported	7ufiBL	0.000265308
2	31431289	A	G	0.0167092	0.314387	0.0560897	2.08e-08	rs72790679	Bilirubin (Z,Z) to androsterone glucuronide ratio	TRUE	reported	7uYp8l	0.000124396
2	31580756	T	C	0.0329852	0.308706	0.0406463	3.08e-14	rs9282858	Bilirubin (Z,Z) to androsterone glucuronide ratio	TRUE	reported	7uYp8l	0.000443409
2	233759924	T	C	0.320898	0.336937	0.0150767	1.26e-110	rs887829	Bilirubin (Z,Z) to androsterone glucuronide ratio	TRUE	reported	7uYp8l	0.0262296
3	190002862	T	C	0.983293	0.283445	0.0565465	5.37e-07	rs73184354	Bilirubin (Z,Z) to androsterone glucuronide ratio	TRUE	reported	7uYp8l	9.94751e-05
4	68443582	G	T	0.734737	0.0872416	0.0166983	1.75e-07	rs34092423	Bilirubin (Z,Z) to androsterone glucuronide ratio	TRUE	reported	7uYp8l	0.00128208
7	99533211	T	G	0.0320219	0.241033	0.0409138	3.83e-09	rs34670419	Bilirubin (Z,Z) to androsterone glucuronide ratio	TRUE	reported	7uYp8l	0.000259257
11	19705408	A	T	0.998858	1.06052	0.21402	7.22e-07	rs6483614	Bilirubin (Z,Z) to androsterone glucuronide ratio	TRUE	reported	7uYp8l	6.75076e-06
11	62479124	A	C	0.961686	0.198217	0.039354	4.73e-07	rs1293035	Bilirubin (Z,Z) to androsterone glucuronide ratio	TRUE	reported	7uYp8l	0.000225268
11	63035630	C	T	0.938452	0.955769	0.0280407	1e-200	rs17713514	Bilirubin (Z,Z) to androsterone glucuronide ratio	TRUE	reported	7uYp8l	0.0161719
11	63077115	C	T	0.286342	0.0868069	0.0159324	5.08e-08	rs11231334	Bilirubin (Z,Z) to androsterone glucuronide ratio	TRUE	reported	7uYp8l	0.00146193
11	63312298	C	T	0.59047	0.132681	0.0146243	1.16e-19	rs540582	Bilirubin (Z,Z) to androsterone glucuronide ratio	TRUE	reported	7uYp8l	0.00479684
12	21178615	C	T	0.155881	0.116003	0.0198127	4.77e-09	rs4149056	Bilirubin (Z,Z) to androsterone glucuronide ratio	TRUE	reported	7uYp8l	0.00108706
19	47871693	C	A	0.837169	0.145512	0.0195911	1.11e-13	rs62129966	Bilirubin (Z,Z) to androsterone glucuronide ratio	TRUE	reported	7uYp8l	0.00181232
3	142934808	G	T	0.410282	0.111596	0.0155975	8.38e-13	rs12695769	1-stearoyl-2-oleoyl-GPE (18:0/18:1) levels	TRUE	reported	7wP3oG	0.00298482
5	108568737	T	C	0.0221207	0.262563	0.0523706	5.34e-07	rs145640892	1-stearoyl-2-oleoyl-GPE (18:0/18:1) levels	TRUE	reported	7wP3oG	0.000131033
11	61798436	C	T	0.353066	0.0993769	0.0161029	6.77e-10	rs174541	1-stearoyl-2-oleoyl-GPE (18:0/18:1) levels	TRUE	reported	7wP3oG	0.00209644
11	116778201	G	C	0.130973	0.196287	0.0226985	5.26e-18	rs964184	1-stearoyl-2-oleoyl-GPE (18:0/18:1) levels	TRUE	reported	7wP3oG	0.0020512
15	58255679	A	G	0.139259	0.112008	0.0222206	4.64e-07	rs12904367	1-stearoyl-2-oleoyl-GPE (18:0/18:1) levels	TRUE	reported	7wP3oG	0.000733984
15	58388439	C	T	0.376173	0.227092	0.01579	6.71e-47	rs2414577	1-stearoyl-2-oleoyl-GPE (18:0/18:1) levels	TRUE	reported	7wP3oG	0.0116976
15	58431740	A	G	0.215848	0.23743	0.0186899	5.64e-37	rs2070895	1-stearoyl-2-oleoyl-GPE (18:0/18:1) levels	TRUE	reported	7wP3oG	0.00658279
19	44911194	C	T	0.622459	0.0950802	0.0159868	2.72e-09	rs439401	1-stearoyl-2-oleoyl-GPE (18:0/18:1) levels	TRUE	reported	7wP3oG	0.00200325
1	170010689	C	G	0.0437666	0.2635	0.0503985	1.71e-07	rs35540647	Adenosine 5'-diphosphate (ADP) to N-acetylneuraminate ratio	TRUE	reported	7Wszjn	0.0002757
1	182996504	C	T	0.987448	0.588073	0.0919035	1.57e-10	rs73045704	Adenosine 5'-diphosphate (ADP) to N-acetylneuraminate ratio	TRUE	reported	7Wszjn	0.000122304
5	111066174	T	C	0.262641	0.115471	0.0232679	6.95e-07	rs1837253	Adenosine 5'-diphosphate (ADP) to N-acetylneuraminate ratio	TRUE	reported	7Wszjn	0.00114942
16	4812786	T	C	0.854296	0.143981	0.0289975	6.86e-07	rs112036394	Adenosine 5'-diphosphate (ADP) to N-acetylneuraminate ratio	TRUE	reported	7Wszjn	0.00073956
1	33393272	C	T	0.24633	0.103264	0.0176513	4.91e-09	rs10798945	Glycochenodeoxycholate 3-sulfate levels	TRUE	reported	7xNPQO	0.00153125
6	39080423	G	C	0.484211	0.0754178	0.0153754	9.34e-07	rs9296288	Glycochenodeoxycholate 3-sulfate levels	TRUE	reported	7xNPQO	0.00144812
7	75977837	A	G	0.713797	0.0991977	0.0169825	5.18e-09	rs76021834	Glycochenodeoxycholate 3-sulfate levels	TRUE	reported	7xNPQO	0.00167978
10	45588795	G	A	0.754083	0.101079	0.0178134	1.39e-08	rs12242611	Glycochenodeoxycholate 3-sulfate levels	TRUE	reported	7xNPQO	0.00143893
12	20846411	A	G	0.671939	0.101058	0.0163741	6.75e-10	rs975657	Glycochenodeoxycholate 3-sulfate levels	TRUE	reported	7xNPQO	0.00202356
13	103049340	G	A	0.986818	0.487976	0.0673596	4.35e-13	rs56398830	Glycochenodeoxycholate 3-sulfate levels	TRUE	reported	7xNPQO	0.000164523
13	103065958	T	C	0.0476396	0.385491	0.0359146	7.08e-27	rs55971546	Glycochenodeoxycholate 3-sulfate levels	TRUE	reported	7xNPQO	0.00125968
14	44474182	G	T	0.967519	0.214752	0.0430503	6.09e-07	rs145719831	Glycochenodeoxycholate 3-sulfate levels	TRUE	reported	7xNPQO	0.000188459
17	30259885	G	T	0.332574	0.140148	0.0162013	5.13e-18	rs3794806	Glycochenodeoxycholate 3-sulfate levels	TRUE	reported	7xNPQO	0.00400285
19	47871693	C	A	0.840432	0.303027	0.0206972	1.54e-48	rs62129966	Glycochenodeoxycholate 3-sulfate levels	TRUE	reported	7xNPQO	0.00692775
4	76489948	A	C	0.525763	0.091721	0.0142683	1.29e-10	rs10029860	Pseudouridine levels	TRUE	reported	7zklpy	0.00248304
12	120975224	A	G	0.350563	0.076533	0.0150118	3.43e-07	rs148608463	Pseudouridine levels	TRUE	reported	7zklpy	0.00142607
15	84950916	G	A	0.849354	0.108652	0.020066	6.14e-08	rs11073839	Pseudouridine levels	TRUE	reported	7zklpy	0.000904075
16	20381010	G	A	0.807196	0.102485	0.0183808	2.47e-08	rs77924615	Pseudouridine levels	TRUE	reported	7zklpy	0.00116598
2	27508073	C	T	0.587649	0.084669	0.0156822	6.7e-08	rs1260326	Plasma free asparagine levels	TRUE	reported	81EcSw	0.00170225
2	210678331	T	C	0.692572	0.0933317	0.0167886	2.71e-08	rs715	Plasma free asparagine levels	TRUE	reported	81EcSw	0.00158578
7	97866354	T	C	0.738568	0.121884	0.0176103	4.48e-12	rs28393117	Plasma free asparagine levels	TRUE	reported	81EcSw	0.00222902
11	62332881	G	A	0.876473	0.171498	0.0231446	1.26e-13	rs115395195	Plasma free asparagine levels	TRUE	reported	81EcSw	0.0014326
14	103891651	C	G	0.881154	0.159636	0.0236689	1.54e-11	rs111280186	Plasma free asparagine levels	TRUE	reported	81EcSw	0.00114801
14	104104717	G	C	0.128388	0.630602	0.0219561	2.08e-181	rs8012505	Plasma free asparagine levels	TRUE	reported	81EcSw	0.022246
14	104250129	C	T	0.0326925	0.235441	0.0435597	6.48e-08	rs3935133	Plasma free asparagine levels	TRUE	reported	81EcSw	0.000222644
6	25821388	G	T	0.53914	0.182918	0.0150132	3.79e-34	rs1165151	X-15486 levels	TRUE	reported	81rPWZ	0.00888876
13	106549001	T	C	0.276128	0.0888006	0.017221	2.52e-07	rs4772797	X-15486 levels	TRUE	reported	81rPWZ	0.00128083
1	119722821	G	A	0.670968	0.170722	0.0162978	1.12e-25	rs532303	Serine to threonine ratio	TRUE	reported	857moG	0.00583802
2	210675783	A	C	0.308268	0.323414	0.0161423	2.72e-89	rs1047891	Serine to threonine ratio	TRUE	reported	857moG	0.020628
6	143374347	T	C	0.3907	0.0768264	0.0155791	8.17e-07	rs6915452	Serine to threonine ratio	TRUE	reported	857moG	0.00139513
7	56023185	G	C	0.753211	0.181256	0.0176318	8.67e-25	rs13241866	Serine to threonine ratio	TRUE	reported	857moG	0.00473411
8	73972020	C	T	0.714434	0.0870914	0.0168347	2.3e-07	rs4738406	Serine to threonine ratio	TRUE	reported	857moG	0.00131587
14	100346169	C	A	0.486374	0.0985554	0.0154787	1.93e-10	rs74410978	Serine to threonine ratio	TRUE	reported	857moG	0.0024407
4	64106675	G	A	0.0152346	0.316857	0.0635267	6.11e-07	rs77982886	1-linoleoylglycerol (18:2) levels	TRUE	reported	85gN5q	8.9946e-05
11	116778201	G	C	0.131277	0.116525	0.0229017	3.62e-07	rs964184	1-linoleoylglycerol (18:2) levels	TRUE	reported	85gN5q	0.000711503
2	134850371	C	T	0.995633	0.607792	0.124134	9.77e-07	rs111268614	Serotonin levels	TRUE	reported	85yxkN	2.5117e-05
10	128966549	T	C	0.177166	0.106995	0.0217894	9.09e-07	rs35695799	Serotonin levels	TRUE	reported	85yxkN	0.000847097
18	31794392	G	T	0.966212	0.232027	0.0456552	3.73e-07	rs34301912	Serotonin levels	TRUE	reported	85yxkN	0.000203207
2	210675783	C	A	0.690236	0.0976808	0.0167285	5.25e-09	rs1047891	Taurocholenate sulfate levels	TRUE	reported	88RD04	0.00175686
8	58480714	A	G	0.338243	0.109001	0.0163091	2.33e-11	rs4738684	Taurocholenate sulfate levels	TRUE	reported	88RD04	0.00240953
10	99802867	A	T	0.948318	0.220866	0.0348672	2.38e-10	rs72838105	Taurocholenate sulfate levels	TRUE	reported	88RD04	0.00047394
10	100027707	T	C	0.0148581	0.334509	0.0641859	1.87e-07	rs146931915	Taurocholenate sulfate levels	TRUE	reported	88RD04	9.58082e-05
11	110377073	T	C	0.315414	0.127867	0.0167976	2.69e-14	rs1573558	Taurocholenate sulfate levels	TRUE	reported	88RD04	0.00301534
12	20979253	G	A	0.0533916	0.250413	0.0339382	1.6e-13	rs7306128	Taurocholenate sulfate levels	TRUE	reported	88RD04	0.000663107
12	20979640	G	A	0.0533916	0.250413	0.0339382	1.6e-13	rs11829410	Taurocholenate sulfate levels	TRUE	reported	88RD04	0.000663107
12	21214699	A	G	0.165816	0.42381	0.0200948	9.71e-99	rs57743625	Taurocholenate sulfate levels	TRUE	reported	88RD04	0.0148275
12	21268836	G	T	0.85745	0.205816	0.021847	4.48e-21	rs4149006	Taurocholenate sulfate levels	TRUE	reported	88RD04	0.0026143
13	103049340	A	G	0.0131036	0.367675	0.0680881	6.66e-08	rs56398830	Taurocholenate sulfate levels	TRUE	reported	88RD04	9.08766e-05
13	103065958	T	C	0.047463	0.287683	0.0363314	2.41e-15	rs55971546	Taurocholenate sulfate levels	TRUE	reported	88RD04	0.000683133
15	55298030	G	A	0.80371	0.0967093	0.0195557	7.6e-07	rs7162777	Taurocholenate sulfate levels	TRUE	reported	88RD04	0.000929804
17	30310155	G	A	0.389142	0.0834116	0.0158973	1.55e-07	rs11656408	Taurocholenate sulfate levels	TRUE	reported	88RD04	0.0015771
21	36640778	C	T	0.748474	0.0920368	0.0179036	2.74e-07	rs2835421	Taurocholenate sulfate levels	TRUE	reported	88RD04	0.00119896
22	50552604	T	C	0.622686	0.0793863	0.0158151	5.18e-07	rs131777	Taurocholenate sulfate levels	TRUE	reported	88RD04	0.00142667
1	87290023	T	C	0.0086919	0.385209	0.0770832	5.81e-07	rs149503602	Cortisone to cortisol ratio	TRUE	reported	89Aziw	5.18562e-05
2	37733492	T	C	0.103797	0.121902	0.0238847	3.33e-07	rs61040705	Cortisone to cortisol ratio	TRUE	reported	89Aziw	0.000583952
6	87790084	C	G	0.968602	0.21514	0.0419084	2.84e-07	rs146149679	Cortisone to cortisol ratio	TRUE	reported	89Aziw	0.00019315
7	106154315	C	T	0.904795	0.124018	0.0245937	4.59e-07	rs115051750	Cortisone to cortisol ratio	TRUE	reported	89Aziw	0.000527883
9	93142522	C	T	0.96162	0.183544	0.0373881	9.15e-07	rs4744179	Cortisone to cortisol ratio	TRUE	reported	89Aziw	0.000214351
14	94338363	A	C	0.793901	0.0939593	0.0176079	9.49e-08	rs4491436	Cortisone to cortisol ratio	TRUE	reported	89Aziw	0.00112282
1	75764547	C	A	0.663557	0.108917	0.0158874	7.1e-12	rs12136754	X-23680 levels	TRUE	reported	8aITyE	0.0025286
1	151907285	A	G	0.319015	0.297722	0.0159792	1.77e-77	rs28415528	X-23680 levels	TRUE	reported	8aITyE	0.0181746
1	188333234	C	T	0.0293507	0.221291	0.0451	9.26e-07	rs145211342	X-23680 levels	TRUE	reported	8aITyE	0.000165295
5	58546094	A	C	0.00763872	0.428262	0.0858695	6.12e-07	rs114483705	X-23680 levels	TRUE	reported	8aITyE	4.54397e-05
10	59709780	C	T	0.770377	0.0971614	0.0183872	1.26e-07	rs1171614	X-23680 levels	TRUE	reported	8aITyE	0.00119036
22	16647794	C	T	0.024526	0.242958	0.0491889	7.84e-07	rs141288079	X-23680 levels	TRUE	reported	8aITyE	0.000140661
3	156616668	C	A	0.8959	0.133614	0.0268815	6.68e-07	rs12485642	N-acetylisoleucine levels	TRUE	reported	8bPDWP	0.000555279
5	96700801	A	C	0.990429	0.375449	0.0740408	3.96e-07	rs115975251	Arabitol/xylitol levels	TRUE	reported	8CpxNO	5.87405e-05
6	15717940	A	G	0.0130488	0.310602	0.0627521	7.43e-07	rs79392392	Arabitol/xylitol levels	TRUE	reported	8CpxNO	7.60366e-05
13	113481059	A	G	0.0658778	0.146387	0.0287164	3.44e-07	rs78649302	Arabitol/xylitol levels	TRUE	reported	8CpxNO	0.000385383
16	20381010	G	A	0.807615	0.0994104	0.018525	8.04e-08	rs77924615	Arabitol/xylitol levels	TRUE	reported	8CpxNO	0.00107827
17	82035127	C	CAATT	0.879588	0.156679	0.0219592	9.68e-13	rs113563509	Arabitol/xylitol levels	TRUE	reported	8CpxNO	0.0012994
15	59235033	T	C	0.93278	0.152854	0.0305034	5.41e-07	rs72746838	Cysteinylglycine levels	TRUE	reported	8eqvuc	0.000379438
16	16033378	A	G	0.610657	0.128506	0.0158859	6e-16	rs2062541	Cysteinylglycine levels	TRUE	reported	8eqvuc	0.00374936
16	89615942	A	G	0.387453	0.240429	0.0157096	7.12e-53	rs409170	Cysteinylglycine levels	TRUE	reported	8eqvuc	0.013397
19	52059338	C	A	0.11107	0.132753	0.0240243	3.28e-08	rs188711067	Cysteinylglycine levels	TRUE	reported	8eqvuc	0.000726534
11	133125620	C	G	0.00337001	0.703091	0.141266	6.46e-07	rs181702052	Benzoate levels	TRUE	reported	8fEtOi	2.00501e-05
2	233763993	T	G	0.323529	0.385524	0.0156031	8.74e-135	rs6742078	Bilirubin degradation product, C17H20N2O5 (1) levels	TRUE	reported	8fooLG	0.0321994
11	133772784	T	C	0.969466	0.223472	0.0441976	4.28e-07	rs118105919	Bilirubin degradation product, C17H20N2O5 (1) levels	TRUE	reported	8fooLG	0.000182376
13	62785657	C	T	0.014919	0.313643	0.0627038	5.67e-07	rs79497827	Bilirubin degradation product, C17H20N2O5 (1) levels	TRUE	reported	8fooLG	8.86134e-05
22	48917178	T	G	0.0177649	0.282078	0.0575342	9.45e-07	rs77487713	Bilirubin degradation product, C17H20N2O5 (1) levels	TRUE	reported	8fooLG	0.000101081
4	130625492	A	G	0.0101188	0.523875	0.103418	4.07e-07	rs62319264	Adenosine 5'-diphosphate (ADP) to sulfate ratio	TRUE	reported	8Hmd9p	6.19412e-05
11	61790331	T	C	0.654742	0.288805	0.0158284	2.23e-74	rs102275	1-(1-enyl-stearoyl)-2-arachidonoyl-GPE (p-18:0/20:4) levels	TRUE	reported	8i7qwB	0.0181365
19	44908822	T	C	0.0836769	0.152027	0.0276425	3.8e-08	rs7412	1-(1-enyl-stearoyl)-2-arachidonoyl-GPE (p-18:0/20:4) levels	TRUE	reported	8i7qwB	0.000558914
19	55229837	G	A	0.839478	0.115275	0.0210141	4.12e-08	rs3826886	1-(1-enyl-stearoyl)-2-arachidonoyl-GPE (p-18:0/20:4) levels	TRUE	reported	8i7qwB	0.00097723
1	112080080	T	C	0.0193923	0.255663	0.0491947	2.03e-07	rs116820418	Glycerol to palmitoylcarnitine (C16) ratio	TRUE	reported	8iP4Va	0.000123774
1	221451603	T	C	0.945283	0.148535	0.0295826	5.14e-07	rs74743345	Glycerol to palmitoylcarnitine (C16) ratio	TRUE	reported	8iP4Va	0.00031425
4	82646969	T	A	0.832984	0.0902204	0.0181414	6.59e-07	rs7672535	Glycerol to palmitoylcarnitine (C16) ratio	TRUE	reported	8iP4Va	0.000829214
5	132297662	C	T	0.628172	0.097024	0.0140049	4.27e-12	rs419291	Glycerol to palmitoylcarnitine (C16) ratio	TRUE	reported	8iP4Va	0.00270161
6	110438805	G	A	0.237791	0.0966957	0.0156905	7.15e-10	rs12210538	Glycerol to palmitoylcarnitine (C16) ratio	TRUE	reported	8iP4Va	0.00165888
19	16077000	A	G	0.908313	0.125215	0.0238029	1.44e-07	rs62116851	Glycerol to palmitoylcarnitine (C16) ratio	TRUE	reported	8iP4Va	0.000555391
3	41773029	G	A	0.981959	0.285808	0.0575233	6.75e-07	rs138959835	Adenosine 5'-monophosphate (AMP) to N-palmitoyl-sphingosine (d18:1 to 16:0) ratio	TRUE	reported	8kJcnH	0.000105393
15	45065212	G	T	0.876529	0.117756	0.0238246	7.71e-07	rs2854437	Adenosine 5'-monophosphate (AMP) to N-palmitoyl-sphingosine (d18:1 to 16:0) ratio	TRUE	reported	8kJcnH	0.000637163
17	75925202	T	C	0.00661278	0.490427	0.0952644	2.63e-07	rs191591925	Adenosine 5'-monophosphate (AMP) to N-palmitoyl-sphingosine (d18:1 to 16:0) ratio	TRUE	reported	8kJcnH	4.1956e-05
8	9363866	C	T	0.109894	0.118079	0.0241046	9.65e-07	rs114798927	Carnitine to acetylcarnitine (C2) ratio	TRUE	reported	8mBrnG	0.000565673
1	51012664	T	A	0.636481	0.0774832	0.0154382	5.2e-07	rs35311109	N-acetylphenylalanine levels	TRUE	reported	8mCxHa	0.00140455
2	73181370	T	A	0.0371647	0.238013	0.0393969	1.53e-09	rs149251158	N-acetylphenylalanine levels	TRUE	reported	8mCxHa	0.000314749
2	73344289	A	G	0.286224	0.476938	0.0156646	1e-200	rs7604588	N-acetylphenylalanine levels	TRUE	reported	8mCxHa	0.0456412
2	73539537	C	T	0.868745	0.148461	0.0217957	9.66e-12	rs11689767	N-acetylphenylalanine levels	TRUE	reported	8mCxHa	0.00127496
2	160965068	T	C	0.97973	0.264769	0.052514	4.61e-07	rs72870683	N-acetylphenylalanine levels	TRUE	reported	8mCxHa	0.000121662
6	25801855	T	C	0.555529	0.147566	0.0148719	3.32e-23	rs2328895	N-acetylphenylalanine levels	TRUE	reported	8mCxHa	0.0058586
11	67647176	G	A	0.82519	0.261511	0.0195394	7.52e-41	rs7108760	N-acetylphenylalanine levels	TRUE	reported	8mCxHa	0.00622704
1	20589745	A	G	0.317447	0.0998269	0.0162117	7.38e-10	rs66731853	Phosphate to 2'-deoxyuridine ratio	TRUE	reported	8OztaW	0.00197993
2	38419778	A	C	0.941315	0.175381	0.0323764	6.06e-08	rs7594348	Phosphate to 2'-deoxyuridine ratio	TRUE	reported	8OztaW	0.000390635
12	111621753	T	C	0.446128	0.0823089	0.01535	8.22e-08	rs11065979	Phosphate to 2'-deoxyuridine ratio	TRUE	reported	8OztaW	0.00171218
13	27065456	T	C	0.925353	0.144744	0.0289061	5.52e-07	rs73497339	Phosphate to 2'-deoxyuridine ratio	TRUE	reported	8OztaW	0.000417394
17	60131008	G	T	0.031449	0.213892	0.0433382	8e-07	rs12946453	Phosphate to 2'-deoxyuridine ratio	TRUE	reported	8OztaW	0.000178806
18	10398598	G	A	0.976194	0.250065	0.0491489	3.62e-07	rs117028303	Phosphate to 2'-deoxyuridine ratio	TRUE	reported	8OztaW	0.000144982
22	50525724	C	T	0.771087	0.285229	0.0178276	1.29e-57	rs131805	Phosphate to 2'-deoxyuridine ratio	TRUE	reported	8OztaW	0.0108888
1	69027523	G	T	0.277434	0.0869162	0.0177587	9.87e-07	rs12737734	S-carboxyethylcysteine levels	TRUE	reported	8rCYAw	0.00115723
1	171348019	T	A	0.690196	0.105255	0.016925	5.01e-10	rs7519001	S-carboxyethylcysteine levels	TRUE	reported	8rCYAw	0.00199293
2	73644562	A	T	0.775961	0.0980507	0.0187415	1.68e-07	rs13410232	S-carboxyethylcysteine levels	TRUE	reported	8rCYAw	0.00114673
7	87528799	A	G	0.0109334	0.399048	0.0755492	1.28e-07	rs80351204	S-carboxyethylcysteine levels	TRUE	reported	8rCYAw	7.27069e-05
9	131244200	A	G	0.0131015	0.347802	0.0695262	5.66e-07	rs149046587	S-carboxyethylcysteine levels	TRUE	reported	8rCYAw	7.79767e-05
9	131387220	T	C	0.0114408	0.381253	0.0741433	2.72e-07	rs144455890	S-carboxyethylcysteine levels	TRUE	reported	8rCYAw	7.20686e-05
12	11432426	A	C	0.903692	0.131614	0.0266092	7.57e-07	rs75011578	S-carboxyethylcysteine levels	TRUE	reported	8rCYAw	0.00051313
21	32944250	C	T	0.600326	0.0798615	0.0162107	8.37e-07	rs2834019	S-carboxyethylcysteine levels	TRUE	reported	8rCYAw	0.00140336
4	47543124	A	C	0.188629	0.189918	0.0247935	1.86e-14	rs35818294	Glycosyl ceramide (d18:1/23:1, d17:1/24:1) levels	TRUE	reported	8RKkMj	0.00216416
5	36683786	G	A	0.80322	0.126532	0.0244828	2.36e-07	rs11748249	Glycosyl ceramide (d18:1/23:1, d17:1/24:1) levels	TRUE	reported	8RKkMj	0.00101742
10	31543676	C	G	0.996324	0.845258	0.1575	8.02e-08	rs11008522	Glycosyl ceramide (d18:1/23:1, d17:1/24:1) levels	TRUE	reported	8RKkMj	2.54245e-05
14	63765502	A	G	0.167425	0.158287	0.0254379	4.89e-10	rs7160525	Glycosyl ceramide (d18:1/23:1, d17:1/24:1) levels	TRUE	reported	8RKkMj	0.0013007
19	8146113	C	T	0.956526	0.231388	0.0461559	5.35e-07	rs899211	Glycosyl ceramide (d18:1/23:1, d17:1/24:1) levels	TRUE	reported	8RKkMj	0.00025186
20	12978039	A	G	0.392207	0.111924	0.0196085	1.14e-08	rs438568	Glycosyl ceramide (d18:1/23:1, d17:1/24:1) levels	TRUE	reported	8RKkMj	0.00187169
2	233759924	T	C	0.319018	0.211591	0.0169995	1.45e-35	rs887829	Bilirubin (Z,Z) to taurocholate ratio	TRUE	reported	8RywFF	0.00811105
7	128733480	G	A	0.943713	0.177156	0.0347273	3.37e-07	rs4731512	Bilirubin (Z,Z) to taurocholate ratio	TRUE	reported	8RywFF	0.000333136
14	22015759	G	A	0.0474081	0.195438	0.0374266	1.77e-07	rs3811316	Bilirubin (Z,Z) to taurocholate ratio	TRUE	reported	8RywFF	0.000296771
16	64529200	C	G	0.98625	0.336274	0.068687	9.79e-07	rs113867701	Bilirubin (Z,Z) to taurocholate ratio	TRUE	reported	8RywFF	7.83306e-05
17	10808360	A	C	0.0804645	0.178465	0.0300516	2.87e-09	rs76149982	Bilirubin (Z,Z) to taurocholate ratio	TRUE	reported	8RywFF	0.000628851
20	56717423	G	A	0.477936	0.0786156	0.0160497	9.67e-07	rs2426643	Bilirubin (Z,Z) to taurocholate ratio	TRUE	reported	8RywFF	0.00144272
3	42106201	C	G	0.699421	0.0881978	0.0180229	9.9e-07	rs3856733	Phenylacetate levels	TRUE	reported	8SPCMx	0.0012133
3	131672868	C	G	0.682254	0.0886552	0.0174741	3.91e-07	rs1604572	Phenylacetate levels	TRUE	reported	8SPCMx	0.00134477
4	77578931	A	G	0.432367	0.0806004	0.0164433	9.5e-07	rs189587	Phenylacetate levels	TRUE	reported	8SPCMx	0.00142109
7	5394476	A	G	0.0350404	0.222167	0.0444899	5.92e-07	rs73057725	Phenylacetate levels	TRUE	reported	8SPCMx	0.000203198
16	20568350	T	A	0.0235728	0.461097	0.0539542	1.27e-17	rs59532339	Phenylacetate levels	TRUE	reported	8SPCMx	0.000405125
16	80540228	C	T	0.0125871	0.358611	0.0731176	9.36e-07	rs188124348	Phenylacetate levels	TRUE	reported	8SPCMx	7.20497e-05
1	46918357	C	T	0.795839	0.124406	0.0202631	8.28e-10	rs4284207	3-hydroxydodecanedioate levels	TRUE	reported	8sSVTn	0.00147595
4	185471787	C	A	0.988255	0.386868	0.0700722	3.37e-08	rs151304595	Alpha-ketoglutarate to proline ratio	TRUE	reported	92CacO	8.52658e-05
15	60813358	T	C	0.955331	0.182842	0.0365876	5.81e-07	rs8041822	Alpha-ketoglutarate to proline ratio	TRUE	reported	92CacO	0.000256831
16	84258961	C	A	0.778351	0.0919187	0.0182714	4.89e-07	rs7190437	Alpha-ketoglutarate to proline ratio	TRUE	reported	92CacO	0.00105223
17	72374071	A	G	0.024897	0.251954	0.0489537	2.65e-07	rs118098270	Alpha-ketoglutarate to proline ratio	TRUE	reported	92CacO	0.000154979
20	46608139	C	T	0.191054	0.12618	0.019411	8.01e-11	rs6124830	Alpha-ketoglutarate to proline ratio	TRUE	reported	92CacO	0.00157386
22	18972067	G	C	0.906395	0.336381	0.025705	3.95e-39	rs2540640	Alpha-ketoglutarate to proline ratio	TRUE	reported	92CacO	0.00350145
22	19028734	G	C	0.17787	0.115111	0.0199788	8.33e-09	rs13433658	Alpha-ketoglutarate to proline ratio	TRUE	reported	92CacO	0.00116988
2	27412596	A	G	0.290473	0.0919867	0.0168754	5.01e-08	rs1728918	N-acetylputrescine to (N(1) + N(8))-acetylspermidine ratio	TRUE	reported	99GE5W	0.00147578
5	125801450	C	T	0.00768087	0.475825	0.0882192	6.9e-08	rs184952744	N-acetylputrescine to (N(1) + N(8))-acetylspermidine ratio	TRUE	reported	99GE5W	5.3436e-05
7	150824227	T	C	0.339804	0.16439	0.0161473	2.42e-24	rs4725950	N-acetylputrescine to (N(1) + N(8))-acetylspermidine ratio	TRUE	reported	99GE5W	0.00560346
7	150861427	C	T	0.667441	0.118088	0.0164674	7.45e-13	rs4725969	N-acetylputrescine to (N(1) + N(8))-acetylspermidine ratio	TRUE	reported	99GE5W	0.00275073
8	18414867	C	T	0.223407	0.549075	0.0173742	1e-200	rs4921913	N-acetylputrescine to (N(1) + N(8))-acetylspermidine ratio	TRUE	reported	99GE5W	0.0417588
10	27275032	G	A	0.195846	0.0971743	0.0196252	7.36e-07	rs12217470	N-acetylputrescine to (N(1) + N(8))-acetylspermidine ratio	TRUE	reported	99GE5W	0.000930535
10	133382797	A	C	0.714	0.181881	0.0170181	1.17e-26	rs4838735	N-acetylputrescine to (N(1) + N(8))-acetylspermidine ratio	TRUE	reported	99GE5W	0.0056211
15	64707669	GT	G	0.0635223	0.16721	0.0314668	1.07e-07	rs150182830	N-acetylputrescine to (N(1) + N(8))-acetylspermidine ratio	TRUE	reported	99GE5W	0.000404806
22	50123655	A	G	0.981124	0.327542	0.0563188	6.03e-09	rs148381953	N-acetylputrescine to (N(1) + N(8))-acetylspermidine ratio	TRUE	reported	99GE5W	0.000150961
2	233398336	G	T	0.621373	0.0785482	0.0154985	4.02e-07	rs6706384	4-methylcatechol sulfate levels	TRUE	reported	9fi7R6	0.00145634
6	14351196	C	T	0.565427	0.0831497	0.0155395	8.75e-08	rs6939135	4-methylcatechol sulfate levels	TRUE	reported	9fi7R6	0.00169547
6	123426334	A	G	0.0406375	0.190587	0.0383117	6.54e-07	rs72976570	4-methylcatechol sulfate levels	TRUE	reported	9fi7R6	0.000232508
7	41374443	G	A	0.98956	0.359431	0.0734454	9.89e-07	rs140497507	4-methylcatechol sulfate levels	TRUE	reported	9fi7R6	5.96261e-05
7	68028807	C	T	0.990058	0.37218	0.0760646	9.93e-07	rs147204649	4-methylcatechol sulfate levels	TRUE	reported	9fi7R6	5.67928e-05
9	135740509	C	G	0.0122471	0.353429	0.0681744	2.17e-07	rs117849863	4-methylcatechol sulfate levels	TRUE	reported	9fi7R6	7.83515e-05
18	25067306	C	T	0.429309	0.0792728	0.015337	2.36e-07	rs4800204	4-methylcatechol sulfate levels	TRUE	reported	9fi7R6	0.0015774
2	235402400	A	G	0.00922645	0.399651	0.0808919	7.79e-07	rs114084050	N,N-dimethylalanine levels	TRUE	reported	9g1ZC5	5.37731e-05
3	45772602	A	G	0.0991962	0.221212	0.025695	7.36e-18	rs17279437	N,N-dimethylalanine levels	TRUE	reported	9g1ZC5	0.00159606
5	151460503	T	G	0.341091	0.116618	0.0164717	1.44e-12	rs36039116	N,N-dimethylalanine levels	TRUE	reported	9g1ZC5	0.0027149
6	104931120	C	T	0.0337037	0.230841	0.0431027	8.53e-08	rs116980605	N,N-dimethylalanine levels	TRUE	reported	9g1ZC5	0.000225117
6	170039903	C	T	0.253755	0.0894197	0.0179809	6.59e-07	rs66915391	N,N-dimethylalanine levels	TRUE	reported	9g1ZC5	0.00112861
9	86889057	T	C	0.035258	0.221483	0.042208	1.54e-07	rs144931742	N,N-dimethylalanine levels	TRUE	reported	9g1ZC5	0.000225717
10	59653595	A	G	0.834166	0.14051	0.0210071	2.25e-11	rs12356193	N,N-dimethylalanine levels	TRUE	reported	9g1ZC5	0.00149146
10	88675831	A	T	0.019186	0.31165	0.0565641	3.59e-08	rs860081	N,N-dimethylalanine levels	TRUE	reported	9g1ZC5	0.000137666
10	127005713	T	C	0.0715529	0.153618	0.0305031	4.75e-07	rs11017446	N,N-dimethylalanine levels	TRUE	reported	9g1ZC5	0.000406055
15	83480260	C	T	0.00573101	0.543265	0.102827	1.27e-07	rs183471677	N,N-dimethylalanine levels	TRUE	reported	9g1ZC5	3.83308e-05
17	39274266	T	C	0.261535	0.0998628	0.0176105	1.42e-08	rs644173	N,N-dimethylalanine levels	TRUE	reported	9g1ZC5	0.00149668
6	30883824	G	A	0.972856	0.243535	0.047735	3.36e-07	rs74689782	Catechol sulfate levels	TRUE	reported	9kkUpQ	0.000165642
8	29997641	C	T	0.979839	0.288071	0.0551031	1.72e-07	rs113787014	Catechol sulfate levels	TRUE	reported	9kkUpQ	0.000130114
15	74735539	T	C	0.250517	0.0964419	0.017786	5.88e-08	rs2472297	Catechol sulfate levels	TRUE	reported	9kkUpQ	0.00133039
21	16457169	T	G	0.985926	0.366159	0.0663833	3.47e-08	rs143550070	Catechol sulfate levels	TRUE	reported	9kkUpQ	0.000101739
1	55628606	G	A	0.0911977	0.136452	0.0263406	2.22e-07	rs61776381	2-piperidinone levels	TRUE	reported	9lu8HV	0.000536002
10	73332702	A	G	0.990921	0.412813	0.079872	2.36e-07	rs148787320	2-piperidinone levels	TRUE	reported	9lu8HV	5.79143e-05
10	133553286	T	C	0.973562	0.252133	0.0470032	8.13e-08	rs7900208	2-piperidinone levels	TRUE	reported	9lu8HV	0.000178484
10	59709332	T	C	0.77054	0.142349	0.0168286	2.7e-17	rs1171615	Deoxycarnitine levels	TRUE	reported	9mzOwg	0.00304873
11	27095194	C	A	0.039432	0.276975	0.0357078	8.72e-15	rs17243908	Deoxycarnitine levels	TRUE	reported	9mzOwg	0.000549207
11	65376421	G	A	0.9663	0.19641	0.0382164	2.76e-07	rs34400381	Deoxycarnitine levels	TRUE	reported	9mzOwg	0.00020729
12	204273	T	C	0.406837	0.0888067	0.0143927	6.82e-10	rs2072536	Deoxycarnitine levels	TRUE	reported	9mzOwg	0.00221414
12	240132	T	C	0.651563	0.351263	0.0141938	3.29e-135	rs10774021	Deoxycarnitine levels	TRUE	reported	9mzOwg	0.0335083
12	120977112	A	G	0.347887	0.0899565	0.0146227	7.66e-10	rs2255531	Deoxycarnitine levels	TRUE	reported	9mzOwg	0.00206907
13	43109722	G	A	0.988754	0.319442	0.0651871	9.56e-07	rs61950399	Deoxycarnitine levels	TRUE	reported	9mzOwg	6.43515e-05
16	68283733	G	A	0.279347	0.0784994	0.0154937	4.05e-07	rs3961283	Deoxycarnitine levels	TRUE	reported	9mzOwg	0.00124537
1	39936166	A	T	0.25313	0.118037	0.0176593	2.32e-11	rs61781291	Stearoylcarnitine levels	TRUE	reported	9ogtnh	0.00203555
4	82635553	G	A	0.189156	0.108793	0.0195805	2.76e-08	rs6832951	Stearoylcarnitine levels	TRUE	reported	9ogtnh	0.00114108
5	132341036	G	GA	0.296301	0.143037	0.0166923	1.04e-17	rs34796927	Stearoylcarnitine levels	TRUE	reported	9ogtnh	0.00368968
6	110438805	A	G	0.760471	0.203519	0.017642	8.68e-31	rs12210538	Stearoylcarnitine levels	TRUE	reported	9ogtnh	0.00584197
10	59653595	A	G	0.834503	0.102054	0.0207389	8.62e-07	rs12356193	Stearoylcarnitine levels	TRUE	reported	9ogtnh	0.000805955
10	100315722	A	G	0.176351	0.103054	0.0200207	2.64e-07	rs603424	Stearoylcarnitine levels	TRUE	reported	9ogtnh	0.000927461
11	61800281	C	A	0.699014	0.0831778	0.0166154	5.56e-07	rs174544	Stearoylcarnitine levels	TRUE	reported	9ogtnh	0.00127066
20	63697813	C	T	0.970796	0.234078	0.0454702	2.63e-07	rs74748720	Stearoylcarnitine levels	TRUE	reported	9ogtnh	0.000181071
2	116555015	A	G	0.0288024	0.247559	0.0504668	9.32e-07	rs146443693	Ethylparaben sulfate levels	TRUE	reported	9ormcc	0.000162213
8	18129677	A	C	0.700755	0.0932926	0.018156	2.77e-07	rs7830223	Paraxanthine to 5-acetylamino-6-formylamino-3-methyluracil ratio	TRUE	reported	9pLkGz	0.00133429
8	18349904	C	A	0.706315	0.545059	0.0168758	1e-200	rs1587146	Paraxanthine to 5-acetylamino-6-formylamino-3-methyluracil ratio	TRUE	reported	9pLkGz	0.0521486
8	18412089	A	G	0.0152112	0.376128	0.0662928	1.4e-08	rs138280007	Paraxanthine to 5-acetylamino-6-formylamino-3-methyluracil ratio	TRUE	reported	9pLkGz	0.000116212
8	18416117	T	A	0.945492	0.832015	0.0347464	1.03e-126	rs1018070	Paraxanthine to 5-acetylamino-6-formylamino-3-methyluracil ratio	TRUE	reported	9pLkGz	0.00712146
8	18488927	G	A	0.990983	0.611005	0.0855103	8.97e-13	rs190180904	Paraxanthine to 5-acetylamino-6-formylamino-3-methyluracil ratio	TRUE	reported	9pLkGz	0.000109947
19	40847202	T	C	0.423807	0.162491	0.016193	1.07e-23	rs56113850	Paraxanthine to 5-acetylamino-6-formylamino-3-methyluracil ratio	TRUE	reported	9pLkGz	0.00592576
2	27519736	T	C	0.402383	0.0767604	0.015565	8.16e-07	rs780093	1-palmitoyl-2-palmitoleoyl-gpc (16:0/16:1) levels	TRUE	reported	9qozCj	0.00140943
20	16876894	G	T	0.686347	0.0875932	0.0170717	2.88e-07	rs997424	1-palmitoyl-2-palmitoleoyl-gpc (16:0/16:1) levels	TRUE	reported	9qozCj	0.00136579
6	55149050	G	A	0.811045	0.130807	0.0266699	9.36e-07	rs9370390	Chiro-inositol levels	TRUE	reported	9QUCNl	0.000888437
1	182808231	G	A	0.923335	0.138322	0.0272248	3.76e-07	rs6704003	N-acetylneuraminate levels	TRUE	reported	9rCzRH	0.000440364
1	183135750	C	A	0.0126482	0.578202	0.0645924	3.51e-19	rs58423714	N-acetylneuraminate levels	TRUE	reported	9rCzRH	0.000241158
3	31422350	G	A	0.864348	0.105089	0.0211631	6.85e-07	rs58171576	N-acetylneuraminate levels	TRUE	reported	9rCzRH	0.000696747
4	7456301	G	A	0.0085297	0.409658	0.0791368	2.26e-07	rs116671237	N-acetylneuraminate levels	TRUE	reported	9rCzRH	5.4614e-05
12	65463119	C	T	0.557172	0.0743736	0.0147347	4.48e-07	rs61921506	N-acetylneuraminate levels	TRUE	reported	9rCzRH	0.0015149
15	92224423	G	A	0.97919	0.251209	0.0510954	8.81e-07	rs118103287	N-acetylneuraminate levels	TRUE	reported	9rCzRH	0.000118702
16	20381010	G	A	0.807784	0.109629	0.0186797	4.39e-09	rs77924615	N-acetylneuraminate levels	TRUE	reported	9rCzRH	0.00128884
18	30638802	T	C	0.012471	0.319774	0.065271	9.62e-07	rs144845421	N-acetylneuraminate levels	TRUE	reported	9rCzRH	7.12363e-05
3	8695451	A	G	0.936202	0.158451	0.0315073	4.93e-07	rs60110084	Adenosine 5'-monophosphate (AMP) to glutamine ratio	TRUE	reported	9vr6rp	0.000364039
12	56466793	A	G	0.194268	0.103007	0.0192626	8.92e-08	rs2933243	Adenosine 5'-monophosphate (AMP) to glutamine ratio	TRUE	reported	9vr6rp	0.0010787
16	17540208	A	C	0.0631875	0.154213	0.0311489	7.39e-07	rs75039646	Adenosine 5'-monophosphate (AMP) to glutamine ratio	TRUE	reported	9vr6rp	0.000349659
1	151873174	C	G	0.605298	0.11876	0.0152413	6.6e-15	rs2338201	Dodecadienoate (12:2) levels	TRUE	reported	9Wm8DZ	0.00349574
5	87824984	T	C	0.0320983	0.217088	0.0423011	2.87e-07	rs698057	Dodecadienoate (12:2) levels	TRUE	reported	9Wm8DZ	0.00019719
6	4125707	G	A	0.315031	0.0889172	0.0161566	3.72e-08	rs660560	Dodecadienoate (12:2) levels	TRUE	reported	9Wm8DZ	0.00157507
14	73569796	C	T	0.97857	0.370281	0.0517045	7.98e-13	rs146968042	Dodecadienoate (12:2) levels	TRUE	reported	9Wm8DZ	0.000259197
14	73573432	G	A	0.970488	0.604805	0.0437026	1.48e-43	rs151154986	Dodecadienoate (12:2) levels	TRUE	reported	9Wm8DZ	0.00132192
16	2248696	A	G	0.148718	0.162427	0.0211176	1.45e-14	rs11644358	Dodecadienoate (12:2) levels	TRUE	reported	9Wm8DZ	0.00180496
1	221445673	G	A	0.967885	0.208182	0.0408276	3.41e-07	rs74921091	Aconitate [cis or trans] levels	TRUE	reported	9Y9dQ4	0.000194767
17	6715791	G	A	0.407072	0.0813323	0.0154307	1.36e-07	rs218666	Aconitate [cis or trans] levels	TRUE	reported	9Y9dQ4	0.00161597
22	19173036	C	T	0.375517	0.0875948	0.0149367	4.51e-09	rs807666	Aconitate [cis or trans] levels	TRUE	reported	9Y9dQ4	0.00194358
5	132369766	G	C	0.522807	0.11988	0.0150827	1.89e-15	rs2631367	Oleoylcarnitine levels	TRUE	reported	9YW1fv	0.00379817
6	110438805	A	G	0.761524	0.206373	0.0174839	3.74e-32	rs12210538	Oleoylcarnitine levels	TRUE	reported	9YW1fv	0.00609764
12	21208114	TTTC	T	0.155007	0.108547	0.0207256	1.63e-07	rs151231052	Oleoylcarnitine levels	TRUE	reported	9YW1fv	0.000865825
12	118458445	A	T	0.0841446	0.139356	0.027789	5.31e-07	rs7133712	Oleoylcarnitine levels	TRUE	reported	9YW1fv	0.000467049
14	37739266	A	AC	0.96062	0.198788	0.0390458	3.56e-07	rs200314240	Oleoylcarnitine levels	TRUE	reported	9YW1fv	0.000236301
10	114416785	C	T	0.0846268	0.16985	0.0336873	4.61e-07	rs9665297	X-22509 levels	TRUE	reported	A043wR	0.00047458
4	186204370	T	C	0.815573	0.213838	0.0191665	6.63e-29	rs4997685	Octadecanedioylcarnitine (C18-DC) levels	TRUE	reported	A2vjCU	0.00451207
4	186211877	T	A	0.47656	0.119333	0.014961	1.51e-15	rs1053094	Octadecanedioylcarnitine (C18-DC) levels	TRUE	reported	A2vjCU	0.00382462
7	76159946	C	T	0.30076	0.0985258	0.0163329	1.62e-09	rs1859792	Octadecanedioylcarnitine (C18-DC) levels	TRUE	reported	A2vjCU	0.00184427
12	20979253	G	A	0.0536625	0.292454	0.0329988	7.82e-19	rs7306128	Octadecanedioylcarnitine (C18-DC) levels	TRUE	reported	A2vjCU	0.000961258
12	20979640	G	A	0.0536625	0.292454	0.0329988	7.82e-19	rs11829410	Octadecanedioylcarnitine (C18-DC) levels	TRUE	reported	A2vjCU	0.000961258
12	21162039	T	A	0.716306	0.198496	0.0167178	1.63e-32	rs4762697	Octadecanedioylcarnitine (C18-DC) levels	TRUE	reported	A2vjCU	0.00690396
12	21178615	C	T	0.158107	0.524674	0.0196894	1.91e-156	rs4149056	Octadecanedioylcarnitine (C18-DC) levels	TRUE	reported	A2vjCU	0.0227786
14	73559459	G	A	0.775185	0.126732	0.0181225	2.69e-12	rs72738356	Octadecanedioylcarnitine (C18-DC) levels	TRUE	reported	A2vjCU	0.00205386
19	15879621	C	T	0.703446	0.177705	0.0162276	6.59e-28	rs2108622	Octadecanedioylcarnitine (C18-DC) levels	TRUE	reported	A2vjCU	0.00602878
1	39941043	T	C	0.248839	0.148269	0.0176834	5.09e-17	rs77692382	1-linoleoyl-gpc (18:2) levels	TRUE	reported	A3pQlE	0.00316683
2	241341393	T	G	0.987099	0.33091	0.0668833	7.51e-07	rs75827837	1-linoleoyl-gpc (18:2) levels	TRUE	reported	A3pQlE	7.51247e-05
11	61802358	T	C	0.33937	0.128831	0.0160407	9.63e-16	rs174546	1-linoleoyl-gpc (18:2) levels	TRUE	reported	A3pQlE	0.00348522
13	55994104	A	T	0.712207	0.0872112	0.016961	2.72e-07	rs494342	1-linoleoyl-gpc (18:2) levels	TRUE	reported	A3pQlE	0.00130597
7	89881430	G	A	0.580465	0.0828851	0.0162201	3.22e-07	rs4728838	Citrate to 4-hydroxyphenylpyruvate ratio	TRUE	reported	a4JpYD	0.00153248
12	121857429	C	T	0.87857	0.151016	0.0240458	3.38e-10	rs1154510	Citrate to 4-hydroxyphenylpyruvate ratio	TRUE	reported	a4JpYD	0.00101408
22	19167009	T	C	0.38828	0.0939196	0.0162913	8.16e-09	rs807669	Citrate to 4-hydroxyphenylpyruvate ratio	TRUE	reported	a4JpYD	0.00190241
2	136007504	G	C	0.148302	0.104074	0.0201269	2.33e-07	rs1964459	Phosphate to glutamate ratio	TRUE	reported	a5PVAJ	0.000813894
5	36638487	A	G	0.0313989	0.232886	0.0411382	1.5e-08	rs62354638	Phosphate to glutamate ratio	TRUE	reported	a5PVAJ	0.000234887
13	86339121	C	T	0.0634251	0.14872	0.029249	3.68e-07	rs1118898	Phosphate to glutamate ratio	TRUE	reported	a5PVAJ	0.000370105
17	17823155	C	T	0.942804	0.152118	0.0309492	8.87e-07	rs1108511	Phosphate to glutamate ratio	TRUE	reported	a5PVAJ	0.000313945
1	183135750	A	C	0.986546	0.489054	0.0640541	2.26e-14	rs58423714	Pyruvate to N-acetylneuraminate ratio	TRUE	reported	a6AQvl	0.000186463
3	36509326	C	T	0.887766	0.122024	0.0238397	3.08e-07	rs144067701	Pyruvate to N-acetylneuraminate ratio	TRUE	reported	a6AQvl	0.000629095
10	98667466	T	A	0.0203681	0.26542	0.0526964	4.73e-07	rs61883433	Pyruvate to N-acetylneuraminate ratio	TRUE	reported	a6AQvl	0.00012199
14	50051938	G	A	0.719938	0.0828079	0.016793	8.18e-07	rs9323181	Pyruvate to N-acetylneuraminate ratio	TRUE	reported	a6AQvl	0.00118152
17	7199755	A	G	0.601422	0.0820618	0.0152548	7.47e-08	rs11867639	Pyruvate to N-acetylneuraminate ratio	TRUE	reported	a6AQvl	0.00167173
1	21493549	G	A	0.40005	0.0836481	0.0159491	1.57e-07	rs12132412	Phosphate to citrate ratio	TRUE	reported	A6n7k7	0.00159101
1	108035560	A	G	0.605367	0.100241	0.0158207	2.36e-10	rs1777451	Phosphate to citrate ratio	TRUE	reported	A6n7k7	0.0023113
4	182738772	G	A	0.989627	0.372354	0.0759132	9.34e-07	rs140477529	Phosphate to citrate ratio	TRUE	reported	A6n7k7	5.95204e-05
7	4116617	C	A	0.0423213	0.193719	0.0381179	3.73e-07	rs6965326	Phosphate to citrate ratio	TRUE	reported	A6n7k7	0.000252272
17	6701389	T	G	0.557195	0.0951987	0.0161328	3.61e-09	rs218671	Phosphate to citrate ratio	TRUE	reported	A6n7k7	0.00207046
17	6808562	A	G	0.0677945	0.165995	0.030678	6.27e-08	rs56156342	Phosphate to citrate ratio	TRUE	reported	A6n7k7	0.000445909
20	42819092	A	G	0.934366	0.153125	0.0310249	7.99e-07	rs2867557	Phosphate to citrate ratio	TRUE	reported	A6n7k7	0.000360015
22	16557536	A	G	0.965639	0.221043	0.0435753	3.92e-07	rs112257191	Phosphate to citrate ratio	TRUE	reported	A6n7k7	0.000205758
22	19193077	G	A	0.623388	0.0972232	0.0157438	6.6e-10	rs762523	Phosphate to citrate ratio	TRUE	reported	A6n7k7	0.00215763
3	8695451	A	G	0.936401	0.157165	0.0316136	6.65e-07	rs60110084	Adenosine 5'-monophosphate (AMP) to threonine ratio	TRUE	reported	a9qloT	0.000354715
1	62494579	C	T	0.668933	0.083363	0.0164398	3.96e-07	rs1168041	Ceramide (d18:1/16:0) levels	TRUE	reported	aA43Mz	0.00137232
9	89599167	C	G	0.990947	0.391453	0.0798154	9.37e-07	rs76895855	Ceramide (d18:1/16:0) levels	TRUE	reported	aA43Mz	5.20055e-05
11	26494557	G	A	0.977226	0.263148	0.0512196	2.78e-07	rs148685789	Ceramide (d18:1/16:0) levels	TRUE	reported	aA43Mz	0.000141569
11	116778201	G	C	0.131327	0.13153	0.0225566	5.51e-09	rs964184	Ceramide (d18:1/16:0) levels	TRUE	reported	aA43Mz	0.000934796
12	50145670	A	G	0.300784	0.0864491	0.0166558	2.1e-07	rs7308428	Ceramide (d18:1/16:0) levels	TRUE	reported	aA43Mz	0.0013654
14	55539840	G	A	0.961795	0.194376	0.0396235	9.32e-07	rs76652113	Ceramide (d18:1/16:0) levels	TRUE	reported	aA43Mz	0.000213102
1	207182117	A	G	0.435649	0.076315	0.0154525	7.86e-07	rs17258815	Plasma free proline levels	TRUE	reported	aamqVj	0.00144515
4	5467508	C	T	0.0338437	0.208793	0.0417689	5.77e-07	rs55754236	Plasma free proline levels	TRUE	reported	aamqVj	0.000196904
11	58677663	A	G	0.968008	0.215295	0.042845	5.04e-07	rs142292830	Plasma free proline levels	TRUE	reported	aamqVj	0.000188449
15	60795903	T	C	0.0385735	0.208029	0.0389622	9.33e-08	rs12440185	Plasma free proline levels	TRUE	reported	aamqVj	0.000254783
22	18972067	C	G	0.0931757	0.467272	0.025373	9.75e-76	rs2540640	Plasma free proline levels	TRUE	reported	aamqVj	0.00690599
22	19028734	C	G	0.821636	0.112766	0.0198592	1.36e-08	rs13433658	Plasma free proline levels	TRUE	reported	aamqVj	0.00113874
3	12092141	G	A	0.978216	0.26175	0.0528931	7.47e-07	rs17624249	Histidine to asparagine ratio	TRUE	reported	ABEdyR	0.000125763
6	31383735	A	G	0.607674	0.0840268	0.0158151	1.08e-07	rs3020583	Histidine to asparagine ratio	TRUE	reported	ABEdyR	0.00162186
7	97873425	T	C	0.261352	0.0991104	0.0177772	2.47e-08	rs1974562	Histidine to asparagine ratio	TRUE	reported	ABEdyR	0.00144604
11	62335948	T	C	0.123631	0.175231	0.0231887	4.13e-14	rs2463822	Histidine to asparagine ratio	TRUE	reported	ABEdyR	0.00149103
14	103540077	G	C	0.271352	0.110275	0.0173619	2.13e-10	rs12880224	Histidine to asparagine ratio	TRUE	reported	ABEdyR	0.00192227
14	104104717	C	G	0.86969	0.601381	0.0219313	1.54e-165	rs8012505	Histidine to asparagine ratio	TRUE	reported	ABEdyR	0.0205361
18	52095713	T	C	0.604526	0.0813213	0.0161164	4.51e-07	rs13380895	X-16964 levels	TRUE	reported	acgK8b	0.00146693
2	26916437	C	T	0.378265	0.0823826	0.0160757	2.98e-07	rs4665924	Nicotinamide levels	TRUE	reported	AeXw0o	0.00148846
5	174792086	A	T	0.474337	0.079635	0.0160282	6.75e-07	rs6887037	Nicotinamide levels	TRUE	reported	AeXw0o	0.00148333
6	101211446	A	G	0.109118	0.122538	0.0249828	9.35e-07	rs9373605	Nicotinamide levels	TRUE	reported	AeXw0o	0.000563612
20	38951012	A	C	0.980199	0.294998	0.0556199	1.13e-07	rs117596898	Nicotinamide levels	TRUE	reported	AeXw0o	0.000131581
2	210469984	C	A	0.475991	0.0990075	0.0153445	1.1e-10	rs3732055	Citrulline levels	TRUE	reported	AFakev	0.00250249
3	193888738	C	A	0.724073	0.0897272	0.0174496	2.72e-07	rs13091836	Citrulline levels	TRUE	reported	AFakev	0.00127309
9	130412180	T	C	0.360364	0.0841281	0.0165648	3.8e-07	rs11244231	Citrulline levels	TRUE	reported	AFakev	0.00143281
9	130448288	C	T	0.41653	0.105952	0.0160104	3.65e-11	rs10901047	Citrulline levels	TRUE	reported	AFakev	0.00256497
3	134416433	T	C	0.975273	0.25576	0.049595	2.51e-07	rs191245370	Glycocholate levels	TRUE	reported	agEb4w	0.000154556
4	89045867	T	C	0.962001	0.215714	0.0399835	6.85e-08	rs113379968	Glycocholate levels	TRUE	reported	agEb4w	0.000256419
10	76556482	G	A	0.031326	0.217018	0.0441181	8.7e-07	rs2637258	Glycocholate levels	TRUE	reported	agEb4w	0.000176948
18	58225985	C	T	0.681104	0.0904717	0.0166863	5.9e-08	rs292450	Glycocholate levels	TRUE	reported	agEb4w	0.00153876
19	1694511	G	A	0.861506	0.114614	0.0224756	3.41e-07	rs62130083	Glycocholate levels	TRUE	reported	agEb4w	0.000747732
2	73301949	A	G	0.223963	0.57917	0.0188535	1e-200	rs17349049	N-acetylcitrulline levels	TRUE	reported	aGGxgv	0.0395267
2	73461216	G	A	0.856986	0.255658	0.0227991	3.5e-29	rs4852931	N-acetylcitrulline levels	TRUE	reported	aGGxgv	0.00371398
2	73539537	C	T	0.87308	0.248804	0.0239982	3.48e-25	rs11689767	N-acetylcitrulline levels	TRUE	reported	aGGxgv	0.00287042
2	73864992	T	C	0.0912818	0.552737	0.0271932	7.53e-92	rs11126419	N-acetylcitrulline levels	TRUE	reported	aGGxgv	0.00825913
2	73932816	A	G	0.0181135	0.327923	0.0603294	5.46e-08	rs144979134	N-acetylcitrulline levels	TRUE	reported	aGGxgv	0.000126635
6	25874595	C	A	0.685302	0.0870117	0.0175169	6.79e-07	rs1165201	N-acetylcitrulline levels	TRUE	reported	aGGxgv	0.00128239
3	56815721	C	T	0.608645	0.137277	0.0151076	1.02e-19	rs1354034	Aspartate to citrate ratio	TRUE	reported	aGyfWq	0.00473962
5	36638487	G	A	0.968095	0.215743	0.0421985	3.18e-07	rs62354638	Aspartate to citrate ratio	TRUE	reported	aGyfWq	0.00019456
17	17456732	T	C	0.113563	0.121137	0.0233339	2.09e-07	rs2660831	Aspartate to citrate ratio	TRUE	reported	aGyfWq	0.000653835
22	19193077	G	A	0.624082	0.0779024	0.0151557	2.75e-07	rs762523	Aspartate to citrate ratio	TRUE	reported	aGyfWq	0.00149379
2	151622628	G	C	0.969585	0.231445	0.0470318	8.61e-07	rs118093256	X-11843 levels	TRUE	reported	Ahcpny	0.000172105
2	170307134	T	C	0.966256	0.226067	0.0452879	5.98e-07	rs56068899	X-11843 levels	TRUE	reported	Ahcpny	0.000195798
3	195026386	G	A	0.980587	0.299678	0.0594494	4.63e-07	rs6770457	X-11843 levels	TRUE	reported	Ahcpny	0.000116571
13	67698750	A	C	0.986161	0.342096	0.0696344	8.98e-07	rs181782952	X-11843 levels	TRUE	reported	Ahcpny	7.93772e-05
14	96300544	T	C	0.923957	0.152977	0.0304506	5.07e-07	rs74999006	X-11843 levels	TRUE	reported	Ahcpny	0.000427344
1	23494135	C	T	0.978244	0.35257	0.0673205	1.63e-07	rs191236722	Dihydroferulic acid sulfate levels	TRUE	reported	AHK6WC	0.000140679
1	180938933	T	C	0.0315454	0.297009	0.0561008	1.2e-07	rs74404158	Dihydroferulic acid sulfate levels	TRUE	reported	AHK6WC	0.000206358
7	111941766	C	T	0.00232243	1.01112	0.20358	6.81e-07	rs145537306	Dihydroferulic acid sulfate levels	TRUE	reported	AHK6WC	1.37744e-05
8	14849925	A	C	0.015528	0.408173	0.0788861	2.29e-07	rs73201277	Dihydroferulic acid sulfate levels	TRUE	reported	AHK6WC	9.86304e-05
9	76273185	T	C	0.0375338	0.255332	0.0513273	6.54e-07	rs74844988	Dihydroferulic acid sulfate levels	TRUE	reported	AHK6WC	0.00021544
9	88236967	A	G	0.115938	0.156192	0.0312714	5.89e-07	rs17054004	Dihydroferulic acid sulfate levels	TRUE	reported	AHK6WC	0.00061622
3	70589414	G	A	0.225419	0.111541	0.020137	3.04e-08	rs1491598	X-17690 levels	TRUE	reported	Aj2Wnb	0.00129104
4	136195698	A	G	0.0220975	0.282196	0.056582	6.12e-07	rs115611978	X-17690 levels	TRUE	reported	Aj2Wnb	0.000129535
6	25787589	G	A	0.390574	0.0846712	0.0171041	7.41e-07	rs2096386	X-17690 levels	TRUE	reported	Aj2Wnb	0.00140572
6	25847619	T	A	0.261163	0.222006	0.0190798	2.72e-31	rs1165191	X-17690 levels	TRUE	reported	Aj2Wnb	0.00629573
6	29830256	A	G	0.0123667	0.402932	0.0761194	1.2e-07	rs17179080	X-17690 levels	TRUE	reported	Aj2Wnb	8.24758e-05
18	40288238	C	A	0.057289	0.182799	0.0366533	6.12e-07	rs9946406	X-17690 levels	TRUE	reported	Aj2Wnb	0.000323724
12	80827917	A	G	0.142947	0.104095	0.0207301	5.13e-07	rs1874302	3-hydroxy-3-methylglutarate levels	TRUE	reported	AlPvX0	0.000744464
1	39936166	A	T	0.253029	0.121261	0.018032	1.76e-11	rs61781291	2-stearoyl-GPE (18:0) levels	TRUE	reported	alvFuP	0.00205984
8	68166209	C	A	0.969487	0.223018	0.0453703	8.86e-07	rs117186062	2-stearoyl-GPE (18:0) levels	TRUE	reported	alvFuP	0.000172256
11	117823256	A	G	0.0485612	0.179409	0.0364126	8.35e-07	rs4938440	2-stearoyl-GPE (18:0) levels	TRUE	reported	alvFuP	0.000270308
13	79092518	T	C	0.0187728	0.290046	0.0576448	4.86e-07	rs182351827	2-stearoyl-GPE (18:0) levels	TRUE	reported	alvFuP	0.000112387
15	58395404	T	C	0.40629	0.118161	0.016285	3.99e-13	rs174418	2-stearoyl-GPE (18:0) levels	TRUE	reported	alvFuP	0.00306047
15	58431227	G	A	0.217492	0.129118	0.0190805	1.31e-11	rs1077835	2-stearoyl-GPE (18:0) levels	TRUE	reported	alvFuP	0.00187815
20	60825915	A	G	0.964568	0.21623	0.0423966	3.39e-07	rs78928962	2-stearoyl-GPE (18:0) levels	TRUE	reported	alvFuP	0.000214242
3	140902485	T	A	0.991319	0.485192	0.0928016	1.71e-07	rs56181640	X-21285 levels	TRUE	reported	Am3ylo	5.66886e-05
3	196215616	A	G	0.388704	0.116569	0.0179906	9.21e-11	rs2342307	X-21285 levels	TRUE	reported	Am3ylo	0.00240408
6	16441699	T	A	0.00462737	0.669901	0.127824	1.6e-07	rs140727440	X-21285 levels	TRUE	reported	Am3ylo	3.04874e-05
6	25346727	G	A	0.145755	0.125858	0.0247513	3.68e-07	rs2690098	X-21285 levels	TRUE	reported	Am3ylo	0.000775846
6	25828826	A	G	0.725219	0.175485	0.0194	1.49e-19	rs1185977	X-21285 levels	TRUE	reported	Am3ylo	0.00392949
8	3311463	T	C	0.975313	0.276777	0.0553786	5.8e-07	rs76254554	X-21285 levels	TRUE	reported	Am3ylo	0.000144943
9	71268146	C	T	0.979648	0.311789	0.0617805	4.49e-07	rs117489188	X-21285 levels	TRUE	reported	Am3ylo	0.000122375
19	28770038	G	A	0.0836715	0.157966	0.0315305	5.44e-07	rs10420459	X-21285 levels	TRUE	reported	Am3ylo	0.000463766
3	52078217	A	C	0.010637	0.54705	0.0752244	3.54e-13	rs148804382	N-acetylmethionine levels	TRUE	reported	AMh1be	0.000134127
13	92526398	T	C	0.0177739	0.306357	0.0581552	1.38e-07	rs144316022	N-acetylmethionine levels	TRUE	reported	AMh1be	0.000116755
14	70811986	C	A	0.686991	0.0844548	0.0165755	3.48e-07	rs71425219	N-acetylmethionine levels	TRUE	reported	AMh1be	0.00134533
18	2281934	G	A	0.416384	0.0780599	0.0156626	6.23e-07	rs648992	N-acetylmethionine levels	TRUE	reported	AMh1be	0.00145463
4	88261979	T	C	0.423311	0.131118	0.0157904	1.01e-16	rs1129043	3-methyl-2-oxobutyrate levels	TRUE	reported	AMTUDI	0.00405643
8	49088657	G	A	0.544031	0.0763145	0.0154491	7.82e-07	rs13270448	3-methyl-2-oxobutyrate levels	TRUE	reported	AMTUDI	0.00145872
13	78081794	G	A	0.119625	0.119976	0.0236236	3.8e-07	rs141436484	3-methyl-2-oxobutyrate levels	TRUE	reported	AMTUDI	0.000654622
14	102071272	G	A	0.186632	0.0982367	0.0197435	6.5e-07	rs12894999	3-methyl-2-oxobutyrate levels	TRUE	reported	AMTUDI	0.000905684
4	86707772	G	A	0.88155	0.127625	0.0227854	2.13e-08	rs1187208	(N(1) + N(8))-acetylspermidine levels	TRUE	reported	anDyUW	0.000789486
4	118341449	A	G	0.0620264	0.15001	0.0304695	8.51e-07	rs1916687	(N(1) + N(8))-acetylspermidine levels	TRUE	reported	anDyUW	0.000339845
7	150840547	G	A	0.696626	0.260473	0.015934	4.57e-60	rs62492368	(N(1) + N(8))-acetylspermidine levels	TRUE	reported	anDyUW	0.01361
7	150859064	A	G	0.111497	0.220555	0.0231468	1.6e-21	rs11981217	(N(1) + N(8))-acetylspermidine levels	TRUE	reported	anDyUW	0.0021676
9	77191603	G	A	0.991086	0.382786	0.0781754	9.76e-07	rs144674268	(N(1) + N(8))-acetylspermidine levels	TRUE	reported	anDyUW	5.10481e-05
9	90655961	T	C	0.715321	0.0840892	0.0163346	2.63e-07	rs4744000	(N(1) + N(8))-acetylspermidine levels	TRUE	reported	anDyUW	0.00130054
10	133144983	T	C	0.168214	0.107283	0.0195995	4.41e-08	rs59540563	(N(1) + N(8))-acetylspermidine levels	TRUE	reported	anDyUW	0.0010103
10	133383915	G	A	0.125457	0.259277	0.0221341	1.08e-31	rs4240520	(N(1) + N(8))-acetylspermidine levels	TRUE	reported	anDyUW	0.00362814
22	36788159	T	G	0.652823	0.0772905	0.0156386	7.72e-07	rs4821526	(N(1) + N(8))-acetylspermidine levels	TRUE	reported	anDyUW	0.00133416
22	45177163	C	G	0.0142787	0.312272	0.0618358	4.42e-07	rs34453049	(N(1) + N(8))-acetylspermidine levels	TRUE	reported	anDyUW	8.65034e-05
22	50123655	G	A	0.0179115	0.788665	0.0553901	5.3e-46	rs148381953	(N(1) + N(8))-acetylspermidine levels	TRUE	reported	anDyUW	0.000859424
2	41940183	G	C	0.407078	0.0769527	0.0153624	5.47e-07	rs13419021	X-25420 levels	TRUE	reported	Ans4h4	0.00145952
2	210678331	T	C	0.693525	0.120606	0.015821	2.48e-14	rs715	X-25420 levels	TRUE	reported	Ans4h4	0.00297667
12	236009	C	T	0.553112	0.129266	0.0147635	2.03e-18	rs2080402	X-25420 levels	TRUE	reported	Ans4h4	0.00456674
4	68671436	C	A	0.488272	0.109001	0.0177598	8.38e-10	rs1960773	X-12701 levels	TRUE	reported	AoQiro	0.00226824
5	41474630	T	C	0.509092	0.0939798	0.0178636	1.43e-07	rs318041	X-12701 levels	TRUE	reported	AoQiro	0.00166698
2	210675783	A	C	0.313551	0.219408	0.0179333	2.03e-34	rs1047891	Isovalerylglycine levels	TRUE	reported	AP0wmC	0.00776435
4	88322666	T	C	0.450655	0.0925183	0.0169223	4.57e-08	rs10022462	Isovalerylglycine levels	TRUE	reported	AP0wmC	0.00178332
4	171870341	T	C	0.133192	0.13092	0.0246102	1.04e-07	rs6854192	Isovalerylglycine levels	TRUE	reported	AP0wmC	0.000787385
13	43239593	G	C	0.211508	0.110674	0.0209632	1.3e-07	rs9533434	Isovalerylglycine levels	TRUE	reported	AP0wmC	0.00112022
16	51059213	C	T	0.0396701	0.217786	0.0428227	3.66e-07	rs118143972	Isovalerylglycine levels	TRUE	reported	AP0wmC	0.000237465
22	26877891	A	G	0.363492	0.0886904	0.018092	9.48e-07	rs4822809	Isovalerylglycine levels	TRUE	reported	AP0wmC	0.00133993
5	62671138	C	G	0.495467	0.0797574	0.0155771	3.05e-07	rs1862568	1-palmitoyl-2-arachidonoyl-gpc (16:0/20:4n6) levels	TRUE	reported	Aq085x	0.00157935
9	4496333	G	A	0.805956	0.0979003	0.019687	6.6e-07	rs6476871	1-palmitoyl-2-arachidonoyl-gpc (16:0/20:4n6) levels	TRUE	reported	Aq085x	0.000932019
11	61757035	C	T	0.130159	0.149477	0.0229213	6.97e-11	rs2238001	1-palmitoyl-2-arachidonoyl-gpc (16:0/20:4n6) levels	TRUE	reported	Aq085x	0.00116035
11	61776027	T	C	0.63289	0.554843	0.0150295	1e-200	rs174528	1-palmitoyl-2-arachidonoyl-gpc (16:0/20:4n6) levels	TRUE	reported	Aq085x	0.0763097
16	15056648	A	C	0.290818	0.123974	0.0168824	2.08e-13	rs12928099	1-palmitoyl-2-arachidonoyl-gpc (16:0/20:4n6) levels	TRUE	reported	Aq085x	0.00268025
19	19467934	A	G	0.917915	0.144595	0.0283308	3.33e-07	rs73002956	1-palmitoyl-2-arachidonoyl-gpc (16:0/20:4n6) levels	TRUE	reported	Aq085x	0.000472998
12	96142019	G	A	0.981996	0.285316	0.0563401	4.1e-07	rs75871698	Cysteinylglycine to taurine ratio	TRUE	reported	AqFH3s	0.000109268
16	89624734	T	C	0.405637	0.165396	0.0153841	5.85e-27	rs258341	Cysteinylglycine to taurine ratio	TRUE	reported	AqFH3s	0.00671582
1	213649403	C	T	0.983677	0.296532	0.0605752	9.82e-07	rs6680184	1-(1-enyl-stearoyl)-2-linoleoyl-GPE (p-18:0/18:2) levels	TRUE	reported	aRC0fc	9.27267e-05
9	107167753	C	T	0.977683	0.253906	0.0515783	8.53e-07	rs77391294	1-(1-enyl-stearoyl)-2-linoleoyl-GPE (p-18:0/18:2) levels	TRUE	reported	aRC0fc	0.000127424
11	61829740	T	C	0.130983	0.236014	0.0222227	2.4e-26	rs174570	1-(1-enyl-stearoyl)-2-linoleoyl-GPE (p-18:0/18:2) levels	TRUE	reported	aRC0fc	0.00309406
18	33391241	T	C	0.860969	0.11596	0.0219586	1.29e-07	rs73423516	1-(1-enyl-stearoyl)-2-linoleoyl-GPE (p-18:0/18:2) levels	TRUE	reported	aRC0fc	0.000804471
19	44908822	T	C	0.0836665	0.218185	0.0275265	2.26e-15	rs7412	1-(1-enyl-stearoyl)-2-linoleoyl-GPE (p-18:0/18:2) levels	TRUE	reported	aRC0fc	0.0011608
19	55226813	G	A	0.817636	0.117239	0.0198652	3.6e-09	rs3826884	1-(1-enyl-stearoyl)-2-linoleoyl-GPE (p-18:0/18:2) levels	TRUE	reported	aRC0fc	0.00125159
3	8336873	T	C	0.76049	0.0941494	0.019033	7.55e-07	rs73029439	5alpha-androstan-3beta,17alpha-diol disulfate levels	TRUE	reported	aTRV3r	0.00107409
4	16982377	C	G	0.938297	0.165668	0.0336128	8.28e-07	rs61661577	5alpha-androstan-3beta,17alpha-diol disulfate levels	TRUE	reported	aTRV3r	0.000338937
5	91189868	G	T	0.811738	0.110004	0.020467	7.67e-08	rs1877216	5alpha-androstan-3beta,17alpha-diol disulfate levels	TRUE	reported	aTRV3r	0.00106388
7	99477415	T	C	0.969703	0.361228	0.0463807	6.79e-15	rs148982377	5alpha-androstan-3beta,17alpha-diol disulfate levels	TRUE	reported	aTRV3r	0.000429463
10	5255358	C	G	0.852263	0.149463	0.0227676	5.21e-11	rs151227875	5alpha-androstan-3beta,17alpha-diol disulfate levels	TRUE	reported	aTRV3r	0.00130768
19	47881492	A	G	0.835448	0.176639	0.0216381	3.26e-16	rs10426201	5alpha-androstan-3beta,17alpha-diol disulfate levels	TRUE	reported	aTRV3r	0.00220781
8	131713484	C	T	0.663447	0.099151	0.0202447	9.7e-07	rs587639	3-methoxytyramine sulfate levels	TRUE	reported	AUjVpU	0.00129073
11	2188737	A	G	0.236641	0.12698	0.0222221	1.1e-08	rs10840516	3-methoxytyramine sulfate levels	TRUE	reported	AUjVpU	0.00142142
17	78974797	G	A	0.987161	0.411325	0.0840033	9.75e-07	rs3744166	3-methoxytyramine sulfate levels	TRUE	reported	AUjVpU	7.3232e-05
1	58595657	T	G	0.0174362	0.293711	0.0593965	7.62e-07	rs77063690	Glutamine levels	TRUE	reported	auKsOQ	0.000100957
2	27508073	C	T	0.587321	0.0988167	0.0157656	3.66e-10	rs1260326	Glutamine levels	TRUE	reported	auKsOQ	0.00229473
4	2765507	G	C	0.37025	0.0820249	0.0162843	4.73e-07	rs6851940	Glutamine levels	TRUE	reported	auKsOQ	0.00142568
8	43561566	A	C	0.0184399	0.312306	0.0575708	5.8e-08	rs145269438	Glutamine levels	TRUE	reported	auKsOQ	0.000128362
12	56471554	A	G	0.805205	0.289229	0.0192309	4.03e-51	rs2657879	Glutamine levels	TRUE	reported	auKsOQ	0.00855014
1	62474426	G	A	0.662087	0.143704	0.0159092	1.67e-19	rs1979722	1-stearoyl-2-oleoyl-GPI (18:0/18:1) levels	TRUE	reported	aVmcY5	0.00439911
3	142936448	G	A	0.531803	0.196278	0.0152124	4.36e-38	rs12638256	1-stearoyl-2-oleoyl-GPI (18:0/18:1) levels	TRUE	reported	aVmcY5	0.00998922
11	61825533	G	A	0.34575	0.131535	0.0159556	1.67e-16	rs174567	1-stearoyl-2-oleoyl-GPI (18:0/18:1) levels	TRUE	reported	aVmcY5	0.00370482
11	116778201	G	C	0.131185	0.126569	0.0225401	1.96e-08	rs964184	1-stearoyl-2-oleoyl-GPI (18:0/18:1) levels	TRUE	reported	aVmcY5	0.000866081
18	12984272	G	A	0.959543	0.189867	0.0387911	9.85e-07	rs62095825	1-stearoyl-2-oleoyl-GPI (18:0/18:1) levels	TRUE	reported	aVmcY5	0.000224129
18	49583585	G	A	0.0141905	0.365459	0.0638303	1.03e-08	rs77960347	1-stearoyl-2-oleoyl-GPI (18:0/18:1) levels	TRUE	reported	aVmcY5	0.000110514
19	44921921	A	G	0.0581036	0.165093	0.0326696	4.34e-07	rs190712692	1-stearoyl-2-oleoyl-GPI (18:0/18:1) levels	TRUE	reported	aVmcY5	0.000336806
19	54171009	T	C	0.425515	0.155639	0.0154417	6.83e-24	rs4806498	1-stearoyl-2-oleoyl-GPI (18:0/18:1) levels	TRUE	reported	aVmcY5	0.00598473
11	61802358	T	C	0.340693	0.396042	0.0157284	6.63e-140	rs174546	1-oleoyl-2-linoleoyl-GPE (18:1/18:2) levels	TRUE	reported	AwFiib	0.0343217
11	116778201	G	C	0.130961	0.120893	0.0228739	1.26e-07	rs964184	1-oleoyl-2-linoleoyl-GPE (18:1/18:2) levels	TRUE	reported	AwFiib	0.000766139
14	64851155	G	T	0.980476	0.282596	0.0553841	3.35e-07	rs230722	1-oleoyl-2-linoleoyl-GPE (18:1/18:2) levels	TRUE	reported	AwFiib	0.000120108
15	58284964	G	A	0.790771	0.120489	0.019091	2.77e-10	rs10162642	1-oleoyl-2-linoleoyl-GPE (18:1/18:2) levels	TRUE	reported	AwFiib	0.00158823
15	58386521	T	C	0.344579	0.245651	0.0164633	2.4e-50	rs261290	1-oleoyl-2-linoleoyl-GPE (18:1/18:2) levels	TRUE	reported	AwFiib	0.0121176
15	58445142	T	G	0.144862	0.241594	0.0221426	1.02e-27	rs473224	1-oleoyl-2-linoleoyl-GPE (18:1/18:2) levels	TRUE	reported	AwFiib	0.00355394
16	15056648	C	A	0.709598	0.0900581	0.0169557	1.09e-07	rs12928099	1-oleoyl-2-linoleoyl-GPE (18:1/18:2) levels	TRUE	reported	AwFiib	0.00140098
19	44912921	T	G	0.223707	0.102702	0.0184727	2.7e-08	rs483082	1-oleoyl-2-linoleoyl-GPE (18:1/18:2) levels	TRUE	reported	AwFiib	0.00129362
1	190902350	A	T	0.990467	0.357746	0.070142	3.39e-07	rs116262021	Androstenediol (3alpha, 17alpha) monosulfate (3) levels	TRUE	reported	ayw0FV	5.91901e-05
4	68496583	T	G	0.36175	0.190591	0.014452	1.03e-39	rs2278921	Androstenediol (3alpha, 17alpha) monosulfate (3) levels	TRUE	reported	ayw0FV	0.00967726
4	68501356	C	T	0.667605	0.103004	0.0143246	6.44e-13	rs2603152	Androstenediol (3alpha, 17alpha) monosulfate (3) levels	TRUE	reported	ayw0FV	0.00276517
7	64465556	C	G	0.404868	0.075533	0.0139091	5.62e-08	rs10238197	Androstenediol (3alpha, 17alpha) monosulfate (3) levels	TRUE	reported	ayw0FV	0.0017124
7	99477415	T	C	0.966818	0.839892	0.0366854	5.27e-116	rs148982377	Androstenediol (3alpha, 17alpha) monosulfate (3) levels	TRUE	reported	ayw0FV	0.00405243
7	100269081	G	A	0.992296	0.409572	0.077643	1.33e-07	rs148621540	Androstenediol (3alpha, 17alpha) monosulfate (3) levels	TRUE	reported	ayw0FV	5.12619e-05
8	3142407	A	T	0.903568	0.117307	0.0230347	3.53e-07	rs2406569	Androstenediol (3alpha, 17alpha) monosulfate (3) levels	TRUE	reported	ayw0FV	0.00054459
8	9329732	A	G	0.102588	0.112794	0.0223246	4.36e-07	rs1461729	Androstenediol (3alpha, 17alpha) monosulfate (3) levels	TRUE	reported	ayw0FV	0.000566366
8	125469835	A	G	0.490596	0.0747337	0.0136104	4e-08	rs2954021	Androstenediol (3alpha, 17alpha) monosulfate (3) levels	TRUE	reported	ayw0FV	0.00181586
10	95080278	C	T	0.879482	0.213333	0.0208908	1.75e-24	rs182566136	Androstenediol (3alpha, 17alpha) monosulfate (3) levels	TRUE	reported	ayw0FV	0.00266372
12	21164857	C	T	0.660572	0.0840943	0.0141294	2.65e-09	rs4149032	Androstenediol (3alpha, 17alpha) monosulfate (3) levels	TRUE	reported	ayw0FV	0.00191407
12	21208114	TTTC	T	0.1563	0.179915	0.0184744	2.06e-22	rs151231052	Androstenediol (3alpha, 17alpha) monosulfate (3) levels	TRUE	reported	ayw0FV	0.00301401
19	47871693	C	A	0.83974	0.334322	0.0181173	4.92e-76	rs62129966	Androstenediol (3alpha, 17alpha) monosulfate (3) levels	TRUE	reported	ayw0FV	0.0110438
3	189585922	G	T	0.519484	0.0898836	0.0178213	4.57e-07	rs2378502	Malonylcarnitine levels	TRUE	reported	az2N2S	0.00153026
4	5535453	G	A	0.974221	0.279107	0.0566427	8.33e-07	rs79553530	Malonylcarnitine levels	TRUE	reported	az2N2S	0.000146952
5	132364266	G	A	0.299794	0.0987569	0.0192237	2.79e-07	rs200837	Malonylcarnitine levels	TRUE	reported	az2N2S	0.0013351
16	286229	C	A	0.820614	0.11581	0.0234016	7.47e-07	rs520761	Malonylcarnitine levels	TRUE	reported	az2N2S	0.000868826
1	170575105	G	A	0.0123495	0.351561	0.069263	3.86e-07	rs142426869	Glucose to N-palmitoyl-sphingosine (d18:1 to 16:0) ratio	TRUE	reported	b1yduO	7.57279e-05
8	2484674	T	C	0.00890117	0.42364	0.082082	2.45e-07	rs145262229	Glucose to N-palmitoyl-sphingosine (d18:1 to 16:0) ratio	TRUE	reported	b1yduO	5.66326e-05
11	116778201	C	G	0.868356	0.112948	0.0226897	6.43e-07	rs964184	Glucose to N-palmitoyl-sphingosine (d18:1 to 16:0) ratio	TRUE	reported	b1yduO	0.000682657
15	60920659	A	T	0.956028	0.194362	0.0372916	1.87e-07	rs117902878	Glucose to N-palmitoyl-sphingosine (d18:1 to 16:0) ratio	TRUE	reported	b1yduO	0.000275199
1	177105662	T	C	0.0544092	0.172109	0.0338593	3.71e-07	rs74814187	Palmitoylcholine levels	TRUE	reported	b2TF83	0.000320355
11	122733590	G	A	0.020563	0.271889	0.0538952	4.54e-07	rs141767821	Palmitoylcholine levels	TRUE	reported	b2TF83	0.000123524
20	35083338	A	C	0.808225	0.0961919	0.0194243	7.34e-07	rs6120825	Palmitoylcholine levels	TRUE	reported	b2TF83	0.000916041
2	135814282	G	T	0.842298	0.111043	0.0202168	3.96e-08	rs60253740	Glutamate to cysteine ratio	TRUE	reported	b2w0l4	0.00096575
5	36638487	G	A	0.967943	0.249392	0.0423424	3.86e-09	rs62354638	Glutamate to cysteine ratio	TRUE	reported	b2w0l4	0.000259411
17	17456732	T	C	0.114145	0.125401	0.0234542	8.96e-08	rs2660831	Glutamate to cysteine ratio	TRUE	reported	b2w0l4	0.000696602
1	199511387	G	A	0.00967781	0.456223	0.0779042	4.74e-09	rs116400211	Pantothenate levels	TRUE	reported	B4X7CP	7.92119e-05
2	27164561	T	C	0.708517	0.0905304	0.0170334	1.07e-07	rs2384575	Pantothenate levels	TRUE	reported	B4X7CP	0.0014059
6	25818527	A	G	0.236376	0.0881563	0.0179322	8.83e-07	rs9461218	Pantothenate levels	TRUE	reported	B4X7CP	0.0010513
6	43086363	G	A	0.97832	0.259176	0.0524179	7.64e-07	rs9472004	Pantothenate levels	TRUE	reported	B4X7CP	0.000124964
15	36725715	G	A	0.0193884	0.271775	0.0554055	9.33e-07	rs149476956	Pantothenate levels	TRUE	reported	B4X7CP	0.000110244
15	82795620	A	C	0.776798	0.0939346	0.0183235	2.95e-07	rs4617830	Pantothenate levels	TRUE	reported	B4X7CP	0.00109811
16	24578418	T	C	0.00116052	1.10205	0.22286	7.61e-07	rs79491343	Pantothenate levels	TRUE	reported	B4X7CP	6.8311e-06
2	121298674	C	T	0.988172	0.335648	0.0670316	5.52e-07	rs113859396	N-acetylthreonine levels	TRUE	reported	b6KTjL	7.06236e-05
2	210675783	C	A	0.691266	0.0868764	0.0157328	3.35e-08	rs1047891	N-acetylthreonine levels	TRUE	reported	b6KTjL	0.00156829
4	76488642	A	G	0.524242	0.0788592	0.0144923	5.29e-08	rs7654754	N-acetylthreonine levels	TRUE	reported	b6KTjL	0.00177972
10	132461024	T	C	0.0595106	0.159349	0.0305915	1.9e-07	rs61865625	N-acetylthreonine levels	TRUE	reported	b6KTjL	0.000365973
12	59818447	A	G	0.77177	0.0863296	0.0174157	7.16e-07	rs35971116	N-acetylthreonine levels	TRUE	reported	b6KTjL	0.00104304
19	46085553	T	C	0.0197853	0.265569	0.0528032	4.92e-07	rs117770003	N-acetylthreonine levels	TRUE	reported	b6KTjL	0.000118223
1	46916299	T	G	0.792401	0.107603	0.018556	6.68e-09	rs12406866	Hexadecanedioate (C16-DC) levels	TRUE	reported	b6XP4W	0.00133307
3	117120442	C	T	0.257784	0.0848339	0.0170345	6.35e-07	rs1357103	Hexadecanedioate (C16-DC) levels	TRUE	reported	b6XP4W	0.00114359
3	143090720	C	G	0.763136	0.10575	0.0176234	1.97e-09	rs35746477	Hexadecanedioate (C16-DC) levels	TRUE	reported	b6XP4W	0.00156851
5	124400542	G	A	0.651255	0.0789452	0.0158415	6.25e-07	rs10045630	Hexadecanedioate (C16-DC) levels	TRUE	reported	b6XP4W	0.00135932
12	20979253	G	A	0.053381	0.253219	0.0328191	1.2e-14	rs7306128	Hexadecanedioate (C16-DC) levels	TRUE	reported	b6XP4W	0.000724946
12	20979640	G	A	0.053381	0.253219	0.0328191	1.2e-14	rs11829410	Hexadecanedioate (C16-DC) levels	TRUE	reported	b6XP4W	0.000724946
12	21161802	G	A	0.81348	0.228334	0.0188888	1.22e-33	rs11045806	Hexadecanedioate (C16-DC) levels	TRUE	reported	b6XP4W	0.00534329
12	21178615	C	T	0.154974	0.515822	0.0197078	5.33e-151	rs4149056	Hexadecanedioate (C16-DC) levels	TRUE	reported	b6XP4W	0.02162
19	15665520	T	C	0.0134216	0.320819	0.0651895	8.6e-07	rs147509526	Hexadecanedioate (C16-DC) levels	TRUE	reported	b6XP4W	7.72867e-05
19	15873592	C	G	0.70411	0.0967905	0.0162165	2.39e-09	rs79400241	Hexadecanedioate (C16-DC) levels	TRUE	reported	b6XP4W	0.00178865
20	44395409	G	T	0.476514	0.0744535	0.01514	8.76e-07	rs2425637	Hexadecanedioate (C16-DC) levels	TRUE	reported	b6XP4W	0.0014538
1	101192325	T	G	0.127372	0.113762	0.0232364	9.79e-07	rs74106750	Arginine levels	TRUE	reported	b7ApgC	0.000642043
2	210675783	C	A	0.691366	0.0896956	0.0167751	8.95e-08	rs1047891	Arginine levels	TRUE	reported	b7ApgC	0.00147017
4	77083515	A	G	0.637639	0.102465	0.01622	2.66e-10	rs4502705	Arginine levels	TRUE	reported	b7ApgC	0.00222213
6	131577068	C	T	0.160467	0.173255	0.0207597	7.08e-17	rs2246012	Arginine levels	TRUE	reported	b7ApgC	0.00226129
10	98388596	G	C	0.353996	0.136551	0.0159986	1.4e-17	rs2182168	Arginine levels	TRUE	reported	b7ApgC	0.0040148
11	16622455	G	GT	0.581066	0.0792514	0.0157195	4.62e-07	rs5789959	Arginine levels	TRUE	reported	b7ApgC	0.00149112
12	46801273	C	G	0.0710901	0.14833	0.0293551	4.35e-07	rs78803796	Arginine levels	TRUE	reported	b7ApgC	0.000406329
12	59540519	T	C	0.117263	0.125274	0.0239023	1.6e-07	rs74093317	Arginine levels	TRUE	reported	b7ApgC	0.000685234
21	39545399	T	A	0.588352	0.0783716	0.0158513	7.65e-07	rs9983116	Arginine levels	TRUE	reported	b7ApgC	0.00142677
6	5302760	G	C	0.980313	0.301572	0.0568238	1.11e-07	rs75236806	Glycodeoxycholate 3-sulfate levels	TRUE	reported	B8CvCV	0.000130996
6	11785089	G	A	0.979787	0.28996	0.0564165	2.75e-07	rs114107915	Glycodeoxycholate 3-sulfate levels	TRUE	reported	B8CvCV	0.000126075
10	68269016	G	A	0.998821	1.13398	0.227474	6.19e-07	rs78445718	Glycodeoxycholate 3-sulfate levels	TRUE	reported	B8CvCV	7.05499e-06
10	85563277	C	A	0.0510382	0.179841	0.0352511	3.37e-07	rs1912283	Glycodeoxycholate 3-sulfate levels	TRUE	reported	B8CvCV	0.000303795
10	129699761	G	T	0.94194	0.169794	0.0334897	3.98e-07	rs7090061	Glycodeoxycholate 3-sulfate levels	TRUE	reported	B8CvCV	0.000338787
12	20979253	G	A	0.0534806	0.256641	0.03444	9.2e-14	rs7306128	Glycodeoxycholate 3-sulfate levels	TRUE	reported	B8CvCV	0.000677417
12	20979640	G	A	0.0534806	0.256641	0.03444	9.2e-14	rs11829410	Glycodeoxycholate 3-sulfate levels	TRUE	reported	B8CvCV	0.000677417
12	21162039	T	A	0.714576	0.206164	0.0173345	1.28e-32	rs4762697	Glycodeoxycholate 3-sulfate levels	TRUE	reported	B8CvCV	0.00695258
12	21178615	C	T	0.155769	0.522597	0.0206324	1.53e-141	rs4149056	Glycodeoxycholate 3-sulfate levels	TRUE	reported	B8CvCV	0.020332
13	103065958	T	C	0.0471698	0.385342	0.0368116	1.21e-25	rs55971546	Glycodeoxycholate 3-sulfate levels	TRUE	reported	B8CvCV	0.00118688
17	30310155	G	A	0.387093	0.0903416	0.0161368	2.16e-08	rs11656408	Glycodeoxycholate 3-sulfate levels	TRUE	reported	B8CvCV	0.00179207
19	47873738	C	T	0.838906	0.250753	0.0211885	2.59e-32	rs212100	Glycodeoxycholate 3-sulfate levels	TRUE	reported	B8CvCV	0.0045613
1	46405089	A	C	0.208425	0.335583	0.0181115	1.21e-76	rs324420	N-palmitoylglycine levels	TRUE	reported	b8JkAF	0.0136501
2	210675783	A	C	0.310194	0.246863	0.0161005	4.63e-53	rs1047891	N-palmitoylglycine levels	TRUE	reported	b8JkAF	0.0121227
12	21190952	G	A	0.131663	0.133771	0.0222146	1.73e-09	rs67981690	N-palmitoylglycine levels	TRUE	reported	b8JkAF	0.000999087
3	107878774	C	A	0.491036	0.0722715	0.0143558	4.8e-07	rs6798345	Phosphate to valine ratio	TRUE	reported	b8u0KC	0.00152645
6	56114012	G	A	0.985816	0.299765	0.0608075	8.23e-07	rs115705575	Phosphate to valine ratio	TRUE	reported	b8u0KC	8.18901e-05
7	23204837	G	T	0.0128299	0.333911	0.0647764	2.54e-07	rs79701819	Phosphate to valine ratio	TRUE	reported	b8u0KC	8.11049e-05
7	80057667	T	C	0.978155	0.259447	0.0494823	1.58e-07	rs7779835	Phosphate to valine ratio	TRUE	reported	b8u0KC	0.000141565
1	156613824	G	A	0.887441	0.126292	0.0251056	4.89e-07	rs61813511	Orotate levels	TRUE	reported	bCKUO1	0.000609164
1	222636132	A	G	0.0885623	0.134694	0.0271605	7.08e-07	rs79332970	Orotate levels	TRUE	reported	bCKUO1	0.000478411
2	181463656	CA	C	0.0189389	0.274858	0.0558683	8.67e-07	rs141692224	Orotate levels	TRUE	reported	bCKUO1	0.000108378
3	124720720	A	G	0.832126	0.604721	0.019596	1e-200	rs332514	Orotate levels	TRUE	reported	bCKUO1	0.0320592
3	124940140	C	T	0.987425	0.482495	0.0687792	2.3e-12	rs77793454	Orotate levels	TRUE	reported	bCKUO1	0.000147267
7	33041902	A	G	0.705037	0.341496	0.0164847	2.49e-95	rs4316067	Orotate levels	TRUE	reported	bCKUO1	0.0215076
12	12569130	C	G	0.990765	0.409554	0.0809955	4.27e-07	rs35293940	Orotate levels	TRUE	reported	bCKUO1	5.63783e-05
21	18800513	G	C	0.012691	0.347841	0.0688961	4.45e-07	rs2825127	Orotate levels	TRUE	reported	bCKUO1	7.69707e-05
22	50528485	C	T	0.61057	0.0874342	0.0158691	3.59e-08	rs470119	Orotate levels	TRUE	reported	bCKUO1	0.00173951
4	184217948	T	C	0.0204194	0.321193	0.0541169	2.94e-09	rs78293932	Choline phosphate to phosphoethanolamine ratio	TRUE	reported	BElCX1	0.000169806
11	68052933	A	G	0.945968	0.183109	0.0340177	7.34e-08	rs118031971	Choline phosphate to phosphoethanolamine ratio	TRUE	reported	BElCX1	0.000356897
12	22618750	G	C	0.770916	0.0942899	0.018602	4e-07	rs74371575	Choline phosphate to phosphoethanolamine ratio	TRUE	reported	BElCX1	0.0010935
22	24093236	T	A	0.963535	0.247314	0.0404183	9.42e-10	rs75787092	Choline phosphate to phosphoethanolamine ratio	TRUE	reported	BElCX1	0.000317019
22	19959946	C	T	0.560298	0.183984	0.0178467	6.41e-25	rs174695	Glucuronide of piperine metabolite C17H21NO3 (5) levels	TRUE	reported	BGQvUw	0.00630995
2	233768740	G	A	0.893932	0.125267	0.0249819	5.32e-07	rs6431630	4-ethylcatechol sulfate levels	TRUE	reported	bh8JDj	0.000574534
3	70966628	T	C	0.0250708	0.243216	0.049361	8.34e-07	rs17008088	4-ethylcatechol sulfate levels	TRUE	reported	bh8JDj	0.000143009
4	155718281	A	G	0.983201	0.300172	0.0595198	4.58e-07	rs116059601	4-ethylcatechol sulfate levels	TRUE	reported	bh8JDj	0.000101236
15	74735539	T	C	0.250091	0.0943555	0.0176372	8.8e-08	rs2472297	4-ethylcatechol sulfate levels	TRUE	reported	bh8JDj	0.00129356
1	110553119	G	C	0.0990009	0.11884	0.0236439	5e-07	rs1281169	Urate levels	TRUE	reported	Bifjfr	0.000543069
2	36102583	T	C	0.0141917	0.28873	0.0589187	9.56e-07	rs144699438	Urate levels	TRUE	reported	Bifjfr	8.09671e-05
2	206609029	G	A	0.0150079	0.325186	0.0577686	1.81e-08	rs77026520	Urate levels	TRUE	reported	Bifjfr	0.000112885
4	9982917	T	G	0.742994	0.27233	0.015667	1.12e-67	rs9994216	Urate levels	TRUE	reported	Bifjfr	0.0139044
4	88131171	T	G	0.110586	0.139562	0.0223072	3.94e-10	rs2231142	Urate levels	TRUE	reported	Bifjfr	0.000927796
6	25851305	G	A	0.536329	0.0694535	0.0141017	8.43e-07	rs1747550	Urate levels	TRUE	reported	Bifjfr	0.00145375
10	123687104	G	A	0.973897	0.236581	0.0446592	1.17e-07	rs149975995	Urate levels	TRUE	reported	Bifjfr	0.000171927
11	64597394	C	T	0.589658	0.0843752	0.01452	6.21e-09	rs12363578	Urate levels	TRUE	reported	Bifjfr	0.001969
12	114021156	G	T	0.982409	0.293176	0.0533369	3.87e-08	rs144853353	Urate levels	TRUE	reported	Bifjfr	0.000125829
13	26945507	A	G	0.985674	0.306054	0.0593091	2.47e-07	rs73154060	Urate levels	TRUE	reported	Bifjfr	9.06158e-05
13	106670639	C	CA	0.817033	0.0956807	0.018441	2.12e-07	rs5806596	Urate levels	TRUE	reported	Bifjfr	0.000969832
1	231812573	G	T	0.68062	0.0780634	0.0152985	3.35e-07	rs4658949	Creatine to carnitine ratio	TRUE	reported	bjStZ4	0.001364
2	210675783	A	C	0.309683	0.198416	0.0150381	9.47e-40	rs1047891	Creatine to carnitine ratio	TRUE	reported	bjStZ4	0.00896887
3	125619582	G	A	0.025468	0.231936	0.0444455	1.8e-07	rs115284235	Creatine to carnitine ratio	TRUE	reported	bjStZ4	0.000162883
5	175885609	A	G	0.0986745	0.114677	0.023411	9.66e-07	rs12521617	Creatine to carnitine ratio	TRUE	reported	bjStZ4	0.000514285
7	84805233	G	C	0.993121	0.446739	0.0847935	1.38e-07	rs143845801	Creatine to carnitine ratio	TRUE	reported	bjStZ4	4.56965e-05
9	73970652	C	T	0.959939	0.177845	0.0358933	7.24e-07	rs79897437	Creatine to carnitine ratio	TRUE	reported	bjStZ4	0.000227522
10	59709780	T	C	0.22881	0.131219	0.0169924	1.14e-14	rs1171614	Creatine to carnitine ratio	TRUE	reported	bjStZ4	0.00253586
15	45398791	C	T	0.363976	0.110786	0.0146172	3.48e-14	rs1346267	Creatine to carnitine ratio	TRUE	reported	bjStZ4	0.00320473
16	65645569	A	G	0.0882678	0.123449	0.0248188	6.56e-07	rs74499531	Creatine to carnitine ratio	TRUE	reported	bjStZ4	0.00047983
1	230618501	G	T	0.7085	0.0874648	0.0177984	8.92e-07	rs853467	2-methoxyhydroquinone sulfate (1) levels	TRUE	reported	BJXrOH	0.00120195
6	28907909	T	C	0.968303	0.24227	0.0454868	1e-07	rs115328838	2-methoxyhydroquinone sulfate (1) levels	TRUE	reported	BJXrOH	0.000209829
22	18973294	T	C	0.905916	0.403822	0.0246264	1.98e-60	rs2540644	Phosphate to proline ratio	TRUE	reported	blj8CR	0.00552312
22	19028734	G	C	0.177809	0.11687	0.0192954	1.39e-09	rs13433658	Phosphate to proline ratio	TRUE	reported	blj8CR	0.0012925
2	210675783	C	A	0.68695	0.135505	0.022191	1.02e-09	rs1047891	Adenosine 5'-diphosphate (ADP) to creatine ratio	TRUE	reported	bn2BwA	0.00193241
3	49109223	G	T	0.162153	0.142129	0.0281236	4.33e-07	rs113592495	Adenosine 5'-diphosphate (ADP) to creatine ratio	TRUE	reported	bn2BwA	0.000836214
3	118658527	C	T	0.847683	0.140737	0.028443	7.5e-07	rs12495138	Adenosine 5'-diphosphate (ADP) to creatine ratio	TRUE	reported	bn2BwA	0.000761819
2	207250454	A	G	0.637489	0.0782431	0.015599	5.28e-07	rs4675654	X-23654 levels	TRUE	reported	bNuK59	0.00140119
4	104189088	T	C	0.275533	0.0841082	0.0169061	6.52e-07	rs1919122	X-23654 levels	TRUE	reported	bNuK59	0.00119066
5	3523017	C	T	0.49513	0.075071	0.0147719	3.73e-07	rs710989	X-23654 levels	TRUE	reported	bNuK59	0.00155587
5	107551638	G	C	0.039029	0.191992	0.0389583	8.3e-07	rs17413725	X-23654 levels	TRUE	reported	bNuK59	0.000219517
6	128732350	G	C	0.0265175	0.236085	0.0463176	3.45e-07	rs118000980	X-23654 levels	TRUE	reported	bNuK59	0.000161625
6	160065899	T	C	0.124676	0.165053	0.0227055	3.61e-13	rs671439	X-23654 levels	TRUE	reported	bNuK59	0.00138976
6	160130454	T	C	0.0691255	0.219811	0.0292217	5.39e-14	rs112201728	X-23654 levels	TRUE	reported	bNuK59	0.000877448
8	142337006	G	C	0.971271	0.223232	0.0447206	5.99e-07	rs75855919	X-23654 levels	TRUE	reported	bNuK59	0.000167559
11	27090577	A	G	0.0126066	0.783458	0.0660974	2.07e-32	rs142059872	X-23654 levels	TRUE	reported	bNuK59	0.000421459
11	27125577	T	C	0.960637	0.526832	0.0379546	8.31e-44	rs2304913	X-23654 levels	TRUE	reported	bNuK59	0.00175576
11	27630909	A	T	0.994409	0.551225	0.0989853	2.57e-08	rs182513938	X-23654 levels	TRUE	reported	bNuK59	4.1548e-05
11	61792609	G	A	0.690734	0.0863547	0.0160416	7.32e-08	rs174538	X-23654 levels	TRUE	reported	bNuK59	0.00149185
13	50793447	C	T	0.622105	0.0808084	0.0156391	2.38e-07	rs7988851	X-23654 levels	TRUE	reported	bNuK59	0.00151262
16	9706640	A	T	0.633989	0.0815176	0.015939	3.15e-07	rs4780573	X-23654 levels	TRUE	reported	bNuK59	0.00146272
2	31492465	A	G	0.986946	0.462532	0.0637215	3.91e-13	rs112115240	X-11444 levels	TRUE	reported	BoxQ8H	0.000163584
2	31561978	T	C	0.982329	0.756857	0.0537321	4.65e-45	rs72794638	X-11444 levels	TRUE	reported	BoxQ8H	0.000830031
2	31580756	C	T	0.965973	0.676614	0.0394194	4.9e-66	rs9282858	X-11444 levels	TRUE	reported	BoxQ8H	0.00233375
2	31626839	C	T	0.897124	0.22749	0.0238012	1.2e-21	rs55834920	X-11444 levels	TRUE	reported	BoxQ8H	0.00203188
2	32244887	G	A	0.0308657	0.232325	0.0418543	2.84e-08	rs191237582	X-11444 levels	TRUE	reported	BoxQ8H	0.000222114
8	125495147	C	A	0.311271	0.108927	0.0155646	2.59e-12	rs2954038	X-11444 levels	TRUE	reported	BoxQ8H	0.00253038
9	2181173	T	C	0.924944	0.140211	0.0276707	4.04e-07	rs7847337	X-11444 levels	TRUE	reported	BoxQ8H	0.000429565
11	63092993	G	A	0.0598854	0.177596	0.0303373	4.8e-09	rs150262653	X-11444 levels	TRUE	reported	BoxQ8H	0.000464963
12	129232137	G	A	0.0167134	0.280259	0.0562601	6.31e-07	rs76946001	X-11444 levels	TRUE	reported	BoxQ8H	9.82805e-05
19	47737973	C	T	0.639088	0.0763683	0.0152915	5.91e-07	rs7251153	X-11444 levels	TRUE	reported	BoxQ8H	0.00138641
2	73394898	C	T	0.239812	0.576035	0.0170961	1e-200	rs11689392	N-acetylleucine levels	TRUE	reported	BPCun1	0.0498769
2	73539537	C	T	0.869759	0.114956	0.0229987	5.78e-07	rs11689767	N-acetylleucine levels	TRUE	reported	BPCun1	0.000682036
3	8124668	A	G	0.966439	0.212412	0.0432589	9.1e-07	rs1607020	N-acetylleucine levels	TRUE	reported	BPCun1	0.000188461
6	25818418	C	G	0.555907	0.0906511	0.0156866	7.52e-09	rs1183200	N-acetylleucine levels	TRUE	reported	BPCun1	0.00198687
17	68872579	T	A	0.0404047	0.214685	0.0395939	5.89e-08	rs79772318	N-acetylleucine levels	TRUE	reported	BPCun1	0.000274708
18	22040911	C	T	0.148207	0.109325	0.021968	6.47e-07	rs62092212	N-acetylleucine levels	TRUE	reported	BPCun1	0.000753468
9	128013402	A	G	0.0397451	0.200956	0.040853	8.7e-07	rs117158033	Glutarate (C5-DC) levels	TRUE	reported	bQlv9L	0.00022255
11	44334488	T	A	0.408548	0.0813589	0.0160892	4.26e-07	rs57388178	Glutarate (C5-DC) levels	TRUE	reported	bQlv9L	0.00148905
12	100770975	G	C	0.422044	0.0837673	0.0161458	2.12e-07	rs6538971	Glutarate (C5-DC) levels	TRUE	reported	bQlv9L	0.00158229
17	47936020	G	A	0.984888	0.329345	0.0651586	4.31e-07	rs192123848	Glutarate (C5-DC) levels	TRUE	reported	bQlv9L	9.16384e-05
20	46616207	C	T	0.176524	0.12424	0.0207501	2.13e-09	rs3092098	Glutarate (C5-DC) levels	TRUE	reported	bQlv9L	0.00125586
1	6651945	T	G	0.204945	0.0975036	0.0194103	5.08e-07	rs2294530	2-ketocaprylate levels	TRUE	reported	BqUDDy	0.000990867
1	63279974	A	G	0.984655	0.326371	0.0633086	2.53e-07	rs148157012	2-ketocaprylate levels	TRUE	reported	BqUDDy	9.67746e-05
1	242821864	C	T	0.946639	0.170289	0.0346651	9e-07	rs2998678	2-ketocaprylate levels	TRUE	reported	BqUDDy	0.000293765
2	73644562	A	T	0.776513	0.297847	0.0183057	1.59e-59	rs13410232	2-ketocaprylate levels	TRUE	reported	BqUDDy	0.0110718
3	15586533	A	T	0.0525451	0.277383	0.0347503	1.44e-15	rs74637339	2-ketocaprylate levels	TRUE	reported	BqUDDy	0.00076443
7	143424383	A	G	0.017822	0.291785	0.0594459	9.18e-07	rs187600325	2-ketocaprylate levels	TRUE	reported	BqUDDy	0.000101633
8	142578577	G	A	0.883779	0.121822	0.0242598	5.13e-07	rs75570795	2-ketocaprylate levels	TRUE	reported	BqUDDy	0.00062418
14	60152599	G	T	0.159188	0.139368	0.0210051	3.25e-11	rs414700	2-ketocaprylate levels	TRUE	reported	BqUDDy	0.00142001
15	76222555	T	C	0.915178	0.147352	0.0278446	1.21e-07	rs77815174	2-ketocaprylate levels	TRUE	reported	BqUDDy	0.0005239
16	75114533	G	A	0.989384	0.450233	0.0759533	3.07e-09	rs144025042	2-ketocaprylate levels	TRUE	reported	BqUDDy	8.89446e-05
15	42387216	G	A	0.0269601	0.264222	0.0516465	3.12e-07	rs28364405	X-12714 levels	TRUE	reported	BQxyje	0.000165467
16	28551705	G	A	0.538366	0.217881	0.0166076	2.55e-39	rs151228	X-12714 levels	TRUE	reported	BQxyje	0.0103087
19	52125157	T	C	0.91854	0.158996	0.0303244	1.58e-07	rs8104987	X-12714 levels	TRUE	reported	BQxyje	0.000495717
3	33884832	A	C	0.608073	0.0682172	0.0137544	7.06e-07	rs7651135	Sphingomyelin (d17:2/16:0, d18:2/15:0) levels	TRUE	reported	Br7u3m	0.00141276
3	143147671	T	G	0.435598	0.0679251	0.0138542	9.45e-07	rs6805378	Sphingomyelin (d17:2/16:0, d18:2/15:0) levels	TRUE	reported	Br7u3m	0.00142422
8	41224229	A	T	0.610379	0.0669712	0.0136688	9.6e-07	rs7009350	Sphingomyelin (d17:2/16:0, d18:2/15:0) levels	TRUE	reported	Br7u3m	0.00137582
11	1383011	A	G	0.256642	0.07842	0.0157253	6.14e-07	rs11024617	Sphingomyelin (d17:2/16:0, d18:2/15:0) levels	TRUE	reported	Br7u3m	0.00114337
11	61889523	T	C	0.689112	0.103188	0.0145102	1.15e-12	rs174458	Sphingomyelin (d17:2/16:0, d18:2/15:0) levels	TRUE	reported	Br7u3m	0.00261102
12	124543565	G	A	0.947292	0.153547	0.0301727	3.6e-07	rs114932740	Sphingomyelin (d17:2/16:0, d18:2/15:0) levels	TRUE	reported	Br7u3m	0.000311616
14	63523717	T	TA	0.0400171	0.174946	0.034384	3.62e-07	rs200827747	Sphingomyelin (d17:2/16:0, d18:2/15:0) levels	TRUE	reported	Br7u3m	0.000239667
14	63765502	A	G	0.164029	0.214038	0.0179245	7.22e-33	rs7160525	Sphingomyelin (d17:2/16:0, d18:2/15:0) levels	TRUE	reported	Br7u3m	0.00471198
1	39929523	G	A	0.253572	0.0973792	0.0173797	2.11e-08	rs77320796	Eicosenoylcarnitine (C20:1) levels	TRUE	reported	BRMZU8	0.00143199
3	196349220	C	T	0.984824	0.305399	0.0614241	6.63e-07	rs74490628	Eicosenoylcarnitine (C20:1) levels	TRUE	reported	BRMZU8	8.90368e-05
5	132342719	G	A	0.381348	0.112005	0.0154413	4.06e-13	rs4705933	Eicosenoylcarnitine (C20:1) levels	TRUE	reported	BRMZU8	0.00299143
6	110438805	A	G	0.761902	0.159442	0.0175029	8.28e-20	rs12210538	Eicosenoylcarnitine (C20:1) levels	TRUE	reported	BRMZU8	0.00362781
10	117556594	T	C	0.774016	0.093019	0.0180772	2.67e-07	rs12356275	Eicosenoylcarnitine (C20:1) levels	TRUE	reported	BRMZU8	0.00111612
12	21215863	A	T	0.165231	0.106586	0.0201208	1.18e-07	rs2900478	Eicosenoylcarnitine (C20:1) levels	TRUE	reported	BRMZU8	0.000932764
16	3268782	T	C	0.0156887	0.299539	0.0603765	7.01e-07	rs112493902	Eicosenoylcarnitine (C20:1) levels	TRUE	reported	BRMZU8	9.15998e-05
16	28078866	C	T	0.975175	0.256414	0.0482817	1.09e-07	rs78791450	Eicosenoylcarnitine (C20:1) levels	TRUE	reported	BRMZU8	0.000164548
17	6063494	T	G	0.0221266	0.257873	0.0513743	5.18e-07	rs11653718	Eicosenoylcarnitine (C20:1) levels	TRUE	reported	BRMZU8	0.000131378
1	75783905	G	A	0.688385	0.124724	0.016557	4.96e-14	rs12094842	Caprylate (8:0) levels	TRUE	reported	bRYHJ0	0.00293353
3	107002532	A	G	0.128954	0.113056	0.0229886	8.75e-07	rs4444743	Caprylate (8:0) levels	TRUE	reported	bRYHJ0	0.0006547
8	49992221	C	A	0.0094676	0.390922	0.0797611	9.53e-07	rs140456609	Caprylate (8:0) levels	TRUE	reported	bRYHJ0	5.42889e-05
4	68666410	G	A	0.530556	0.0876222	0.0156571	2.19e-08	rs1531022	X-12007 levels	TRUE	reported	brzjm2	0.00187986
7	126032406	T	C	0.992846	0.465326	0.0919742	4.21e-07	rs189242275	X-12007 levels	TRUE	reported	brzjm2	4.38121e-05
1	104189295	G	T	0.986629	0.340735	0.0641814	1.1e-07	rs115372546	1-stearoyl-2-docosahexaenoyl-gpc (18:0/22:6) levels	TRUE	reported	bSvRTf	8.96034e-05
3	94758670	G	A	0.958572	0.20031	0.0376815	1.06e-07	rs112035391	1-stearoyl-2-docosahexaenoyl-gpc (18:0/22:6) levels	TRUE	reported	bSvRTf	0.000270443
4	148063953	T	C	0.25195	0.0907877	0.0172449	1.4e-07	rs11099675	1-stearoyl-2-docosahexaenoyl-gpc (18:0/22:6) levels	TRUE	reported	bSvRTf	0.00125887
6	10984097	G	A	0.569574	0.136946	0.0148725	3.32e-20	rs9379992	1-stearoyl-2-docosahexaenoyl-gpc (18:0/22:6) levels	TRUE	reported	bSvRTf	0.00500938
6	42934770	C	T	0.504003	0.0805874	0.0148131	5.32e-08	rs3763236	1-stearoyl-2-docosahexaenoyl-gpc (18:0/22:6) levels	TRUE	reported	bSvRTf	0.00178303
7	73612048	C	T	0.845622	0.108668	0.0205271	1.2e-07	rs17145750	1-stearoyl-2-docosahexaenoyl-gpc (18:0/22:6) levels	TRUE	reported	bSvRTf	0.000881686
8	124529940	G	A	0.212613	0.0939041	0.018328	3e-07	rs71516748	1-stearoyl-2-docosahexaenoyl-gpc (18:0/22:6) levels	TRUE	reported	bSvRTf	0.00105906
11	61802358	C	T	0.661697	0.247473	0.0154875	1.79e-57	rs174546	1-stearoyl-2-docosahexaenoyl-gpc (18:0/22:6) levels	TRUE	reported	bSvRTf	0.0137741
17	17536144	C	T	0.463617	0.0883803	0.0149412	3.31e-09	rs750546	1-stearoyl-2-docosahexaenoyl-gpc (18:0/22:6) levels	TRUE	reported	bSvRTf	0.0020969
2	27508073	C	T	0.586758	0.128829	0.0157884	3.36e-16	rs1260326	Threonine to pyruvate ratio	TRUE	reported	BTjDuC	0.00389062
12	2030326	A	C	0.974242	0.241997	0.0488778	7.38e-07	rs79314698	Threonine to pyruvate ratio	TRUE	reported	BTjDuC	0.000148246
12	21542650	A	G	0.855796	0.109368	0.0222404	8.76e-07	rs3741841	Threonine to pyruvate ratio	TRUE	reported	BTjDuC	0.000719196
12	113742585	T	C	0.00481296	0.556317	0.112327	7.32e-07	rs77170467	Threonine to pyruvate ratio	TRUE	reported	BTjDuC	2.83138e-05
14	42513498	G	A	0.560638	0.0768056	0.0156174	8.75e-07	rs4905781	Threonine to pyruvate ratio	TRUE	reported	BTjDuC	0.00143575
2	241769948	G	A	0.370108	0.102087	0.0164427	5.34e-10	rs6707874	2-hydroxyglutarate levels	TRUE	reported	BtMNo9	0.00216568
11	11549225	G	A	0.0119788	0.361358	0.0730562	7.56e-07	rs113824710	2-hydroxyglutarate levels	TRUE	reported	BtMNo9	6.97823e-05
14	91170188	T	C	0.329339	0.136591	0.0167003	2.86e-16	rs4900072	2-hydroxyglutarate levels	TRUE	reported	BtMNo9	0.00356079
16	20425371	A	T	0.353659	0.0870142	0.0168155	2.28e-07	rs8045800	2-hydroxyglutarate levels	TRUE	reported	BtMNo9	0.00147507
16	69151063	A	G	0.998281	1.0049	0.185362	5.92e-08	rs189545437	1-(1-enyl-oleoyl)-GPE (p-18:1) levels	TRUE	reported	bv4TkV	1.21534e-05
1	56927881	G	A	0.321087	0.0730939	0.0147505	7.22e-07	rs633723	C-glycosyltryptophan levels	TRUE	reported	bVmrSF	0.00129
2	211512318	C	T	0.0975099	0.114584	0.0233618	9.35e-07	rs57445671	C-glycosyltryptophan levels	TRUE	reported	bVmrSF	0.000510189
3	16649366	G	A	0.857329	0.0980022	0.0195932	5.68e-07	rs13319552	C-glycosyltryptophan levels	TRUE	reported	bVmrSF	0.000737477
4	76488642	A	G	0.524847	0.0908886	0.0137294	3.59e-11	rs7654754	C-glycosyltryptophan levels	TRUE	reported	bVmrSF	0.00263382
5	145902546	C	A	0.927774	0.133372	0.0267625	6.24e-07	rs4913050	C-glycosyltryptophan levels	TRUE	reported	bVmrSF	0.000401068
16	20381010	G	A	0.807403	0.104618	0.0177094	3.47e-09	rs77924615	C-glycosyltryptophan levels	TRUE	reported	bVmrSF	0.00130782
12	57618380	G	A	0.562565	0.0853702	0.0158997	7.9e-08	rs1552842	Fructose to sucrose ratio	TRUE	reported	bVOuh9	0.00170972
16	80435756	A	G	0.918726	0.146009	0.0292607	6.04e-07	rs17742148	Fructose to sucrose ratio	TRUE	reported	bVOuh9	0.000448057
20	14443935	C	G	0.492773	0.0851669	0.0159571	9.44e-08	rs6110293	Fructose to sucrose ratio	TRUE	reported	bVOuh9	0.00171588
12	21227696	T	A	0.166382	0.198397	0.0201815	8.31e-23	rs4149083	X-21339 levels	TRUE	reported	BvV40r	0.00323029
2	73650092	A	G	0.224014	0.123014	0.0183105	1.84e-11	rs10168931	N-acetylglutamate levels	TRUE	reported	bXAyAk	0.00189078
3	52078217	A	C	0.0103166	0.395956	0.0769657	2.68e-07	rs148804382	N-acetylglutamate levels	TRUE	reported	bXAyAk	6.51233e-05
10	74229994	C	T	0.247364	0.0883667	0.017702	5.98e-07	rs10762589	N-acetylglutamate levels	TRUE	reported	bXAyAk	0.00111804
20	46598884	C	T	0.187765	0.116341	0.01969	3.45e-09	rs10854172	N-acetylglutamate levels	TRUE	reported	bXAyAk	0.00128314
3	113228291	C	G	0.912575	0.139432	0.027606	4.4e-07	rs79838953	X-12193 levels	TRUE	reported	BxVorR	0.000490485
6	94753126	T	C	0.0188336	0.297075	0.0583032	3.48e-07	rs117189900	X-12193 levels	TRUE	reported	BxVorR	0.000115619
8	70701237	A	G	0.512513	0.080337	0.0158691	4.14e-07	rs11985375	X-12193 levels	TRUE	reported	BxVorR	0.00154312
9	133932034	T	C	0.0722681	0.157124	0.0318771	8.26e-07	rs34481652	X-11852 levels	TRUE	reported	bzC0ZY	0.000392555
11	124031318	G	C	0.865503	0.118373	0.0239007	7.32e-07	rs1453636	X-11852 levels	TRUE	reported	bzC0ZY	0.000688128
14	75400838	G	C	0.898407	0.140016	0.0281415	6.51e-07	rs10483866	X-11852 levels	TRUE	reported	bzC0ZY	0.000544505
19	10253620	A	G	0.0174123	0.363626	0.062905	7.45e-09	rs140587970	X-11852 levels	TRUE	reported	bzC0ZY	0.000137775
1	74971148	C	T	0.0140408	0.49122	0.0634609	9.9e-15	rs149556176	Hexanoylcarnitine levels (Biocrates platform)	TRUE	reported	C0Ml6C	0.000199892
1	75758325	C	T	0.69163	0.4316	0.0153412	3.83e-174	rs2185152	Hexanoylcarnitine levels (Biocrates platform)	TRUE	reported	C0Ml6C	0.0406813
3	185538454	G	A	0.0584841	0.16173	0.0316506	3.22e-07	rs62290256	Hexanoylcarnitine levels (Biocrates platform)	TRUE	reported	C0Ml6C	0.000346487
4	158719996	T	C	0.703234	0.0833266	0.0163535	3.48e-07	rs17843902	Hexanoylcarnitine levels (Biocrates platform)	TRUE	reported	C0Ml6C	0.00130576
5	132369766	G	C	0.522736	0.104741	0.0149388	2.36e-12	rs2631367	Hexanoylcarnitine levels (Biocrates platform)	TRUE	reported	C0Ml6C	0.00295561
5	151343594	C	A	0.987916	0.452358	0.0682548	3.41e-11	rs77010315	Hexanoylcarnitine levels (Biocrates platform)	TRUE	reported	C0Ml6C	0.000126367
6	160143444	C	G	0.824677	0.133922	0.0196516	9.44e-12	rs662138	Hexanoylcarnitine levels (Biocrates platform)	TRUE	reported	C0Ml6C	0.00161821
10	59707424	T	G	0.768951	0.152178	0.0180475	3.4e-17	rs1171617	Hexanoylcarnitine levels (Biocrates platform)	TRUE	reported	C0Ml6C	0.00304422
11	7573189	A	G	0.0257707	0.245572	0.0474263	2.24e-07	rs141882839	Hexanoylcarnitine levels (Biocrates platform)	TRUE	reported	C0Ml6C	0.000162222
2	69914089	C	A	0.0234776	0.297087	0.0561685	1.23e-07	rs80310084	Xylose levels	TRUE	reported	c0pTe0	0.000154569
4	66477345	G	C	0.0129298	0.382299	0.0754152	3.99e-07	rs140097299	Xylose levels	TRUE	reported	c0pTe0	7.90374e-05
5	22445685	G	A	0.79782	0.110183	0.0214167	2.68e-07	rs1911963	Xylose levels	TRUE	reported	c0pTe0	0.0010289
13	63841879	A	G	0.019259	0.337031	0.0619532	5.33e-08	rs12429666	Xylose levels	TRUE	reported	c0pTe0	0.000134711
2	8445670	C	T	0.363563	0.0925497	0.0155697	2.78e-09	rs7580212	X-11470 levels	TRUE	reported	c1NMdO	0.00197028
2	31492465	A	G	0.987139	0.403481	0.0663129	1.17e-09	rs112115240	X-11470 levels	TRUE	reported	c1NMdO	0.000113272
2	31561978	T	C	0.982357	0.678268	0.0560603	1.07e-33	rs72794638	X-11470 levels	TRUE	reported	c1NMdO	0.000611431
2	31580756	C	T	0.966292	0.586383	0.0412368	6.9e-46	rs9282858	X-11470 levels	TRUE	reported	c1NMdO	0.00158722
2	31626839	C	T	0.897555	0.184278	0.0247137	8.88e-14	rs55834920	X-11470 levels	TRUE	reported	c1NMdO	0.00123205
2	32244887	G	A	0.0306452	0.225206	0.0433514	2.05e-07	rs191237582	X-11470 levels	TRUE	reported	c1NMdO	0.000193198
2	46173465	A	G	0.782481	0.0911685	0.0186148	9.7e-07	rs281476	X-11470 levels	TRUE	reported	c1NMdO	0.000983894
6	31980027	A	G	0.985417	0.879952	0.0615223	2.1e-46	rs116196017	X-11470 levels	TRUE	reported	c1NMdO	0.000708465
6	32049830	G	C	0.987263	0.484498	0.0662294	2.57e-13	rs146280229	X-11470 levels	TRUE	reported	c1NMdO	0.000162175
6	32211932	A	G	0.949612	0.17347	0.0337157	2.67e-07	rs16869834	X-11470 levels	TRUE	reported	c1NMdO	0.000305252
11	63073303	T	A	0.0603077	0.166431	0.0312686	1.02e-07	rs188803806	X-11470 levels	TRUE	reported	c1NMdO	0.000386914
3	80662999	C	A	0.982514	0.342311	0.0661828	2.31e-07	rs115863668	Pristanate levels	TRUE	reported	c1qgvm	0.000110759
10	122059412	G	T	0.89047	0.139977	0.0279044	5.27e-07	rs79708704	Pristanate levels	TRUE	reported	c1qgvm	0.000591459
4	9932937	C	T	0.760951	0.0932742	0.0176433	1.25e-07	rs12507606	Allantoin levels	TRUE	reported	C1RgGc	0.00122521
13	48781316	C	A	0.0197257	0.277216	0.0546749	3.97e-07	rs9591212	Allantoin levels	TRUE	reported	C1RgGc	0.000119797
17	33475539	T	G	0.0270631	0.234871	0.0465273	4.46e-07	rs17782543	Allantoin levels	TRUE	reported	C1RgGc	0.0001617
1	46020298	T	C	0.285532	0.0912009	0.0168454	6.16e-08	rs946527	Histidine to alanine ratio	TRUE	reported	c4BVJO	0.00144104
2	27508073	C	T	0.587097	0.0859873	0.0155434	3.16e-08	rs1260326	Histidine to alanine ratio	TRUE	reported	c4BVJO	0.00178788
4	10275163	G	T	0.765937	0.0912246	0.0179817	3.91e-07	rs11729685	Histidine to alanine ratio	TRUE	reported	c4BVJO	0.00111197
21	35964996	T	G	0.456858	0.081227	0.0153449	1.2e-07	rs2845729	Histidine to alanine ratio	TRUE	reported	c4BVJO	0.0016756
7	89354866	G	T	0.924793	0.144996	0.0287632	4.63e-07	rs75198642	Adrenate (22:4n6) levels	TRUE	reported	CBajEK	0.000425937
11	61802358	C	T	0.660844	0.182852	0.0159898	2.78e-30	rs174546	Adrenate (22:4n6) levels	TRUE	reported	CBajEK	0.00706344
2	227220877	A	G	0.236597	0.0894715	0.0177099	4.37e-07	rs11678528	Ascorbic acid 3-sulfate levels	TRUE	reported	cBIZmh	0.00111098
5	139128824	G	A	0.961133	0.198444	0.0384534	2.46e-07	rs62381245	Ascorbic acid 3-sulfate levels	TRUE	reported	cBIZmh	0.00023976
6	134011330	A	C	0.825332	0.107098	0.0197691	6.05e-08	rs9376002	Ascorbic acid 3-sulfate levels	TRUE	reported	cBIZmh	0.00101961
16	28529803	T	C	0.0479709	0.195258	0.0354697	3.69e-08	rs12448270	Ascorbic acid 3-sulfate levels	TRUE	reported	cBIZmh	0.00033353
16	28547123	G	A	0.0164828	0.337774	0.0589594	1.01e-08	rs118064647	Ascorbic acid 3-sulfate levels	TRUE	reported	cBIZmh	0.000128222
20	5074492	G	A	0.525114	0.0815024	0.0153677	1.14e-07	rs418062	Ascorbic acid 3-sulfate levels	TRUE	reported	cBIZmh	0.00169032
1	62494579	C	T	0.670239	0.158664	0.0159623	2.79e-23	rs1168041	1-stearoyl-2-linoleoyl-GPI (18:0/18:2) levels	TRUE	reported	cbjKkC	0.00526258
2	57988691	A	G	0.0489057	0.195456	0.0344636	1.42e-08	rs78603490	1-stearoyl-2-linoleoyl-GPI (18:0/18:2) levels	TRUE	reported	cbjKkC	0.000360549
3	148472961	G	A	0.697781	0.0875556	0.0162751	7.46e-08	rs1009621	1-stearoyl-2-linoleoyl-GPI (18:0/18:2) levels	TRUE	reported	cbjKkC	0.00147084
6	32218949	G	A	0.554589	0.0773408	0.0148273	1.83e-07	rs444472	1-stearoyl-2-linoleoyl-GPI (18:0/18:2) levels	TRUE	reported	cbjKkC	0.00161968
11	61825533	G	A	0.346448	0.207588	0.0154731	4.87e-41	rs174567	1-stearoyl-2-linoleoyl-GPI (18:0/18:2) levels	TRUE	reported	cbjKkC	0.00982137
11	116778201	G	C	0.131276	0.108166	0.0220109	8.91e-07	rs964184	1-stearoyl-2-linoleoyl-GPI (18:0/18:2) levels	TRUE	reported	cbjKkC	0.000663708
15	27740468	G	T	0.548552	0.0773003	0.0149386	2.28e-07	rs12437621	1-stearoyl-2-linoleoyl-GPI (18:0/18:2) levels	TRUE	reported	cbjKkC	0.00159798
18	49583585	G	A	0.0143104	0.336334	0.0620462	5.94e-08	rs77960347	1-stearoyl-2-linoleoyl-GPI (18:0/18:2) levels	TRUE	reported	cbjKkC	9.98866e-05
19	54173495	T	C	0.435765	0.209748	0.0151526	1.41e-43	rs8736	1-stearoyl-2-linoleoyl-GPI (18:0/18:2) levels	TRUE	reported	cbjKkC	0.0113537
6	99217652	G	A	0.49751	0.0798851	0.0159772	5.73e-07	rs17059258	Sphingomyelin (d18:1/25:0, d19:0/24:1, d20:1/23:0, d19:1/24:0) levels	TRUE	reported	cBy12O	0.00150613
9	92068074	C	A	0.974008	0.317596	0.0483208	4.94e-11	rs45461899	Sphingomyelin (d18:1/25:0, d19:0/24:1, d20:1/23:0, d19:1/24:0) levels	TRUE	reported	cBy12O	0.000263561
15	100926035	G	C	0.0113019	0.355565	0.072267	8.65e-07	rs118098122	Sphingomyelin (d18:1/25:0, d19:0/24:1, d20:1/23:0, d19:1/24:0) levels	TRUE	reported	cBy12O	6.51895e-05
17	4781933	A	G	0.341896	0.0825895	0.0163754	4.57e-07	rs34460487	Sphingomyelin (d18:1/25:0, d19:0/24:1, d20:1/23:0, d19:1/24:0) levels	TRUE	reported	cBy12O	0.0013793
18	72405960	A	G	0.169298	0.100374	0.0204499	9.19e-07	rs56057188	Sphingomyelin (d18:1/25:0, d19:0/24:1, d20:1/23:0, d19:1/24:0) levels	TRUE	reported	cBy12O	0.00081651
19	45011443	G	T	0.460457	0.0894065	0.0156014	1e-08	rs9749077	Sphingomyelin (d18:1/25:0, d19:0/24:1, d20:1/23:0, d19:1/24:0) levels	TRUE	reported	cBy12O	0.00196621
20	12982070	A	G	0.385507	0.381519	0.0152357	2.18e-138	rs364585	Sphingomyelin (d18:1/25:0, d19:0/24:1, d20:1/23:0, d19:1/24:0) levels	TRUE	reported	cBy12O	0.0357982
20	13054945	C	T	0.623734	0.101856	0.0158085	1.17e-10	rs1431431	Sphingomyelin (d18:1/25:0, d19:0/24:1, d20:1/23:0, d19:1/24:0) levels	TRUE	reported	cBy12O	0.00234796
2	27530004	C	T	0.455319	0.0819497	0.0149682	4.38e-08	rs6753534	1-palmitoyl-2-docosahexaenoyl-GPE (16:0/22:6) levels	TRUE	reported	CCIwg0	0.0017915
6	10974799	C	G	0.548442	0.0784521	0.0149198	1.45e-07	rs9368512	1-palmitoyl-2-docosahexaenoyl-GPE (16:0/22:6) levels	TRUE	reported	CCIwg0	0.00165018
7	73471480	G	A	0.811016	0.105613	0.0190299	2.86e-08	rs6976930	1-palmitoyl-2-docosahexaenoyl-GPE (16:0/22:6) levels	TRUE	reported	CCIwg0	0.00113768
11	116778201	G	C	0.131026	0.153691	0.0220238	2.99e-12	rs964184	1-palmitoyl-2-docosahexaenoyl-GPE (16:0/22:6) levels	TRUE	reported	CCIwg0	0.00133623
15	58288582	T	C	0.782552	0.153465	0.0182147	3.6e-17	rs1560390	1-palmitoyl-2-docosahexaenoyl-GPE (16:0/22:6) levels	TRUE	reported	CCIwg0	0.00291104
15	58387979	C	T	0.344204	0.402273	0.0151253	7.56e-156	rs261291	1-palmitoyl-2-docosahexaenoyl-GPE (16:0/22:6) levels	TRUE	reported	CCIwg0	0.0384789
15	58446224	C	T	0.303594	0.198284	0.0162744	3.79e-34	rs12914626	1-palmitoyl-2-docosahexaenoyl-GPE (16:0/22:6) levels	TRUE	reported	CCIwg0	0.00756354
16	86086474	A	G	0.235631	0.0882392	0.0175088	4.66e-07	rs12918215	1-palmitoyl-2-docosahexaenoyl-GPE (16:0/22:6) levels	TRUE	reported	CCIwg0	0.00110243
19	44918620	G	A	0.601098	0.0801439	0.0154124	1.99e-07	rs484195	1-palmitoyl-2-docosahexaenoyl-GPE (16:0/22:6) levels	TRUE	reported	CCIwg0	0.00156249
1	42161609	C	T	0.102061	0.123998	0.0246985	5.15e-07	rs1877477	Succinylcarnitine levels	TRUE	reported	cDTlis	0.000556672
1	53213557	A	G	0.771275	0.0935582	0.0179031	1.73e-07	rs1799822	Succinylcarnitine levels	TRUE	reported	cDTlis	0.00116101
3	67365898	C	T	0.122379	0.249442	0.0226957	4.24e-28	rs17806888	Succinylcarnitine levels	TRUE	reported	cDTlis	0.00312658
6	57136304	A	G	0.989721	0.382306	0.0748747	3.29e-07	rs143145930	Succinylcarnitine levels	TRUE	reported	cDTlis	6.39175e-05
6	160073489	C	T	0.867141	0.144503	0.0220526	5.65e-11	rs2282140	Succinylcarnitine levels	TRUE	reported	cDTlis	0.00119212
9	129110943	A	G	0.710781	0.211671	0.0164302	5.61e-38	rs3814492	Succinylcarnitine levels	TRUE	reported	cDTlis	0.0082225
13	47961693	C	T	0.875747	0.124351	0.0225523	3.51e-08	rs74991768	Succinylcarnitine levels	TRUE	reported	cDTlis	0.000797272
15	63066379	T	C	0.976957	0.256924	0.049757	2.42e-07	rs76163561	Succinylcarnitine levels	TRUE	reported	cDTlis	0.000144652
15	63116121	G	A	0.487788	0.339543	0.0144974	2.61e-121	rs4775623	Succinylcarnitine levels	TRUE	reported	cDTlis	0.0330289
15	73822628	A	T	0.887454	0.117665	0.0237258	7.07e-07	rs999743	Succinylcarnitine levels	TRUE	reported	cDTlis	0.000592015
16	16033378	A	G	0.611404	0.120633	0.0156965	1.53e-14	rs2062541	Succinylcarnitine levels	TRUE	reported	cDTlis	0.00338187
21	25866856	T	C	0.256042	0.0877071	0.0172609	3.75e-07	rs9976902	Succinylcarnitine levels	TRUE	reported	cDTlis	0.00118524
1	54077129	A	G	0.871092	0.113005	0.0222972	4.02e-07	rs58966590	Arachidonoylcarnitine (C20:4) levels	TRUE	reported	CE6xd7	0.000695093
2	67082658	T	TA	0.897837	0.129923	0.024353	9.56e-08	rs11380935	Arachidonoylcarnitine (C20:4) levels	TRUE	reported	CE6xd7	0.000629162
5	15218272	A	G	0.984578	0.315733	0.0603188	1.66e-07	rs139514195	Arachidonoylcarnitine (C20:4) levels	TRUE	reported	CE6xd7	0.000100262
5	132384573	A	G	0.294075	0.246663	0.0160037	1.34e-53	rs635619	Arachidonoylcarnitine (C20:4) levels	TRUE	reported	CE6xd7	0.0118847
5	151384678	C	T	0.988003	0.358371	0.0680769	1.41e-07	rs143370068	Arachidonoylcarnitine (C20:4) levels	TRUE	reported	CE6xd7	7.91566e-05
6	110438805	A	G	0.762766	0.466221	0.0165826	6.41e-174	rs12210538	Arachidonoylcarnitine (C20:4) levels	TRUE	reported	CE6xd7	0.0344708
10	45519419	GT	G	0.0667603	0.30052	0.0293965	1.56e-24	rs35611625	Arachidonoylcarnitine (C20:4) levels	TRUE	reported	CE6xd7	0.00156917
10	59709780	C	T	0.770986	0.159195	0.0179704	8.09e-19	rs1171614	Arachidonoylcarnitine (C20:4) levels	TRUE	reported	CE6xd7	0.0033393
11	61818856	C	CT	0.665643	0.269817	0.0155038	7.79e-68	rs35473591	Arachidonoylcarnitine (C20:4) levels	TRUE	reported	CE6xd7	0.0162449
11	68794860	T	C	0.0700598	0.237725	0.0287409	1.32e-16	rs2229738	Arachidonoylcarnitine (C20:4) levels	TRUE	reported	CE6xd7	0.00107418
12	21208114	TTTC	T	0.155576	0.139414	0.0202988	6.51e-12	rs151231052	Arachidonoylcarnitine (C20:4) levels	TRUE	reported	CE6xd7	0.00149341
12	105411190	GC	G	0.0196846	0.264413	0.053311	7.06e-07	rs148260481	Arachidonoylcarnitine (C20:4) levels	TRUE	reported	CE6xd7	0.000114401
16	15046354	C	T	0.689691	0.0924316	0.0159299	6.54e-09	rs4500751	Arachidonoylcarnitine (C20:4) levels	TRUE	reported	CE6xd7	0.00173647
20	34834811	G	A	0.381597	0.0923412	0.0153559	1.82e-09	rs2024635	Arachidonoylcarnitine (C20:4) levels	TRUE	reported	CE6xd7	0.00205646
4	47552471	A	T	0.237476	0.225509	0.0188351	4.93e-33	rs9790720	Glycosyl-N-tricosanoyl-sphingadienine (d18:2/23:0) levels	TRUE	reported	CeckY5	0.00625561
5	32537486	G	A	0.553913	0.0839982	0.0164871	3.49e-07	rs648658	Glycosyl-N-tricosanoyl-sphingadienine (d18:2/23:0) levels	TRUE	reported	CeckY5	0.00154567
9	35776422	A	G	0.290807	0.103054	0.0177496	6.4e-09	rs2381400	Glycosyl-N-tricosanoyl-sphingadienine (d18:2/23:0) levels	TRUE	reported	CeckY5	0.00167543
10	70808679	G	A	0.306349	0.107632	0.0174859	7.49e-10	rs10762405	Glycosyl-N-tricosanoyl-sphingadienine (d18:2/23:0) levels	TRUE	reported	CeckY5	0.0019403
3	184099766	T	C	0.941963	0.193024	0.0349726	3.4e-08	rs75200713	Gamma-glutamylalanine levels	TRUE	reported	cEGOjr	0.000401337
5	40067186	A	G	0.0479498	0.188002	0.0379207	7.13e-07	rs114038541	Gamma-glutamylalanine levels	TRUE	reported	cEGOjr	0.00027041
9	15067515	C	T	0.994342	0.542964	0.10843	5.51e-07	rs55920327	Gamma-glutamylalanine levels	TRUE	reported	cEGOjr	3.39951e-05
10	120096905	A	G	0.695461	0.0884284	0.0180501	9.63e-07	rs7906272	Gamma-glutamylalanine levels	TRUE	reported	cEGOjr	0.00122502
12	124126532	A	G	0.223221	0.0967599	0.0197673	9.83e-07	rs4765294	Gamma-glutamylalanine levels	TRUE	reported	cEGOjr	0.00100123
20	43699246	G	A	0.269904	0.105558	0.019004	2.78e-08	rs113342678	Gamma-glutamylalanine levels	TRUE	reported	cEGOjr	0.00146516
12	118021464	T	C	0.00700074	0.59011	0.113409	1.96e-07	rs5745822	X-18345 levels	TRUE	reported	CfEeE6	4.53595e-05
16	13193925	T	A	0.010035	0.510574	0.0932357	4.35e-08	rs117746390	X-18345 levels	TRUE	reported	CfEeE6	7.1795e-05
17	73002649	A	C	0.00442478	0.719136	0.142352	4.38e-07	rs146083498	X-18345 levels	TRUE	reported	CfEeE6	2.70935e-05
22	23705012	T	C	0.0191007	0.342434	0.0685776	5.93e-07	rs79084668	X-18345 levels	TRUE	reported	CfEeE6	0.000112582
2	106922725	C	G	0.966961	0.242403	0.0471092	2.67e-07	rs4676095	2-acetamidophenol sulfate levels	TRUE	reported	CFiiXO	0.000203847
18	11941425	C	T	0.447002	0.0861992	0.0168895	3.33e-07	rs2083810	2-acetamidophenol sulfate levels	TRUE	reported	CFiiXO	0.00155171
1	7573804	C	T	0.989932	0.469348	0.0920617	3.43e-07	rs182387902	N-alpha-acetylornithine levels	TRUE	reported	cfJOJ0	6.24306e-05
2	73650092	A	G	0.237802	0.203073	0.02127	1.33e-21	rs10168931	N-alpha-acetylornithine levels	TRUE	reported	cfJOJ0	0.00398159
7	154799440	T	C	0.93731	0.187249	0.037458	5.77e-07	rs4960616	N-alpha-acetylornithine levels	TRUE	reported	cfJOJ0	0.000353863
11	61173072	A	G	0.00948461	0.467453	0.0945412	7.64e-07	rs80205778	N-alpha-acetylornithine levels	TRUE	reported	cfJOJ0	5.53501e-05
18	11772231	A	G	0.281514	0.101796	0.02024	4.92e-07	rs8084246	N-alpha-acetylornithine levels	TRUE	reported	cfJOJ0	0.001233
4	47543124	A	C	0.176737	0.241784	0.0196559	8.97e-35	rs35818294	Glycosyl-N-stearoyl-sphingosine (d18:1/18:0) levels	TRUE	reported	cGUgUK	0.00530566
4	48037885	T	A	0.36902	0.102369	0.0154238	3.2e-11	rs11736427	Glycosyl-N-stearoyl-sphingosine (d18:1/18:0) levels	TRUE	reported	cGUgUK	0.00247186
9	35734959	T	C	0.425939	0.138078	0.0150874	5.6e-20	rs10814274	Glycosyl-N-stearoyl-sphingosine (d18:1/18:0) levels	TRUE	reported	cGUgUK	0.00493548
9	111934208	C	A	0.58317	0.0847598	0.0152296	2.61e-08	rs1045989	Glycosyl-N-stearoyl-sphingosine (d18:1/18:0) levels	TRUE	reported	cGUgUK	0.00181452
10	100122365	CT	C	0.0413691	0.194933	0.03779	2.49e-07	rs143519549	Glycosyl-N-stearoyl-sphingosine (d18:1/18:0) levels	TRUE	reported	cGUgUK	0.000254301
10	120976908	T	C	0.0638845	0.152921	0.0304628	5.17e-07	rs4752487	Glycosyl-N-stearoyl-sphingosine (d18:1/18:0) levels	TRUE	reported	cGUgUK	0.000363182
15	58399919	A	T	0.426061	0.0810599	0.0151978	9.63e-08	rs397923	Glycosyl-N-stearoyl-sphingosine (d18:1/18:0) levels	TRUE	reported	cGUgUK	0.00167646
19	8218935	A	C	0.537967	0.115364	0.0156978	2e-13	rs1871194	Glycosyl-N-stearoyl-sphingosine (d18:1/18:0) levels	TRUE	reported	cGUgUK	0.00323516
19	18906763	T	C	0.354001	0.109868	0.0156742	2.39e-12	rs2074798	Glycosyl-N-stearoyl-sphingosine (d18:1/18:0) levels	TRUE	reported	cGUgUK	0.00270777
2	157189148	C	T	0.984402	0.369404	0.0733695	4.78e-07	rs150826928	X-12738 levels	TRUE	reported	cIZ28X	9.38056e-05
11	60526046	G	A	0.976716	0.300528	0.0604226	6.57e-07	rs143743534	X-12738 levels	TRUE	reported	cIZ28X	0.00013558
4	26070963	G	A	0.752172	0.0891747	0.0178982	6.28e-07	rs4692346	Taurine to cysteine ratio	TRUE	reported	cJdHaW	0.00111516
11	7573189	A	G	0.0268413	0.264224	0.0491282	7.52e-08	rs141882839	X-17335 levels	TRUE	reported	CJsDrs	0.000182085
2	239674259	C	CG	0.236812	0.124136	0.0246642	4.83e-07	rs201683355	Adenosine 5'-diphosphate (ADP) to mannitol to sorbitol ratio	TRUE	reported	CjvykP	0.00110332
4	185620545	C	T	0.00652078	0.637413	0.128971	7.72e-07	rs140475341	Adenosine 5'-diphosphate (ADP) to mannitol to sorbitol ratio	TRUE	reported	CjvykP	3.81347e-05
9	14294671	C	T	0.998792	1.48	0.297084	6.3e-07	rs376096147	Adenosine 5'-diphosphate (ADP) to mannitol to sorbitol ratio	TRUE	reported	CjvykP	7.21779e-06
10	49531814	A	G	0.000219443	3.52363	0.695973	4.13e-07	rs4253018	Adenosine 5'-diphosphate (ADP) to mannitol to sorbitol ratio	TRUE	reported	CjvykP	1.35527e-06
11	92914211	T	C	0.00230972	1.05631	0.215269	9.25e-07	rs191539543	Adenosine 5'-diphosphate (ADP) to mannitol to sorbitol ratio	TRUE	reported	CjvykP	1.33715e-05
22	25827140	T	G	0.268072	0.119124	0.0237497	5.28e-07	rs3884707	X-12261 levels	TRUE	reported	CK0IZF	0.00118961
2	234133659	G	C	0.987114	0.337906	0.0678611	6.38e-07	rs144619901	Arginine to ornithine ratio	TRUE	reported	cLebjB	7.60046e-05
5	178056117	C	T	0.441161	0.0796158	0.0157439	4.26e-07	rs11953798	Arginine to ornithine ratio	TRUE	reported	cLebjB	0.00151936
6	131522043	A	T	0.218046	0.13504	0.0186471	4.43e-13	rs2608900	Arginine to ornithine ratio	TRUE	reported	cLebjB	0.00215494
6	131573218	C	T	0.980669	0.638151	0.0549643	3.65e-31	rs17788484	Arginine to ornithine ratio	TRUE	reported	cLebjB	0.000615847
8	17719364	T	C	0.251742	0.0898979	0.0182711	8.64e-07	rs2979772	Arginine to ornithine ratio	TRUE	reported	cLebjB	0.00109896
10	45493961	T	C	0.945442	0.185952	0.0334255	2.65e-08	rs17157859	Arginine to ornithine ratio	TRUE	reported	cLebjB	0.000384716
10	98388596	G	C	0.352905	0.0879106	0.0158989	3.21e-08	rs2182168	Arginine to ornithine ratio	TRUE	reported	cLebjB	0.00168259
11	16736699	A	G	0.714021	0.0843214	0.0170377	7.46e-07	rs3809095	Arginine to ornithine ratio	TRUE	reported	cLebjB	0.00120532
12	120749754	T	C	0.348284	0.0986996	0.016101	8.79e-10	rs791210	Arginine to ornithine ratio	TRUE	reported	cLebjB	0.00205552
14	67625628	C	T	0.764666	0.0944096	0.018099	1.83e-07	rs11628666	Arginine to ornithine ratio	TRUE	reported	cLebjB	0.00118001
19	12891586	G	C	0.634512	0.109459	0.0157333	3.47e-12	rs1799918	Arginine to ornithine ratio	TRUE	reported	cLebjB	0.00270508
5	31674119	A	G	0.91322	0.147385	0.0283166	1.94e-07	rs1651059	Retinol (Vitamin A) to linoleoyl-arachidonoyl-glycerol (18:2 to 20:4) [2] ratio	TRUE	reported	clkIOZ	0.000517397
11	61790331	C	T	0.340013	0.311885	0.0165777	5.85e-79	rs102275	Retinol (Vitamin A) to linoleoyl-arachidonoyl-glycerol (18:2 to 20:4) [2] ratio	TRUE	reported	clkIOZ	0.0191415
11	116778201	C	G	0.868132	0.124503	0.0236539	1.41e-07	rs964184	Retinol (Vitamin A) to linoleoyl-arachidonoyl-glycerol (18:2 to 20:4) [2] ratio	TRUE	reported	clkIOZ	0.000764335
15	85846685	A	G	0.922247	0.151412	0.0299357	4.24e-07	rs13329556	Retinol (Vitamin A) to linoleoyl-arachidonoyl-glycerol (18:2 to 20:4) [2] ratio	TRUE	reported	clkIOZ	0.00044209
19	19268740	T	C	0.0737887	0.205034	0.0308024	2.81e-11	rs58542926	Retinol (Vitamin A) to linoleoyl-arachidonoyl-glycerol (18:2 to 20:4) [2] ratio	TRUE	reported	clkIOZ	0.000729771
19	44912921	G	T	0.774579	0.182733	0.018984	6.23e-22	rs483082	Retinol (Vitamin A) to linoleoyl-arachidonoyl-glycerol (18:2 to 20:4) [2] ratio	TRUE	reported	clkIOZ	0.00389873
1	85195128	C	T	0.911132	0.141314	0.0266453	1.14e-07	rs860140	9-hydroxystearate levels	TRUE	reported	clZWkH	0.000548858
3	12988790	A	C	0.0529675	0.168026	0.0340706	8.15e-07	rs145414193	9-hydroxystearate levels	TRUE	reported	clZWkH	0.000294017
4	156757359	G	T	0.140314	0.110234	0.0215848	3.27e-07	rs17035181	9-hydroxystearate levels	TRUE	reported	clZWkH	0.000758194
9	29556818	C	A	0.803589	0.0956018	0.0190805	5.43e-07	rs681151	9-hydroxystearate levels	TRUE	reported	clZWkH	0.000954897
10	100315722	G	A	0.827482	0.115187	0.019933	7.53e-09	rs603424	9-hydroxystearate levels	TRUE	reported	clZWkH	0.00114884
18	32490734	T	A	0.193716	0.0995139	0.0192964	2.51e-07	rs4470224	9-hydroxystearate levels	TRUE	reported	clZWkH	0.00100109
4	140643742	A	G	0.0121818	0.348454	0.0703663	7.35e-07	rs150985196	Citrulline to ornithine ratio	TRUE	reported	CM49cH	7.11139e-05
5	57592200	T	C	0.303609	0.0875512	0.0170394	2.77e-07	rs13173296	Citrulline to ornithine ratio	TRUE	reported	CM49cH	0.0013452
6	131573218	C	T	0.980732	0.360882	0.0558898	1.07e-10	rs17788484	Citrulline to ornithine ratio	TRUE	reported	CM49cH	0.000189873
7	95540202	T	G	0.31375	0.0834921	0.0167283	6.01e-07	rs6465468	Citrulline to ornithine ratio	TRUE	reported	CM49cH	0.00129258
9	130451348	A	G	0.297101	0.0871659	0.0170925	3.4e-07	rs12685110	Citrulline to ornithine ratio	TRUE	reported	CM49cH	0.00130883
5	148559962	G	C	0.0132461	0.381847	0.0767932	6.61e-07	rs144745734	3-methyl catechol sulfate (2) levels	TRUE	reported	Cm4ai0	7.78815e-05
12	114014141	A	G	0.965338	0.234051	0.0477618	9.57e-07	rs77763039	3-methyl catechol sulfate (2) levels	TRUE	reported	Cm4ai0	0.000193642
17	35429981	A	T	0.142022	0.123035	0.0251509	9.99e-07	rs12940181	3-methyl catechol sulfate (2) levels	TRUE	reported	Cm4ai0	0.000702726
1	151966109	A	T	0.349423	0.164663	0.0180343	6.81e-20	rs7554832	Indoleacetylglutamine levels	TRUE	reported	cm5RZ4	0.00456718
1	234467459	T	C	0.0378739	0.239733	0.0452106	1.14e-07	rs16843273	Indoleacetylglutamine levels	TRUE	reported	cm5RZ4	0.000246917
3	126678768	T	C	0.0363547	0.255145	0.0461974	3.33e-08	rs6789480	Indoleacetylglutamine levels	TRUE	reported	cm5RZ4	0.000257526
3	147483243	C	T	0.0159028	0.344277	0.0686327	5.27e-07	rs113605803	Indoleacetylglutamine levels	TRUE	reported	cm5RZ4	9.49008e-05
4	75441772	G	A	0.971585	0.267931	0.0523096	3.02e-07	rs75205909	Indoleacetylglutamine levels	TRUE	reported	cm5RZ4	0.000174547
5	39155725	A	G	0.715435	0.103191	0.0193024	8.99e-08	rs6451414	Indoleacetylglutamine levels	TRUE	reported	cm5RZ4	0.00140222
5	174387591	A	G	0.284013	0.0953282	0.0191891	6.77e-07	rs10062400	Indoleacetylglutamine levels	TRUE	reported	cm5RZ4	0.00120943
16	20480678	G	A	0.907377	0.423246	0.0319632	5.04e-40	rs9924150	Indoleacetylglutamine levels	TRUE	reported	cm5RZ4	0.00355137
16	20541144	G	A	0.0507965	0.39914	0.0390034	1.4e-24	rs73530508	Indoleacetylglutamine levels	TRUE	reported	cm5RZ4	0.00121687
5	85908412	C	G	0.485296	0.0762905	0.0153116	6.28e-07	rs2974081	3-methyl-2-oxovalerate to 4-methyl-2-oxopentanoate ratio	TRUE	reported	CmUQP9	0.00149441
10	110955175	G	T	0.98595	0.324337	0.0655226	7.42e-07	rs146630123	3-methyl-2-oxovalerate to 4-methyl-2-oxopentanoate ratio	TRUE	reported	CmUQP9	8.17992e-05
1	39941043	T	C	0.248808	0.155691	0.0177282	1.6e-18	rs77692382	1-oleoyl-GPC (18:1) levels	TRUE	reported	cngBO2	0.0034739
5	37433453	C	T	0.997504	0.739787	0.149946	8.07e-07	rs74347368	Branched-chain, straight-chain, or cyclopropyl 10:1 fatty acid (1) levels	TRUE	reported	CNsBWm	1.46054e-05
13	21509194	T	C	0.912231	0.130597	0.0266619	9.67e-07	rs11616297	Branched-chain, straight-chain, or cyclopropyl 10:1 fatty acid (1) levels	TRUE	reported	CNsBWm	0.000462948
1	17851418	A	G	0.0170546	0.292762	0.0593343	8.05e-07	rs55700529	5-hydroxylysine levels	TRUE	reported	CODIGq	9.83542e-05
3	30096963	T	C	0.0119106	0.387083	0.0705729	4.14e-08	rs144429282	5-hydroxylysine levels	TRUE	reported	CODIGq	8.53231e-05
15	78417591	A	T	0.0158799	0.610277	0.0609732	1.39e-23	rs58374597	5-hydroxylysine levels	TRUE	reported	CODIGq	0.000377291
15	78508074	A	G	0.973048	0.266767	0.0475445	2.01e-08	rs6495304	5-hydroxylysine levels	TRUE	reported	CODIGq	0.000198973
15	78533575	G	A	0.0990508	0.578606	0.0249628	7.47e-119	rs3885951	5-hydroxylysine levels	TRUE	reported	CODIGq	0.0115543
15	78966596	G	A	0.0289046	0.227003	0.0458676	7.46e-07	rs74582811	5-hydroxylysine levels	TRUE	reported	CODIGq	0.000165685
5	69129872	A	G	0.814991	0.0986062	0.0196529	5.24e-07	rs6886492	3-hydroxyoctanoylcarnitine (2) levels	TRUE	reported	COmVem	0.000914756
5	151300049	C	T	0.987708	0.355557	0.0683179	1.95e-07	rs74823953	3-hydroxyoctanoylcarnitine (2) levels	TRUE	reported	COmVem	7.92485e-05
7	80571027	A	G	0.327754	0.0808439	0.0163798	7.99e-07	rs34736275	3-hydroxyoctanoylcarnitine (2) levels	TRUE	reported	COmVem	0.00129347
7	151029833	C	G	0.700769	0.105689	0.0163229	9.49e-11	rs6944935	3-hydroxyoctanoylcarnitine (2) levels	TRUE	reported	COmVem	0.00211861
12	154830	C	G	0.236254	0.0922451	0.0179321	2.69e-07	rs2887339	3-hydroxyoctanoylcarnitine (2) levels	TRUE	reported	COmVem	0.00115069
16	16029602	T	A	0.610785	0.0960194	0.0155454	6.54e-10	rs924135	3-hydroxyoctanoylcarnitine (2) levels	TRUE	reported	COmVem	0.00218573
4	116685849	G	A	0.385468	0.0877729	0.0172986	3.9e-07	rs4629532	O-cresol sulfate levels	TRUE	reported	cqadpI	0.00146973
1	21575445	A	G	0.0677431	0.210124	0.0278879	4.9e-14	rs61778392	Glycerol to glycerol 3-phosphate ratio	TRUE	reported	cQGu2q	0.000864022
3	10786082	G	C	0.740459	0.081413	0.0158663	2.88e-07	rs2596837	Glycerol to glycerol 3-phosphate ratio	TRUE	reported	cQGu2q	0.0012194
15	42418021	C	G	0.225905	0.0829719	0.016674	6.49e-07	rs61071861	Glycerol to glycerol 3-phosphate ratio	TRUE	reported	cQGu2q	0.00104353
18	60494452	G	T	0.898331	0.118799	0.022864	2.04e-07	rs515705	Glycerol to glycerol 3-phosphate ratio	TRUE	reported	cQGu2q	0.000594224
19	13039228	C	A	0.646527	0.0738992	0.0150123	8.54e-07	rs7508763	Glycerol to glycerol 3-phosphate ratio	TRUE	reported	cQGu2q	0.00133454
4	112561562	A	G	0.559573	0.090465	0.0174284	2.1e-07	rs4834291	X-21752 levels	TRUE	reported	cQIXD5	0.00160023
22	35728151	A	G	0.0136208	0.378774	0.0747392	4.02e-07	rs71326585	X-21752 levels	TRUE	reported	cQIXD5	8.31599e-05
5	85509569	T	C	0.0362761	0.249672	0.0408669	1e-09	rs28814123	Erucate (22:1n9) levels	TRUE	reported	cqNWxR	0.000314466
19	40496427	A	G	0.0118043	0.371936	0.0714825	1.96e-07	rs188970225	Erucate (22:1n9) levels	TRUE	reported	cqNWxR	7.6107e-05
1	225856891	C	T	0.954417	0.186446	0.037153	5.21e-07	rs2292560	4-allylcatechol sulfate levels	TRUE	reported	cQRDvR	0.000264039
12	6746883	G	A	0.0219276	0.266758	0.0540836	8.13e-07	rs34996300	4-allylcatechol sulfate levels	TRUE	reported	cQRDvR	0.000125739
17	76195548	G	A	0.0561231	0.165431	0.0336411	8.76e-07	rs12051808	4-allylcatechol sulfate levels	TRUE	reported	cQRDvR	0.000308713
12	21233084	G	A	0.168244	0.169911	0.0193668	1.73e-18	rs11045885	X-11372 levels	TRUE	reported	CQxAZK	0.00259577
14	100683174	T	C	0.097037	0.125247	0.0248903	4.85e-07	rs10130354	X-11372 levels	TRUE	reported	CQxAZK	0.00053467
15	50173024	G	A	0.632284	0.100768	0.0156051	1.07e-10	rs8041483	X-11372 levels	TRUE	reported	CQxAZK	0.00233637
18	54244140	C	A	0.114908	0.12208	0.0231668	1.37e-07	rs17463683	X-11372 levels	TRUE	reported	CQxAZK	0.000680612
4	113059651	C	T	0.985599	0.316308	0.0627203	4.58e-07	rs35564002	N-acetyl-beta-alanine levels	TRUE	reported	CRlokZ	8.69952e-05
6	165822186	A	G	0.977064	0.252607	0.0499741	4.31e-07	rs79598335	N-acetyl-beta-alanine levels	TRUE	reported	CRlokZ	0.000137988
10	16430205	C	G	0.523623	0.188646	0.0148024	3.36e-37	rs1873166	N-acetyl-beta-alanine levels	TRUE	reported	CRlokZ	0.00976348
10	16513465	T	C	0.91829	0.365786	0.0267705	1.67e-42	rs1055338	N-acetyl-beta-alanine levels	TRUE	reported	CRlokZ	0.00337599
10	16578885	G	A	0.756618	0.0882179	0.0175864	5.27e-07	rs12221081	N-acetyl-beta-alanine levels	TRUE	reported	CRlokZ	0.00111668
11	124692761	T	C	0.0139894	0.330362	0.0629298	1.52e-07	rs76352627	N-acetyl-beta-alanine levels	TRUE	reported	CRlokZ	9.1612e-05
2	234191055	C	A	0.0288314	0.317639	0.0616714	2.6e-07	rs80332390	Adenosine 5'-diphosphate (ADP) to 5-oxoproline ratio	TRUE	reported	Cstcnu	0.000179005
4	131018374	A	G	0.311522	0.109681	0.0220745	6.74e-07	rs12642294	Adenosine 5'-diphosphate (ADP) to 5-oxoproline ratio	TRUE	reported	Cstcnu	0.00127604
8	100846652	T	G	0.844044	0.153393	0.029839	2.74e-07	rs7829662	Adenosine 5'-diphosphate (ADP) to 5-oxoproline ratio	TRUE	reported	Cstcnu	0.000838328
8	144058338	G	T	0.0830773	0.241753	0.0373642	9.79e-11	rs3935209	Adenosine 5'-diphosphate (ADP) to 5-oxoproline ratio	TRUE	reported	Cstcnu	0.000768514
12	76187259	T	C	0.981624	0.377432	0.0765426	8.18e-07	rs118110285	Adenosine 5'-diphosphate (ADP) to 5-oxoproline ratio	TRUE	reported	Cstcnu	0.000105699
17	54664475	A	T	0.843772	0.144385	0.0288342	5.52e-07	rs1530382	Adenosine 5'-diphosphate (ADP) to 5-oxoproline ratio	TRUE	reported	Cstcnu	0.000796556
1	46865519	G	A	0.877444	0.126678	0.0238464	1.08e-07	rs9429103	X-16397 levels	TRUE	reported	cTJiu2	0.000731333
1	242601618	C	T	0.891939	0.140443	0.0251053	2.22e-08	rs12127631	X-16397 levels	TRUE	reported	cTJiu2	0.000726905
8	70690760	T	G	0.596795	0.122105	0.0159553	1.96e-14	rs7844508	X-16397 levels	TRUE	reported	cTJiu2	0.00339635
10	60033372	G	C	0.98858	0.366701	0.073382	5.82e-07	rs193183459	X-16397 levels	TRUE	reported	cTJiu2	6.79426e-05
7	155883015	A	T	0.808421	0.106163	0.021401	7.03e-07	rs56024619	Phosphate to linoleoyl-arachidonoyl-glycerol (18:2 to 20:4) [1] ratio	TRUE	reported	CtReLb	0.000918476
11	61822009	G	A	0.301605	0.30322	0.0171121	2.96e-70	rs28456	Phosphate to linoleoyl-arachidonoyl-glycerol (18:2 to 20:4) [1] ratio	TRUE	reported	CtReLb	0.0159387
15	58386521	C	T	0.655825	0.0895686	0.0172501	2.08e-07	rs261290	Phosphate to linoleoyl-arachidonoyl-glycerol (18:2 to 20:4) [1] ratio	TRUE	reported	CtReLb	0.00146656
19	19551411	T	C	0.0775341	0.196909	0.0300635	5.76e-11	rs17216525	Phosphate to linoleoyl-arachidonoyl-glycerol (18:2 to 20:4) [1] ratio	TRUE	reported	CtReLb	0.000739434
19	44912921	G	T	0.773539	0.177755	0.0190295	9.54e-21	rs483082	Phosphate to linoleoyl-arachidonoyl-glycerol (18:2 to 20:4) [1] ratio	TRUE	reported	CtReLb	0.00368357
11	61830500	G	A	0.342614	0.186621	0.0147409	9.84e-37	rs1535	Sphingomyelin (d18:1/20:2, d18:2/20:1, d16:1/22:2) levels	TRUE	reported	CuDBR3	0.00869967
14	63765502	A	G	0.163943	0.172281	0.0189273	8.85e-20	rs7160525	Sphingomyelin (d18:1/20:2, d18:2/20:1, d16:1/22:2) levels	TRUE	reported	CuDBR3	0.00273672
19	8201555	G	C	0.776615	0.113164	0.0175234	1.06e-10	rs4804286	Sphingomyelin (d18:1/20:2, d18:2/20:1, d16:1/22:2) levels	TRUE	reported	CuDBR3	0.00174359
20	12978039	A	G	0.385231	0.0817072	0.0145624	2.01e-08	rs438568	Sphingomyelin (d18:1/20:2, d18:2/20:1, d16:1/22:2) levels	TRUE	reported	CuDBR3	0.00179677
20	17500452	T	C	0.0553898	0.156528	0.0311825	5.17e-07	rs76673557	Sphingomyelin (d18:1/20:2, d18:2/20:1, d16:1/22:2) levels	TRUE	reported	CuDBR3	0.000317723
17	10808360	A	C	0.0812159	0.161441	0.0318213	3.91e-07	rs76149982	Spermidine to taurocholate ratio	TRUE	reported	CvFCUh	0.000462861
19	52505874	G	A	0.0312454	0.23881	0.0485486	8.7e-07	rs117409421	Spermidine to taurocholate ratio	TRUE	reported	CvFCUh	0.000176504
1	182214489	C	A	0.71847	0.0880844	0.0177964	7.44e-07	rs2243457	1,2,3-benzenetriol sulfate (2) levels	TRUE	reported	Cx65aK	0.00119418
1	247876149	T	C	0.34967	0.104572	0.0172967	1.49e-09	rs3811444	Spermidine to pyruvate ratio	TRUE	reported	CxVRek	0.00200309
13	65710704	T	C	0.298065	0.0953859	0.0180313	1.22e-07	rs66959455	Spermidine to pyruvate ratio	TRUE	reported	CxVRek	0.001411
15	32906438	C	T	0.945079	0.182662	0.0361911	4.48e-07	rs8026200	Spermidine to pyruvate ratio	TRUE	reported	CxVRek	0.000318642
3	186890347	A	G	0.00793351	0.439417	0.088536	6.94e-07	rs75915828	Arachidonate (20:4n6) to caffeine ratio	TRUE	reported	cXwOBl	4.67223e-05
4	54359158	G	T	0.970086	0.230981	0.0456679	4.24e-07	rs114002064	Arachidonate (20:4n6) to caffeine ratio	TRUE	reported	cXwOBl	0.000178907
8	58365072	G	A	0.548981	0.0776904	0.0157769	8.47e-07	rs2168621	Arachidonate (20:4n6) to caffeine ratio	TRUE	reported	cXwOBl	0.00144693
9	95447888	G	A	0.991678	0.451118	0.0868885	2.08e-07	rs116559716	Arachidonate (20:4n6) to caffeine ratio	TRUE	reported	cXwOBl	5.36107e-05
10	14888732	A	G	0.978043	0.26784	0.0537714	6.32e-07	rs10906776	Arachidonate (20:4n6) to caffeine ratio	TRUE	reported	cXwOBl	0.000128404
11	61824890	A	G	0.655123	0.0967688	0.0165803	5.34e-09	rs174566	Arachidonate (20:4n6) to caffeine ratio	TRUE	reported	cXwOBl	0.00185472
1	230160406	T	C	0.601844	0.0870292	0.0155305	2.1e-08	rs10864726	1-palmitoleoyl-2-linolenoyl-GPC (16:1/18:3) levels	TRUE	reported	Cy6Z2g	0.00181343
2	27375230	T	C	0.407196	0.0941744	0.0154348	1.05e-09	rs4665972	1-palmitoleoyl-2-linolenoyl-GPC (16:1/18:3) levels	TRUE	reported	Cy6Z2g	0.00216562
8	130654718	A	G	0.0974407	0.125041	0.0255234	9.63e-07	rs7836323	1-palmitoleoyl-2-linolenoyl-GPC (16:1/18:3) levels	TRUE	reported	Cy6Z2g	0.000508684
10	100437074	T	C	0.140813	0.111368	0.0218142	3.3e-07	rs75090039	1-palmitoleoyl-2-linolenoyl-GPC (16:1/18:3) levels	TRUE	reported	Cy6Z2g	0.000759936
11	61825533	G	A	0.352984	0.270068	0.0154862	4.15e-68	rs174567	1-palmitoleoyl-2-linolenoyl-GPC (16:1/18:3) levels	TRUE	reported	Cy6Z2g	0.016739
13	83990210	A	G	0.984647	0.316683	0.0608451	1.94e-07	rs78106480	1-palmitoleoyl-2-linolenoyl-GPC (16:1/18:3) levels	TRUE	reported	Cy6Z2g	9.86901e-05
17	76963637	C	A	0.220314	0.0941311	0.0190703	7.97e-07	rs9895209	1-palmitoleoyl-2-linolenoyl-GPC (16:1/18:3) levels	TRUE	reported	Cy6Z2g	0.0010086
6	130873341	T	C	0.689095	0.0734113	0.0139604	1.45e-07	rs13217139	5alpha-androstan-3alpha,17beta-diol monosulfate (2) levels	TRUE	reported	CyjY9V	0.00142771
10	11610087	T	C	0.00770795	0.376471	0.0744162	4.21e-07	rs61844607	5alpha-androstan-3alpha,17beta-diol monosulfate (2) levels	TRUE	reported	CyjY9V	4.71749e-05
19	47871693	A	C	0.168333	0.248474	0.0171943	2.47e-47	rs62129966	5alpha-androstan-3alpha,17beta-diol monosulfate (2) levels	TRUE	reported	CyjY9V	0.00704557
11	100481409	G	A	0.138009	0.116191	0.0233748	6.67e-07	rs4548586	N-carbamoylalanine levels	TRUE	reported	cYLoyB	0.000708376
2	73521718	C	G	0.828407	0.0957719	0.0188723	3.88e-07	rs62153182	N6-carbamoylthreonyladenosine levels	TRUE	reported	Cys8Xf	0.000882214
6	25873655	C	T	0.23977	0.108058	0.0166901	9.52e-11	rs651578	N6-carbamoylthreonyladenosine levels	TRUE	reported	Cys8Xf	0.00184137
16	20355808	A	G	0.809731	0.0894977	0.0181837	8.57e-07	rs7203642	N6-carbamoylthreonyladenosine levels	TRUE	reported	Cys8Xf	0.00089944
16	46761109	G	A	0.991268	0.377156	0.0763483	7.81e-07	rs143392449	N6-carbamoylthreonyladenosine levels	TRUE	reported	Cys8Xf	5.09041e-05
7	32151985	A	G	0.981336	0.278448	0.055807	6.05e-07	rs73104508	Glycerol to mannitol to sorbitol ratio	TRUE	reported	CYX2K1	0.000109885
9	12917731	T	C	0.489931	0.0761903	0.015304	6.41e-07	rs10960835	Glycerol to mannitol to sorbitol ratio	TRUE	reported	CYX2K1	0.00149265
10	20074914	T	C	0.207173	0.0938174	0.0186928	5.2e-07	rs4748635	Glycerol to mannitol to sorbitol ratio	TRUE	reported	CYX2K1	0.000997089
11	120786157	G	A	0.472385	0.0777224	0.0158174	8.94e-07	rs4544011	Glycerol to mannitol to sorbitol ratio	TRUE	reported	CYX2K1	0.00145024
17	62828511	C	T	0.5654	0.0787767	0.0160253	8.84e-07	rs12937941	Glycerol to mannitol to sorbitol ratio	TRUE	reported	CYX2K1	0.00143098
1	241550102	T	C	0.246249	0.33555	0.0171159	1.41e-85	rs61825638	Kynurenate levels	TRUE	reported	CZ2MG4	0.0171918
4	170040496	T	C	0.0923218	0.198132	0.0261276	3.37e-14	rs7676821	Kynurenate levels	TRUE	reported	CZ2MG4	0.00116132
10	66872855	C	T	0.936626	0.164579	0.0308009	9.13e-08	rs12262746	Kynurenate levels	TRUE	reported	CZ2MG4	0.000408418
14	100346169	A	C	0.512991	0.0775105	0.0153616	4.52e-07	rs74410978	Kynurenate levels	TRUE	reported	CZ2MG4	0.00153285
16	20355488	C	T	0.819657	0.0978998	0.0197168	6.86e-07	rs9933330	Kynurenate levels	TRUE	reported	CZ2MG4	0.000878267
16	58733944	A	G	0.0780737	0.187106	0.0279306	2.1e-11	rs12921667	Kynurenate levels	TRUE	reported	CZ2MG4	0.000778431
2	27402794	G	A	0.433089	0.0941768	0.015211	5.96e-10	rs1260338	1-(1-enyl-palmitoyl)-2-oleoyl-gpc (p-16:0/18:1) levels	TRUE	reported	cZGKx5	0.00226813
6	41357003	C	T	0.989651	0.371586	0.0739294	5e-07	rs114982089	1-(1-enyl-palmitoyl)-2-oleoyl-gpc (p-16:0/18:1) levels	TRUE	reported	cZGKx5	6.23571e-05
7	52510325	T	A	0.556674	0.0754417	0.0151095	5.94e-07	rs10275265	1-(1-enyl-palmitoyl)-2-oleoyl-gpc (p-16:0/18:1) levels	TRUE	reported	cZGKx5	0.00148269
11	61790331	T	C	0.654066	0.119552	0.0157297	2.95e-14	rs102275	1-(1-enyl-palmitoyl)-2-oleoyl-gpc (p-16:0/18:1) levels	TRUE	reported	cZGKx5	0.00314986
14	67509105	A	C	0.523836	0.0972617	0.0150348	9.86e-11	rs1077989	1-(1-enyl-palmitoyl)-2-oleoyl-gpc (p-16:0/18:1) levels	TRUE	reported	cZGKx5	0.00251562
15	58395404	T	C	0.405332	0.0835881	0.0156465	9.18e-08	rs174418	1-(1-enyl-palmitoyl)-2-oleoyl-gpc (p-16:0/18:1) levels	TRUE	reported	cZGKx5	0.00165785
16	56965416	T	C	0.431411	0.109624	0.0151925	5.37e-13	rs11508026	1-(1-enyl-palmitoyl)-2-oleoyl-gpc (p-16:0/18:1) levels	TRUE	reported	cZGKx5	0.00307785
10	51596107	G	A	0.982866	0.321034	0.0612389	1.59e-07	rs137942730	X-17146 levels	TRUE	reported	d01syX	0.000111536
18	8791325	T	C	0.871145	0.127893	0.0242258	1.3e-07	rs72938104	X-17146 levels	TRUE	reported	d01syX	0.000753934
21	39201944	G	A	0.979073	0.252852	0.0500287	4.32e-07	rs80053496	Hexadecadienoate (16:2n6) levels	TRUE	reported	d0yDC6	0.000126128
1	177105662	T	C	0.0546327	0.178397	0.0337758	1.28e-07	rs74814187	Linoleoylcholine levels	TRUE	reported	D1WdFI	0.000347233
12	27560832	T	C	0.986286	0.337886	0.0658361	2.86e-07	rs112526079	Linoleoylcholine levels	TRUE	reported	D1WdFI	8.58579e-05
15	59840593	C	A	0.959631	0.199745	0.0408264	9.95e-07	rs1437468	Linoleoylcholine levels	TRUE	reported	D1WdFI	0.000223474
17	3724162	T	A	0.990859	0.41861	0.0810884	2.44e-07	rs11653889	Linoleoylcholine levels	TRUE	reported	D1WdFI	5.81723e-05
6	8276191	G	C	0.80104	0.0868825	0.0176696	8.78e-07	rs58783426	Sphingomyelin (d17:1/14:0, d16:1/15:0) levels	TRUE	reported	D5AbRs	0.000928614
14	63523717	T	TA	0.0398803	0.189818	0.0358741	1.21e-07	rs200827747	Sphingomyelin (d17:1/14:0, d16:1/15:0) levels	TRUE	reported	D5AbRs	0.000258345
14	63765502	A	G	0.164395	0.202953	0.0186953	1.87e-27	rs7160525	Sphingomyelin (d17:1/14:0, d16:1/15:0) levels	TRUE	reported	D5AbRs	0.0039014
20	12979237	A	G	0.386214	0.0812431	0.0144204	1.76e-08	rs1321940	Sphingomyelin (d17:1/14:0, d16:1/15:0) levels	TRUE	reported	D5AbRs	0.00181329
3	22365026	T	C	0.977476	0.267806	0.050576	1.19e-07	rs76054555	Carnitine to propionylcarnitine (C3) ratio	TRUE	reported	D5K3vU	0.000148769
5	132401338	C	T	0.687523	0.102328	0.0161661	2.46e-10	rs4705857	Carnitine to propionylcarnitine (C3) ratio	TRUE	reported	D5K3vU	0.00207438
6	160143444	G	C	0.174247	0.179625	0.01979	1.12e-19	rs662138	Carnitine to propionylcarnitine (C3) ratio	TRUE	reported	D5K3vU	0.00285668
13	100381667	G	A	0.989082	0.649382	0.0724353	3.1e-19	rs145025874	Carnitine to propionylcarnitine (C3) ratio	TRUE	reported	D5K3vU	0.000209153
18	32134565	A	G	0.965493	0.214028	0.0417624	2.98e-07	rs77587745	Carnitine to propionylcarnitine (C3) ratio	TRUE	reported	D5K3vU	0.000210876
6	11021921	T	C	0.752728	0.0909069	0.0185644	9.74e-07	rs3756963	Oleoyl-linoleoyl-glycerol (18:1 to 18:2) [2] to linoleoyl-arachidonoyl-glycerol (18:2 to 20:4) [2] ratio	TRUE	reported	d7hCv6	0.0010756
7	89483494	A	G	0.718616	0.0949214	0.0179021	1.14e-07	rs6973834	Oleoyl-linoleoyl-glycerol (18:1 to 18:2) [2] to linoleoyl-arachidonoyl-glycerol (18:2 to 20:4) [2] ratio	TRUE	reported	d7hCv6	0.00137
7	153629633	A	G	0.595091	0.0857308	0.0165615	2.26e-07	rs10435215	Oleoyl-linoleoyl-glycerol (18:1 to 18:2) [2] to linoleoyl-arachidonoyl-glycerol (18:2 to 20:4) [2] ratio	TRUE	reported	d7hCv6	0.00155604
11	8255111	G	A	0.399165	0.079907	0.0161865	7.95e-07	rs12362235	Oleoyl-linoleoyl-glycerol (18:1 to 18:2) [2] to linoleoyl-arachidonoyl-glycerol (18:2 to 20:4) [2] ratio	TRUE	reported	d7hCv6	0.00140856
11	61820833	G	A	0.336602	0.460747	0.0162081	9.4e-178	rs174564	Oleoyl-linoleoyl-glycerol (18:1 to 18:2) [2] to linoleoyl-arachidonoyl-glycerol (18:2 to 20:4) [2] ratio	TRUE	reported	d7hCv6	0.0434866
16	15056648	C	A	0.71028	0.105611	0.0175868	1.91e-09	rs12928099	Oleoyl-linoleoyl-glycerol (18:1 to 18:2) [2] to linoleoyl-arachidonoyl-glycerol (18:2 to 20:4) [2] ratio	TRUE	reported	d7hCv6	0.00178837
19	44909976	G	T	0.915658	0.149233	0.0287056	2.01e-07	rs1065853	Oleoyl-linoleoyl-glycerol (18:1 to 18:2) [2] to linoleoyl-arachidonoyl-glycerol (18:2 to 20:4) [2] ratio	TRUE	reported	d7hCv6	0.000503012
20	4777685	C	A	0.950535	0.186651	0.0369721	4.45e-07	rs73058434	Oleoyl-linoleoyl-glycerol (18:1 to 18:2) [2] to linoleoyl-arachidonoyl-glycerol (18:2 to 20:4) [2] ratio	TRUE	reported	d7hCv6	0.000288791
2	167243228	T	C	0.848326	0.103751	0.021138	9.19e-07	rs10497323	Bilirubin (Z,Z) to glucuronate ratio	TRUE	reported	DAWhzr	0.000747025
2	233759924	T	C	0.322752	0.438058	0.0156968	2.16e-171	rs887829	Bilirubin (Z,Z) to glucuronate ratio	TRUE	reported	DAWhzr	0.0410263
5	122079902	C	G	0.717568	0.0854325	0.0171497	6.31e-07	rs41383946	Bilirubin (Z,Z) to glucuronate ratio	TRUE	reported	DAWhzr	0.00121203
6	25695963	C	T	0.126906	0.118939	0.0232806	3.24e-07	rs62393720	Bilirubin (Z,Z) to glucuronate ratio	TRUE	reported	DAWhzr	0.00069696
8	4112015	A	G	0.336336	0.0796404	0.0162156	9.04e-07	rs7013590	Bilirubin (Z,Z) to glucuronate ratio	TRUE	reported	DAWhzr	0.00129756
21	39162075	A	G	0.983937	0.299427	0.060573	7.68e-07	rs118021051	Bilirubin (Z,Z) to glucuronate ratio	TRUE	reported	DAWhzr	9.30726e-05
2	210678331	T	C	0.6927	0.0955159	0.0166127	8.95e-09	rs715	Histidine levels	TRUE	reported	dBug9z	0.00169583
4	9992214	C	T	0.251407	0.100037	0.017462	1.01e-08	rs7663032	Histidine levels	TRUE	reported	dBug9z	0.00148854
5	119727204	A	G	0.0239024	0.25263	0.0500216	4.41e-07	rs182063960	Histidine levels	TRUE	reported	dBug9z	0.000143415
9	18301448	A	G	0.345101	0.0866712	0.0162718	1e-07	rs4546750	Histidine levels	TRUE	reported	dBug9z	0.00154527
11	20167337	C	T	0.691157	0.0817197	0.0164638	6.92e-07	rs1520903	Histidine levels	TRUE	reported	dBug9z	0.00126739
17	69062290	T	A	0.0152855	0.310296	0.0614404	4.41e-07	rs74963919	Histidine levels	TRUE	reported	dBug9z	9.25206e-05
7	32094526	G	A	0.722888	0.112283	0.0228602	9.03e-07	rs11761910	Inosine 5'-monophosphate (IMP) levels	TRUE	reported	dcGGC7	0.00116466
8	81122557	T	C	0.421357	0.101803	0.0206761	8.49e-07	rs28655196	Inosine 5'-monophosphate (IMP) levels	TRUE	reported	dcGGC7	0.00142446
19	11125127	T	C	0.0100497	0.512248	0.10295	6.5e-07	rs117955899	Inosine 5'-monophosphate (IMP) levels	TRUE	reported	dcGGC7	5.93579e-05
4	66471896	T	G	0.840042	0.103566	0.0204826	4.28e-07	rs7663168	1-methyl-5-imidazoleacetate levels	TRUE	reported	DD4K7x	0.000827895
4	148134286	T	C	0.251382	0.0852701	0.0172091	7.23e-07	rs6857011	1-methyl-5-imidazoleacetate levels	TRUE	reported	DD4K7x	0.00111346
10	12091253	G	A	0.216125	0.1259	0.0181764	4.31e-12	rs7094385	1-methyl-5-imidazoleacetate levels	TRUE	reported	DD4K7x	0.00195881
10	107625672	C	T	0.0118081	0.347226	0.0697516	6.42e-07	rs141795087	1-methyl-5-imidazoleacetate levels	TRUE	reported	DD4K7x	6.96854e-05
1	46916299	T	G	0.792138	0.155643	0.0185571	4.98e-17	rs12406866	Tetradecanedioate (C14-DC) levels	TRUE	reported	dD7VZJ	0.00279138
3	143090720	C	G	0.76288	0.101052	0.0176699	1.07e-08	rs35746477	Tetradecanedioate (C14-DC) levels	TRUE	reported	dD7VZJ	0.00142577
12	20979253	G	A	0.0533898	0.272595	0.0328764	1.12e-16	rs7306128	Tetradecanedioate (C14-DC) levels	TRUE	reported	dD7VZJ	0.000837338
12	20979640	G	A	0.0533898	0.272595	0.0328764	1.12e-16	rs11829410	Tetradecanedioate (C14-DC) levels	TRUE	reported	dD7VZJ	0.000837338
12	21162039	T	A	0.713967	0.176615	0.0166062	2.04e-26	rs4762697	Tetradecanedioate (C14-DC) levels	TRUE	reported	dD7VZJ	0.0055669
12	21178615	C	T	0.155005	0.506324	0.0197989	3.02e-144	rs4149056	Tetradecanedioate (C14-DC) levels	TRUE	reported	dD7VZJ	0.0206433
12	39215517	AAG	A	0.016307	0.295219	0.0586326	4.78e-07	rs375773694	Tetradecanedioate (C14-DC) levels	TRUE	reported	dD7VZJ	9.8005e-05
13	106681074	C	T	0.917856	0.136219	0.027578	7.84e-07	rs17548667	Tetradecanedioate (C14-DC) levels	TRUE	reported	dD7VZJ	0.000443308
2	73386661	C	G	0.705703	0.0880236	0.0172453	3.32e-07	rs6546829	Pyrraline levels	TRUE	reported	DeHEZC	0.00130397
6	28226008	T	G	0.628761	0.081122	0.0161395	5e-07	rs1150705	Pyrraline levels	TRUE	reported	DeHEZC	0.00142115
13	55994104	A	T	0.712036	0.090729	0.0175051	2.18e-07	rs494342	Pyrraline levels	TRUE	reported	DeHEZC	0.00132742
1	158170415	A	G	0.431864	0.0804253	0.0159275	4.43e-07	rs980937	Phenylpyruvate to 4-hydroxyphenylpyruvate ratio	TRUE	reported	deid2w	0.00150763
9	2517904	T	C	0.0194914	0.275404	0.0561339	9.29e-07	rs150523721	Phenylpyruvate to 4-hydroxyphenylpyruvate ratio	TRUE	reported	deid2w	0.000110864
10	61575108	A	T	0.984125	0.307993	0.0620406	6.89e-07	rs34712994	Phenylpyruvate to 4-hydroxyphenylpyruvate ratio	TRUE	reported	deid2w	9.27893e-05
12	121869674	G	A	0.878141	0.189147	0.0235642	1e-15	rs10840627	Phenylpyruvate to 4-hydroxyphenylpyruvate ratio	TRUE	reported	deid2w	0.00166157
14	72263519	TC	T	0.020114	0.28345	0.0551842	2.8e-07	rs202209438	Phenylpyruvate to 4-hydroxyphenylpyruvate ratio	TRUE	reported	deid2w	0.000125315
2	31406089	C	G	0.842562	0.0963718	0.0182933	1.38e-07	rs206802	Androsterone glucuronide levels	TRUE	reported	DenTeU	0.00088722
2	31561978	T	C	0.982455	0.329683	0.0502842	5.51e-11	rs72794638	Androsterone glucuronide levels	TRUE	reported	DenTeU	0.000178567
2	31580756	C	T	0.96696	0.343361	0.0372578	3.09e-20	rs9282858	Androsterone glucuronide levels	TRUE	reported	DenTeU	0.000653906
4	68443582	T	G	0.265284	0.0799211	0.0153491	1.92e-07	rs34092423	Androsterone glucuronide levels	TRUE	reported	DenTeU	0.00127348
7	99477415	T	C	0.965929	0.190829	0.0365029	1.72e-07	rs148982377	Androsterone glucuronide levels	TRUE	reported	DenTeU	0.000216754
8	9172650	G	A	0.79604	0.0825985	0.016653	7.05e-07	rs3748136	Androsterone glucuronide levels	TRUE	reported	DenTeU	0.000962595
9	85816849	T	C	0.0325964	0.214196	0.0372726	9.1e-09	rs148778375	Androsterone glucuronide levels	TRUE	reported	DenTeU	0.000250972
10	123262462	T	C	0.987506	0.30078	0.0598631	5.05e-07	rs7085870	Androsterone glucuronide levels	TRUE	reported	DenTeU	7.50611e-05
11	19953914	G	A	0.093037	0.116581	0.023414	6.39e-07	rs2178682	Androsterone glucuronide levels	TRUE	reported	DenTeU	0.000504143
11	63031938	A	C	0.0839555	0.724396	0.0226001	1e-200	rs11828139	Androsterone glucuronide levels	TRUE	reported	DenTeU	0.0190415
11	63077115	T	C	0.712758	0.0834673	0.014608	1.1e-08	rs11231334	Androsterone glucuronide levels	TRUE	reported	DenTeU	0.00161081
11	63158731	G	A	0.67093	0.0970909	0.0144382	1.76e-11	rs4963251	Androsterone glucuronide levels	TRUE	reported	DenTeU	0.00240603
17	15249976	C	T	0.0596098	0.140342	0.0283062	7.12e-07	rs34292086	Androsterone glucuronide levels	TRUE	reported	DenTeU	0.00033208
19	47871693	A	C	0.161828	0.170167	0.0179971	3.22e-21	rs62129966	Androsterone glucuronide levels	TRUE	reported	DenTeU	0.00292238
6	10980820	G	A	0.570109	0.0784228	0.0147676	1.09e-07	rs8523	Docosahexaenoate DHA; 22:6n3 levels	TRUE	reported	dFmnOZ	0.00166566
11	61858734	G	A	0.681458	0.0936123	0.015879	3.74e-09	rs174603	Docosahexaenoate DHA; 22:6n3 levels	TRUE	reported	dFmnOZ	0.00181815
1	21378351	T	C	0.655817	0.104833	0.0165102	2.16e-10	rs56704741	Glycerol 3-phosphate levels	TRUE	reported	DFyGZf	0.00219315
1	21569132	T	A	0.943146	0.448805	0.0333781	3.24e-41	rs1780318	Glycerol 3-phosphate levels	TRUE	reported	DFyGZf	0.00233634
8	60876009	G	T	0.455985	0.0779824	0.015705	6.85e-07	rs3750309	Glycerol 3-phosphate levels	TRUE	reported	DFyGZf	0.00147395
10	109776626	C	T	0.87413	0.115058	0.0235144	9.93e-07	rs12770630	Glycerol 3-phosphate levels	TRUE	reported	DFyGZf	0.000634846
20	5533618	A	AT	0.583471	0.0938697	0.0161049	5.59e-09	rs11481409	Glycerol 3-phosphate levels	TRUE	reported	DFyGZf	0.00198977
20	5592311	C	T	0.0291334	0.235756	0.0461905	3.33e-07	rs3950106	Glycerol 3-phosphate levels	TRUE	reported	DFyGZf	0.000177572
1	55039974	G	T	0.982203	0.340503	0.0562651	1.43e-09	rs11591147	Palmitoyl sphingomyelin (d18:1/16:0) levels	TRUE	reported	dG7gca	0.000154279
2	27368937	C	T	0.303841	0.0978801	0.0162446	1.69e-09	rs80051818	Palmitoyl sphingomyelin (d18:1/16:0) levels	TRUE	reported	dG7gca	0.00185067
6	160702419	C	T	0.0859365	0.162517	0.0269407	1.62e-09	rs4252185	Palmitoyl sphingomyelin (d18:1/16:0) levels	TRUE	reported	dG7gca	0.000688871
7	73455877	G	A	0.119702	0.112556	0.0229845	9.73e-07	rs35330527	Palmitoyl sphingomyelin (d18:1/16:0) levels	TRUE	reported	dG7gca	0.000608979
7	89308558	A	G	0.774021	0.0879976	0.0179755	9.81e-07	rs2373873	Palmitoyl sphingomyelin (d18:1/16:0) levels	TRUE	reported	dG7gca	0.00101019
8	112639073	T	G	0.903813	0.138018	0.0258455	9.29e-08	rs139374679	Palmitoyl sphingomyelin (d18:1/16:0) levels	TRUE	reported	dG7gca	0.000597451
11	66688931	T	C	0.0377027	0.205908	0.0393067	1.62e-07	rs117394165	Palmitoyl sphingomyelin (d18:1/16:0) levels	TRUE	reported	dG7gca	0.000239938
16	56077670	T	C	0.0240752	0.247281	0.048437	3.3e-07	rs113551525	Palmitoyl sphingomyelin (d18:1/16:0) levels	TRUE	reported	dG7gca	0.000147577
19	44928379	A	G	0.909289	0.156192	0.0270541	7.77e-09	rs113345881	Palmitoyl sphingomyelin (d18:1/16:0) levels	TRUE	reported	dG7gca	0.000662547
2	233491648	C	G	0.103423	0.236434	0.0244468	3.99e-22	rs72982309	Bilirubin (z,z) levels	TRUE	reported	dGBsBj	0.00209019
2	233600317	T	C	0.293693	0.543189	0.0156176	1e-200	rs2741012	Bilirubin (z,z) levels	TRUE	reported	dGBsBj	0.0604734
3	24921437	T	G	0.746749	0.0862968	0.0174421	7.51e-07	rs11716868	Bilirubin (z,z) levels	TRUE	reported	dGBsBj	0.00111563
5	142358805	G	A	0.029148	0.223236	0.0448331	6.38e-07	rs1864002	Bilirubin (z,z) levels	TRUE	reported	dGBsBj	0.000169082
8	144520914	A	C	0.00643067	0.464974	0.0945503	8.75e-07	rs143938732	Bilirubin (z,z) levels	TRUE	reported	dGBsBj	3.72383e-05
12	21190952	G	A	0.131476	0.163358	0.0221853	1.79e-13	rs67981690	Bilirubin (z,z) levels	TRUE	reported	dGBsBj	0.00149205
6	111228992	G	A	0.849165	0.221708	0.0217209	1.84e-24	rs10457236	Phenylalanine to tyrosine ratio	TRUE	reported	DhbLNT	0.00321592
12	102862393	A	T	0.401754	0.103135	0.0159861	1.11e-10	rs1718307	Phenylalanine to tyrosine ratio	TRUE	reported	DhbLNT	0.00241086
14	54936490	G	A	0.297619	0.0861779	0.0171115	4.75e-07	rs61224609	Phenylalanine to tyrosine ratio	TRUE	reported	DhbLNT	0.00127777
16	71591928	G	C	0.984863	0.554176	0.0633036	2.05e-18	rs150851429	Phenylalanine to tyrosine ratio	TRUE	reported	DhbLNT	0.000275328
2	115938858	T	C	0.394347	0.0774515	0.0150462	2.64e-07	rs1447241	Phenylpyruvate to citrate ratio	TRUE	reported	DhJlQE	0.00152515
6	111305193	A	G	0.0127373	0.335287	0.0661216	3.96e-07	rs138866361	Phenylpyruvate to citrate ratio	TRUE	reported	DhJlQE	7.79222e-05
9	128818465	T	C	0.708287	0.112046	0.0162986	6.22e-12	rs2997922	Phenylpyruvate to citrate ratio	TRUE	reported	DhJlQE	0.00235321
12	102860504	C	CA	0.406399	0.0766565	0.0152544	5.03e-07	rs368784545	Phenylpyruvate to citrate ratio	TRUE	reported	DhJlQE	0.00146811
13	86518575	G	A	0.296109	0.0816803	0.0162134	4.71e-07	rs7320670	Phenylpyruvate to citrate ratio	TRUE	reported	DhJlQE	0.00127482
16	58737529	G	A	0.470841	0.0886834	0.0147046	1.63e-09	rs1473206	Phenylpyruvate to citrate ratio	TRUE	reported	DhJlQE	0.00218395
22	19167009	C	T	0.609543	0.0778679	0.0151473	2.74e-07	rs807669	Phenylpyruvate to citrate ratio	TRUE	reported	DhJlQE	0.00151575
2	206815963	T	C	0.993616	0.627863	0.124146	4.25e-07	rs115114812	X-18935 levels	TRUE	reported	dieg7I	3.91019e-05
19	40847202	C	T	0.606272	0.131701	0.0202728	8.22e-11	rs56113850	X-18935 levels	TRUE	reported	dieg7I	0.00242783
1	3439841	C	A	0.909562	0.159912	0.0303243	1.34e-07	rs2483250	Glucuronide of piperine metabolite C17H21NO3 (3) levels	TRUE	reported	DIF7qx	0.000551275
22	19959946	C	T	0.559508	0.174947	0.0178496	1.11e-22	rs174695	Glucuronide of piperine metabolite C17H21NO3 (3) levels	TRUE	reported	DIF7qx	0.00570564
1	21459575	T	C	0.483846	0.0857182	0.0151308	1.47e-08	rs4654748	phosphate to asparagine ratio	TRUE	reported	Dj1M8P	0.00193158
3	60506313	G	A	0.995631	0.561616	0.114702	9.76e-07	rs116753724	phosphate to asparagine ratio	TRUE	reported	Dj1M8P	2.51313e-05
5	121908825	G	A	0.684901	0.0818582	0.0164801	6.8e-07	rs12652819	phosphate to asparagine ratio	TRUE	reported	Dj1M8P	0.00128317
11	62431582	T	C	0.137761	0.127684	0.0220246	6.74e-09	rs72923302	phosphate to asparagine ratio	TRUE	reported	Dj1M8P	0.000962089
12	4497002	A	T	0.095459	0.130555	0.0257358	3.92e-07	rs2970818	phosphate to asparagine ratio	TRUE	reported	Dj1M8P	0.000535502
14	104105483	C	G	0.870088	0.549538	0.0216474	3.62e-142	rs2282377	phosphate to asparagine ratio	TRUE	reported	Dj1M8P	0.017555
20	17704367	G	A	0.974293	0.257525	0.047824	7.25e-08	rs117497022	phosphate to asparagine ratio	TRUE	reported	Dj1M8P	0.000175019
5	35965868	C	A	0.145689	0.131462	0.0218825	1.88e-09	rs3756669	Isoursodeoxycholate levels	TRUE	reported	djE1ux	0.00108256
22	36127043	C	T	0.721644	0.0869817	0.017345	5.31e-07	rs56237983	Isoursodeoxycholate levels	TRUE	reported	djE1ux	0.0012174
1	183161987	A	G	0.986502	0.338352	0.0690049	9.42e-07	rs1577131	Cytidine to N-acetylneuraminate ratio	TRUE	reported	Djhtog	7.71507e-05
2	172125632	C	G	0.0458077	0.196745	0.0385694	3.38e-07	rs143052856	Cytidine to N-acetylneuraminate ratio	TRUE	reported	Djhtog	0.000274094
4	5943284	G	A	0.910562	0.139221	0.0283748	9.27e-07	rs73210748	Cytidine to N-acetylneuraminate ratio	TRUE	reported	Djhtog	0.000472475
15	84955430	T	C	0.940047	0.254105	0.033706	4.74e-14	rs55990066	Cytidine to N-acetylneuraminate ratio	TRUE	reported	Djhtog	0.000771925
3	11980610	G	T	0.54155	0.093067	0.0174481	9.61e-08	rs9841769	1-palmitoleoylglycerol (16:1) levels	TRUE	reported	DJo9o5	0.00170228
7	152954038	G	A	0.0302134	0.259538	0.0514085	4.45e-07	rs113666856	1-palmitoleoylglycerol (16:1) levels	TRUE	reported	DJo9o5	0.000179975
13	61407504	G	C	0.702881	0.0988084	0.0194795	3.93e-07	rs9570568	1-palmitoleoylglycerol (16:1) levels	TRUE	reported	DJo9o5	0.00129494
16	60763067	A	C	0.993219	0.558615	0.105865	1.32e-07	rs75221929	1-palmitoleoylglycerol (16:1) levels	TRUE	reported	DJo9o5	4.51921e-05
1	46934295	G	A	0.795269	0.0947952	0.0188917	5.23e-07	rs28451040	Hexadecenedioate (C16:1-DC) levels	TRUE	reported	DkR70q	0.000987944
3	6060966	T	A	0.009547	0.406931	0.0781928	1.95e-07	rs9869552	Hexadecenedioate (C16:1-DC) levels	TRUE	reported	DkR70q	6.17182e-05
5	173213460	C	G	0.110241	0.119123	0.024245	8.96e-07	rs55771465	Hexadecenedioate (C16:1-DC) levels	TRUE	reported	DkR70q	0.000570646
12	20979253	G	A	0.0534587	0.32847	0.0333546	7e-23	rs7306128	Hexadecenedioate (C16:1-DC) levels	TRUE	reported	DkR70q	0.00118261
12	20979640	G	A	0.0534587	0.32847	0.0333546	7e-23	rs11829410	Hexadecenedioate (C16:1-DC) levels	TRUE	reported	DkR70q	0.00118261
12	21162039	T	A	0.714561	0.261184	0.0167713	1.11e-54	rs4762697	Hexadecenedioate (C16:1-DC) levels	TRUE	reported	DkR70q	0.0119211
12	21178615	C	T	0.154714	0.643057	0.0197037	1e-200	rs4149056	Hexadecenedioate (C16:1-DC) levels	TRUE	reported	DkR70q	0.0335692
13	106681074	C	T	0.918035	0.149762	0.0281027	9.87e-08	rs17548667	Hexadecenedioate (C16:1-DC) levels	TRUE	reported	DkR70q	0.000514991
16	6305299	A	C	0.580881	0.0768122	0.015679	9.63e-07	rs4786851	Hexadecenedioate (C16:1-DC) levels	TRUE	reported	DkR70q	0.00140816
19	15873592	C	G	0.703982	0.083075	0.0165304	5.02e-07	rs79400241	Hexadecenedioate (C16:1-DC) levels	TRUE	reported	DkR70q	0.00126841
6	109018571	G	A	0.991325	0.408426	0.0812888	5.05e-07	rs192322815	1-linoleoyl-2-linolenoyl-GPC (18:2/18:3) levels	TRUE	reported	DLFsmt	5.23172e-05
11	61802358	T	C	0.340301	0.236846	0.0157327	3.23e-51	rs174546	1-linoleoyl-2-linolenoyl-GPC (18:2/18:3) levels	TRUE	reported	DLFsmt	0.0122614
16	56965416	T	C	0.431855	0.0766433	0.0153162	5.61e-07	rs11508026	1-linoleoyl-2-linolenoyl-GPC (18:2/18:3) levels	TRUE	reported	DLFsmt	0.00148063
4	67590286	C	T	0.0151711	0.433308	0.0843464	2.79e-07	rs114775931	Tauro-beta-muricholate levels	TRUE	reported	DmE3f0	9.5026e-05
7	99477415	C	T	0.0497845	0.932061	0.0459439	1.68e-91	rs148982377	Tauro-beta-muricholate levels	TRUE	reported	DmE3f0	0.00469195
7	99676693	A	G	0.955632	0.27241	0.050587	7.25e-08	rs62471929	Tauro-beta-muricholate levels	TRUE	reported	DmE3f0	0.0002963
7	100269081	A	G	0.00934881	0.536739	0.107534	6e-07	rs148621540	Tauro-beta-muricholate levels	TRUE	reported	DmE3f0	5.56053e-05
21	14607358	T	C	0.0097487	0.518103	0.10578	9.69e-07	rs2822807	Tauro-beta-muricholate levels	TRUE	reported	DmE3f0	5.58112e-05
1	177118226	G	GATA	0.944633	0.171285	0.0335817	3.39e-07	rs142922207	Bilirubin degradation product, C16H18N2O5 (3) levels	TRUE	reported	DMpZgR	0.000327905
2	203594924	G	A	0.848001	0.108324	0.0214656	4.5e-07	rs62182849	Bilirubin degradation product, C16H18N2O5 (3) levels	TRUE	reported	DMpZgR	0.000791051
2	233302980	G	A	0.426911	0.0921047	0.0153951	2.19e-09	rs6705993	Bilirubin degradation product, C16H18N2O5 (3) levels	TRUE	reported	DMpZgR	0.00211039
2	233670722	A	G	0.296942	0.507615	0.0158266	1e-200	rs2741044	Bilirubin degradation product, C16H18N2O5 (3) levels	TRUE	reported	DMpZgR	0.051756
3	1096902	T	C	0.00384276	0.610419	0.124041	8.6e-07	rs112446152	Bilirubin degradation product, C16H18N2O5 (3) levels	TRUE	reported	DMpZgR	2.23409e-05
11	10203802	A	T	0.00876087	0.418143	0.0808125	2.29e-07	rs183666525	Bilirubin degradation product, C16H18N2O5 (3) levels	TRUE	reported	DMpZgR	5.60302e-05
12	21258272	G	C	0.161627	0.119573	0.0208824	1.03e-08	rs11045909	Bilirubin degradation product, C16H18N2O5 (3) levels	TRUE	reported	DMpZgR	0.00107068
4	88305270	T	C	0.46901	0.117387	0.0155455	4.31e-14	rs1440581	Pyruvate to 3-methyl-2-oxobutyrate ratio	TRUE	reported	doLrY5	0.00342218
2	135851076	G	A	0.352816	0.0785889	0.0159864	8.83e-07	rs4988235	X-12283 levels	TRUE	reported	dOOgVE	0.00132985
9	75460874	T	C	0.95822	0.207975	0.0389978	9.66e-08	rs76765547	X-12283 levels	TRUE	reported	dOOgVE	0.000274397
13	82017389	C	T	0.375282	0.0864086	0.016711	2.33e-07	rs9545954	X-12283 levels	TRUE	reported	dOOgVE	0.00151062
3	86237809	G	A	0.575345	0.0771479	0.0153551	5.05e-07	rs4263293	X-19141 levels	TRUE	reported	doRdQs	0.00148632
3	108513813	G	A	0.973742	0.234799	0.0474689	7.56e-07	rs62266362	X-19141 levels	TRUE	reported	doRdQs	0.00015076
4	68228398	T	C	0.641633	0.113318	0.0156629	4.66e-13	rs75738474	X-19141 levels	TRUE	reported	doRdQs	0.0029005
4	68463987	C	G	0.59259	0.552154	0.0146558	1e-200	rs955909	X-19141 levels	TRUE	reported	doRdQs	0.0825832
4	68694089	C	T	0.170585	0.177643	0.0204503	3.74e-18	rs62298407	X-19141 levels	TRUE	reported	doRdQs	0.00257285
4	69150135	C	G	0.364845	0.0833596	0.0158889	1.55e-07	rs60567038	X-19141 levels	TRUE	reported	doRdQs	0.00153715
6	25794203	A	G	0.445343	0.334282	0.0148709	6.67e-112	rs2762353	X-19141 levels	TRUE	reported	doRdQs	0.0300798
6	26422399	C	A	0.886008	0.123283	0.0237462	2.08e-07	rs3734537	X-19141 levels	TRUE	reported	doRdQs	0.000656046
6	30946775	T	C	0.796843	0.0935712	0.019034	8.83e-07	rs3130781	X-19141 levels	TRUE	reported	doRdQs	0.000942829
18	43818596	C	T	0.0352233	0.213708	0.041086	1.98e-07	rs71356431	X-19141 levels	TRUE	reported	doRdQs	0.000221572
6	102527357	G	A	0.987667	0.365035	0.0708699	2.59e-07	rs116892987	3-methylxanthine levels	TRUE	reported	dPvID1	7.78787e-05
6	130185619	A	G	0.273296	0.0890327	0.0177975	5.66e-07	rs6569661	3-methylxanthine levels	TRUE	reported	dPvID1	0.00119778
11	7329252	T	C	0.954392	0.191969	0.0373094	2.67e-07	rs78937667	3-methylxanthine levels	TRUE	reported	dPvID1	0.000277712
16	78772122	A	G	0.943562	0.185265	0.0341153	5.62e-08	rs78785915	3-methylxanthine levels	TRUE	reported	dPvID1	0.00037847
18	76705747	A	G	0.189249	0.0996801	0.0197508	4.49e-07	rs4510117	3-methylxanthine levels	TRUE	reported	dPvID1	0.000941831
19	40847202	C	T	0.577247	0.102938	0.0155847	3.97e-11	rs56113850	3-methylxanthine levels	TRUE	reported	dPvID1	0.00256571
2	210675783	C	A	0.689554	0.106771	0.0162798	5.43e-11	rs1047891	5-methylthioadenosine (mta) levels	TRUE	reported	DRCDer	0.00221905
6	42951484	C	T	0.579794	0.0946975	0.0151834	4.46e-10	rs9471975	5-methylthioadenosine (mta) levels	TRUE	reported	DRCDer	0.00228391
6	149839978	G	A	0.658891	0.102285	0.0156703	6.7e-11	rs4870052	5-methylthioadenosine (mta) levels	TRUE	reported	DRCDer	0.00230771
6	160143444	C	G	0.824376	0.114689	0.01978	6.7e-09	rs662138	5-methylthioadenosine (mta) levels	TRUE	reported	DRCDer	0.00117302
16	16165739	A	G	0.0241985	0.294315	0.0482533	1.06e-09	rs41278174	5-methylthioadenosine (mta) levels	TRUE	reported	DRCDer	0.000211702
3	125713404	G	C	0.0395054	0.222522	0.0400753	2.81e-08	rs370994899	Dimethyl sulfone levels	TRUE	reported	dRKaAr	0.000281934
10	78486386	T	C	0.562757	0.078466	0.0160273	9.79e-07	rs11002577	Dimethyl sulfone levels	TRUE	reported	dRKaAr	0.00142132
11	79887756	G	A	0.0147077	0.384832	0.0640372	1.86e-09	rs79603699	Dimethyl sulfone levels	TRUE	reported	dRKaAr	0.000126122
14	62612402	C	T	0.0381431	0.207073	0.040306	2.78e-07	rs79400061	Dimethyl sulfone levels	TRUE	reported	dRKaAr	0.000233366
18	23070562	A	G	0.0302819	0.230551	0.0458178	4.86e-07	rs113972961	Dimethyl sulfone levels	TRUE	reported	dRKaAr	0.000179184
2	176655378	T	C	0.342786	0.0897283	0.0154608	6.49e-09	rs6740315	Pregnenolone sulfate levels	TRUE	reported	DSEhyL	0.00182864
4	47603488	A	G	0.0206053	0.258264	0.0515778	5.52e-07	rs61759670	Pregnenolone sulfate levels	TRUE	reported	DSEhyL	0.000121939
5	35967898	A	C	0.148626	0.173005	0.0204653	2.82e-17	rs10491431	Pregnenolone sulfate levels	TRUE	reported	DSEhyL	0.00217922
6	4891847	C	T	0.966568	0.208252	0.0405383	2.79e-07	rs61749071	Pregnenolone sulfate levels	TRUE	reported	DSEhyL	0.000205517
6	158721845	G	C	0.389501	0.0777756	0.0151576	2.88e-07	rs7738921	Pregnenolone sulfate levels	TRUE	reported	DSEhyL	0.00150877
8	95819710	G	A	0.525661	0.082022	0.0147893	2.92e-08	rs3102547	Pregnenolone sulfate levels	TRUE	reported	DSEhyL	0.00184826
10	60990445	C	T	0.994706	0.592131	0.101217	4.91e-09	rs140331100	Pregnenolone sulfate levels	TRUE	reported	DSEhyL	4.34356e-05
12	21164857	C	T	0.662112	0.0984538	0.0153302	1.34e-10	rs4149032	Pregnenolone sulfate levels	TRUE	reported	DSEhyL	0.00222371
12	21208114	TTTC	T	0.158089	0.208701	0.0199329	1.18e-25	rs151231052	Pregnenolone sulfate levels	TRUE	reported	DSEhyL	0.00351625
13	72564906	G	T	0.360235	0.0831391	0.0155989	9.83e-08	rs4242948	Pregnenolone sulfate levels	TRUE	reported	DSEhyL	0.00157773
16	81538241	G	A	0.0709119	0.175291	0.028536	8.11e-10	rs9922045	Pregnenolone sulfate levels	TRUE	reported	DSEhyL	0.000599119
19	47863248	C	T	0.842013	0.103535	0.0202043	2.98e-07	rs296393	Pregnenolone sulfate levels	TRUE	reported	DSEhyL	0.000841843
4	88125050	T	C	0.109677	0.146375	0.0226339	9.99e-11	rs141471965	Perfluorooctanesulfonate (PFOS) levels	TRUE	reported	DsxUvc	0.000984198
5	132340627	C	T	0.569848	0.107399	0.0156755	7.31e-12	rs1050152	X-24241 levels	TRUE	reported	Dtschk	0.00277296
5	151343594	C	A	0.987943	0.391863	0.0711089	3.57e-08	rs77010315	X-24241 levels	TRUE	reported	Dtschk	8.71772e-05
6	160122116	C	T	0.930599	0.190394	0.0303378	3.48e-10	rs12208357	X-24241 levels	TRUE	reported	Dtschk	0.000613015
6	160154805	G	A	0.974397	0.33036	0.0489551	1.5e-11	rs34059508	X-24241 levels	TRUE	reported	Dtschk	0.000273783
10	59709780	C	T	0.770896	0.163222	0.0188775	5.32e-18	rs1171614	X-24241 levels	TRUE	reported	Dtschk	0.00318201
4	179966881	A	G	0.0581818	0.182218	0.0343217	1.1e-07	rs72703892	X-12729 levels	TRUE	reported	duhNnV	0.000372223
7	143942958	A	G	0.955183	0.209033	0.0396661	1.37e-07	rs10256499	X-12729 levels	TRUE	reported	duhNnV	0.0002865
13	59418764	T	C	0.0168056	0.326327	0.0642154	3.74e-07	rs61956684	X-12729 levels	TRUE	reported	duhNnV	0.000102831
2	58162047	A	T	0.931451	0.165088	0.0330302	5.79e-07	rs848290	Suberate (C8-DC) levels	TRUE	reported	duJ98R	0.000384392
7	3235891	T	C	0.954612	0.193637	0.0395206	9.6e-07	rs17738405	Suberate (C8-DC) levels	TRUE	reported	duJ98R	0.000250668
1	75729746	TG	T	0.321377	0.131119	0.0179839	3.08e-13	rs145024038	2-butenoylglycine levels	TRUE	reported	DVl4D2	0.0027939
2	210675783	A	C	0.325609	0.262111	0.0180777	1.23e-47	rs1047891	2-butenoylglycine levels	TRUE	reported	DVl4D2	0.0111249
4	104842373	G	T	0.991259	0.450591	0.0907197	6.81e-07	rs146446355	2-butenoylglycine levels	TRUE	reported	DVl4D2	5.15126e-05
4	150199316	T	C	0.0681127	0.165398	0.0333541	7.09e-07	rs76293759	2-butenoylglycine levels	TRUE	reported	DVl4D2	0.000376147
11	67592132	T	G	0.433145	0.138694	0.0169833	3.18e-16	rs596603	2-butenoylglycine levels	TRUE	reported	DVl4D2	0.00394622
16	60541398	G	A	0.0151321	0.344462	0.0696137	7.49e-07	rs115766504	2-butenoylglycine levels	TRUE	reported	DVl4D2	8.79376e-05
4	56407143	A	G	0.374369	0.0869926	0.0177804	9.95e-07	rs13150137	1-stearoyl-GPG (18:0) levels	TRUE	reported	DvTl36	0.00135115
5	109507182	G	A	0.989485	0.414686	0.0831917	6.21e-07	rs112222936	1-stearoyl-GPG (18:0) levels	TRUE	reported	DvTl36	6.23002e-05
10	48463526	C	T	0.894886	0.155821	0.0281216	3.01e-08	rs72783089	1-stearoyl-GPG (18:0) levels	TRUE	reported	DvTl36	0.000695992
11	116778201	G	C	0.13265	0.134566	0.0250615	7.9e-08	rs964184	1-stearoyl-GPG (18:0) levels	TRUE	reported	DvTl36	0.000799397
12	21178615	C	T	0.161544	0.229643	0.0228637	9.76e-24	rs4149056	1-stearoyl-GPG (18:0) levels	TRUE	reported	DvTl36	0.00329298
15	58391167	A	G	0.37927	0.112161	0.0176033	1.87e-10	rs1532085	1-stearoyl-GPG (18:0) levels	TRUE	reported	DvTl36	0.0023033
1	26425638	G	A	0.260741	0.0846309	0.0160197	1.27e-07	rs35015532	Pregnenetriol disulfate levels	TRUE	reported	dVVO9A	0.00129646
1	205577487	C	T	0.339785	0.0746176	0.0149191	5.69e-07	rs12759507	Pregnenetriol disulfate levels	TRUE	reported	dVVO9A	0.00135236
2	233718962	T	G	0.920228	0.161655	0.0257084	3.22e-10	rs2011425	Pregnenetriol disulfate levels	TRUE	reported	dVVO9A	0.000699487
7	64576997	C	A	0.566335	0.101178	0.0142629	1.3e-12	rs62461553	Pregnenetriol disulfate levels	TRUE	reported	dVVO9A	0.00297844
7	117401212	T	C	0.991288	0.382125	0.075503	4.17e-07	rs112471641	Pregnenetriol disulfate levels	TRUE	reported	dVVO9A	5.33099e-05
10	99849905	G	A	0.940937	0.181177	0.0298536	1.29e-09	rs72838150	Pregnenetriol disulfate levels	TRUE	reported	dVVO9A	0.000493282
12	21178615	C	T	0.155699	0.105831	0.0192867	4.08e-08	rs4149056	Pregnenetriol disulfate levels	TRUE	reported	dVVO9A	0.000953888
16	81527851	C	G	0.0684275	0.136925	0.0278774	9.03e-07	rs7196069	Pregnenetriol disulfate levels	TRUE	reported	dVVO9A	0.000370606
19	47871693	C	A	0.8402	0.558626	0.0182796	1e-200	rs62129966	Pregnenetriol disulfate levels	TRUE	reported	dVVO9A	0.0302185
19	54821568	T	C	0.195026	0.098897	0.0185369	9.55e-08	rs680891	Pregnenetriol disulfate levels	TRUE	reported	dVVO9A	0.00107689
3	136222574	C	A	0.882439	0.137807	0.0238119	7.15e-09	rs13081352	1-stearoyl-2-arachidonoyl-GPE (18:0/20:4) levels	TRUE	reported	DXgBEz	0.000837349
11	61814292	T	C	0.691864	0.23265	0.0164026	1.15e-45	rs174560	1-stearoyl-2-arachidonoyl-GPE (18:0/20:4) levels	TRUE	reported	DXgBEz	0.0103359
11	116778201	G	C	0.131058	0.206164	0.0226163	7.81e-20	rs964184	1-stearoyl-2-arachidonoyl-GPE (18:0/20:4) levels	TRUE	reported	DXgBEz	0.00228056
15	58255679	A	G	0.13913	0.147999	0.0221356	2.29e-11	rs12904367	1-stearoyl-2-arachidonoyl-GPE (18:0/20:4) levels	TRUE	reported	DXgBEz	0.00129032
15	58391167	A	G	0.376805	0.351719	0.0154255	4.47e-115	rs1532085	1-stearoyl-2-arachidonoyl-GPE (18:0/20:4) levels	TRUE	reported	DXgBEz	0.029421
15	58431280	C	T	0.216367	0.357376	0.018375	2.97e-84	rs1077834	1-stearoyl-2-arachidonoyl-GPE (18:0/20:4) levels	TRUE	reported	DXgBEz	0.0154562
19	44915533	C	T	0.221837	0.122116	0.0184235	3.4e-11	rs5117	1-stearoyl-2-arachidonoyl-GPE (18:0/20:4) levels	TRUE	reported	DXgBEz	0.00182772
1	46930301	A	G	0.792302	0.130433	0.0185725	2.17e-12	rs1126743	Dodecenedioate (C12:1-DC) levels	TRUE	reported	DXXLNn	0.00195597
5	100808145	T	C	0.0755828	0.148079	0.0285315	2.1e-07	rs17779334	Dodecenedioate (C12:1-DC) levels	TRUE	reported	DXXLNn	0.000453558
6	165725498	C	T	0.542312	0.0756598	0.0153457	8.21e-07	rs9459497	Dodecenedioate (C12:1-DC) levels	TRUE	reported	DXXLNn	0.00145405
11	39974854	C	T	0.0696257	0.141964	0.0289503	9.4e-07	rs61911181	Dodecenedioate (C12:1-DC) levels	TRUE	reported	DXXLNn	0.000375389
14	73566890	A	G	0.577024	0.191563	0.0152189	2.48e-36	rs11626972	Dodecenedioate (C12:1-DC) levels	TRUE	reported	DXXLNn	0.00931903
6	148134317	G	C	0.985132	0.364498	0.0722487	4.53e-07	rs3813673	2-furoylcarnitine levels	TRUE	reported	dYnCw7	8.98448e-05
1	62494579	T	C	0.330024	0.0823036	0.0168131	9.82e-07	rs1168041	Phosphate to N-palmitoyl-sphingosine (d18:1 to 16:0) ratio	TRUE	reported	dYRU2H	0.00127688
3	187232968	T	C	0.344392	0.0814213	0.0165126	8.19e-07	rs698086	Phosphate to N-palmitoyl-sphingosine (d18:1 to 16:0) ratio	TRUE	reported	dYRU2H	0.00132296
11	55351138	T	C	0.695761	0.087918	0.0170517	2.52e-07	rs7116463	Phosphate to N-palmitoyl-sphingosine (d18:1 to 16:0) ratio	TRUE	reported	dYRU2H	0.00135612
12	50122540	G	T	0.386397	0.0849096	0.0160431	1.21e-07	rs7972842	Phosphate to N-palmitoyl-sphingosine (d18:1 to 16:0) ratio	TRUE	reported	dYRU2H	0.00160052
1	211873677	G	T	0.929626	0.182086	0.0328031	2.84e-08	rs12120553	X-21442 levels	TRUE	reported	DzD36k	0.000485788
9	129218288	C	T	0.817896	0.116202	0.0220002	1.28e-07	rs10988252	X-21442 levels	TRUE	reported	DzD36k	0.00100137
17	4819311	G	A	0.677533	0.0908204	0.018063	4.96e-07	rs3764899	X-21442 levels	TRUE	reported	DzD36k	0.00133109
19	47871693	A	C	0.161719	0.144409	0.0226781	1.92e-10	rs62129966	X-21442 levels	TRUE	reported	DzD36k	0.00132474
6	160589086	G	A	0.0720611	0.160514	0.0273969	4.66e-09	rs10455872	Sphingomyelin (d18:1/20:1, d18:2/20:0) levels	TRUE	reported	e0f08o	0.000553156
[truncated: 5,374 more rows]
