# Supplementary material for: Causal relationship between plasma metabolites and carpal tunnel syndrome risk: evidence from a mendelian randomization study
Source: Front Mol Biosci. 2024 Oct 3;11:1431329. doi: 10.3389/fmolb.2024.1431329 (PMC11484071; doi:10.3389/fmolb.2024.1431329)
Supplement: Supplementary file 13 [file Table5.XLSX]

## Sheet: Sheet1
id.exposure	id.outcome	outcome	exposure	nsnp	or	or_lci95	or_uci95	estimate
5ggQcr	finn-b-G6_CARPTU	Carpal tunnel syndrome || id:finn-b-G6_CARPTU	N-acetyl-isoputreanine levels	7	0.66303	0.49824	0.882324	0.663 (0.4982-0.8823)
ZhzcBw	finn-b-G6_CARPTU	Carpal tunnel syndrome || id:finn-b-G6_CARPTU	X-21470 levels	8	0.673354	0.479284	0.946006	0.6734 (0.4793-0.946)
4jVQcb	finn-b-G6_CARPTU	Carpal tunnel syndrome || id:finn-b-G6_CARPTU	Ascorbic acid 2-sulfate levels	2	0.683516	0.541103	0.86341	0.6835 (0.5411-0.8634)
JCtYLM	finn-b-G6_CARPTU	Carpal tunnel syndrome || id:finn-b-G6_CARPTU	Adenosine 5'-diphosphate (ADP) to phosphate ratio	3	0.71284	0.544535	0.933163	0.7128 (0.5445-0.9332)
HdCEsu	finn-b-G6_CARPTU	Carpal tunnel syndrome || id:finn-b-G6_CARPTU	3b-hydroxy-5-cholenoic acid levels	6	0.728706	0.561134	0.946319	0.7287 (0.5611-0.9463)
TuwF7R	finn-b-G6_CARPTU	Carpal tunnel syndrome || id:finn-b-G6_CARPTU	X-22771 levels	21	0.72932	0.608128	0.874664	0.7293 (0.6081-0.8747)
gOwMku	finn-b-G6_CARPTU	Carpal tunnel syndrome || id:finn-b-G6_CARPTU	Methyl indole-3-acetate levels	3	0.737413	0.620973	0.875687	0.7374 (0.621-0.8757)
hjwO44	finn-b-G6_CARPTU	Carpal tunnel syndrome || id:finn-b-G6_CARPTU	X-23739 levels	3	0.746594	0.550532	1.01248	0.7466 (0.5505-1.0125)
snR82E	finn-b-G6_CARPTU	Carpal tunnel syndrome || id:finn-b-G6_CARPTU	Sucrose levels	2	0.754728	0.622623	0.914864	0.7547 (0.6226-0.9149)
VPUtNs	finn-b-G6_CARPTU	Carpal tunnel syndrome || id:finn-b-G6_CARPTU	X-12731 levels	4	0.758668	0.597139	0.96389	0.7587 (0.5971-0.9639)
0C8Spi	finn-b-G6_CARPTU	Carpal tunnel syndrome || id:finn-b-G6_CARPTU	1-lignoceroyl-GPC (24:0) levels	3	0.776738	0.622344	0.969433	0.7767 (0.6223-0.9694)
AqFH3s	finn-b-G6_CARPTU	Carpal tunnel syndrome || id:finn-b-G6_CARPTU	Cysteinylglycine to taurine ratio	2	0.786447	0.613358	1.00838	0.7864 (0.6134-1.0084)
E0rDTY	finn-b-G6_CARPTU	Carpal tunnel syndrome || id:finn-b-G6_CARPTU	Glycochenodeoxycholate levels	4	0.804238	0.645801	1.00154	0.8042 (0.6458-1.0015)
HZhs8g	finn-b-G6_CARPTU	Carpal tunnel syndrome || id:finn-b-G6_CARPTU	X-18888 levels	4	0.806552	0.646153	1.00677	0.8066 (0.6462-1.0068)
jJ0TeT	finn-b-G6_CARPTU	Carpal tunnel syndrome || id:finn-b-G6_CARPTU	Homocitrulline levels	6	0.8097	0.687636	0.953432	0.8097 (0.6876-0.9534)
9Wm8DZ	finn-b-G6_CARPTU	Carpal tunnel syndrome || id:finn-b-G6_CARPTU	Dodecadienoate (12:2) levels	5	0.809827	0.672539	0.97514	0.8098 (0.6725-0.9751)
QmDCnl	finn-b-G6_CARPTU	Carpal tunnel syndrome || id:finn-b-G6_CARPTU	Indolin-2-one levels	2	0.818301	0.670282	0.999006	0.8183 (0.6703-0.999)
k3qyKU	finn-b-G6_CARPTU	Carpal tunnel syndrome || id:finn-b-G6_CARPTU	Phosphate to glutamine ratio	11	0.828999	0.711393	0.966049	0.829 (0.7114-0.966)
WNTJBs	finn-b-G6_CARPTU	Carpal tunnel syndrome || id:finn-b-G6_CARPTU	Glutarate (C5-DC) to salicylate ratio	2	0.832841	0.708651	0.978795	0.8328 (0.7087-0.9788)
0KWaYX	finn-b-G6_CARPTU	Carpal tunnel syndrome || id:finn-b-G6_CARPTU	Salicylate to citrate ratio	3	0.833984	0.691788	1.00541	0.834 (0.6918-1.0054)
2Ets5f	finn-b-G6_CARPTU	Carpal tunnel syndrome || id:finn-b-G6_CARPTU	N-acetyltaurine levels	5	0.848249	0.757926	0.949335	0.8482 (0.7579-0.9493)
2uUdKe	finn-b-G6_CARPTU	Carpal tunnel syndrome || id:finn-b-G6_CARPTU	Alpha-ketoglutarate to ornithine ratio	2	0.852471	0.72535	1.00187	0.8525 (0.7254-1.0019)
8eqvuc	finn-b-G6_CARPTU	Carpal tunnel syndrome || id:finn-b-G6_CARPTU	Cysteinylglycine levels	4	0.85706	0.747968	0.982063	0.8571 (0.748-0.9821)
lw6MPE	finn-b-G6_CARPTU	Carpal tunnel syndrome || id:finn-b-G6_CARPTU	X-11795 levels	3	0.857919	0.736361	0.999543	0.8579 (0.7364-0.9995)
MGp4GR	finn-b-G6_CARPTU	Carpal tunnel syndrome || id:finn-b-G6_CARPTU	X-25828 levels	11	0.859142	0.749494	0.984831	0.8591 (0.7495-0.9848)
gDsRLd	finn-b-G6_CARPTU	Carpal tunnel syndrome || id:finn-b-G6_CARPTU	Cys-gly, oxidized levels	3	0.866862	0.788148	0.953437	0.8669 (0.7881-0.9534)
QMRKNj	finn-b-G6_CARPTU	Carpal tunnel syndrome || id:finn-b-G6_CARPTU	Paraxanthine to linoleate (18:2n6) ratio	2	0.874587	0.780307	0.980259	0.8746 (0.7803-0.9803)
tT0o9t	finn-b-G6_CARPTU	Carpal tunnel syndrome || id:finn-b-G6_CARPTU	3-formylindole levels	7	0.878818	0.80095	0.964258	0.8788 (0.8009-0.9643)
00rCIR	finn-b-G6_CARPTU	Carpal tunnel syndrome || id:finn-b-G6_CARPTU	X-13729 levels	3	0.889377	0.808125	0.978799	0.8894 (0.8081-0.9788)
gfZQnv	finn-b-G6_CARPTU	Carpal tunnel syndrome || id:finn-b-G6_CARPTU	N6-acetyllysine levels	5	0.889878	0.814074	0.972739	0.8899 (0.8141-0.9727)
fcVE6m	finn-b-G6_CARPTU	Carpal tunnel syndrome || id:finn-b-G6_CARPTU	Retinol (Vitamin A) levels	2	0.900453	0.829816	0.977103	0.9005 (0.8298-0.9771)
Ih1vs8	finn-b-G6_CARPTU	Carpal tunnel syndrome || id:finn-b-G6_CARPTU	X-21807 levels	2	0.900815	0.823662	0.985194	0.9008 (0.8237-0.9852)
9pLkGz	finn-b-G6_CARPTU	Carpal tunnel syndrome || id:finn-b-G6_CARPTU	Paraxanthine to 5-acetylamino-6-formylamino-3-methyluracil ratio	5	0.909293	0.865269	0.955557	0.9093 (0.8653-0.9556)
pcm9Tl	finn-b-G6_CARPTU	Carpal tunnel syndrome || id:finn-b-G6_CARPTU	5alpha-androstan-3beta,17beta-diol monosulfate (2) levels	6	0.911688	0.842316	0.986774	0.9117 (0.8423-0.9868)
tfqzzb	finn-b-G6_CARPTU	Carpal tunnel syndrome || id:finn-b-G6_CARPTU	Urea levels	4	0.923005	0.849816	1.0025	0.923 (0.8498-1.0025)
MjJB5F	finn-b-G6_CARPTU	Carpal tunnel syndrome || id:finn-b-G6_CARPTU	X-24307 levels	2	0.94377	0.899938	0.989737	0.9438 (0.8999-0.9897)
Mb4SKo	finn-b-G6_CARPTU	Carpal tunnel syndrome || id:finn-b-G6_CARPTU	Glyco-beta-muricholate levels	7	0.955138	0.912113	1.00019	0.9551 (0.9121-1.0002)
c4BVJO	finn-b-G6_CARPTU	Carpal tunnel syndrome || id:finn-b-G6_CARPTU	Histidine to alanine ratio	4	0.983238	0.973616	0.992955	0.9832 (0.9736-0.993)
